# Supplementary material for: Behavioral Abnormalities, Cognitive Impairments, Synaptic Deficits, and Gene Replacement Therapy in a CRISPR Engineered Rat Model of 5p15.2 Deletion Associated With Cri du Chat Syndrome
Source: Adv Sci (Weinh). 2025 Feb 18;12(14):2415224. doi: 10.1002/advs.202415224 (PMC11984882; doi:10.1002/advs.202415224)
Supplement: Supplementary file 2 — Supplemental Table 1 [file ADVS-12-2415224-s005.xlsx]

## Sheet: PFC-WT-CdCS
ENSEMBLE	baseMean	log2FoldChange	lfcSE	stat	pvalue	padj	log(padj)	gene_name	gene_chr	gene_biotype	gene_description
ENSRNOG00000026957	63.572	9.40478	1.32014	7.12409	1.04768e-12	5.06932e-11	10.2951	Ms4a15	1	protein_coding	membrane spanning 4-domains A15 [Source:RGD Symbol;Acc:1561158]
ENSRNOG00000009427	52.0627	8.39144	1.11783	7.50692	6.05325e-14	3.58539e-12	11.4455	Tbx21	10	protein_coding	T-box 21 [Source:RGD Symbol;Acc:1308264]
ENSRNOG00000042140	62.753	6.94051	0.847837	8.18614	2.69741e-16	2.63087e-14	13.5799	Eomes	8	protein_coding	eomesodermin [Source:MGI Symbol;Acc:MGI:1201683]
ENSRNOG00000017302	14.9262	6.57913	1.16311	5.6565	1.54489e-08	2.8792e-07	6.54073	Slc6a3	1	protein_coding	solute carrier family 6 member 3 [Source:RGD Symbol;Acc:3715]
ENSRNOG00000016164	119.959	6.39089	1.08298	5.90122	3.60822e-09	7.89062e-08	7.10289	Fcrl2	2	protein_coding	Fc receptor-like 2 [Source:RGD Symbol;Acc:1306885]
ENSRNOG00000024762	69.7711	6.08269	0.952843	6.38373	1.72828e-10	5.06539e-09	8.29539	Frmd7	X	protein_coding	FERM domain containing 7 [Source:RGD Symbol;Acc:1562057]
ENSRNOG00000050000	16.257	5.39037	1.05551	5.10689	3.27512e-07	4.33228e-06	5.36328	AABR07034739.1	11	protein_coding	Ig lambda-2 chain C region [Source:UniProtKB/Swiss-Prot;Acc:P20767]
ENSRNOG00000000844	11.8035	4.91443	1.00959	4.86776	1.12872e-06	1.31474e-05	4.88116	Ly6g6d	20	protein_coding	lymphocyte antigen 6 family member G6D [Source:RGD Symbol;Acc:1303064]
ENSRNOG00000005246	15.0571	4.50104	0.797366	5.64488	1.65292e-08	3.03415e-07	6.51796	Tfap2c	3	protein_coding	transcription factor AP-2 gamma [Source:RGD Symbol;Acc:1303185]
ENSRNOG00000027157	32.5586	4.46268	0.732322	6.09388	1.10206e-09	2.7514e-08	7.56045	Ly6g6e	20	protein_coding	lymphocyte antigen 6 family member G6E [Source:RGD Symbol;Acc:1303112]
ENSRNOG00000004498	11.4461	4.42938	0.863452	5.12985	2.89966e-07	3.89551e-06	5.40944	Scin	6	protein_coding	scinderin [Source:RGD Symbol;Acc:735034]
ENSRNOG00000022163	24.5328	4.33749	0.67696	6.40731	1.48111e-10	4.39525e-09	8.35702	LOC102555023	18	antisense	uncharacterized LOC102555023 [Source:RGD Symbol;Acc:7527767]
ENSRNOG00000003233	7.9474	4.29481	1.03108	4.16535	3.10875e-05	0.000241151	3.61771	Serpinf2	10	protein_coding	serpin family F member 2 [Source:RGD Symbol;Acc:1306692]
ENSRNOG00000016102	17.6366	4.24124	0.708341	5.98757	2.12996e-09	4.93841e-08	7.30641	Ebf3	1	protein_coding	EBF transcription factor 3 [Source:RGD Symbol;Acc:1304956]
ENSRNOG00000049829	69.8103	4.1265	1.07161	3.85074	0.000117764	0.000768116	3.11457	AABR07060872.1	4	protein_coding	-
ENSRNOG00000043451	118.921	3.95719	0.626355	6.31781	2.65299e-10	7.53654e-09	8.12283	Spp1	14	protein_coding	secreted phosphoprotein 1 [Source:RGD Symbol;Acc:3752]
ENSRNOG00000024707	20.9566	3.94974	0.650161	6.07502	1.23971e-09	3.0431e-08	7.51668	Tp73	5	protein_coding	tumor protein p73 [Source:RGD Symbol;Acc:1307083]
ENSRNOG00000048402	36.4606	3.90307	0.599736	6.50798	7.61672e-11	2.43835e-09	8.6129	AABR07065625.2	6	protein_coding	Ig gamma-2B chain C region [Source:UniProtKB/Swiss-Prot;Acc:P20761]
ENSRNOG00000058626	7.06154	3.69387	0.926092	3.98866	6.64472e-05	0.000464908	3.33263	Kcnh8	9	protein_coding	potassium voltage-gated channel subfamily H member 8 [Source:RGD Symbol;Acc:2549]
ENSRNOG00000049814	77.7172	3.68119	0.886713	4.1515	3.30304e-05	0.000253534	3.59596	LOC100910882	3	protein_coding	RNA-binding protein 39-like [Source:RGD Symbol;Acc:6496028]
ENSRNOG00000013547	8.03321	3.55301	0.837171	4.24407	2.19506e-05	0.00017762	3.75051	Slc6a12	4	protein_coding	solute carrier family 6 member 12 [Source:RGD Symbol;Acc:620255]
ENSRNOG00000027079	80.1586	3.19642	0.286762	11.1466	7.43855e-29	5.04283e-26	25.2973	Impad1	5	protein_coding	inositol monophosphatase domain containing 1 [Source:RGD Symbol;Acc:1306455]
ENSRNOG00000009022	186.979	3.15501	0.497649	6.33982	2.30037e-10	6.56031e-09	8.18308	Rtkn	4	protein_coding	rhotekin [Source:RGD Symbol;Acc:727874]
ENSRNOG00000011320	73.3854	3.15346	0.927458	3.40011	0.000673581	0.00343346	2.46427	Igfbpl1	5	protein_coding	insulin-like growth factor binding protein-like 1 [Source:RGD Symbol;Acc:1305656]
ENSRNOG00000027658	21.2543	3.14749	0.506097	6.21915	4.99869e-10	1.33939e-08	7.87309	Gpr101	X	protein_coding	G protein-coupled receptor 101 [Source:RGD Symbol;Acc:1564196]
ENSRNOG00000015418	56.4788	3.13726	0.557966	5.62268	1.88022e-08	3.4171e-07	6.46634	Klhl14	18	protein_coding	kelch-like family member 14 [Source:RGD Symbol;Acc:1566178]
ENSRNOG00000012609	59.3435	3.09648	0.487388	6.35322	2.1085e-10	6.04942e-09	8.21829	Trdn	1	protein_coding	triadin [Source:RGD Symbol;Acc:619856]
ENSRNOG00000013330	1325.91	2.98694	0.547197	5.45863	4.79824e-08	7.86975e-07	6.10404	Cdhr1	16	protein_coding	cadherin-related family member 1 [Source:RGD Symbol;Acc:620420]
ENSRNOG00000016977	468.843	2.90806	0.504499	5.76425	8.20203e-09	1.63259e-07	6.78712	Calb2	19	protein_coding	calbindin 2 [Source:RGD Symbol;Acc:620981]
ENSRNOG00000000187	72.3752	2.89384	0.796744	3.63209	0.000281137	0.00161994	2.7905	Csf2rb	7	protein_coding	colony stimulating factor 2 receptor beta common subunit [Source:RGD Symbol;Acc:620189]
ENSRNOG00000019203	114.543	2.87262	0.566165	5.07383	3.89894e-07	5.09299e-06	5.29303	Eya2	3	protein_coding	EYA transcriptional coactivator and phosphatase 2 [Source:RGD Symbol;Acc:620096]
ENSRNOG00000016625	20.6848	2.83514	0.629999	4.50023	6.78796e-06	6.22229e-05	4.20605	Slc22a2	1	protein_coding	solute carrier family 22 member 2 [Source:RGD Symbol;Acc:61936]
ENSRNOG00000014082	42.6712	2.82944	0.558708	5.06425	4.1002e-07	5.3179e-06	5.27426	Sp7	7	protein_coding	Sp7 transcription factor [Source:RGD Symbol;Acc:631377]
ENSRNOG00000017712	112.077	2.78635	0.308032	9.04565	1.48772e-19	2.72067e-17	16.5653	Cartpt	2	protein_coding	CART prepropeptide [Source:RGD Symbol;Acc:2272]
ENSRNOG00000021217	33.6458	2.78319	0.494067	5.63323	1.76867e-08	3.23043e-07	6.49074	Itga10	2	protein_coding	integrin subunit alpha 10 [Source:RGD Symbol;Acc:1305152]
ENSRNOG00000001959	77.8932	2.76783	0.736513	3.75802	0.000171261	0.00106015	2.97463	Mx1	11	protein_coding	myxovirus (influenza virus) resistance 1 [Source:RGD Symbol;Acc:3127]
ENSRNOG00000034190	54.5816	2.71738	0.453174	5.99631	2.01847e-09	4.70976e-08	7.327	Ighm	6	protein_coding	immunoglobulin heavy constant mu [Source:MGI Symbol;Acc:MGI:96448]
ENSRNOG00000002134	11.3947	2.70146	0.701032	3.85354	0.000116421	0.000760376	3.11897	Gbp6	14	protein_coding	guanylate binding protein family member 6 [Source:RGD Symbol;Acc:1561523]
ENSRNOG00000012481	43.0969	2.67451	0.433895	6.16396	7.09478e-10	1.84148e-08	7.73483	Ppm1j	2	protein_coding	protein phosphatase, Mg2+/Mn2+ dependent, 1J [Source:RGD Symbol;Acc:1359104]
ENSRNOG00000012311	81.1259	2.64049	0.258857	10.2006	1.97126e-24	7.39475e-22	21.1311	Slc35d3	1	protein_coding	solute carrier family 35, member D3 [Source:RGD Symbol;Acc:1309428]
ENSRNOG00000022162	438.854	2.62423	0.3892	6.74261	1.55566e-11	5.86578e-10	9.23167	Pbx3	3	protein_coding	PBX homeobox 3 [Source:RGD Symbol;Acc:1307198]
ENSRNOG00000049495	90.7422	2.59886	0.429048	6.05728	1.38447e-09	3.35344e-08	7.47451	Krt71	7	protein_coding	keratin 71 [Source:RGD Symbol;Acc:1584538]
ENSRNOG00000023122	11.3079	2.5741	0.672574	3.82724	0.000129586	0.000834808	3.07841	AABR07058476.1	7	protein_coding	apolipoprotein L 11a [Source:NCBI gene;Acc:300060]
ENSRNOG00000060438	14.0755	2.56763	0.564968	4.54473	5.50047e-06	5.16508e-05	4.28692	AABR07001634.1	1	lincRNA	-
ENSRNOG00000004179	18.2962	2.53879	0.649698	3.90765	9.31975e-05	0.000625163	3.20401	Nts	7	protein_coding	neurotensin [Source:RGD Symbol;Acc:621612]
ENSRNOG00000029342	25.719	2.52861	0.668089	3.78484	0.000153809	0.000964933	3.0155	Scn7a	3	protein_coding	sodium voltage-gated channel alpha subunit 7 [Source:RGD Symbol;Acc:61922]
ENSRNOG00000026914	13.4812	2.48996	0.68955	3.61099	0.000305025	0.00173639	2.76035	Dnah1	16	protein_coding	dynein, axonemal, heavy chain 1 [Source:RGD Symbol;Acc:621795]
ENSRNOG00000001270	26.1591	2.48595	0.521724	4.76488	1.8897e-06	2.04788e-05	4.6887	Hvcn1	12	protein_coding	hydrogen voltage-gated channel 1 [Source:RGD Symbol;Acc:1310788]
ENSRNOG00000028801	20.7024	2.47145	0.512908	4.8185	1.44643e-06	1.61783e-05	4.79107	Gsap	4	protein_coding	gamma-secretase activating protein [Source:RGD Symbol;Acc:1563271]
ENSRNOG00000005451	56.5895	2.4587	0.44305	5.54949	2.865e-08	4.95847e-07	6.30465	Dnah11	6	protein_coding	dynein, axonemal, heavy chain 11 [Source:RGD Symbol;Acc:621088]
ENSRNOG00000049407	208.259	2.45373	0.302416	8.11376	4.9076e-16	4.51561e-14	13.3453	Shisa8	7	protein_coding	shisa family member 8 [Source:RGD Symbol;Acc:1563996]
ENSRNOG00000005943	134.099	2.45211	0.562366	4.36035	1.29854e-05	0.000110709	3.95582	Sp8	6	protein_coding	Sp8 transcription factor [Source:RGD Symbol;Acc:1307619]
ENSRNOG00000011145	36.9567	2.41273	0.483521	4.98991	6.04067e-07	7.50212e-06	5.12482	Crhr2	4	protein_coding	corticotropin releasing hormone receptor 2 [Source:RGD Symbol;Acc:70547]
ENSRNOG00000007539	88.2732	2.40145	0.67284	3.56913	0.000358174	0.00199371	2.70034	Rsad2	6	protein_coding	radical S-adenosyl methionine domain containing 2 [Source:RGD Symbol;Acc:620495]
ENSRNOG00000011011	37.3783	2.38911	0.438074	5.45367	4.93395e-08	8.04723e-07	6.09435	Nmb	1	protein_coding	neuromedin B [Source:RGD Symbol;Acc:1562710]
ENSRNOG00000018029	145.741	2.38499	0.339843	7.0179	2.25221e-12	9.89484e-11	10.0046	Doc2g	1	protein_coding	double C2-like domains, gamma [Source:RGD Symbol;Acc:1307473]
ENSRNOG00000005054	7.81281	2.37406	0.695384	3.41403	0.000640095	0.00329044	2.48275	Prox2	6	protein_coding	prospero homeobox 2 [Source:RGD Symbol;Acc:1310315]
ENSRNOG00000003952	10.1674	2.36199	0.618002	3.82197	0.000132388	0.000848003	3.0716	AABR07020879.1	13	protein_coding	-
ENSRNOG00000059277	27.4033	2.33365	0.589594	3.95807	7.55574e-05	0.000519946	3.28404	RF00181	6	snoRNA	-
ENSRNOG00000016628	87.8107	2.29477	0.422453	5.43201	5.57214e-08	8.92231e-07	6.04952	Scgn	17	protein_coding	secretagogin, EF-hand calcium binding protein [Source:RGD Symbol;Acc:1303281]
ENSRNOG00000008933	11.3327	2.28866	0.730128	3.1346	0.00172087	0.00762921	2.11752	Plbd1	4	protein_coding	phospholipase B domain containing 1 [Source:RGD Symbol;Acc:1308734]
ENSRNOG00000002217	13.4452	2.28781	0.597442	3.82934	0.000128487	0.000829552	3.08116	Plac8	14	protein_coding	placenta-specific 8 [Source:RGD Symbol;Acc:1308102]
ENSRNOG00000006096	33.1493	2.26612	0.403853	5.61125	2.00866e-08	3.62352e-07	6.44087	Slc26a7	5	protein_coding	solute carrier family 26 member 7 [Source:RGD Symbol;Acc:1310846]
ENSRNOG00000039152	10.2111	2.24607	0.660056	3.40285	0.000666881	0.00340659	2.46768	Frem3	19	protein_coding	FRAS1 related extracellular matrix 3 [Source:RGD Symbol;Acc:1562701]
ENSRNOG00000000008	17.9906	2.22364	0.538823	4.12684	3.67775e-05	0.0002798	3.55315	Alx4	3	protein_coding	ALX homeobox 4 [Source:RGD Symbol;Acc:1310201]
ENSRNOG00000028064	19.5278	2.22261	0.526971	4.21771	2.46798e-05	0.000196873	3.70581	Fhad1	5	protein_coding	forkhead associated phosphopeptide binding domain 1 [Source:RGD Symbol;Acc:1563444]
ENSRNOG00000015599	20.2881	2.21833	0.585957	3.78583	0.000153197	0.000962333	3.01667	Mall	3	protein_coding	mal, T-cell differentiation protein-like [Source:RGD Symbol;Acc:1310869]
ENSRNOG00000009227	62.4973	2.21146	0.281277	7.8622	3.77455e-15	2.81743e-13	12.5501	Aplnr	3	protein_coding	apelin receptor [Source:RGD Symbol;Acc:621645]
ENSRNOG00000059662	16.0557	2.17263	0.537185	4.04447	5.24409e-05	0.000381128	3.41893	AABR07004228.1	1	lincRNA	-
ENSRNOG00000011648	130.158	2.1699	0.269672	8.04644	8.52372e-16	7.29614e-14	13.1369	Aqp1	4	protein_coding	aquaporin 1 (Colton blood group) [Source:RGD Symbol;Acc:2141]
ENSRNOG00000003622	75.0222	2.14049	0.26118	8.19546	2.49639e-16	2.46771e-14	13.6077	Cybb	X	protein_coding	cytochrome b-245 beta chain [Source:RGD Symbol;Acc:620574]
ENSRNOG00000017819	13.7239	2.13355	0.562707	3.79158	0.000149692	0.000944774	3.02467	Cd14	18	protein_coding	CD14 molecule [Source:RGD Symbol;Acc:620588]
ENSRNOG00000039107	8.96655	2.12926	0.690055	3.08564	0.00203116	0.00873746	2.05861	Mfrp	8	protein_coding	membrane frizzled-related protein [Source:RGD Symbol;Acc:1307477]
ENSRNOG00000011250	12.7979	2.10374	0.543124	3.87341	0.000107324	0.000706641	3.1508	Inmt	4	protein_coding	indolethylamine N-methyltransferase [Source:RGD Symbol;Acc:1597087]
ENSRNOG00000003510	49.1582	2.09172	0.404093	5.17634	2.26282e-07	3.13494e-06	5.50377	Fmo2	13	protein_coding	flavin containing monooxygenase 2 [Source:RGD Symbol;Acc:628600]
ENSRNOG00000032401	285.122	2.07264	0.381155	5.43779	5.39447e-08	8.68219e-07	6.06137	H3f3c	7	protein_coding	H3 histone family member 3C [Source:RGD Symbol;Acc:2321290]
ENSRNOG00000028036	34.9014	2.06313	0.433689	4.75716	1.96336e-06	2.11673e-05	4.67433	Adamts7	8	protein_coding	ADAM metallopeptidase with thrombospondin type 1 motif, 7 [Source:RGD Symbol;Acc:1306713]
ENSRNOG00000003666	20.8824	2.06097	0.51325	4.01553	5.93134e-05	0.000422882	3.37378	Jchain	14	protein_coding	immunoglobulin joining chain [Source:MGI Symbol;Acc:MGI:96493]
ENSRNOG00000028187	199.36	2.03035	0.296317	6.85193	7.28623e-12	2.93657e-10	9.53216	Sp9	3	protein_coding	Sp9 transcription factor [Source:RGD Symbol;Acc:1559457]
ENSRNOG00000011913	294.553	2.012	0.248295	8.10326	5.35071e-16	4.89255e-14	13.3105	Cp	2	protein_coding	ceruloplasmin [Source:RGD Symbol;Acc:2387]
ENSRNOG00000023148	121.348	2.0021	0.251458	7.96196	1.69332e-15	1.36117e-13	12.8661	Col11a1	2	protein_coding	collagen type XI alpha 1 chain [Source:RGD Symbol;Acc:2372]
ENSRNOG00000051264	233.387	2.00043	0.399266	5.01027	5.43542e-07	6.81992e-06	5.16622	AABR07059679.2	4	antisense	-
ENSRNOG00000046803	15.6424	1.98168	0.509717	3.8878	0.000101158	0.000671478	3.17297	Arhgef16	5	protein_coding	Rho guanine nucleotide exchange factor 16 [Source:RGD Symbol;Acc:1588981]
ENSRNOG00000003972	28.3767	1.98095	0.486216	4.07421	4.61705e-05	0.000340933	3.46733	Tshr	6	protein_coding	thyroid stimulating hormone receptor [Source:RGD Symbol;Acc:3911]
ENSRNOG00000025670	290.415	1.97743	0.384767	5.13928	2.75788e-07	3.72847e-06	5.42847	Shisa3	14	protein_coding	shisa family member 3 [Source:RGD Symbol;Acc:1565710]
ENSRNOG00000018735	319.225	1.96846	0.162072	12.1456	6.0544e-34	9.03533e-31	30.0441	Cd74	18	protein_coding	CD74 molecule [Source:RGD Symbol;Acc:2313]
ENSRNOG00000003866	49.4988	1.91943	0.332522	5.77234	7.81798e-09	1.57327e-07	6.8032	Cxcr4	13	protein_coding	C-X-C motif chemokine receptor 4 [Source:RGD Symbol;Acc:620465]
ENSRNOG00000057092	44.0332	1.91232	0.493763	3.87295	0.000107524	0.000707637	3.15019	Slfn4	10	protein_coding	schlafen 4 [Source:RGD Symbol;Acc:620455]
ENSRNOG00000015618	154.001	1.86817	0.297765	6.274	3.51895e-10	9.73198e-09	8.0118	Wnt5a	16	protein_coding	Wnt family member 5A [Source:RGD Symbol;Acc:69250]
ENSRNOG00000003384	19.5076	1.85381	0.476195	3.89296	9.90293e-05	0.000659444	3.18082	Hs3st3b1	10	protein_coding	heparan sulfate-glucosamine 3-sulfotransferase 3B1 [Source:RGD Symbol;Acc:1307326]
ENSRNOG00000019627	14.018	1.84597	0.501465	3.68115	0.000232182	0.00136913	2.86355	Mybpc2	1	protein_coding	myosin binding protein C, fast-type [Source:RGD Symbol;Acc:1311596]
ENSRNOG00000025781	26.6845	1.84146	0.424204	4.34097	1.41857e-05	0.000119755	3.9217	Sec31b	1	protein_coding	SEC31 homolog B, COPII coat complex component [Source:RGD Symbol;Acc:1598329]
ENSRNOG00000049994	22.4158	1.81905	0.563266	3.22947	0.0012402	0.00578945	2.23736	Ifi44l	2	protein_coding	interferon-induced protein 44-like [Source:RGD Symbol;Acc:1595861]
ENSRNOG00000047712	1288.44	1.81352	0.397823	4.55862	5.14918e-06	4.87905e-05	4.31166	Dcx	X	protein_coding	doublecortin [Source:RGD Symbol;Acc:620670]
ENSRNOG00000023410	23.5754	1.80957	0.574888	3.14769	0.00164564	0.0073491	2.13377	Apol9a	7	protein_coding	apolipoprotein L 9a [Source:RGD Symbol;Acc:1562332]
ENSRNOG00000013179	230.536	1.79735	0.244559	7.34935	1.99176e-13	1.08325e-11	10.9653	Tinagl1	5	protein_coding	tubulointerstitial nephritis antigen-like 1 [Source:RGD Symbol;Acc:70956]
ENSRNOG00000010105	29.5531	1.7779	0.3573	4.97593	6.49342e-07	8.01189e-06	5.09626	S100a11	2	protein_coding	S100 calcium binding protein A11 [Source:RGD Symbol;Acc:1303295]
ENSRNOG00000012956	343.982	1.7777	0.228971	7.76385	8.239e-15	5.65899e-13	12.2473	Tgm2	3	protein_coding	transglutaminase 2 [Source:RGD Symbol;Acc:621081]
ENSRNOG00000000443	259.162	1.77389	0.241409	7.34806	2.0111e-13	1.08972e-11	10.9627	LOC103689965	20	protein_coding	complement C4-like [Source:RGD Symbol;Acc:9245878]
ENSRNOG00000014143	34.9892	1.76411	0.469597	3.75664	0.000172212	0.00106396	2.97307	Col24a1	2	protein_coding	collagen type XXIV alpha 1 chain [Source:RGD Symbol;Acc:1565539]
ENSRNOG00000029179	24.9461	1.76362	0.43024	4.09915	4.14665e-05	0.000310945	3.50732	Cyp2d3	7	protein_coding	cytochrome P450, family 2, subfamily d, polypeptide 3 [Source:RGD Symbol;Acc:2472]
ENSRNOG00000018290	20.6014	1.75869	0.464365	3.7873	0.000152296	0.00095873	3.0183	Alx3	2	protein_coding	ALX homeobox 3 [Source:RGD Symbol;Acc:1359270]
ENSRNOG00000012427	19.6381	1.75449	0.557282	3.14831	0.00164219	0.00733595	2.13454	Veph1	2	protein_coding	ventricular zone expressed PH domain-containing 1 [Source:RGD Symbol;Acc:1308217]
ENSRNOG00000000455	29.4103	1.75014	0.500912	3.49391	0.000475994	0.00255458	2.59268	LOC103689996	20	protein_coding	antigen peptide transporter 2 [Source:RGD Symbol;Acc:9419934]
ENSRNOG00000004610	60.2096	1.74434	0.425689	4.09769	4.17291e-05	0.000312275	3.50546	Lum	7	protein_coding	lumican [Source:RGD Symbol;Acc:620984]
ENSRNOG00000047080	1408.79	1.74156	0.428578	4.06358	4.83266e-05	0.000354395	3.45051	Gng4	17	protein_coding	G protein subunit gamma 4 [Source:RGD Symbol;Acc:620806]
ENSRNOG00000008257	34.5255	1.73448	0.385622	4.49786	6.86398e-06	6.27661e-05	4.20227	Mfap2	5	protein_coding	microfibril associated protein 2 [Source:RGD Symbol;Acc:1306031]
ENSRNOG00000010905	101.809	1.71443	0.302079	5.67544	1.38337e-08	2.5947e-07	6.58591	Dlx5	4	protein_coding	distal-less homeobox 5 [Source:RGD Symbol;Acc:2506]
ENSRNOG00000032844	90.2461	1.70298	0.302283	5.63372	1.76361e-08	3.22519e-07	6.49144	RT1-Da	20	protein_coding	RT1 class II, locus Da [Source:RGD Symbol;Acc:1593283]
ENSRNOG00000017198	37.2285	1.70296	0.432844	3.93436	8.34203e-05	0.000567382	3.24612	Hif3a	1	protein_coding	hypoxia inducible factor 3 subunit alpha [Source:RGD Symbol;Acc:70332]
ENSRNOG00000004273	20.4378	1.70096	0.482752	3.52346	0.000425948	0.00231659	2.63515	Ifitm1	1	protein_coding	interferon induced transmembrane protein 1 [Source:RGD Symbol;Acc:1307601]
ENSRNOG00000047739	12.9151	1.69959	0.522637	3.25194	0.00114619	0.005418	2.26616	Npff	7	protein_coding	neuropeptide FF-amide peptide precursor [Source:RGD Symbol;Acc:62033]
ENSRNOG00000018330	18.1186	1.69272	0.519052	3.26117	0.00110954	0.00527717	2.2776	Fam83f	7	protein_coding	family with sequence similarity 83, member F [Source:RGD Symbol;Acc:1562089]
ENSRNOG00000013928	37.7849	1.6922	0.477743	3.54207	0.000397001	0.00218104	2.66134	Dsp	17	protein_coding	desmoplakin [Source:RGD Symbol;Acc:1305794]
ENSRNOG00000015554	37.5642	1.68964	0.457729	3.69136	0.000223056	0.00132235	2.87865	Ankdd1a	8	protein_coding	ankyrin repeat and death domain containing 1A [Source:RGD Symbol;Acc:1586052]
ENSRNOG00000018715	39.8205	1.6829	0.40602	4.14486	3.40017e-05	0.000260442	3.58429	Clec10a	10	protein_coding	C-type lectin domain containing 10A [Source:RGD Symbol;Acc:621158]
ENSRNOG00000030729	41.5506	1.67869	0.313136	5.3609	8.28084e-08	1.27124e-06	5.89577	C4b	20	protein_coding	complement C4B (Chido blood group) [Source:RGD Symbol;Acc:1591983]
ENSRNOG00000011300	51.565	1.67857	0.412647	4.06782	4.74557e-05	0.000348708	3.45754	AABR07031193.1	18	protein_coding	-
ENSRNOG00000018822	72.1488	1.67353	0.325034	5.1488	2.62159e-07	3.58113e-06	5.44598	Slc5a5	16	protein_coding	solute carrier family 5 member 5 [Source:RGD Symbol;Acc:69267]
ENSRNOG00000010626	46.5425	1.66752	0.290099	5.74812	9.02405e-09	1.77688e-07	6.75034	Sphk1	10	protein_coding	sphingosine kinase 1 [Source:RGD Symbol;Acc:620048]
ENSRNOG00000000728	22.2418	1.66391	0.430928	3.86121	0.000112826	0.000738874	3.13143	Clic2	20	protein_coding	chloride intracellular channel 2 [Source:RGD Symbol;Acc:1306580]
ENSRNOG00000010018	23.3931	1.66137	0.421416	3.94235	8.06877e-05	0.000551061	3.2588	Clec4a3	4	protein_coding	C-type lectin domain family 4, member A3 [Source:RGD Symbol;Acc:1359528]
ENSRNOG00000009779	25.3995	1.65549	0.378941	4.36872	1.24976e-05	0.000106736	3.97169	Krt8	7	protein_coding	keratin 8 [Source:RGD Symbol;Acc:2984]
ENSRNOG00000020991	22.3149	1.655	0.510477	3.24206	0.00118671	0.00558429	2.25303	Ms4a6a	1	protein_coding	membrane spanning 4-domains A6A [Source:RGD Symbol;Acc:1305800]
ENSRNOG00000058645	362.552	1.65261	0.340551	4.85274	1.21768e-06	1.39332e-05	4.85595	Tnc	5	protein_coding	tenascin C [Source:RGD Symbol;Acc:621057]
ENSRNOG00000039666	36.2072	1.63942	0.404745	4.05049	5.11101e-05	0.000372381	3.42901	Srpx	X	protein_coding	sushi-repeat-containing protein, X-linked [Source:RGD Symbol;Acc:70950]
ENSRNOG00000004606	96.5568	1.638	0.357501	4.5818	4.60986e-06	4.42535e-05	4.35405	Meis1	14	protein_coding	Meis homeobox 1 [Source:RGD Symbol;Acc:1585482]
ENSRNOG00000019120	123.341	1.63411	0.252035	6.48366	8.95253e-11	2.81668e-09	8.55026	Hmgcs2	2	protein_coding	3-hydroxy-3-methylglutaryl-CoA synthase 2 [Source:RGD Symbol;Acc:2804]
ENSRNOG00000053787	77.1319	1.63272	0.228155	7.15618	8.2956e-13	4.11405e-11	10.3857	Mdfic	4	protein_coding	MyoD family inhibitor domain containing [Source:RGD Symbol;Acc:1309532]
ENSRNOG00000005067	27.2003	1.632	0.44844	3.63928	0.000273403	0.00158161	2.8009	Zfp36l2	6	protein_coding	zinc finger protein 36, C3H type-like 2 [Source:RGD Symbol;Acc:1308913]
ENSRNOG00000019675	24.1468	1.63132	0.377124	4.32569	1.52057e-05	0.000127703	3.8938	Pycard	1	protein_coding	PYD and CARD domain containing [Source:RGD Symbol;Acc:628637]
ENSRNOG00000005410	38.9492	1.62489	0.467163	3.47821	0.000504777	0.00269031	2.5702	Cdca7l	6	protein_coding	cell division cycle associated 7 like [Source:RGD Symbol;Acc:1564080]
ENSRNOG00000025476	59.7827	1.62132	0.33121	4.89515	9.82288e-07	1.15894e-05	4.93594	Tmem252	1	protein_coding	transmembrane protein 252 [Source:RGD Symbol;Acc:1359349]
ENSRNOG00000016654	21.9111	1.6213	0.39766	4.07709	4.56025e-05	0.000337463	3.47177	Galr1	18	protein_coding	galanin receptor 1 [Source:RGD Symbol;Acc:2656]
ENSRNOG00000002470	39.6258	1.6164	0.331149	4.8812	1.05443e-06	1.23807e-05	4.90726	Ifi47	10	protein_coding	interferon gamma inducible protein 47 [Source:RGD Symbol;Acc:708470]
ENSRNOG00000022957	79.1657	1.61574	0.434043	3.72252	0.000197243	0.0011939	2.92303	Ctxn3	18	protein_coding	cortexin 3 [Source:RGD Symbol;Acc:2300148]
ENSRNOG00000009005	97.9623	1.61354	0.268372	6.01232	1.82886e-09	4.29475e-08	7.36706	Slco2a1	8	protein_coding	solute carrier organic anion transporter family, member 2a1 [Source:RGD Symbol;Acc:3051]
ENSRNOG00000019211	102.14	1.61252	0.296366	5.44096	5.29946e-08	8.55752e-07	6.06765	Olfml3	2	protein_coding	olfactomedin-like 3 [Source:RGD Symbol;Acc:1311106]
ENSRNOG00000017933	19.9275	1.59666	0.462583	3.45163	0.000557208	0.00292815	2.53341	Ccdc3	17	protein_coding	coiled-coil domain containing 3 [Source:RGD Symbol;Acc:1559473]
ENSRNOG00000001514	90.8946	1.59134	0.338603	4.69973	2.60505e-06	2.71452e-05	4.56631	Cdca7	3	protein_coding	cell division cycle associated 7 [Source:RGD Symbol;Acc:1309363]
ENSRNOG00000010438	27.5437	1.58925	0.340196	4.67155	2.98931e-06	3.04976e-05	4.51573	Cpt1b	7	protein_coding	carnitine palmitoyltransferase 1B [Source:RGD Symbol;Acc:2397]
ENSRNOG00000008078	86.7478	1.58449	0.320358	4.946	7.57555e-07	9.18991e-06	5.03669	Kcnh6	10	protein_coding	potassium voltage-gated channel subfamily H member 6 [Source:RGD Symbol;Acc:620304]
ENSRNOG00000007600	1035.18	1.58438	0.146684	10.8013	3.39219e-27	1.65426e-24	23.7814	Igsf1	X	protein_coding	immunoglobulin superfamily, member 1 [Source:RGD Symbol;Acc:631402]
ENSRNOG00000008947	60.2675	1.58416	0.495495	3.19712	0.00138808	0.00634216	2.19776	Cpz	14	protein_coding	carboxypeptidase Z [Source:RGD Symbol;Acc:620496]
ENSRNOG00000014751	82.8544	1.57911	0.259823	6.07765	1.21958e-09	3.00378e-08	7.52233	Ret	4	protein_coding	ret proto-oncogene [Source:RGD Symbol;Acc:3556]
ENSRNOG00000021802	38.2174	1.57803	0.50255	3.14004	0.00168922	0.00750654	2.12456	Isg15	5	protein_coding	ISG15 ubiquitin-like modifier [Source:RGD Symbol;Acc:1310312]
ENSRNOG00000001519	150.807	1.56702	0.336154	4.6616	3.13755e-06	3.18104e-05	4.49743	Dlx2	3	protein_coding	distal-less homeobox 2 [Source:RGD Symbol;Acc:1304853]
ENSRNOG00000003357	780.647	1.56141	0.335982	4.64731	3.36285e-06	3.37439e-05	4.47181	Col3a1	9	protein_coding	collagen type III alpha 1 chain [Source:RGD Symbol;Acc:71029]
ENSRNOG00000025551	56.3158	1.55859	0.344875	4.5193	6.20443e-06	5.72686e-05	4.24208	Rgs22	7	protein_coding	regulator of G-protein signaling 22 [Source:RGD Symbol;Acc:1565493]
ENSRNOG00000006857	94.2585	1.55825	0.297433	5.23901	1.61444e-07	2.30207e-06	5.63788	AABR07060833.1	4	protein_coding	-
ENSRNOG00000007062	137.429	1.55714	0.199428	7.80804	5.80826e-15	4.18595e-13	12.3782	Rin3	6	protein_coding	Ras and Rab interactor 3 [Source:RGD Symbol;Acc:1305849]
ENSRNOG00000010549	41.9411	1.55382	0.378429	4.10596	4.02632e-05	0.000302893	3.51871	Tspo	7	protein_coding	translocator protein [Source:RGD Symbol;Acc:2228]
ENSRNOG00000032708	47.0971	1.5404	0.357998	4.30283	1.68631e-05	0.000140174	3.85333	RT1-Bb	20	protein_coding	RT1 class II, locus Bb [Source:RGD Symbol;Acc:3469]
ENSRNOG00000052173	215.875	1.53695	0.270592	5.67995	1.34738e-08	2.5337e-07	6.59625	AABR07008439.1	2	protein_coding	-
ENSRNOG00000033734	97.2104	1.53522	0.37728	4.06918	4.71789e-05	0.000346854	3.45985	Tnnt2	13	protein_coding	troponin T2, cardiac type [Source:RGD Symbol;Acc:3882]
ENSRNOG00000033110	79.593	1.52938	0.315338	4.84998	1.23477e-06	1.4091e-05	4.85106	Svep1	5	protein_coding	sushi, von Willebrand factor type A, EGF and pentraxin domain containing 1 [Source:RGD Symbol;Acc:1588987]
ENSRNOG00000026902	71.6957	1.52539	0.273368	5.57997	2.40553e-08	4.25036e-07	6.37157	Lyve1	1	protein_coding	lymphatic vessel endothelial hyaluronan receptor 1 [Source:RGD Symbol;Acc:1310864]
ENSRNOG00000011263	51.8122	1.51759	0.472205	3.21384	0.00130975	0.00605124	2.21816	Plac9	16	protein_coding	placenta-specific 9 [Source:RGD Symbol;Acc:1306662]
ENSRNOG00000028668	74.1838	1.51703	0.229792	6.60178	4.06246e-11	1.36944e-09	8.86346	Slc28a2	3	protein_coding	solute carrier family 28 member 2 [Source:RGD Symbol;Acc:61840]
ENSRNOG00000032063	31.0955	1.50802	0.447564	3.36938	0.000753365	0.00379014	2.42134	Gfral	8	protein_coding	GDNF family receptor alpha like [Source:RGD Symbol;Acc:1565220]
ENSRNOG00000012876	187.535	1.50413	0.280606	5.36028	8.30916e-08	1.27425e-06	5.89475	Slc6a13	4	protein_coding	solute carrier family 6 member 13 [Source:RGD Symbol;Acc:620788]
ENSRNOG00000056184	26.2071	1.495	0.470761	3.17571	0.00149471	0.00677015	2.1694	Lrp2	3	protein_coding	LDL receptor related protein 2 [Source:RGD Symbol;Acc:68407]
ENSRNOG00000018251	128.96	1.48751	0.291182	5.10853	3.24672e-07	4.29898e-06	5.36663	Mrc1	17	protein_coding	mannose receptor, C type 1 [Source:RGD Symbol;Acc:1309353]
ENSRNOG00000017783	336.177	1.48747	0.17871	8.32338	8.54905e-17	9.33377e-15	14.0299	Sfrp1	16	protein_coding	secreted frizzled-related protein 1 [Source:RGD Symbol;Acc:621074]
ENSRNOG00000003209	556.245	1.4871	0.204453	7.27354	3.50177e-13	1.83624e-11	10.7361	Pcp4l1	13	protein_coding	Purkinje cell protein 4-like 1 [Source:RGD Symbol;Acc:1593809]
ENSRNOG00000008445	89.3581	1.48659	0.310012	4.79525	1.6247e-06	1.79391e-05	4.7462	Dact1	6	protein_coding	dishevelled-binding antagonist of beta-catenin 1 [Source:RGD Symbol;Acc:1564008]
ENSRNOG00000002800	51.0297	1.48273	0.269228	5.50735	3.64285e-08	6.16126e-07	6.21033	Gdpd2	X	protein_coding	glycerophosphodiester phosphodiesterase domain containing 2 [Source:RGD Symbol;Acc:1560780]
ENSRNOG00000040287	109.695	1.48238	0.322046	4.60302	4.16413e-06	4.05901e-05	4.39158	Cyp1b1	6	protein_coding	cytochrome P450, family 1, subfamily b, polypeptide 1 [Source:RGD Symbol;Acc:2460]
ENSRNOG00000031743	82.1425	1.4715	0.297416	4.94762	7.51259e-07	9.13626e-06	5.03923	Gbp2	2	protein_coding	guanylate binding protein 2 [Source:RGD Symbol;Acc:621810]
ENSRNOG00000007230	233.243	1.47016	0.142026	10.3514	4.12424e-25	1.67605e-22	21.7757	Kank3	7	protein_coding	KN motif and ankyrin repeat domains 3 [Source:RGD Symbol;Acc:1308853]
ENSRNOG00000005695	183.17	1.46952	0.232905	6.30953	2.79881e-10	7.90474e-09	8.10211	Mgp	4	protein_coding	matrix Gla protein [Source:RGD Symbol;Acc:3088]
ENSRNOG00000015078	111.534	1.46572	0.245848	5.96187	2.49362e-09	5.66485e-08	7.24681	Ifitm3	1	protein_coding	interferon induced transmembrane protein 3 [Source:RGD Symbol;Acc:1595844]
ENSRNOG00000008936	41.19	1.46434	0.380668	3.84676	0.000119689	0.000778241	3.10889	Map3k6	5	protein_coding	mitogen-activated protein kinase kinase kinase 6 [Source:RGD Symbol;Acc:1304625]
ENSRNOG00000012965	16.2597	1.46323	0.453746	3.22477	0.00126073	0.00586097	2.23203	Themis2	5	protein_coding	thymocyte selection associated family member 2 [Source:RGD Symbol;Acc:1561016]
ENSRNOG00000007922	23.9621	1.45489	0.438618	3.31698	0.00090995	0.00447068	2.34963	Cldn19	5	protein_coding	claudin 19 [Source:RGD Symbol;Acc:1305000]
ENSRNOG00000043098	429.84	1.45248	0.344275	4.21896	2.4543e-05	0.000196102	3.70752	Mt2A	19	protein_coding	metallothionein 2A [Source:RGD Symbol;Acc:1592345]
ENSRNOG00000004317	80.2051	1.45239	0.328903	4.41586	1.00607e-05	8.81365e-05	4.05484	Vipr2	6	protein_coding	vasoactive intestinal peptide receptor 2 [Source:RGD Symbol;Acc:3962]
ENSRNOG00000019648	175.117	1.44242	0.270287	5.33662	9.46966e-08	1.42679e-06	5.84564	AABR07068316.1	9	processed_transcript	collagen type VI alpha 3 chain [Source:NCBI gene;Acc:367313]
ENSRNOG00000019573	315.45	1.44123	0.188859	7.63123	2.32528e-14	1.49205e-12	11.8262	Lcat	19	protein_coding	lecithin cholesterol acyltransferase [Source:RGD Symbol;Acc:2993]
ENSRNOG00000013177	49.9299	1.43897	0.390271	3.68711	0.000226812	0.00134017	2.87284	Map3k1	2	protein_coding	mitogen-activated protein kinase kinase kinase 1 [Source:RGD Symbol;Acc:620966]
ENSRNOG00000012881	113.087	1.43368	0.263384	5.44331	5.22997e-08	8.46869e-07	6.07218	Fgl2	4	protein_coding	fibrinogen-like 2 [Source:RGD Symbol;Acc:620170]
ENSRNOG00000003620	29.2276	1.42551	0.411578	3.46352	0.000533151	0.00282185	2.54947	Fmo3	13	protein_coding	flavin containing monooxygenase 3 [Source:RGD Symbol;Acc:619761]
ENSRNOG00000007545	148.782	1.42505	0.293934	4.84819	1.24591e-06	1.41739e-05	4.84851	Angptl4	7	protein_coding	angiopoietin-like 4 [Source:RGD Symbol;Acc:735058]
ENSRNOG00000008062	31.4239	1.42406	0.377013	3.77722	0.000158587	0.000990238	3.00426	Dqx1	4	protein_coding	DEAQ box RNA-dependent ATPase 1 [Source:RGD Symbol;Acc:1591766]
ENSRNOG00000049115	219.571	1.42146	0.279124	5.09257	3.53245e-07	4.66003e-06	5.33161	Ccr5	8	protein_coding	C-C motif chemokine receptor 5 [Source:RGD Symbol;Acc:620596]
ENSRNOG00000013794	86.0021	1.41339	0.240708	5.8718	4.31076e-09	9.22244e-08	7.03515	Rbp1	8	protein_coding	retinol binding protein 1 [Source:RGD Symbol;Acc:3543]
ENSRNOG00000029670	75.6685	1.40418	0.272927	5.14489	2.67679e-07	3.63617e-06	5.43936	RGD1564606	2	protein_coding	similar to 60S ribosomal protein L23a [Source:RGD Symbol;Acc:1564606]
ENSRNOG00000020369	1430.37	1.401	0.338697	4.13643	3.52752e-05	0.000269632	3.56923	Igf2	1	protein_coding	insulin-like growth factor 2 [Source:RGD Symbol;Acc:2870]
ENSRNOG00000016413	58.7575	1.39768	0.334883	4.17364	2.99772e-05	0.000233529	3.63166	Pstpip1	8	protein_coding	proline-serine-threonine phosphatase-interacting protein 1 [Source:RGD Symbol;Acc:1307557]
ENSRNOG00000043076	35.8271	1.39761	0.445358	3.13816	0.0017001	0.00754856	2.12214	AABR07025328.1	16	processed_pseudogene	-
ENSRNOG00000023633	89.6682	1.39633	0.2511	5.56085	2.6846e-08	4.69806e-07	6.32808	Crabp1	8	protein_coding	cellular retinoic acid binding protein 1 [Source:RGD Symbol;Acc:2400]
ENSRNOG00000059326	52.9798	1.39546	0.342033	4.0799	4.50546e-05	0.000333915	3.47636	Abca9	10	protein_coding	ATP binding cassette subfamily A member 9 [Source:RGD Symbol;Acc:1305931]
ENSRNOG00000013172	47.2874	1.39103	0.275335	5.05214	4.36881e-07	5.63134e-06	5.24939	Nr1h3	3	protein_coding	nuclear receptor subfamily 1, group H, member 3 [Source:RGD Symbol;Acc:61909]
ENSRNOG00000059270	23.0514	1.39008	0.438484	3.17019	0.00152341	0.00689161	2.16168	AC119015.4	10	pseudogene	-
ENSRNOG00000015860	134.806	1.38476	0.298638	4.63692	3.53641e-06	3.52677e-05	4.45262	Gipr	1	protein_coding	gastric inhibitory polypeptide receptor [Source:RGD Symbol;Acc:2689]
ENSRNOG00000017897	39.659	1.38459	0.31313	4.42178	9.78919e-06	8.60155e-05	4.06542	Adam8	1	protein_coding	ADAM metallopeptidase domain 8 [Source:RGD Symbol;Acc:1566394]
ENSRNOG00000004540	36.9427	1.37275	0.442313	3.10357	0.00191202	0.0083203	2.07986	Clec3b	8	protein_coding	C-type lectin domain family 3, member B [Source:RGD Symbol;Acc:1311031]
ENSRNOG00000000341	155.308	1.36463	0.235034	5.8061	6.39465e-09	1.31211e-07	6.88203	Nid2	15	protein_coding	nidogen 2 [Source:RGD Symbol;Acc:1311685]
ENSRNOG00000048016	42.3149	1.36307	0.433829	3.14195	0.00167825	0.00746966	2.1267	LOC102556337	9	protein_coding	mitochondrial fission factor-like [Source:RGD Symbol;Acc:7706142]
ENSRNOG00000001963	417.728	1.35869	0.386162	3.51845	0.000434073	0.00235815	2.62743	Mx2	11	protein_coding	MX dynamin like GTPase 2 [Source:RGD Symbol;Acc:628821]
ENSRNOG00000059013	101.561	1.35784	0.279225	4.86288	1.15689e-06	1.33997e-05	4.87291	AABR07060519.1	4	lincRNA	-
ENSRNOG00000026647	88.4237	1.35745	0.213659	6.35333	2.10703e-10	6.04942e-09	8.21829	Cxcl16	10	protein_coding	C-X-C motif chemokine ligand 16 [Source:RGD Symbol;Acc:1562928]
ENSRNOG00000015071	27.7517	1.35586	0.400311	3.38701	0.000706581	0.00358311	2.44574	Zim1	1	protein_coding	zinc finger, imprinted 1 [Source:RGD Symbol;Acc:1310930]
ENSRNOG00000003897	1221.17	1.35361	0.362038	3.73885	0.000184862	0.0011316	2.94631	Col1a1	10	protein_coding	collagen type I alpha 1 chain [Source:RGD Symbol;Acc:61817]
ENSRNOG00000058289	64.5305	1.34907	0.287576	4.69119	2.71622e-06	2.81832e-05	4.55001	AABR07027575.1	17	pseudogene	-
ENSRNOG00000007032	171.624	1.34807	0.253661	5.31448	1.06965e-07	1.58551e-06	5.79983	Amigo2	7	protein_coding	adhesion molecule with Ig like domain 2 [Source:RGD Symbol;Acc:727911]
ENSRNOG00000022911	19.9205	1.34695	0.415899	3.23864	0.001201	0.00563546	2.24907	Hjurp	9	protein_coding	Holliday junction recognition protein [Source:RGD Symbol;Acc:1305846]
ENSRNOG00000013791	28.009	1.34608	0.326778	4.11925	3.80115e-05	0.00028799	3.54062	Enpp3	1	protein_coding	ectonucleotide pyrophosphatase/phosphodiesterase 3 [Source:RGD Symbol;Acc:708511]
ENSRNOG00000034191	121.722	1.3429	0.307065	4.37336	1.22351e-05	0.000104862	3.97938	Fmo1	13	protein_coding	flavin containing monooxygenase 1 [Source:RGD Symbol;Acc:2622]
ENSRNOG00000002930	62.7494	1.34211	0.287444	4.66911	3.02505e-06	3.08192e-05	4.51118	Ppl	10	protein_coding	periplakin [Source:RGD Symbol;Acc:1305511]
ENSRNOG00000023257	99.1461	1.34159	0.235189	5.70431	1.16818e-08	2.23697e-07	6.65034	Adamts9	4	protein_coding	ADAM metallopeptidase with thrombospondin type 1 motif, 9 [Source:RGD Symbol;Acc:1306889]
ENSRNOG00000018087	1691.99	1.3354	0.248162	5.38118	7.40007e-08	1.15419e-06	5.93772	Vim	17	protein_coding	vimentin [Source:RGD Symbol;Acc:621646]
ENSRNOG00000045743	181.605	1.32752	0.187275	7.08859	1.35485e-12	6.29253e-11	10.2012	Etnppl	2	protein_coding	ethanolamine-phosphate phospho-lyase [Source:RGD Symbol;Acc:1590098]
ENSRNOG00000027592	107.993	1.32709	0.243474	5.45066	5.01833e-08	8.14852e-07	6.08892	Rerg	4	protein_coding	RAS-like, estrogen-regulated, growth-inhibitor [Source:RGD Symbol;Acc:1562829]
ENSRNOG00000049385	49.8383	1.32456	0.274771	4.82058	1.43143e-06	1.60228e-05	4.79526	Adamtsl4	2	protein_coding	ADAMTS-like 4 [Source:RGD Symbol;Acc:1561012]
ENSRNOG00000032902	139.38	1.32323	0.233894	5.65741	1.53671e-08	2.8676e-07	6.54248	Ybx1-ps3	10	protein_coding	Y box protein 1 related, pseudogene 3 [Source:RGD Symbol;Acc:1590933]
ENSRNOG00000014426	81.1296	1.32242	0.34473	3.83612	0.000124996	0.000809318	3.09188	Lox	18	protein_coding	lysyl oxidase [Source:RGD Symbol;Acc:3015]
ENSRNOG00000012562	82.5626	1.32113	0.214334	6.16386	7.09907e-10	1.84148e-08	7.73483	Grin3b	7	protein_coding	glutamate ionotropic receptor NMDA type subunit 3B [Source:RGD Symbol;Acc:621705]
ENSRNOG00000013720	990.337	1.32031	0.176123	7.49653	6.55281e-14	3.86563e-12	11.4128	Aebp1	14	protein_coding	AE binding protein 1 [Source:RGD Symbol;Acc:1306922]
ENSRNOG00000007457	211.602	1.31338	0.228178	5.75593	8.61661e-09	1.70814e-07	6.76748	Serping1	3	protein_coding	serpin family G member 1 [Source:RGD Symbol;Acc:735225]
ENSRNOG00000009465	78.3384	1.31137	0.243694	5.38123	7.39773e-08	1.15419e-06	5.93772	Sfrp2	2	protein_coding	secreted frizzled-related protein 2 [Source:RGD Symbol;Acc:735163]
ENSRNOG00000011292	605.98	1.31015	0.414692	3.15934	0.00158125	0.00711369	2.1479	Col1a2	4	protein_coding	collagen type I alpha 2 chain [Source:RGD Symbol;Acc:621351]
ENSRNOG00000010947	194.904	1.30824	0.249317	5.24728	1.54358e-07	2.21398e-06	5.65483	Mmp14	15	protein_coding	matrix metallopeptidase 14 [Source:RGD Symbol;Acc:620198]
ENSRNOG00000033087	39.3985	1.30723	0.41914	3.11884	0.00181566	0.00796972	2.09856	Cdh23	20	protein_coding	cadherin 23 (otocadherin) [Source:MGI Symbol;Acc:MGI:1890219]
ENSRNOG00000005580	258.812	1.30664	0.395312	3.30534	0.000948606	0.00461988	2.33537	Itgb4	10	protein_coding	integrin subunit beta 4 [Source:RGD Symbol;Acc:2928]
ENSRNOG00000052415	25.6559	1.3065	0.424086	3.08074	0.00206488	0.00885901	2.05261	Gstt2	20	protein_coding	glutathione S-transferase, theta 2 [Source:RGD Symbol;Acc:69362]
ENSRNOG00000017409	92.1625	1.3052	0.276232	4.72501	2.30103e-06	2.43237e-05	4.61397	Wnt6	9	protein_coding	Wnt family member 6 [Source:RGD Symbol;Acc:1304559]
ENSRNOG00000058068	66.6432	1.30516	0.297178	4.39185	1.12392e-05	9.70656e-05	4.01293	Obscn	10	protein_coding	obscurin, cytoskeletal calmodulin and titin-interacting RhoGEF [Source:RGD Symbol;Acc:631335]
ENSRNOG00000005935	55.1661	1.29916	0.323915	4.0108	6.05129e-05	0.000429134	3.36741	A3galt2	5	protein_coding	alpha 1,3-galactosyltransferase 2 [Source:RGD Symbol;Acc:727913]
ENSRNOG00000016957	1041.38	1.29904	0.328128	3.95894	7.52843e-05	0.00051831	3.28541	Igfbp2	9	protein_coding	insulin-like growth factor binding protein 2 [Source:RGD Symbol;Acc:2873]
ENSRNOG00000029841	77.3441	1.29737	0.392728	3.3035	0.000954874	0.00464731	2.3328	Cdh19	13	protein_coding	cadherin 19 [Source:RGD Symbol;Acc:1307169]
ENSRNOG00000020151	81.3584	1.29607	0.395073	3.2806	0.00103588	0.00497208	2.30346	Cdh1	19	protein_coding	cadherin 1 [Source:RGD Symbol;Acc:69279]
ENSRNOG00000029662	50.6182	1.29459	0.317977	4.07134	4.67445e-05	0.000344	3.46344	Wdfy4	16	protein_coding	WDFY family member 4 [Source:RGD Symbol;Acc:1564142]
ENSRNOG00000061379	57.9773	1.29306	0.415728	3.11035	0.00186865	0.00816813	2.08788	C7	2	protein_coding	complement C7 [Source:RGD Symbol;Acc:620318]
ENSRNOG00000016366	213.402	1.29291	0.277831	4.65359	3.26208e-06	3.2868e-05	4.48323	Colec12	18	protein_coding	collectin sub-family member 12 [Source:RGD Symbol;Acc:735039]
ENSRNOG00000004972	100.008	1.29044	0.277216	4.65501	3.23961e-06	3.2664e-05	4.48593	Upp1	14	protein_coding	uridine phosphorylase 1 [Source:RGD Symbol;Acc:1305566]
ENSRNOG00000045829	88.2427	1.2857	0.232026	5.5412	3.00398e-08	5.1643e-07	6.28699	Thbs1	3	protein_coding	thrombospondin 1 [Source:RGD Symbol;Acc:1588455]
ENSRNOG00000015406	81.5451	1.2854	0.241004	5.33352	9.63276e-08	1.44838e-06	5.83912	Pgm5	1	protein_coding	phosphoglucomutase 5 [Source:RGD Symbol;Acc:1307969]
ENSRNOG00000010997	553.815	1.28471	0.176463	7.28032	3.33032e-13	1.75894e-11	10.7547	Ednrb	15	protein_coding	endothelin receptor type B [Source:RGD Symbol;Acc:2536]
ENSRNOG00000020942	48.8588	1.28329	0.310327	4.1353	3.54497e-05	0.000270743	3.56744	Plekha4	1	protein_coding	pleckstrin homology domain containing A4 [Source:RGD Symbol;Acc:735133]
ENSRNOG00000006384	70.4059	1.2804	0.317701	4.03021	5.57261e-05	0.00040102	3.39683	Ddx58	5	protein_coding	DEXD/H-box helicase 58 [Source:RGD Symbol;Acc:1309460]
ENSRNOG00000005608	53.1113	1.28027	0.277491	4.61373	3.95515e-06	3.87308e-05	4.41194	Tead4	4	protein_coding	TEA domain transcription factor 4 [Source:RGD Symbol;Acc:1585671]
ENSRNOG00000011184	450.214	1.28026	0.352731	3.62955	0.000283911	0.0016337	2.78683	Slc13a4	4	protein_coding	solute carrier family 13 member 4 [Source:RGD Symbol;Acc:1359715]
ENSRNOG00000014504	131.786	1.27982	0.171737	7.45219	9.18004e-14	5.22584e-12	11.2818	Il1r1	9	protein_coding	interleukin 1 receptor type 1 [Source:RGD Symbol;Acc:2892]
ENSRNOG00000051854	79.5669	1.27936	0.209703	6.1008	1.05538e-09	2.63935e-08	7.5785	Enpep	2	protein_coding	glutamyl aminopeptidase [Source:RGD Symbol;Acc:621228]
ENSRNOG00000023664	33.1806	1.27877	0.411188	3.10994	0.00187127	0.00817459	2.08753	Lepr	5	protein_coding	leptin receptor [Source:RGD Symbol;Acc:3001]
ENSRNOG00000022800	37.9564	1.27824	0.38577	3.31347	0.000921474	0.00451426	2.34541	Sp140	9	protein_coding	SP140 nuclear body protein [Source:RGD Symbol;Acc:1306355]
ENSRNOG00000021814	69.4969	1.27816	0.263668	4.84762	1.24951e-06	1.42039e-05	4.84759	Tnfrsf25	5	protein_coding	TNF receptor superfamily member 25 [Source:RGD Symbol;Acc:1598206]
ENSRNOG00000033192	28.4019	1.27609	0.338845	3.76599	0.000165889	0.001031	2.98674	Osmr	2	protein_coding	oncostatin M receptor [Source:RGD Symbol;Acc:1302983]
ENSRNOG00000008048	44.3256	1.27577	0.336176	3.79495	0.00014767	0.000936055	3.0287	Plscr1	8	protein_coding	phospholipid scramblase 1 [Source:RGD Symbol;Acc:620521]
ENSRNOG00000001520	602.94	1.27475	0.314455	4.05383	5.03866e-05	0.000367476	3.43477	Dlx1	3	protein_coding	distal-less homeobox 1 [Source:RGD Symbol;Acc:1309593]
ENSRNOG00000011774	19.6081	1.2747	0.384039	3.31919	0.000902791	0.0044426	2.35236	Fblim1	5	protein_coding	filamin binding LIM protein 1 [Source:RGD Symbol;Acc:1359551]
ENSRNOG00000012083	29.296	1.27457	0.362468	3.51635	0.000437525	0.00237514	2.62431	St6galnac2	10	protein_coding	ST6 N-acetylgalactosaminide alpha-2,6-sialyltransferase 2 [Source:RGD Symbol;Acc:1560747]
ENSRNOG00000016246	748.993	1.27399	0.316705	4.02264	5.75489e-05	0.000412312	3.38477	Tshz1	18	protein_coding	teashirt zinc finger family member 1 [Source:MGI Symbol;Acc:MGI:1346031]
ENSRNOG00000016794	185.566	1.27385	0.215765	5.90389	3.55031e-09	7.79895e-08	7.10796	Phyhd1	3	protein_coding	phytanoyl-CoA dioxygenase domain containing 1 [Source:RGD Symbol;Acc:1310377]
ENSRNOG00000042771	52.8934	1.27217	0.413795	3.0744	0.00210926	0.00900189	2.04567	Apol3	7	protein_coding	apolipoprotein L, 3 [Source:RGD Symbol;Acc:1306480]
ENSRNOG00000015354	146.441	1.2694	0.174748	7.26421	3.75238e-13	1.94672e-11	10.7107	Aox1	9	protein_coding	aldehyde oxidase 1 [Source:RGD Symbol;Acc:620528]
ENSRNOG00000005048	37.9503	1.2672	0.400404	3.1648	0.00155189	0.00699831	2.15501	Trhr	7	protein_coding	thyrotropin releasing hormone receptor [Source:RGD Symbol;Acc:3904]
ENSRNOG00000061768	33.7853	1.26665	0.3202	3.9558	7.62778e-05	0.00052441	3.28033	Slc43a3	3	protein_coding	solute carrier family 43, member 3 [Source:RGD Symbol;Acc:1312016]
ENSRNOG00000013886	59.6055	1.26437	0.280224	4.51201	6.4217e-06	5.91249e-05	4.22823	Fyb1	2	protein_coding	FYN binding protein 1 [Source:RGD Symbol;Acc:1563421]
ENSRNOG00000002488	204.386	1.26309	0.177627	7.11088	1.15302e-12	5.49467e-11	10.2601	Galnt10	10	protein_coding	polypeptide N-acetylgalactosaminyltransferase 10 [Source:RGD Symbol;Acc:69409]
ENSRNOG00000020150	54.7074	1.26121	0.360591	3.49763	0.000469411	0.00252481	2.59777	Il18bp	1	protein_coding	interleukin 18 binding protein [Source:RGD Symbol;Acc:620042]
ENSRNOG00000000137	32.9707	1.25879	0.365741	3.44175	0.000577968	0.00301773	2.52032	Ly86	17	protein_coding	lymphocyte antigen 86 [Source:RGD Symbol;Acc:1309936]
ENSRNOG00000060359	31.1543	1.25666	0.32077	3.91765	8.94174e-05	0.000603959	3.21899	AABR07032751.1	18	pseudogene	-
ENSRNOG00000015957	63.3373	1.2549	0.285026	4.40274	1.06892e-05	9.27539e-05	4.03267	F13a1	17	protein_coding	coagulation factor XIII A1 chain [Source:RGD Symbol;Acc:621495]
ENSRNOG00000014871	74.1508	1.25062	0.288019	4.34214	1.41104e-05	0.000119258	3.92351	Zic4	8	protein_coding	Zic family member 4 [Source:RGD Symbol;Acc:1307298]
ENSRNOG00000018358	178.195	1.24796	0.175981	7.09147	1.32698e-12	6.20244e-11	10.2074	Nt5dc2	16	protein_coding	5'-nucleotidase domain containing 2 [Source:RGD Symbol;Acc:1305524]
ENSRNOG00000013328	41.7425	1.24539	0.302938	4.11104	3.93874e-05	0.000297044	3.52718	Rbpms	16	protein_coding	RNA binding protein, mRNA processing factor [Source:RGD Symbol;Acc:1561067]
ENSRNOG00000005286	466.966	1.24277	0.377535	3.29181	0.00099546	0.004816	2.31731	Coch	6	protein_coding	cochlin [Source:RGD Symbol;Acc:1308536]
ENSRNOG00000042686	59.7416	1.24265	0.303288	4.09727	4.18047e-05	0.000312602	3.50501	Trim34	1	protein_coding	tripartite motif-containing 34 [Source:RGD Symbol;Acc:7240857]
ENSRNOG00000025587	62.5571	1.23755	0.280822	4.40689	1.04864e-05	9.12649e-05	4.0397	Plagl1	1	protein_coding	PLAG1 like zinc finger 1 [Source:RGD Symbol;Acc:3014]
ENSRNOG00000021812	29.5197	1.23698	0.340149	3.63657	0.000276294	0.00159644	2.79685	Scx	7	protein_coding	scleraxis bHLH transcription factor [Source:RGD Symbol;Acc:1588254]
ENSRNOG00000057724	118.069	1.23576	0.174792	7.06986	1.55086e-12	7.02448e-11	10.1534	AC118957.2	6	protein_coding	-
ENSRNOG00000055049	295.311	1.23381	0.217086	5.6835	1.31968e-08	2.48812e-07	6.60413	Aldh1a2	8	protein_coding	aldehyde dehydrogenase 1 family, member A2 [Source:RGD Symbol;Acc:620250]
ENSRNOG00000005413	89.8528	1.23307	0.238117	5.17845	2.23738e-07	3.10558e-06	5.50786	Creb3l1	3	protein_coding	cAMP responsive element binding protein 3-like 1 [Source:RGD Symbol;Acc:1359613]
ENSRNOG00000020295	110.007	1.23255	0.235435	5.23519	1.64814e-07	2.34327e-06	5.63018	Plekhn1	5	protein_coding	pleckstrin homology domain containing N1 [Source:RGD Symbol;Acc:1311019]
ENSRNOG00000002461	494.919	1.2308	0.179534	6.8555	7.10621e-12	2.87988e-10	9.54063	Nid1	17	protein_coding	nidogen 1 [Source:RGD Symbol;Acc:3178]
ENSRNOG00000031138	72.1271	1.22971	0.35341	3.47955	0.000502248	0.00267976	2.5719	Irgm	10	protein_coding	immunity-related GTPase M [Source:RGD Symbol;Acc:1305163]
ENSRNOG00000001627	96.7688	1.22892	0.30681	4.00549	6.18894e-05	0.000437411	3.35911	Abi3bp	11	protein_coding	ABI family member 3 binding protein [Source:RGD Symbol;Acc:1562717]
ENSRNOG00000004221	102.179	1.22847	0.368354	3.33502	0.000852942	0.00422143	2.37454	Lgr5	7	protein_coding	leucine rich repeat containing G protein coupled receptor 5 [Source:RGD Symbol;Acc:1307733]
ENSRNOG00000049215	41.7049	1.22747	0.28091	4.36962	1.24463e-05	0.000106361	3.97322	Cbx2	10	protein_coding	chromobox 2 [Source:RGD Symbol;Acc:1588561]
ENSRNOG00000000528	93.5274	1.22237	0.220169	5.55194	2.82511e-08	4.92627e-07	6.30748	Fgd2	20	protein_coding	FYVE, RhoGEF and PH domain containing 2 [Source:RGD Symbol;Acc:1309840]
ENSRNOG00000026116	284.089	1.22086	0.241773	5.04961	4.42724e-07	5.69161e-06	5.24477	Sall3	18	protein_coding	spalt-like transcription factor 3 [Source:RGD Symbol;Acc:1310232]
ENSRNOG00000004361	84.2991	1.21891	0.250663	4.86274	1.1577e-06	1.33997e-05	4.87291	Parp10	7	protein_coding	poly (ADP-ribose) polymerase family, member 10 [Source:RGD Symbol;Acc:7744876]
ENSRNOG00000016678	64.1841	1.21698	0.388168	3.1352	0.00171737	0.007616	2.11827	Angptl2	3	protein_coding	angiopoietin-like 2 [Source:RGD Symbol;Acc:620004]
ENSRNOG00000017332	31.454	1.2155	0.324646	3.74409	0.000181048	0.00111058	2.95445	Dapk2	8	protein_coding	death-associated protein kinase 2 [Source:RGD Symbol;Acc:1304708]
ENSRNOG00000010529	109.308	1.21313	0.270759	4.48048	7.44742e-06	6.75485e-05	4.17038	Thbs2	1	protein_coding	thrombospondin 2 [Source:RGD Symbol;Acc:1310979]
ENSRNOG00000010208	46.7814	1.2104	0.328994	3.67908	0.00023408	0.0013781	2.86072	Timp1	X	protein_coding	TIMP metallopeptidase inhibitor 1 [Source:RGD Symbol;Acc:621675]
ENSRNOG00000003891	211.048	1.21016	0.176848	6.84294	7.75821e-12	3.10966e-10	9.50729	AC118957.1	6	protein_coding	Putative preoptic regulatory factor 1 [Source:UniProtKB/Swiss-Prot;Acc:P18889]
ENSRNOG00000020264	254.078	1.20585	0.186488	6.46613	1.00542e-10	3.12964e-09	8.50451	Dhrs1	15	protein_coding	dehydrogenase/reductase 1 [Source:RGD Symbol;Acc:1359172]
ENSRNOG00000001469	247.161	1.20353	0.197686	6.08807	1.14281e-09	2.83859e-08	7.5469	Eln	12	protein_coding	elastin [Source:RGD Symbol;Acc:67394]
ENSRNOG00000002256	115.966	1.2025	0.279208	4.30684	1.65604e-05	0.000137894	3.86046	Art3	14	protein_coding	ADP-ribosyltransferase 3 [Source:RGD Symbol;Acc:628833]
ENSRNOG00000037113	84.8902	1.1983	0.222925	5.37533	7.64411e-08	1.18719e-06	5.92548	Slfn2	10	protein_coding	schlafen 2 [Source:RGD Symbol;Acc:1308645]
ENSRNOG00000000521	176.85	1.1958	0.194147	6.15927	7.30816e-10	1.88568e-08	7.72453	Cdkn1a	20	protein_coding	cyclin-dependent kinase inhibitor 1A [Source:RGD Symbol;Acc:69328]
ENSRNOG00000023400	71.2283	1.19237	0.304083	3.92121	8.81056e-05	0.000595649	3.22501	Dtx3l	11	protein_coding	deltex E3 ubiquitin ligase 3L [Source:RGD Symbol;Acc:1565144]
ENSRNOG00000022417	29.2882	1.19159	0.373093	3.19382	0.00140403	0.00640362	2.19357	Prickle3	X	protein_coding	prickle planar cell polarity protein 3 [Source:RGD Symbol;Acc:1359685]
ENSRNOG00000031126	51.0493	1.18347	0.361065	3.27773	0.00104647	0.00501303	2.2999	Tecta	8	protein_coding	tectorin alpha [Source:RGD Symbol;Acc:1309824]
ENSRNOG00000015567	168.813	1.18176	0.181747	6.50226	7.91234e-11	2.52195e-09	8.59826	Slc9a2	9	protein_coding	solute carrier family 9 member A2 [Source:RGD Symbol;Acc:3719]
ENSRNOG00000015941	147.934	1.17846	0.146436	8.04757	8.44515e-16	7.29614e-14	13.1369	Fkbp10	10	protein_coding	FKBP prolyl isomerase 10 [Source:RGD Symbol;Acc:1549751]
ENSRNOG00000006946	41.6505	1.17225	0.376014	3.11758	0.00182344	0.00799187	2.09735	Arhgap9	7	protein_coding	Rho GTPase activating protein 9 [Source:RGD Symbol;Acc:1305342]
ENSRNOG00000059865	42.7808	1.17196	0.366038	3.20175	0.00136594	0.00625663	2.20366	Dnah12	16	protein_coding	dynein, axonemal, heavy chain 12 [Source:RGD Symbol;Acc:619990]
ENSRNOG00000004699	88.922	1.16941	0.270086	4.32977	1.49265e-05	0.000125518	3.90129	Fibin	3	protein_coding	fin bud initiation factor homolog [Source:RGD Symbol;Acc:1563711]
ENSRNOG00000025619	73.0035	1.16669	0.217872	5.3549	8.56014e-08	1.30725e-06	5.88364	Ap1g2	15	protein_coding	adaptor related protein complex 1 subunit gamma 2 [Source:RGD Symbol;Acc:2324507]
ENSRNOG00000009331	49.0414	1.16508	0.3298	3.53268	0.000411369	0.002249	2.64801	Hck	3	protein_coding	HCK proto-oncogene, Src family tyrosine kinase [Source:RGD Symbol;Acc:2785]
ENSRNOG00000056772	32.4014	1.16408	0.381117	3.0544	0.00225509	0.00954628	2.02017	Col4a6	X	protein_coding	collagen type IV alpha 6 chain [Source:RGD Symbol;Acc:1589724]
ENSRNOG00000005214	75.3853	1.16353	0.282023	4.12565	3.69691e-05	0.000280965	3.55135	Plek	14	protein_coding	pleckstrin [Source:RGD Symbol;Acc:1308269]
ENSRNOG00000007564	107.48	1.16339	0.227153	5.1216	3.02962e-07	4.04632e-06	5.39294	Evc	14	protein_coding	EvC ciliary complex subunit 1 [Source:RGD Symbol;Acc:735186]
ENSRNOG00000017191	132.008	1.16306	0.20233	5.74831	9.01423e-09	1.77688e-07	6.75034	Trim5	1	protein_coding	tripartite motif-containing 5 [Source:RGD Symbol;Acc:1304579]
ENSRNOG00000001431	75.7196	1.15957	0.285733	4.05824	4.9443e-05	0.000361675	3.44168	Rasa4	12	protein_coding	RAS p21 protein activator 4 [Source:RGD Symbol;Acc:1565457]
ENSRNOG00000005998	193.104	1.15918	0.163381	7.09496	1.29387e-12	6.06707e-11	10.217	Smoc1	6	protein_coding	SPARC related modular calcium binding 1 [Source:RGD Symbol;Acc:1303126]
ENSRNOG00000017672	70.4724	1.15872	0.296951	3.90206	9.53761e-05	0.000638021	3.19517	Akr1c14	17	protein_coding	aldo-keto reductase family 1, member C14 [Source:RGD Symbol;Acc:708361]
ENSRNOG00000038319	56.8876	1.15794	0.299652	3.8643	0.00011141	0.000730253	3.13653	Akr1c19	17	protein_coding	aldo-keto reductase family 1, member C19 [Source:RGD Symbol;Acc:1562954]
ENSRNOG00000014867	67.8277	1.15727	0.298633	3.87524	0.00010652	0.000701975	3.15368	Synpo2	2	protein_coding	synaptopodin 2 [Source:RGD Symbol;Acc:1564779]
ENSRNOG00000047363	75.6954	1.15593	0.281598	4.10491	4.04466e-05	0.000304077	3.51702	Kcnk13	6	protein_coding	potassium two pore domain channel subfamily K member 13 [Source:RGD Symbol;Acc:68941]
ENSRNOG00000021840	97.3481	1.15485	0.323908	3.56538	0.000363327	0.00201496	2.69573	Cped1	4	protein_coding	cadherin-like and PC-esterase domain containing 1 [Source:RGD Symbol;Acc:1563491]
ENSRNOG00000004410	148.468	1.15473	0.261072	4.42303	9.73281e-06	8.55715e-05	4.06767	Pax6	3	protein_coding	paired box 6 [Source:RGD Symbol;Acc:3258]
ENSRNOG00000009565	59.0444	1.15468	0.343223	3.36422	0.000767612	0.00385122	2.4144	Pdk4	4	protein_coding	pyruvate dehydrogenase kinase 4 [Source:RGD Symbol;Acc:69061]
ENSRNOG00000020078	71.9289	1.14945	0.268414	4.28237	1.84912e-05	0.000152238	3.81748	Vstm4	16	protein_coding	V-set and transmembrane domain containing 4 [Source:RGD Symbol;Acc:1310423]
ENSRNOG00000022071	32.4445	1.14842	0.364001	3.155	0.00160499	0.00720671	2.14226	Itga2b	10	protein_coding	integrin subunit alpha 2b [Source:RGD Symbol;Acc:1596428]
ENSRNOG00000013717	382.076	1.14572	0.224066	5.11332	3.16552e-07	4.21014e-06	5.3757	Bmp6	17	protein_coding	bone morphogenetic protein 6 [Source:RGD Symbol;Acc:2214]
ENSRNOG00000055962	602.09	1.14524	0.188028	6.09079	1.12356e-09	2.80029e-08	7.5528	Bgn	X	protein_coding	biglycan [Source:RGD Symbol;Acc:2207]
ENSRNOG00000002341	102.211	1.1392	0.315663	3.60892	0.000307469	0.0017469	2.75773	Trim25	10	protein_coding	tripartite motif-containing 25 [Source:RGD Symbol;Acc:1594396]
ENSRNOG00000060614	144.725	1.13917	0.242938	4.68915	2.74344e-06	2.84253e-05	4.5463	Pxdn	6	protein_coding	peroxidasin [Source:RGD Symbol;Acc:1560694]
ENSRNOG00000011346	175.884	1.13886	0.152564	7.46481	8.3423e-14	4.78619e-12	11.32	Ehd2	1	protein_coding	EH-domain containing 2 [Source:RGD Symbol;Acc:1560856]
ENSRNOG00000007637	401.947	1.13885	0.188491	6.04194	1.52274e-09	3.64015e-08	7.43888	Acer2	5	protein_coding	alkaline ceramidase 2 [Source:RGD Symbol;Acc:1304629]
ENSRNOG00000018110	394.709	1.13819	0.20366	5.58868	2.28808e-08	4.06739e-07	6.39068	Svil	17	protein_coding	supervillin [Source:RGD Symbol;Acc:1306354]
ENSRNOG00000016831	827.783	1.13639	0.130096	8.73501	2.43634e-18	3.52907e-16	15.4523	Serpinh1	1	protein_coding	serpin family H member 1 [Source:RGD Symbol;Acc:69302]
ENSRNOG00000008054	57.2478	1.13508	0.316382	3.5877	0.000333603	0.00187716	2.7265	Igsf9	13	protein_coding	immunoglobulin superfamily, member 9 [Source:RGD Symbol;Acc:1304566]
ENSRNOG00000019244	184.304	1.13262	0.189038	5.99147	2.07956e-09	4.82921e-08	7.31612	Mxra8	5	protein_coding	matrix remodeling associated 8 [Source:RGD Symbol;Acc:1359356]
ENSRNOG00000014232	48.7809	1.13209	0.303598	3.72892	0.000192305	0.00117078	2.93153	P2ry1	2	protein_coding	purinergic receptor P2Y1 [Source:RGD Symbol;Acc:3242]
ENSRNOG00000059900	56.8797	1.13089	0.301526	3.75056	0.000176442	0.00108643	2.964	Bst2	16	protein_coding	bone marrow stromal cell antigen 2 [Source:RGD Symbol;Acc:727849]
ENSRNOG00000019342	198.508	1.13081	0.275526	4.1042	4.05723e-05	0.000304865	3.51589	Sult1a1	1	protein_coding	sulfotransferase family 1A member 1 [Source:RGD Symbol;Acc:3767]
ENSRNOG00000025001	109.584	1.12646	0.271994	4.1415	3.45035e-05	0.000264148	3.57815	Pcolce	12	protein_coding	procollagen C-endopeptidase enhancer [Source:RGD Symbol;Acc:3270]
ENSRNOG00000024705	122.386	1.12569	0.20319	5.54006	3.02365e-08	5.18593e-07	6.28517	Rarres2	4	protein_coding	retinoic acid receptor responder 2 [Source:RGD Symbol;Acc:1309874]
ENSRNOG00000058870	50.1276	1.11932	0.246406	4.54258	5.55694e-06	5.19808e-05	4.28416	Mroh7	5	protein_coding	maestro heat-like repeat family member 7 [Source:RGD Symbol;Acc:1563440]
ENSRNOG00000030034	172.865	1.1171	0.204165	5.47155	4.46112e-08	7.36638e-07	6.13275	Sox11	6	protein_coding	SRY box 11 [Source:RGD Symbol;Acc:69351]
ENSRNOG00000027152	71.6965	1.10976	0.261853	4.23812	2.25401e-05	0.000181988	3.73996	N4bp2	14	protein_coding	NEDD4 binding protein 2 [Source:RGD Symbol;Acc:1565738]
ENSRNOG00000022116	749.003	1.10907	0.167284	6.6299	3.35921e-11	1.16458e-09	8.93383	Gjb6	15	protein_coding	gap junction protein, beta 6 [Source:RGD Symbol;Acc:621830]
ENSRNOG00000038686	319.164	1.10834	0.190291	5.82445	5.72994e-09	1.19585e-07	6.92232	Ap1s2	X	protein_coding	adaptor related protein complex 1 subunit sigma 2 [Source:RGD Symbol;Acc:1561862]
ENSRNOG00000013902	251.775	1.10799	0.183143	6.04988	1.44951e-09	3.48788e-08	7.45744	P2ry12	2	protein_coding	purinergic receptor P2Y12 [Source:RGD Symbol;Acc:621681]
ENSRNOG00000014644	306.357	1.10525	0.186	5.94218	2.81257e-09	6.28212e-08	7.20189	Zic1	8	protein_coding	Zic family member 1 [Source:RGD Symbol;Acc:620110]
ENSRNOG00000019857	1794.89	1.10482	0.343404	3.21727	0.00129416	0.00599545	2.22218	Gng7	7	protein_coding	G protein subunit gamma 7 [Source:RGD Symbol;Acc:61860]
ENSRNOG00000020865	57.0125	1.1032	0.273877	4.02807	5.62357e-05	0.000404091	3.39352	Ano1	1	protein_coding	anoctamin 1 [Source:RGD Symbol;Acc:1310786]
ENSRNOG00000007350	50.732	1.10253	0.353144	3.12203	0.00179607	0.00790746	2.10196	Rac2	7	protein_coding	Rac family small GTPase 2 [Source:RGD Symbol;Acc:1307568]
ENSRNOG00000032240	38.7468	1.10199	0.350026	3.14832	0.00164209	0.00733595	2.13454	Gbp5	2	protein_coding	guanylate binding protein 5 [Source:RGD Symbol;Acc:1311040]
ENSRNOG00000003736	295.47	1.10193	0.178866	6.16065	7.24474e-10	1.87262e-08	7.72755	Col5a2	9	protein_coding	collagen type V alpha 2 chain [Source:RGD Symbol;Acc:70921]
ENSRNOG00000015669	26.199	1.10123	0.355526	3.09745	0.00195191	0.00844615	2.07334	Kctd11	10	protein_coding	potassium channel tetramerization domain containing 11 [Source:RGD Symbol;Acc:1307125]
ENSRNOG00000000814	682.516	1.10038	0.173945	6.32599	2.51616e-10	7.16175e-09	8.14498	Fabp7	20	protein_coding	fatty acid binding protein 7 [Source:RGD Symbol;Acc:69312]
ENSRNOG00000025843	91.9992	1.09952	0.247224	4.44746	8.68902e-06	7.72299e-05	4.11221	Ccdc102a	19	protein_coding	coiled-coil domain containing 102A [Source:RGD Symbol;Acc:1308684]
ENSRNOG00000017146	127.531	1.09947	0.224946	4.88769	1.02025e-06	1.20083e-05	4.92052	Nfatc1	18	protein_coding	nuclear factor of activated T-cells 1 [Source:RGD Symbol;Acc:2319357]
ENSRNOG00000059461	63.6609	1.09775	0.269585	4.07201	4.66087e-05	0.000343346	3.46427	B4galt1	5	protein_coding	beta-1,4-galactosyltransferase 1 [Source:RGD Symbol;Acc:620900]
ENSRNOG00000023548	226.636	1.09623	0.292201	3.75163	0.000175685	0.00108359	2.96513	Sned1	9	protein_coding	sushi, nidogen and EGF-like domains 1 [Source:RGD Symbol;Acc:1566079]
ENSRNOG00000013668	75.2081	1.09429	0.255951	4.27539	1.90799e-05	0.000156643	3.80509	Capg	4	protein_coding	capping actin protein, gelsolin like [Source:RGD Symbol;Acc:1311724]
ENSRNOG00000020948	125.186	1.09423	0.260691	4.19742	2.69978e-05	0.000212926	3.67177	Pth1r	8	protein_coding	parathyroid hormone 1 receptor [Source:RGD Symbol;Acc:3442]
ENSRNOG00000018052	252.976	1.09302	0.179568	6.08696	1.15072e-09	2.8534e-08	7.54464	Cnksr3	1	protein_coding	Cnksr family member 3 [Source:RGD Symbol;Acc:1307544]
ENSRNOG00000023109	187.415	1.09213	0.167672	6.5135	7.3418e-11	2.36067e-09	8.62696	Icoslg	20	protein_coding	inducible T-cell co-stimulator ligand [Source:RGD Symbol;Acc:1562791]
ENSRNOG00000027008	100.625	1.09014	0.264644	4.11927	3.80082e-05	0.00028799	3.54062	Igtp	10	protein_coding	interferon gamma induced GTPase [Source:RGD Symbol;Acc:1306896]
ENSRNOG00000017887	71.8649	1.08869	0.300272	3.62568	0.000288205	0.00165611	2.78091	Mutyh	5	protein_coding	mutY DNA glycosylase [Source:RGD Symbol;Acc:620045]
ENSRNOG00000049714	54.1273	1.08701	0.269405	4.03484	5.46393e-05	0.000393974	3.40453	Asap3	5	protein_coding	ArfGAP with SH3 domain, ankyrin repeat and PH domain 3 [Source:RGD Symbol;Acc:1593929]
ENSRNOG00000022822	39.6202	1.08453	0.302856	3.58101	0.000342265	0.00191852	2.71703	Fam169b	1	protein_coding	family with sequence similarity 169, member B [Source:RGD Symbol;Acc:1585883]
ENSRNOG00000003183	298.685	1.08249	0.241815	4.47654	7.58622e-06	6.86797e-05	4.16317	Fmod	13	protein_coding	fibromodulin [Source:RGD Symbol;Acc:619769]
ENSRNOG00000010362	261.855	1.08219	0.227833	4.74991	2.03509e-06	2.18761e-05	4.66003	Anxa2	8	protein_coding	annexin A2 [Source:RGD Symbol;Acc:621170]
ENSRNOG00000012972	60.4924	1.08041	0.309474	3.49112	0.000481007	0.00258054	2.58829	Alox5	4	protein_coding	arachidonate 5-lipoxygenase [Source:RGD Symbol;Acc:2096]
ENSRNOG00000020578	37.1984	1.07913	0.330705	3.26312	0.00110193	0.00524607	2.28017	Ceacam1	1	protein_coding	carcinoembryonic antigen related cell adhesion molecule 1 [Source:RGD Symbol;Acc:67396]
ENSRNOG00000005854	56.058	1.07904	0.308658	3.4959	0.000472471	0.00253847	2.59543	Angpt1	7	protein_coding	angiopoietin 1 [Source:RGD Symbol;Acc:628896]
ENSRNOG00000011971	92.2572	1.07868	0.270504	3.98765	6.67304e-05	0.000466443	3.3312	C1s	4	protein_coding	complement C1s [Source:RGD Symbol;Acc:619983]
ENSRNOG00000002919	9570.95	1.07614	0.108293	9.93723	2.86692e-23	9.11805e-21	20.0401	Gfap	10	protein_coding	glial fibrillary acidic protein [Source:RGD Symbol;Acc:2679]
ENSRNOG00000006010	484.119	1.07493	0.199943	5.37617	7.60849e-08	1.18291e-06	5.92705	Slc6a20	8	protein_coding	solute carrier family 6 member 20 [Source:RGD Symbol;Acc:621651]
ENSRNOG00000009471	31.6551	1.07491	0.317937	3.3809	0.000722488	0.00365112	2.43757	Epsti1	15	protein_coding	epithelial stromal interaction 1 [Source:RGD Symbol;Acc:1563207]
ENSRNOG00000004448	123.388	1.07234	0.199535	5.3742	7.69217e-08	1.19339e-06	5.92322	Acss3	7	protein_coding	acyl-CoA synthetase short-chain family member 3 [Source:RGD Symbol;Acc:1307051]
ENSRNOG00000008196	69.6558	1.07173	0.313363	3.4201	0.000625978	0.00322581	2.49136	Parp12	4	protein_coding	poly (ADP-ribose) polymerase family, member 12 [Source:RGD Symbol;Acc:1308628]
ENSRNOG00000020298	154.955	1.07045	0.17541	6.10256	1.04381e-09	2.61937e-08	7.5818	Bag3	1	protein_coding	Bcl2-associated athanogene 3 [Source:RGD Symbol;Acc:1307794]
ENSRNOG00000005332	1220	1.06812	0.151109	7.0685	1.56614e-12	7.07178e-11	10.1505	Csdc2	7	protein_coding	cold shock domain containing C2 [Source:RGD Symbol;Acc:628780]
ENSRNOG00000013014	110.851	1.06812	0.184311	5.79517	6.82502e-09	1.38874e-07	6.85738	Cyba	19	protein_coding	cytochrome b-245 alpha chain [Source:RGD Symbol;Acc:620573]
ENSRNOG00000003288	294.25	1.06648	0.266046	4.00863	6.10726e-05	0.000432684	3.36383	Cacng5	10	protein_coding	calcium voltage-gated channel auxiliary subunit gamma 5 [Source:RGD Symbol;Acc:628805]
ENSRNOG00000050869	126.195	1.06469	0.28677	3.71271	0.000205051	0.00123453	2.9085	Cebpd	11	protein_coding	CCAAT/enhancer binding protein delta [Source:RGD Symbol;Acc:2328]
ENSRNOG00000000936	216.302	1.06281	0.129856	8.18453	2.73359e-16	2.63108e-14	13.5799	Stx2	12	protein_coding	syntaxin 2 [Source:RGD Symbol;Acc:2558]
ENSRNOG00000003217	245.554	1.06206	0.223037	4.76182	1.91853e-06	2.07298e-05	4.68341	Lgals3bp	10	protein_coding	galectin 3 binding protein [Source:RGD Symbol;Acc:620837]
ENSRNOG00000018434	213.722	1.06071	0.215483	4.92245	8.54673e-07	1.02239e-05	4.99038	Stab1	16	protein_coding	stabilin 1 [Source:RGD Symbol;Acc:2324745]
ENSRNOG00000008855	241.474	1.05816	0.250567	4.22305	2.41016e-05	0.000192997	3.71445	Gjb2	15	protein_coding	gap junction protein, beta 2 [Source:RGD Symbol;Acc:728891]
ENSRNOG00000026965	43.5627	1.05727	0.347765	3.04017	0.00236441	0.00993147	2.00299	Tmem140	4	protein_coding	transmembrane protein 140 [Source:RGD Symbol;Acc:1549759]
ENSRNOG00000003553	184.834	1.05682	0.206349	5.12149	3.03128e-07	4.04632e-06	5.39294	Efemp1	14	protein_coding	EGF containing fibulin extracellular matrix protein 1 [Source:RGD Symbol;Acc:1308528]
ENSRNOG00000008005	197.67	1.0566	0.185477	5.69666	1.22174e-08	2.31829e-07	6.63483	Akna	5	protein_coding	AT-hook transcription factor [Source:RGD Symbol;Acc:1308202]
ENSRNOG00000053384	168.684	1.05442	0.283666	3.7171	0.000201519	0.00121708	2.91468	Bmp7	3	protein_coding	bone morphogenetic protein 7 [Source:RGD Symbol;Acc:620743]
ENSRNOG00000033090	114.502	1.05436	0.282586	3.73111	0.00019064	0.00116259	2.93457	Ltbp1	6	protein_coding	latent transforming growth factor beta binding protein 1 [Source:RGD Symbol;Acc:68379]
ENSRNOG00000023546	107.391	1.05305	0.22809	4.6168	3.89704e-06	3.82642e-05	4.41721	Hspb1	12	protein_coding	heat shock protein family B (small) member 1 [Source:RGD Symbol;Acc:61306]
ENSRNOG00000016483	893.239	1.05255	0.323265	3.25601	0.0011299	0.00535834	2.27097	Myo16	16	protein_coding	myosin XVI [Source:RGD Symbol;Acc:621561]
ENSRNOG00000008332	251.009	1.05123	0.163698	6.42174	1.34721e-10	4.09765e-09	8.38746	Smo	4	protein_coding	smoothened, frizzled class receptor [Source:RGD Symbol;Acc:3726]
ENSRNOG00000059500	190.478	1.04719	0.251992	4.15566	3.24351e-05	0.000249488	3.60295	Cdkn1c	1	protein_coding	cyclin-dependent kinase inhibitor 1C [Source:RGD Symbol;Acc:727892]
ENSRNOG00000016071	442.09	1.04184	0.141392	7.36849	1.72567e-13	9.45563e-12	11.0243	P3h3	4	protein_coding	prolyl 3-hydroxylase 3 [Source:RGD Symbol;Acc:1305699]
ENSRNOG00000021919	81.3139	1.03988	0.24413	4.25955	2.04837e-05	0.000166857	3.77765	Rhoj	6	protein_coding	ras homolog family member J [Source:RGD Symbol;Acc:1310528]
ENSRNOG00000033940	293.325	1.03953	0.166996	6.22489	4.81885e-10	1.30073e-08	7.88581	Adgrl4	2	protein_coding	adhesion G protein-coupled receptor L4 [Source:RGD Symbol;Acc:621136]
ENSRNOG00000007765	283.317	1.03879	0.18449	5.63061	1.79579e-08	3.27585e-07	6.48468	Frzb	3	protein_coding	frizzled-related protein [Source:RGD Symbol;Acc:1311315]
ENSRNOG00000000459	49.8869	1.03854	0.311035	3.33898	0.000840879	0.00417019	2.37984	Psmb9	20	protein_coding	proteasome subunit beta 9 [Source:RGD Symbol;Acc:3427]
ENSRNOG00000018951	294.828	1.03817	0.156823	6.62	3.59187e-11	1.23355e-09	8.90884	Col4a5	X	protein_coding	collagen type IV alpha 5 chain [Source:RGD Symbol;Acc:1565499]
ENSRNOG00000012141	36.533	1.03693	0.304986	3.39993	0.000674036	0.00343355	2.46426	Xrcc3	6	protein_coding	X-ray repair cross complementing 3 [Source:RGD Symbol;Acc:1306849]
ENSRNOG00000004094	126.186	1.03616	0.185903	5.57365	2.4946e-08	4.39182e-07	6.35736	Ptger1	19	protein_coding	prostaglandin E receptor 1 [Source:RGD Symbol;Acc:3434]
ENSRNOG00000014863	388.567	1.03596	0.120587	8.59103	8.61955e-18	1.11596e-15	14.9523	Reck	5	protein_coding	reversion-inducing-cysteine-rich protein with kazal motifs [Source:RGD Symbol;Acc:1308845]
ENSRNOG00000014936	111.127	1.03209	0.209537	4.92557	8.41128e-07	1.00784e-05	4.99661	Ifitm2	1	protein_coding	interferon induced transmembrane protein 2 [Source:RGD Symbol;Acc:69332]
ENSRNOG00000025764	120.794	1.03197	0.28714	3.59396	0.000325688	0.0018397	2.73525	AC128848.1	19	protein_coding	-
ENSRNOG00000014937	35.2896	1.03086	0.312809	3.29549	0.000982495	0.0047643	2.322	Lrrc71	2	protein_coding	leucine rich repeat containing 71 [Source:RGD Symbol;Acc:1309453]
ENSRNOG00000030210	110.459	1.02831	0.266098	3.86439	0.000111367	0.000730253	3.13653	Fndc1	1	protein_coding	fibronectin type III domain containing 1 [Source:RGD Symbol;Acc:1310640]
ENSRNOG00000054795	64.142	1.02794	0.289293	3.55328	0.000380458	0.00209962	2.67786	AABR07041096.1	X	lincRNA	-
ENSRNOG00000059538	309.241	1.02385	0.124644	8.21417	2.13636e-16	2.18566e-14	13.6604	Clec2g	4	protein_coding	C-type lectin domain family 2, member G [Source:RGD Symbol;Acc:1563148]
ENSRNOG00000003893	59.2202	1.02224	0.329751	3.10003	0.00193499	0.00839398	2.07603	Ccnjl	10	protein_coding	cyclin J-like [Source:RGD Symbol;Acc:1561384]
ENSRNOG00000021602	65.1183	1.02212	0.295592	3.45789	0.000544432	0.00286925	2.54223	Zmynd10	8	protein_coding	zinc finger, MYND-type containing 10 [Source:RGD Symbol;Acc:1303250]
ENSRNOG00000020030	183.509	1.02037	0.284098	3.5916	0.000328648	0.00185499	2.73166	Crlf1	16	protein_coding	cytokine receptor-like factor 1 [Source:RGD Symbol;Acc:1311371]
ENSRNOG00000000853	171.816	1.02011	0.18955	5.38174	7.37676e-08	1.15301e-06	5.93817	Aif1	20	protein_coding	allograft inflammatory factor 1 [Source:RGD Symbol;Acc:61924]
ENSRNOG00000006995	310.845	1.019	0.119189	8.54943	1.23698e-17	1.54172e-15	14.812	Ano6	7	protein_coding	anoctamin 6 [Source:RGD Symbol;Acc:1304765]
ENSRNOG00000002950	34.9236	1.01884	0.328036	3.10588	0.00189714	0.00826293	2.08287	Lyl1	19	protein_coding	LYL1, basic helix-loop-helix family member [Source:RGD Symbol;Acc:1359244]
ENSRNOG00000029756	93.1495	1.01747	0.216671	4.69595	2.65368e-06	2.76126e-05	4.55889	P2ry13	2	protein_coding	purinergic receptor P2Y13 [Source:RGD Symbol;Acc:1302941]
ENSRNOG00000026504	71.4846	1.01634	0.248443	4.09084	4.29822e-05	0.000320015	3.49483	Fam114a1	14	protein_coding	family with sequence similarity 114, member A1 [Source:RGD Symbol;Acc:1560201]
ENSRNOG00000016281	849.047	1.01589	0.103785	9.78841	1.26263e-22	3.62201e-20	19.4411	Col4a1	16	protein_coding	collagen type IV alpha 1 chain [Source:RGD Symbol;Acc:1307148]
ENSRNOG00000011321	117.121	1.01327	0.208496	4.85989	1.17448e-06	1.35403e-05	4.86837	Rftn1	9	protein_coding	raftlin lipid raft linker 1 [Source:RGD Symbol;Acc:1563347]
ENSRNOG00000014137	736.677	1.01296	0.140663	7.20131	5.96351e-13	2.98788e-11	10.5246	Fbln1	7	protein_coding	fibulin 1 [Source:RGD Symbol;Acc:1308667]
ENSRNOG00000021201	785.13	1.01144	0.183767	5.50393	3.71408e-08	6.2723e-07	6.20257	Txnip	2	protein_coding	thioredoxin interacting protein [Source:RGD Symbol;Acc:620886]
ENSRNOG00000032788	37.098	1.00691	0.316052	3.1859	0.00144303	0.00656044	2.18307	Dysf	4	protein_coding	dysferlin [Source:RGD Symbol;Acc:1311023]
ENSRNOG00000017093	88.5368	1.00563	0.187347	5.36772	7.97399e-08	1.23059e-06	5.90989	Pxdc1	17	protein_coding	PX domain containing 1 [Source:RGD Symbol;Acc:1311307]
ENSRNOG00000042620	131.364	1.00506	0.204967	4.90355	9.41222e-07	1.11444e-05	4.95294	Marveld1	1	protein_coding	MARVEL domain containing 1 [Source:RGD Symbol;Acc:1309811]
ENSRNOG00000051548	179.929	1.0043	0.155509	6.45816	1.05982e-10	3.285e-09	8.48346	Lmod1	13	protein_coding	leiomodin 1 [Source:RGD Symbol;Acc:1307236]
ENSRNOG00000057941	56.726	1.00256	0.284392	3.52526	0.000423069	0.00230264	2.63777	AABR07036331.2	12	lincRNA	-
ENSRNOG00000022101	62.6161	1.00206	0.323321	3.09926	0.00194002	0.00840998	2.0752	Crabp2	2	protein_coding	cellular retinoic acid binding protein 2 [Source:RGD Symbol;Acc:62070]
ENSRNOG00000021062	165.633	1.002	0.22034	4.54753	5.42795e-06	5.10681e-05	4.29185	Fxyd5	1	protein_coding	FXYD domain-containing ion transport regulator 5 [Source:RGD Symbol;Acc:620827]
ENSRNOG00000016182	340.605	1.00082	0.178083	5.61998	1.90984e-08	3.46661e-07	6.46009	Tgfa	4	protein_coding	transforming growth factor alpha [Source:RGD Symbol;Acc:3849]
ENSRNOG00000018254	136.245	0.998376	0.18983	5.25932	1.44589e-07	2.08408e-06	5.68109	Sncaip	18	protein_coding	synuclein, alpha interacting protein [Source:RGD Symbol;Acc:1309283]
ENSRNOG00000012658	52.6084	0.997886	0.293395	3.40117	0.000670984	0.00342455	2.4654	Pdlim3	16	protein_coding	PDZ and LIM domain 3 [Source:RGD Symbol;Acc:620427]
ENSRNOG00000001254	277.327	0.997216	0.174202	5.7245	1.03741e-08	2.00758e-07	6.69733	Col6a2	20	protein_coding	collagen type VI alpha 2 chain [Source:RGD Symbol;Acc:1305585]
ENSRNOG00000019357	140.302	0.996201	0.189053	5.26943	1.3685e-07	1.98425e-06	5.7024	Tax1bp3	10	protein_coding	Tax1 binding protein 3 [Source:RGD Symbol;Acc:1308924]
ENSRNOG00000058470	294.539	0.993621	0.266648	3.72634	0.000194279	0.00117889	2.92853	Col12a1	8	protein_coding	collagen type XII alpha 1 chain [Source:RGD Symbol;Acc:2374]
ENSRNOG00000021787	44.5017	0.992879	0.305554	3.24944	0.00115634	0.00546246	2.26261	Zfp217	3	protein_coding	zinc finger protein 217 [Source:RGD Symbol;Acc:1308451]
ENSRNOG00000011796	209.724	0.99255	0.244185	4.06475	4.80838e-05	0.000353146	3.45205	C1r	4	protein_coding	complement C1r [Source:RGD Symbol;Acc:1309091]
ENSRNOG00000050795	67.5284	0.991139	0.233982	4.23596	2.27574e-05	0.000183444	3.7365	AABR07008016.1	2	pseudogene	-
ENSRNOG00000021053	194.538	0.990821	0.145751	6.79804	1.06051e-11	4.13742e-10	9.38327	Lsr	1	protein_coding	lipolysis stimulated lipoprotein receptor [Source:RGD Symbol;Acc:69236]
ENSRNOG00000008301	414.171	0.990399	0.121388	8.15897	3.37896e-16	3.16886e-14	13.4991	Tagln2	13	protein_coding	transgelin 2 [Source:RGD Symbol;Acc:1310840]
ENSRNOG00000023708	610.852	0.986548	0.131898	7.47962	7.45378e-14	4.32733e-12	11.3638	Tmem176a	4	protein_coding	transmembrane protein 176A [Source:RGD Symbol;Acc:1310725]
ENSRNOG00000003832	62.341	0.985621	0.302546	3.25776	0.00112295	0.0053288	2.27337	Vash2	13	protein_coding	vasohibin 2 [Source:RGD Symbol;Acc:1564105]
ENSRNOG00000027880	204.742	0.985384	0.137001	7.19256	6.35891e-13	3.17511e-11	10.4982	Nbeal2	8	protein_coding	neurobeachin-like 2 [Source:RGD Symbol;Acc:1306501]
ENSRNOG00000021735	89.9938	0.985107	0.226696	4.34551	1.38954e-05	0.000117644	3.92943	Akr1c15	17	protein_coding	aldo-keto reductase family 1, member C15 [Source:RGD Symbol;Acc:1307514]
ENSRNOG00000007118	100.464	0.985026	0.212053	4.6452	3.3975e-06	3.39983e-05	4.46854	Eva1a	4	protein_coding	eva-1 homolog A, regulator of programmed cell death [Source:RGD Symbol;Acc:1559797]
ENSRNOG00000021056	154.974	0.98222	0.191921	5.11783	3.09076e-07	4.11819e-06	5.38529	Kcnj14	1	protein_coding	potassium voltage-gated channel subfamily J member 14 [Source:RGD Symbol;Acc:628872]
ENSRNOG00000014320	89.135	0.981869	0.209765	4.6808	2.85758e-06	2.9379e-05	4.53196	Inhba	17	protein_coding	inhibin subunit beta A [Source:RGD Symbol;Acc:62074]
ENSRNOG00000023463	110.26	0.981318	0.247964	3.95751	7.57367e-05	0.000520934	3.28322	Parp9	11	protein_coding	poly (ADP-ribose) polymerase family, member 9 [Source:RGD Symbol;Acc:1307534]
ENSRNOG00000008151	70.2439	0.980441	0.30993	3.16343	0.00155921	0.00702318	2.15347	Plscr4	8	protein_coding	phospholipid scramblase 4 [Source:RGD Symbol;Acc:1311693]
ENSRNOG00000010031	403.123	0.979306	0.171904	5.69681	1.22072e-08	2.31829e-07	6.63483	Vtn	10	protein_coding	vitronectin [Source:RGD Symbol;Acc:3967]
ENSRNOG00000004327	154.042	0.97672	0.168142	5.80889	6.28886e-09	1.29629e-07	6.8873	Ddc	14	protein_coding	dopa decarboxylase [Source:RGD Symbol;Acc:2494]
ENSRNOG00000009950	143.595	0.976508	0.174551	5.59439	2.21401e-08	3.95012e-07	6.40339	Msantd2	8	protein_coding	Myb/SANT-like DNA-binding domain containing 2 [Source:MGI Symbol;Acc:MGI:2384579]
ENSRNOG00000011885	152.272	0.976145	0.190988	5.11103	3.20405e-07	4.25366e-06	5.37124	Rhpn2	1	protein_coding	rhophilin, Rho GTPase binding protein 2 [Source:RGD Symbol;Acc:1308366]
ENSRNOG00000003172	227.172	0.97386	0.141826	6.86659	6.57535e-12	2.67959e-10	9.57193	Serpinf1	10	protein_coding	serpin family F member 1 [Source:RGD Symbol;Acc:631369]
ENSRNOG00000010986	78.4051	0.97289	0.244963	3.97158	7.13962e-05	0.000493632	3.3066	Cmtm7	8	protein_coding	CKLF-like MARVEL transmembrane domain containing 7 [Source:RGD Symbol;Acc:1591926]
ENSRNOG00000015807	182.537	0.97285	0.147145	6.6115	3.80436e-11	1.29437e-09	8.88794	Pyroxd2	1	protein_coding	pyridine nucleotide-disulphide oxidoreductase domain 2 [Source:RGD Symbol;Acc:1303232]
ENSRNOG00000029148	82.4267	0.972195	0.218999	4.43927	9.02632e-06	7.99365e-05	4.09725	Pdgfd	8	protein_coding	platelet derived growth factor D [Source:RGD Symbol;Acc:621880]
ENSRNOG00000016496	87.6771	0.97104	0.280337	3.46383	0.000532546	0.00282084	2.54962	Ctsc	1	protein_coding	cathepsin C [Source:RGD Symbol;Acc:2445]
ENSRNOG00000015904	313.528	0.96985	0.199251	4.86747	1.13037e-06	1.31492e-05	4.8811	Wfdc1	19	protein_coding	WAP four-disulfide core domain 1 [Source:RGD Symbol;Acc:68938]
ENSRNOG00000022218	85.8724	0.969767	0.282068	3.43806	0.000585893	0.00305584	2.51487	Ifi44	2	protein_coding	interferon-induced protein 44 [Source:RGD Symbol;Acc:1310523]
ENSRNOG00000013647	74.0637	0.968672	0.208567	4.64442	3.41031e-06	3.41031e-05	4.46721	Polm	14	protein_coding	DNA polymerase mu [Source:RGD Symbol;Acc:1308247]
ENSRNOG00000007551	134.24	0.968544	0.212721	4.55311	5.28581e-06	4.98269e-05	4.30254	Patj	5	protein_coding	PATJ, crumbs cell polarity complex component [Source:RGD Symbol;Acc:1565362]
ENSRNOG00000017854	479.519	0.96651	0.145604	6.63794	3.18097e-11	1.11068e-09	8.95441	Ucp2	1	protein_coding	uncoupling protein 2 [Source:RGD Symbol;Acc:3932]
ENSRNOG00000018666	1409.32	0.965151	0.16925	5.70253	1.18039e-08	2.25151e-07	6.64753	Gpsm1	3	protein_coding	G-protein signaling modulator 1 [Source:RGD Symbol;Acc:628682]
ENSRNOG00000019387	112.395	0.964526	0.183945	5.24356	1.5751e-07	2.25036e-06	5.64775	Ifi30	16	protein_coding	IFI30, lysosomal thiol reductase [Source:RGD Symbol;Acc:1310758]
ENSRNOG00000011683	39.6681	0.961431	0.294992	3.25917	0.00111738	0.00530831	2.27504	Fes	1	protein_coding	FES proto-oncogene, tyrosine kinase [Source:RGD Symbol;Acc:1564385]
ENSRNOG00000004624	426.855	0.959799	0.184714	5.19613	2.0348e-07	2.85145e-06	5.54493	Rnd3	3	protein_coding	Rho family GTPase 3 [Source:RGD Symbol;Acc:1359690]
ENSRNOG00000017646	59.5578	0.959523	0.252626	3.7982	0.000145753	0.000925509	3.03362	RGD1309651	19	protein_coding	similar to 1190005I06Rik protein [Source:RGD Symbol;Acc:1309651]
ENSRNOG00000018865	76.7054	0.95912	0.259489	3.69619	0.000218855	0.00130315	2.885	Adamts12	2	protein_coding	ADAM metallopeptidase with thrombospondin type 1 motif, 12 [Source:RGD Symbol;Acc:1307323]
ENSRNOG00000026040	76.4721	0.95732	0.269133	3.55705	0.000375037	0.00207657	2.68265	Prss53	1	protein_coding	serine protease 53 [Source:RGD Symbol;Acc:1566127]
ENSRNOG00000020726	386.276	0.956476	0.122096	7.83383	4.73233e-15	3.42742e-13	12.465	Sipa1	1	protein_coding	signal-induced proliferation-associated 1 [Source:RGD Symbol;Acc:1303184]
ENSRNOG00000016248	157.366	0.956277	0.22352	4.27826	1.88359e-05	0.000154901	3.80994	Sox18	3	protein_coding	SRY box 18 [Source:RGD Symbol;Acc:1311718]
ENSRNOG00000017346	181.48	0.954964	0.179933	5.30733	1.1124e-07	1.64721e-06	5.78325	Myt1	3	protein_coding	myelin transcription factor 1 [Source:RGD Symbol;Acc:1304899]
ENSRNOG00000000913	96.0438	0.953347	0.18779	5.07668	3.84096e-07	5.03524e-06	5.29798	Gusb	12	protein_coding	glucuronidase, beta [Source:RGD Symbol;Acc:2772]
ENSRNOG00000045846	59.1313	0.95136	0.292618	3.25121	0.00114917	0.00543034	2.26517	Rfx2	9	protein_coding	regulatory factor X2 [Source:RGD Symbol;Acc:1588579]
ENSRNOG00000021412	70.8981	0.951195	0.256651	3.70618	0.000210411	0.0012616	2.89908	Slfn13	10	protein_coding	schlafen family member 13 [Source:RGD Symbol;Acc:1359139]
ENSRNOG00000017420	107.261	0.950277	0.175291	5.42113	5.9222e-08	9.43136e-07	6.02543	Nudt6	2	protein_coding	nudix hydrolase 6 [Source:RGD Symbol;Acc:621356]
ENSRNOG00000045952	161.093	0.949223	0.242926	3.90745	9.32737e-05	0.000625387	3.20385	Ephb4	12	protein_coding	EPH receptor B4 [Source:RGD Symbol;Acc:1583193]
ENSRNOG00000004249	110.901	0.948463	0.182908	5.18548	2.15458e-07	3.00205e-06	5.52258	Tlr7	X	protein_coding	toll-like receptor 7 [Source:RGD Symbol;Acc:1563357]
ENSRNOG00000018215	174.611	0.948214	0.294972	3.21459	0.00130632	0.00604222	2.2188	Slc22a6	1	protein_coding	solute carrier family 22 member 6 [Source:RGD Symbol;Acc:69338]
ENSRNOG00000025108	73.8061	0.946414	0.227719	4.15607	3.23773e-05	0.000249305	3.60327	Ankrd35	2	protein_coding	ankyrin repeat domain 35 [Source:RGD Symbol;Acc:1305527]
ENSRNOG00000005872	41.3721	0.946241	0.310762	3.04491	0.00232751	0.00980826	2.00841	Tcf7	10	protein_coding	transcription factor 7 [Source:RGD Symbol;Acc:1305894]
ENSRNOG00000000536	254.406	0.942291	0.190389	4.9493	7.44824e-07	9.08821e-06	5.04152	Mdga1	20	protein_coding	MAM domain containing glycosylphosphatidylinositol anchor 1 [Source:RGD Symbol;Acc:1307031]
ENSRNOG00000016362	144.086	0.941899	0.187229	5.03073	4.88615e-07	6.21063e-06	5.20686	Gpr4	1	protein_coding	G protein-coupled receptor 4 [Source:RGD Symbol;Acc:1311604]
ENSRNOG00000017206	1693.63	0.94144	0.160699	5.8584	4.67338e-09	9.88028e-08	7.00523	Igfbp5	9	protein_coding	insulin-like growth factor binding protein 5 [Source:RGD Symbol;Acc:2876]
ENSRNOG00000006740	57.8022	0.94026	0.258356	3.6394	0.000273275	0.00158161	2.8009	Castor1	14	protein_coding	cytosolic arginine sensor for mTORC1 subunit 1 [Source:RGD Symbol;Acc:1304774]
ENSRNOG00000001229	283.874	0.939808	0.141791	6.62812	3.39982e-11	1.1731e-09	8.93067	Col18a1	20	protein_coding	collagen type XVIII alpha 1 chain [Source:RGD Symbol;Acc:70936]
ENSRNOG00000018239	101.216	0.939672	0.215624	4.35792	1.31304e-05	0.00011175	3.95175	Dhrs4	15	protein_coding	dehydrogenase/reductase 4 [Source:RGD Symbol;Acc:708482]
ENSRNOG00000020401	71.8025	0.938522	0.23759	3.95018	7.80941e-05	0.000535387	3.27133	Adcy4	15	protein_coding	adenylate cyclase 4 [Source:RGD Symbol;Acc:2034]
ENSRNOG00000008401	75.645	0.937223	0.210345	4.45565	8.36408e-06	7.47961e-05	4.12612	Card10	7	protein_coding	caspase recruitment domain family, member 10 [Source:RGD Symbol;Acc:1304949]
ENSRNOG00000017922	51.6978	0.936993	0.286446	3.2711	0.00107131	0.00511194	2.29141	Tpbgl	1	protein_coding	trophoblast glycoprotein-like [Source:RGD Symbol;Acc:1596774]
ENSRNOG00000049077	115.437	0.934604	0.223188	4.18751	2.82029e-05	0.000220883	3.65584	Mir5125	10	miRNA	microRNA 5125 [Source:MGI Symbol;Acc:MGI:4950450]
ENSRNOG00000031475	314.649	0.934294	0.148465	6.29301	3.11375e-10	8.69559e-09	8.0607	Col16a1	5	protein_coding	collagen type XVI alpha 1 chain [Source:RGD Symbol;Acc:1310982]
ENSRNOG00000002434	212.466	0.934067	0.144073	6.48328	8.97509e-11	2.81772e-09	8.5501	Tmem100	10	protein_coding	transmembrane protein 100 [Source:RGD Symbol;Acc:1560541]
ENSRNOG00000004554	232.813	0.934028	0.252865	3.69378	0.000220941	0.00131237	2.88194	Dcn	7	protein_coding	decorin [Source:RGD Symbol;Acc:61895]
ENSRNOG00000014288	1173.03	0.93308	0.150194	6.21249	5.21515e-10	1.39229e-08	7.85627	Fn1	9	protein_coding	fibronectin 1 [Source:RGD Symbol;Acc:2624]
ENSRNOG00000013661	363.189	0.932512	0.160733	5.80161	6.56805e-09	1.34392e-07	6.87163	Kif26a	6	protein_coding	kinesin family member 26A [Source:RGD Symbol;Acc:1307957]
ENSRNOG00000051235	55.8382	0.932149	0.297564	3.1326	0.00173266	0.0076745	2.11495	C2	20	protein_coding	complement C2 [Source:RGD Symbol;Acc:2231]
ENSRNOG00000018517	86.2233	0.930167	0.245669	3.78626	0.000152933	0.000961497	3.01705	Trim21	1	protein_coding	tripartite motif-containing 21 [Source:RGD Symbol;Acc:1305795]
ENSRNOG00000006094	99.0192	0.92914	0.208864	4.44854	8.64558e-06	7.6972e-05	4.11367	Cd44	3	protein_coding	CD44 molecule (Indian blood group) [Source:RGD Symbol;Acc:2307]
ENSRNOG00000013907	638.98	0.927075	0.201492	4.60106	4.20354e-06	4.08449e-05	4.38886	Sall1	19	protein_coding	spalt-like transcription factor 1 [Source:RGD Symbol;Acc:1309916]
ENSRNOG00000054879	258.798	0.926108	0.22785	4.06456	4.81235e-05	0.00035326	3.45191	Zic2	15	protein_coding	Zic family member 2 [Source:RGD Symbol;Acc:1311174]
ENSRNOG00000004713	142.447	0.925899	0.287092	3.22509	0.00125933	0.00585802	2.23225	Kcnj16	10	protein_coding	potassium voltage-gated channel subfamily J member 16 [Source:RGD Symbol;Acc:61824]
ENSRNOG00000012216	94.796	0.925846	0.297743	3.10955	0.00187375	0.00818051	2.08722	Tgfbi	17	protein_coding	transforming growth factor, beta induced [Source:RGD Symbol;Acc:620017]
ENSRNOG00000003088	386.289	0.925775	0.150729	6.14198	8.1497e-10	2.07718e-08	7.68253	Arhgap31	11	protein_coding	Rho GTPase activating protein 31 [Source:RGD Symbol;Acc:1306093]
ENSRNOG00000004284	605.729	0.924506	0.176886	5.22658	1.72677e-07	2.4432e-06	5.61204	Btg1	7	protein_coding	BTG anti-proliferation factor 1 [Source:RGD Symbol;Acc:2224]
ENSRNOG00000004517	49.4628	0.923333	0.295052	3.12939	0.00175171	0.00774715	2.11086	Igf1	7	protein_coding	insulin-like growth factor 1 [Source:RGD Symbol;Acc:2868]
ENSRNOG00000004687	195.361	0.92318	0.260898	3.53848	0.000402441	0.00220509	2.65657	Thbd	3	protein_coding	thrombomodulin [Source:RGD Symbol;Acc:621299]
ENSRNOG00000019810	107.426	0.921823	0.220977	4.17158	3.0249e-05	0.000235395	3.6282	Des	9	protein_coding	desmin [Source:RGD Symbol;Acc:620686]
ENSRNOG00000002746	474.965	0.918976	0.122265	7.51625	5.6368e-14	3.37977e-12	11.4711	Fstl1	11	protein_coding	follistatin-like 1 [Source:RGD Symbol;Acc:68955]
ENSRNOG00000029658	285.925	0.918477	0.242844	3.78216	0.000155472	0.000974114	3.01139	Rnf213	10	protein_coding	ring finger protein 213 [Source:RGD Symbol;Acc:1308168]
ENSRNOG00000013948	149.324	0.918013	0.198988	4.61342	3.96105e-06	3.87627e-05	4.41159	Zc3hav1	4	protein_coding	zinc finger CCCH-type containing, antiviral 1 [Source:RGD Symbol;Acc:628694]
ENSRNOG00000023334	121.729	0.91758	0.257223	3.56726	0.000360732	0.00200285	2.69835	Parp14	11	protein_coding	poly (ADP-ribose) polymerase family, member 14 [Source:RGD Symbol;Acc:1310490]
ENSRNOG00000024923	2578.16	0.917196	0.149227	6.14633	7.92943e-10	2.03166e-08	7.69215	Nnat	3	protein_coding	neuronatin [Source:RGD Symbol;Acc:620155]
ENSRNOG00000016225	309.548	0.915466	0.139016	6.58532	4.53916e-11	1.51616e-09	8.81925	Fgd3	17	protein_coding	FYVE, RhoGEF and PH domain containing 3 [Source:RGD Symbol;Acc:1311725]
ENSRNOG00000021750	328.559	0.914379	0.194289	4.70628	2.52282e-06	2.64579e-05	4.57744	Id1	3	protein_coding	inhibitor of DNA binding 1, HLH protein [Source:RGD Symbol;Acc:2858]
ENSRNOG00000020583	412.54	0.913129	0.1514	6.03124	1.62707e-09	3.86428e-08	7.41293	Fcgrt	1	protein_coding	Fc fragment of IgG receptor and transporter [Source:RGD Symbol;Acc:61811]
ENSRNOG00000060179	99.2854	0.913122	0.247945	3.68276	0.000230726	0.0013622	2.86576	Gpc3	X	protein_coding	glypican 3 [Source:RGD Symbol;Acc:2725]
ENSRNOG00000012347	101.325	0.912787	0.249406	3.65985	0.000252363	0.00147095	2.8324	Gata2	4	protein_coding	GATA binding protein 2 [Source:RGD Symbol;Acc:2664]
ENSRNOG00000031312	229.09	0.91193	0.167883	5.43195	5.57416e-08	8.92231e-07	6.04952	Tnfrsf1a	4	protein_coding	TNF receptor superfamily member 1A [Source:RGD Symbol;Acc:621237]
ENSRNOG00000008680	185	0.91143	0.174849	5.21266	1.8615e-07	2.62115e-06	5.58151	Loxl1	8	protein_coding	lysyl oxidase-like 1 [Source:RGD Symbol;Acc:1308752]
ENSRNOG00000016696	67.8131	0.910967	0.246785	3.69134	0.000223073	0.00132235	2.87865	Angpt2	16	protein_coding	angiopoietin 2 [Source:RGD Symbol;Acc:621861]
ENSRNOG00000031163	54.6839	0.91054	0.264262	3.4456	0.000569792	0.00298249	2.52542	Nfkbiz	11	protein_coding	NFKB inhibitor zeta [Source:RGD Symbol;Acc:1310834]
ENSRNOG00000023428	56.97	0.910213	0.276355	3.29363	0.000989012	0.00479114	2.31956	Pik3r5	10	protein_coding	phosphoinositide-3-kinase, regulatory subunit 5 [Source:RGD Symbol;Acc:1563261]
ENSRNOG00000011521	230.401	0.909502	0.189137	4.8087	1.51918e-06	1.68888e-05	4.7724	Filip1	8	protein_coding	filamin A interacting protein 1 [Source:RGD Symbol;Acc:628597]
ENSRNOG00000027940	631.81	0.908872	0.170845	5.31987	1.03842e-07	1.54549e-06	5.81094	Plppr3	7	protein_coding	phospholipid phosphatase related 3 [Source:RGD Symbol;Acc:727823]
ENSRNOG00000060773	178.921	0.908621	0.224585	4.04578	5.21486e-05	0.000379569	3.42071	Sertad4	13	protein_coding	SERTA domain containing 4 [Source:RGD Symbol;Acc:1565408]
ENSRNOG00000030118	537.224	0.90806	0.123053	7.37943	1.58965e-13	8.80933e-12	11.0551	Msn	X	protein_coding	moesin [Source:RGD Symbol;Acc:621260]
ENSRNOG00000051977	214.579	0.905209	0.157962	5.73054	1.00114e-08	1.93995e-07	6.71221	Mmrn2	16	protein_coding	multimerin 2 [Source:RGD Symbol;Acc:1311461]
ENSRNOG00000020525	374.05	0.904746	0.141583	6.39022	1.65643e-10	4.87597e-09	8.31194	Col5a3	8	protein_coding	collagen type V alpha 3 chain [Source:RGD Symbol;Acc:70922]
ENSRNOG00000057569	1303.33	0.903883	0.244157	3.70205	0.000213863	0.00127667	2.89392	Ahnak	1	protein_coding	AHNAK nucleoprotein [Source:RGD Symbol;Acc:619779]
ENSRNOG00000017416	54.8612	0.903159	0.274477	3.29047	0.00100021	0.00482938	2.31611	Ppic	18	protein_coding	peptidylprolyl isomerase C [Source:RGD Symbol;Acc:1303221]
ENSRNOG00000015986	429.154	0.901749	0.179329	5.02846	4.94436e-07	6.27372e-06	5.20247	Rassf8	4	protein_coding	Ras association domain family member 8 [Source:RGD Symbol;Acc:1308820]
ENSRNOG00000054890	1085	0.901011	0.113442	7.94248	1.98184e-15	1.57578e-13	12.8025	Flna	X	protein_coding	filamin A [Source:RGD Symbol;Acc:1560614]
ENSRNOG00000007284	2689.26	0.899827	0.117477	7.6596	1.86511e-14	1.21274e-12	11.9162	Slc2a1	5	protein_coding	solute carrier family 2 member 1 [Source:RGD Symbol;Acc:3704]
ENSRNOG00000030410	65.8676	0.897715	0.238908	3.75758	0.000171562	0.00106127	2.97417	Zfp958	12	protein_coding	zinc finger protein 958 [Source:RGD Symbol;Acc:2311392]
ENSRNOG00000000655	90.9279	0.896912	0.293983	3.0509	0.00228157	0.00963888	2.01597	Ptprc	13	protein_coding	protein tyrosine phosphatase, receptor type, C [Source:RGD Symbol;Acc:3451]
ENSRNOG00000049336	178.482	0.893854	0.160072	5.58408	2.34945e-08	4.16636e-07	6.38024	Lime1	3	protein_coding	Lck interacting transmembrane adaptor 1 [Source:RGD Symbol;Acc:1562795]
ENSRNOG00000026415	56.2407	0.893817	0.273003	3.27402	0.00106031	0.00506606	2.29533	Col14a1	7	protein_coding	collagen type XIV alpha 1 chain [Source:RGD Symbol;Acc:1305806]
ENSRNOG00000003038	171.333	0.892343	0.176855	5.04562	4.52048e-07	5.79619e-06	5.23686	Sft2d2	13	protein_coding	SFT2 domain containing 2 [Source:RGD Symbol;Acc:1310623]
ENSRNOG00000013267	106.789	0.891886	0.258191	3.45436	0.000551596	0.00290178	2.53734	Helz2	3	protein_coding	helicase with zinc finger 2 [Source:RGD Symbol;Acc:1306056]
ENSRNOG00000010397	112.854	0.889763	0.195929	4.54124	5.59233e-06	5.22117e-05	4.28223	Agbl3	4	protein_coding	ATP/GTP binding protein-like 3 [Source:RGD Symbol;Acc:1561995]
ENSRNOG00000000991	312.595	0.886783	0.161128	5.50359	3.72136e-08	6.2723e-07	6.20257	Arpc1b	12	protein_coding	actin related protein 2/3 complex, subunit 1B [Source:RGD Symbol;Acc:2155]
ENSRNOG00000002045	788.837	0.88559	0.161267	5.49146	3.98634e-08	6.67278e-07	6.17569	Anxa3	14	protein_coding	annexin A3 [Source:RGD Symbol;Acc:2119]
ENSRNOG00000000861	125.518	0.885471	0.233316	3.79516	0.000147548	0.000935686	3.02887	Zic3	X	protein_coding	Zic family member 3 [Source:RGD Symbol;Acc:1561261]
ENSRNOG00000017307	183.174	0.885044	0.201674	4.3885	1.14136e-05	9.8514e-05	4.0065	Prss23	1	protein_coding	serine protease 23 [Source:RGD Symbol;Acc:1359545]
ENSRNOG00000014064	562.701	0.884946	0.123182	7.18405	6.76744e-13	3.36761e-11	10.4727	Ctsh	8	protein_coding	cathepsin H [Source:RGD Symbol;Acc:2447]
ENSRNOG00000016361	170.073	0.880026	0.172114	5.11305	3.16991e-07	4.21215e-06	5.3755	Plcd4	9	protein_coding	phospholipase C, delta 4 [Source:RGD Symbol;Acc:621025]
ENSRNOG00000021220	127.073	0.876512	0.202391	4.33078	1.48582e-05	0.000125144	3.90259	Cpxm1	3	protein_coding	carboxypeptidase X (M14 family), member 1 [Source:RGD Symbol;Acc:1306937]
ENSRNOG00000014515	130.873	0.876243	0.186969	4.68657	2.77827e-06	2.87252e-05	4.54174	Cdc14a	2	protein_coding	cell division cycle 14A [Source:RGD Symbol;Acc:1304649]
ENSRNOG00000017511	84.0318	0.875796	0.262775	3.33287	0.000859546	0.00424836	2.37178	Dcdc2	17	protein_coding	doublecortin domain containing 2 [Source:RGD Symbol;Acc:1310227]
ENSRNOG00000049054	2180.45	0.872813	0.0929874	9.38636	6.21116e-21	1.44237e-18	17.8409	Ntsr2	6	protein_coding	neurotensin receptor 2 [Source:RGD Symbol;Acc:70962]
ENSRNOG00000014034	430.893	0.87273	0.159044	5.48736	4.07982e-08	6.79815e-07	6.16761	Olfml2a	3	protein_coding	olfactomedin-like 2A [Source:RGD Symbol;Acc:1311651]
ENSRNOG00000002171	77.6632	0.871182	0.25741	3.38442	0.000713298	0.00360967	2.44253	Phldb2	11	protein_coding	pleckstrin homology like domain, family B, member 2 [Source:MGI Symbol;Acc:MGI:2444981]
ENSRNOG00000013526	81.3681	0.870751	0.264138	3.29657	0.000978729	0.00474919	2.32338	Rassf4	4	protein_coding	Ras association domain family member 4 [Source:RGD Symbol;Acc:1307785]
ENSRNOG00000008144	95.3397	0.870538	0.188249	4.62441	3.75671e-06	3.71859e-05	4.42962	Irf1	10	protein_coding	interferon regulatory factor 1 [Source:RGD Symbol;Acc:2920]
ENSRNOG00000024799	170.67	0.870512	0.164187	5.30197	1.14561e-07	1.68955e-06	5.77223	Cd93	3	processed_transcript	CD93 molecule [Source:RGD Symbol;Acc:621251]
ENSRNOG00000007654	67.0743	0.870352	0.24683	3.52612	0.000421695	0.00229687	2.63886	Lrig3	7	protein_coding	leucine-rich repeats and immunoglobulin-like domains 3 [Source:RGD Symbol;Acc:1561255]
ENSRNOG00000033261	11313.3	0.87018	0.269172	3.23281	0.00122581	0.00573071	2.24179	Fam107a	15	protein_coding	family with sequence similarity 107, member A [Source:RGD Symbol;Acc:1306327]
ENSRNOG00000000869	111.014	0.869391	0.25102	3.46344	0.000533316	0.00282185	2.54947	Arhgef6	X	protein_coding	Rac/Cdc42 guanine nucleotide exchange factor 6 [Source:RGD Symbol;Acc:1359674]
ENSRNOG00000016687	63.5693	0.868973	0.284222	3.05737	0.00223286	0.00945766	2.02422	Ssc5d	1	protein_coding	scavenger receptor cysteine rich family member with 5 domains [Source:RGD Symbol;Acc:1565772]
ENSRNOG00000016372	147.026	0.867393	0.240986	3.59935	0.000319016	0.00180549	2.7434	Slc12a7	1	protein_coding	solute carrier family 12 member 7 [Source:RGD Symbol;Acc:1359672]
ENSRNOG00000020557	173.706	0.86732	0.266427	3.25538	0.00113242	0.0053668	2.27028	Ryr1	1	protein_coding	ryanodine receptor 1 [Source:RGD Symbol;Acc:1586637]
ENSRNOG00000012721	85.7452	0.867099	0.243681	3.55834	0.000373211	0.00206821	2.6844	Ednra	19	protein_coding	endothelin receptor type A [Source:RGD Symbol;Acc:2535]
ENSRNOG00000014886	162.977	0.867085	0.156794	5.5301	3.20042e-08	5.46988e-07	6.26202	Fam107b	17	protein_coding	family with sequence similarity 107, member B [Source:RGD Symbol;Acc:1561482]
ENSRNOG00000015049	90.2709	0.866109	0.269568	3.21295	0.00131381	0.00606402	2.21724	Scn5a	8	protein_coding	sodium voltage-gated channel alpha subunit 5 [Source:RGD Symbol;Acc:3637]
ENSRNOG00000017326	428.264	0.865808	0.152084	5.69297	1.24847e-08	2.36289e-07	6.62656	Ctbp2	1	protein_coding	C-terminal binding protein 2 [Source:RGD Symbol;Acc:68372]
ENSRNOG00000015701	251.03	0.865601	0.135868	6.37089	1.87937e-10	5.46624e-09	8.26231	Rreb1	17	protein_coding	ras responsive element binding protein 1 [Source:RGD Symbol;Acc:1310904]
ENSRNOG00000049034	49.1106	0.865576	0.258959	3.34253	0.000830198	0.00412281	2.38481	Ptrh1	3	protein_coding	peptidyl-tRNA hydrolase 1 homolog [Source:RGD Symbol;Acc:1310165]
ENSRNOG00000017693	115.074	0.8646	0.214345	4.03369	5.49087e-05	0.000395721	3.40261	Slc2a5	5	protein_coding	solute carrier family 2 member 5 [Source:RGD Symbol;Acc:68328]
ENSRNOG00000008676	142.273	0.864448	0.250896	3.44545	0.000570113	0.00298257	2.52541	Emp1	4	protein_coding	epithelial membrane protein 1 [Source:RGD Symbol;Acc:2552]
ENSRNOG00000000658	109.936	0.861644	0.214702	4.01321	5.98977e-05	0.000426218	3.37037	Acacb	12	protein_coding	acetyl-CoA carboxylase beta [Source:RGD Symbol;Acc:620500]
ENSRNOG00000019478	198.874	0.861602	0.226235	3.80843	0.000139851	0.000891515	3.04987	Irf9	15	protein_coding	interferon regulatory factor 9 [Source:RGD Symbol;Acc:1308766]
ENSRNOG00000005697	1521.62	0.860793	0.160358	5.36795	7.9638e-08	1.23031e-06	5.90999	Slc6a11	4	protein_coding	solute carrier family 6 member 11 [Source:RGD Symbol;Acc:628737]
ENSRNOG00000006548	446.553	0.85836	0.169948	5.05072	4.40159e-07	5.66362e-06	5.24691	Mrc2	10	protein_coding	mannose receptor, C type 2 [Source:RGD Symbol;Acc:1559436]
ENSRNOG00000015518	332.314	0.858316	0.179059	4.79348	1.63913e-06	1.80576e-05	4.74334	Rbp4	1	protein_coding	retinol binding protein 4 [Source:RGD Symbol;Acc:3546]
ENSRNOG00000013766	285.754	0.85624	0.159671	5.36252	8.20674e-08	1.26251e-06	5.89877	Acaa2	18	protein_coding	acetyl-CoA acyltransferase 2 [Source:RGD Symbol;Acc:620482]
ENSRNOG00000031915	171.222	0.855023	0.181845	4.70193	2.57712e-06	2.69117e-05	4.57006	Hdac10	7	protein_coding	histone deacetylase 10 [Source:RGD Symbol;Acc:1305874]
ENSRNOG00000006048	112.726	0.854095	0.222949	3.83091	0.000127673	0.000824658	3.08373	Ezh2	4	protein_coding	enhancer of zeste 2 polycomb repressive complex 2 subunit [Source:RGD Symbol;Acc:1595860]
ENSRNOG00000011245	78.5135	0.853823	0.20862	4.09272	4.26346e-05	0.000317589	3.49813	Arhgap18	1	protein_coding	Rho GTPase activating protein 18 [Source:RGD Symbol;Acc:1305053]
ENSRNOG00000014294	122.667	0.851653	0.210696	4.0421	5.29747e-05	0.000383673	3.41604	Ptpn6	4	protein_coding	protein tyrosine phosphatase, non-receptor type 6 [Source:RGD Symbol;Acc:620660]
ENSRNOG00000001336	101.725	0.851449	0.237388	3.58674	0.000334842	0.00188123	2.72556	Orai1	12	protein_coding	ORAI calcium release-activated calcium modulator 1 [Source:RGD Symbol;Acc:1311873]
ENSRNOG00000018445	1016.06	0.851436	0.163841	5.19674	2.02816e-07	2.84759e-06	5.54552	Agt	19	protein_coding	angiotensinogen [Source:RGD Symbol;Acc:2069]
ENSRNOG00000028930	301.282	0.85105	0.248159	3.42945	0.0006048	0.00313322	2.50401	Dab2	2	protein_coding	DAB2, clathrin adaptor protein [Source:RGD Symbol;Acc:621007]
ENSRNOG00000012868	322.259	0.850077	0.121094	7.01999	2.21891e-12	9.77791e-11	10.0098	Uaca	8	protein_coding	uveal autoantigen with coiled-coil domains and ankyrin repeats [Source:RGD Symbol;Acc:1560011]
ENSRNOG00000000700	465.225	0.849466	0.116932	7.2646	3.74147e-13	1.94672e-11	10.7107	Tmem119	12	protein_coding	transmembrane protein 119 [Source:RGD Symbol;Acc:1307573]
ENSRNOG00000007477	62.5963	0.849285	0.242294	3.50519	0.000456286	0.00246327	2.60849	Edn3	3	protein_coding	endothelin 3 [Source:RGD Symbol;Acc:2534]
ENSRNOG00000056612	264.454	0.848565	0.165223	5.13589	2.80814e-07	3.78995e-06	5.42137	Unc13c	8	protein_coding	unc-13 homolog C [Source:RGD Symbol;Acc:628592]
ENSRNOG00000020485	80.4907	0.848237	0.230912	3.67342	0.000239321	0.00140444	2.8525	Vav3	2	protein_coding	vav guanine nucleotide exchange factor 3 [Source:RGD Symbol;Acc:1565941]
ENSRNOG00000058388	96.9993	0.847468	0.232902	3.63874	0.000273979	0.00158431	2.80016	Zfp36	1	protein_coding	zinc finger protein 36 [Source:RGD Symbol;Acc:620722]
ENSRNOG00000007728	67.1595	0.845005	0.254336	3.32239	0.000892488	0.00440078	2.35647	Gsdmd	7	protein_coding	gasdermin D [Source:RGD Symbol;Acc:1307261]
ENSRNOG00000027513	331.674	0.843879	0.16688	5.05681	4.26319e-07	5.50004e-06	5.25963	Rtel1	3	protein_coding	regulator of telomere elongation helicase 1 [Source:RGD Symbol;Acc:1306721]
ENSRNOG00000012475	294.969	0.841409	0.156814	5.36564	8.06624e-08	1.2422e-06	5.90581	Prr5	7	protein_coding	proline rich 5 [Source:RGD Symbol;Acc:1307954]
ENSRNOG00000012108	179.42	0.836522	0.204232	4.09594	4.2045e-05	0.000314157	3.50285	Thsd1	16	protein_coding	thrombospondin type 1 domain containing 1 [Source:RGD Symbol;Acc:1306998]
ENSRNOG00000008749	267.383	0.836436	0.213345	3.92058	8.83347e-05	0.000596922	3.22408	Col5a1	3	protein_coding	collagen type V alpha 1 chain [Source:RGD Symbol;Acc:70920]
ENSRNOG00000058007	63.498	0.835961	0.270732	3.08779	0.00201653	0.00868723	2.06112	Nde1	10	protein_coding	nudE neurodevelopment protein 1 [Source:RGD Symbol;Acc:620038]
ENSRNOG00000059166	55.7626	0.834969	0.263246	3.17182	0.00151486	0.00685506	2.16399	Ldb3	16	protein_coding	LIM domain binding 3 [Source:RGD Symbol;Acc:1564875]
ENSRNOG00000005975	1029.87	0.833157	0.129371	6.44005	1.19434e-10	3.65548e-09	8.43706	Rpl30	7	protein_coding	ribosomal protein L30 [Source:RGD Symbol;Acc:621201]
ENSRNOG00000007939	138.493	0.83302	0.178888	4.65665	3.214e-06	3.25009e-05	4.4881	Naprt	7	protein_coding	nicotinate phosphoribosyltransferase [Source:RGD Symbol;Acc:1302945]
ENSRNOG00000015496	414.88	0.832325	0.106885	7.78711	6.85576e-15	4.79903e-13	12.3188	Tpm4	16	protein_coding	tropomyosin 4 [Source:RGD Symbol;Acc:3899]
ENSRNOG00000027024	172.117	0.8319	0.168714	4.93082	8.18872e-07	9.85205e-06	5.00647	Rgs16	13	protein_coding	regulator of G-protein signaling 16 [Source:RGD Symbol;Acc:1589741]
ENSRNOG00000039473	305.484	0.831603	0.151097	5.50376	3.71766e-08	6.2723e-07	6.20257	Ccdc152	2	protein_coding	coiled-coil domain containing 152 [Source:RGD Symbol;Acc:1561503]
ENSRNOG00000007302	198.025	0.831314	0.190127	4.37241	1.22881e-05	0.000105193	3.97801	Fbn1	3	protein_coding	fibrillin 1 [Source:RGD Symbol;Acc:620908]
ENSRNOG00000015812	122.645	0.831155	0.222892	3.72896	0.000192272	0.00117078	2.93153	Tm4sf1	2	protein_coding	transmembrane 4 L six family member 1 [Source:RGD Symbol;Acc:1309652]
ENSRNOG00000001184	297.373	0.829375	0.161903	5.12268	3.01227e-07	4.02829e-06	5.39488	Pknox1	20	protein_coding	PBX/knotted 1 homeobox 1 [Source:RGD Symbol;Acc:1305003]
ENSRNOG00000008246	215.975	0.828909	0.176252	4.70298	2.56398e-06	2.68319e-05	4.57135	Emilin1	6	protein_coding	elastin microfibril interfacer 1 [Source:RGD Symbol;Acc:1311209]
ENSRNOG00000019341	50.3455	0.827563	0.251015	3.29687	0.0009777	0.00474577	2.32369	Tmem179b	1	protein_coding	transmembrane protein 179B [Source:RGD Symbol;Acc:1582850]
ENSRNOG00000054978	436.13	0.827489	0.14674	5.63914	1.70904e-08	3.13325e-07	6.50401	Hist1h1c	17	protein_coding	histone cluster 1 H1 family member c [Source:RGD Symbol;Acc:1587893]
ENSRNOG00000018371	136.382	0.827182	0.198787	4.16114	3.16663e-05	0.000244603	3.61154	Tubb6	18	protein_coding	tubulin, beta 6 class V [Source:RGD Symbol;Acc:1305887]
ENSRNOG00000047052	366.03	0.827142	0.129685	6.3781	1.79297e-10	5.23576e-09	8.28102	Clpp	9	protein_coding	caseinolytic mitochondrial matrix peptidase proteolytic subunit [Source:RGD Symbol;Acc:1588583]
ENSRNOG00000021098	194.147	0.826344	0.154582	5.34566	9.00881e-08	1.36579e-06	5.86462	Rasgrp2	1	protein_coding	RAS guanyl releasing protein 2 [Source:RGD Symbol;Acc:1311630]
ENSRNOG00000015441	152.393	0.826322	0.215946	3.82652	0.000129966	0.000836146	3.07772	Il4r	1	protein_coding	interleukin 4 receptor [Source:RGD Symbol;Acc:2899]
ENSRNOG00000000441	55.5574	0.825018	0.26089	3.16233	0.00156515	0.0070434	2.15222	Gpsm3	20	protein_coding	G-protein signaling modulator 3 [Source:RGD Symbol;Acc:1303014]
ENSRNOG00000045884	239.485	0.82479	0.169896	4.85468	1.20579e-06	1.38468e-05	4.85865	Gm25994	10	miRNA	predicted gene, 25994 [Source:MGI Symbol;Acc:MGI:5455771]
ENSRNOG00000036699	148.305	0.822308	0.165944	4.95534	7.22039e-07	8.82492e-06	5.05429	Faap100	10	protein_coding	FA core complex associated protein 100 [Source:RGD Symbol;Acc:1306926]
ENSRNOG00000001250	560.103	0.820828	0.128188	6.40333	1.52027e-10	4.50234e-09	8.34656	Lfng	12	protein_coding	LFNG O-fucosylpeptide 3-beta-N-acetylglucosaminyltransferase [Source:RGD Symbol;Acc:620587]
ENSRNOG00000026136	87.6444	0.820074	0.220795	3.71419	0.000203858	0.00122886	2.9105	Tnfaip8	18	protein_coding	TNF alpha induced protein 8 [Source:RGD Symbol;Acc:1305908]
ENSRNOG00000031233	74.2382	0.818194	0.223098	3.66742	0.000245008	0.00143436	2.84334	Mapk12	7	protein_coding	mitogen-activated protein kinase 12 [Source:RGD Symbol;Acc:70975]
ENSRNOG00000003073	71.4395	0.818169	0.267988	3.05301	0.00226559	0.00958798	2.01827	Gpr161	13	protein_coding	G protein-coupled receptor 161 [Source:RGD Symbol;Acc:1563245]
ENSRNOG00000030183	60.1582	0.816985	0.233119	3.50459	0.000457313	0.002467	2.60783	Plod2	8	protein_coding	procollagen lysine, 2-oxoglutarate 5-dioxygenase 2 [Source:RGD Symbol;Acc:3353]
ENSRNOG00000021244	192.397	0.816606	0.168141	4.85666	1.19383e-06	1.37309e-05	4.8623	Hspa12b	3	protein_coding	heat shock protein family A (Hsp70) member 12B [Source:RGD Symbol;Acc:1312004]
ENSRNOG00000010964	500.644	0.816142	0.176796	4.61628	3.90681e-06	3.83345e-05	4.41641	Akap13	1	protein_coding	A-kinase anchoring protein 13 [Source:RGD Symbol;Acc:727893]
ENSRNOG00000010629	163.483	0.814794	0.160871	5.06489	4.08643e-07	5.30475e-06	5.27534	Nod1	4	protein_coding	nucleotide-binding oligomerization domain containing 1 [Source:RGD Symbol;Acc:1562269]
ENSRNOG00000029682	134.077	0.814692	0.240355	3.38954	0.000700104	0.00355886	2.44869	Clic1	20	protein_coding	chloride intracellular channel 1 [Source:RGD Symbol;Acc:1303043]
ENSRNOG00000000827	98.9813	0.814134	0.260859	3.12098	0.00180253	0.00792159	2.10119	Ier3	20	protein_coding	immediate early response 3 [Source:RGD Symbol;Acc:1303321]
ENSRNOG00000008857	278.964	0.812636	0.119869	6.77936	1.20711e-11	4.64737e-10	9.33279	Adamts10	7	protein_coding	ADAM metallopeptidase with thrombospondin type 1 motif, 10 [Source:RGD Symbol;Acc:1598320]
ENSRNOG00000010233	623.552	0.811911	0.129853	6.25255	4.03795e-10	1.10421e-08	7.95695	Cald1	4	protein_coding	caldesmon 1 [Source:RGD Symbol;Acc:2256]
ENSRNOG00000025895	238.001	0.811439	0.198499	4.08787	4.35355e-05	0.000323476	3.49016	Cavin2	9	protein_coding	caveolae associated protein 2 [Source:RGD Symbol;Acc:1359345]
ENSRNOG00000019118	634.286	0.811019	0.122057	6.6446	3.04044e-11	1.06671e-09	8.97196	Slc13a3	3	protein_coding	solute carrier family 13 member 3 [Source:RGD Symbol;Acc:628786]
ENSRNOG00000001249	375.105	0.810582	0.162713	4.98166	6.30403e-07	7.79611e-06	5.10812	Col6a1	20	protein_coding	collagen type VI alpha 1 chain [Source:RGD Symbol;Acc:1565398]
ENSRNOG00000002322	232.981	0.809211	0.16613	4.87095	1.11064e-06	1.29781e-05	4.88679	RGD1310587	13	protein_coding	similar to hypothetical protein FLJ14146 [Source:RGD Symbol;Acc:1310587]
ENSRNOG00000019752	98.541	0.808965	0.228706	3.53713	0.000404494	0.00221307	2.65501	Slc29a1	9	protein_coding	solute carrier family 29 member 1 [Source:RGD Symbol;Acc:61899]
ENSRNOG00000007422	289.885	0.808193	0.145874	5.54035	3.01871e-08	5.18353e-07	6.28537	Vav2	3	protein_coding	vav guanine nucleotide exchange factor 2 [Source:RGD Symbol;Acc:1306285]
ENSRNOG00000050046	152.989	0.808068	0.185523	4.35562	1.32691e-05	0.000112799	3.9477	AABR07018226.1	15	miRNA	-
ENSRNOG00000054017	89.4641	0.807765	0.201795	4.0029	6.25707e-05	0.000441587	3.35498	Hist1h4b	17	protein_coding	histone cluster 1 H4 family member B [Source:RGD Symbol;Acc:620814]
ENSRNOG00000007905	268.61	0.807412	0.126469	6.38425	1.72242e-10	5.06005e-09	8.29585	Itga7	7	protein_coding	integrin subunit alpha 7 [Source:RGD Symbol;Acc:71022]
ENSRNOG00000018338	518.036	0.805529	0.19082	4.22141	2.4278e-05	0.000194198	3.71176	Vwa1	5	protein_coding	von Willebrand factor A domain containing 1 [Source:RGD Symbol;Acc:1311476]
ENSRNOG00000027357	191.063	0.805282	0.164364	4.89938	9.61397e-07	1.13521e-05	4.94492	Sox17	5	protein_coding	SRY box 17 [Source:RGD Symbol;Acc:1305371]
ENSRNOG00000019689	1692.31	0.805103	0.147102	5.47308	4.42281e-08	7.31139e-07	6.136	Vwf	4	protein_coding	von Willebrand factor [Source:RGD Symbol;Acc:621759]
ENSRNOG00000007081	152.119	0.805083	0.168167	4.78739	1.68963e-06	1.85441e-05	4.7318	Xdh	6	protein_coding	xanthine dehydrogenase [Source:RGD Symbol;Acc:62043]
ENSRNOG00000020246	272.869	0.804878	0.155053	5.19098	2.09193e-07	2.92032e-06	5.53457	Myl9	3	protein_coding	myosin light chain 9 [Source:RGD Symbol;Acc:1311235]
ENSRNOG00000004155	297.686	0.804466	0.152696	5.26841	1.37612e-07	1.99333e-06	5.70042	Samd14	10	protein_coding	sterile alpha motif domain containing 14 [Source:RGD Symbol;Acc:1306138]
ENSRNOG00000031643	461.249	0.803701	0.166105	4.83852	1.3081e-06	1.48009e-05	4.82971	Dchs1	1	protein_coding	dachsous cadherin-related 1 [Source:RGD Symbol;Acc:1309878]
ENSRNOG00000019147	149.553	0.802893	0.199976	4.01494	5.94599e-05	0.000423515	3.37313	Stom	3	protein_coding	stomatin [Source:RGD Symbol;Acc:1305109]
ENSRNOG00000003837	137.817	0.802282	0.202128	3.96917	7.21235e-05	0.00049819	3.3026	Mif4gd	10	protein_coding	MIF4G domain containing [Source:RGD Symbol;Acc:1309685]
ENSRNOG00000010643	459.802	0.800371	0.167635	4.7745	1.80159e-06	1.96402e-05	4.70685	Kank2	8	protein_coding	KN motif and ankyrin repeat domains 2 [Source:RGD Symbol;Acc:2320289]
ENSRNOG00000033217	288.665	0.800088	0.140237	5.70524	1.16181e-08	2.23355e-07	6.651	Esam	8	protein_coding	endothelial cell adhesion molecule [Source:RGD Symbol;Acc:1303286]
ENSRNOG00000008409	82.9651	0.799198	0.261079	3.06113	0.00220502	0.00935327	2.02904	Myo1f	7	protein_coding	myosin IF [Source:RGD Symbol;Acc:1309750]
ENSRNOG00000026857	120.865	0.798965	0.188099	4.24758	2.16093e-05	0.000175052	3.75683	Kif7	1	protein_coding	kinesin family member 7 [Source:RGD Symbol;Acc:1310310]
ENSRNOG00000056228	200.344	0.797524	0.168888	4.72221	2.33297e-06	2.46436e-05	4.6083	Atp10a	1	protein_coding	ATPase phospholipid transporting 10A (putative) [Source:RGD Symbol;Acc:1306150]
ENSRNOG00000003283	101.463	0.797455	0.22586	3.53074	0.000414392	0.00226384	2.64515	Rcsd1	13	protein_coding	RCSD domain containing 1 [Source:RGD Symbol;Acc:1304715]
ENSRNOG00000001645	166.706	0.797452	0.182434	4.37118	1.23579e-05	0.000105667	3.97606	Filip1l	11	protein_coding	filamin A interacting protein 1-like [Source:RGD Symbol;Acc:1565927]
ENSRNOG00000005874	194.378	0.797336	0.184854	4.31332	1.60819e-05	0.000134368	3.8717	Tle2	7	protein_coding	TLE family member 2, transcriptional corepressor [Source:RGD Symbol;Acc:1306665]
ENSRNOG00000003076	218.961	0.796321	0.160763	4.95338	7.29362e-07	8.90698e-06	5.05027	Rbms2	7	protein_coding	RNA binding motif, single stranded interacting protein 2 [Source:RGD Symbol;Acc:1304813]
ENSRNOG00000030478	42449.6	0.796121	0.12282	6.48204	9.04903e-11	2.83442e-09	8.54754	AY172581.9	MT	Mt_rRNA	-
ENSRNOG00000004303	1032.04	0.793756	0.129321	6.13788	8.363e-10	2.12414e-08	7.67282	Timp3	7	protein_coding	TIMP metallopeptidase inhibitor 3 [Source:RGD Symbol;Acc:3865]
ENSRNOG00000039494	113.485	0.79173	0.200775	3.94337	8.03456e-05	0.000549279	3.26021	Aass	4	protein_coding	aminoadipate-semialdehyde synthase [Source:RGD Symbol;Acc:1310811]
ENSRNOG00000017117	62.7737	0.78817	0.242778	3.24646	0.00116849	0.00551095	2.25877	Ybx2	10	protein_coding	Y box binding protein 2 [Source:RGD Symbol;Acc:1305068]
ENSRNOG00000007679	214.589	0.787355	0.154126	5.10851	3.24701e-07	4.29898e-06	5.36663	Cyth4	7	protein_coding	cytohesin 4 [Source:RGD Symbol;Acc:1564842]
ENSRNOG00000018086	443.56	0.786577	0.229376	3.4292	0.000605368	0.00313505	2.50375	Slc22a8	1	protein_coding	solute carrier family 22 member 8 [Source:RGD Symbol;Acc:632286]
ENSRNOG00000000824	144.132	0.784207	0.244554	3.20668	0.00134274	0.00617357	2.20946	Dse	20	protein_coding	dermatan sulfate epimerase [Source:RGD Symbol;Acc:1305079]
ENSRNOG00000015239	149.64	0.783261	0.21046	3.72166	0.000197916	0.00119748	2.92173	Ginm1	1	protein_coding	glycoprotein integral membrane 1 [Source:RGD Symbol;Acc:1309759]
ENSRNOG00000016752	163.375	0.782613	0.161408	4.84867	1.2429e-06	1.41507e-05	4.84922	Crispld2	19	protein_coding	cysteine-rich secretory protein LCCL domain containing 2 [Source:RGD Symbol;Acc:620860]
ENSRNOG00000010319	230.455	0.781936	0.174116	4.49088	7.09305e-06	6.47761e-05	4.18859	Lcp1	15	protein_coding	lymphocyte cytosolic protein 1 [Source:RGD Symbol;Acc:1308288]
ENSRNOG00000016897	465.938	0.781838	0.102788	7.6063	2.82049e-14	1.76445e-12	11.7534	Rlbp1	1	protein_coding	retinaldehyde binding protein 1 [Source:RGD Symbol;Acc:1309649]
ENSRNOG00000017628	383.251	0.781505	0.157114	4.97412	6.55454e-07	8.07859e-06	5.09266	Tagln	8	protein_coding	transgelin [Source:RGD Symbol;Acc:3723]
ENSRNOG00000047768	1086.73	0.781502	0.1095	7.137	9.53879e-13	4.68297e-11	10.3295	Lamb2	8	protein_coding	laminin subunit beta 2 [Source:RGD Symbol;Acc:2988]
ENSRNOG00000021729	166.798	0.781474	0.171802	4.54869	5.39798e-06	5.08189e-05	4.29398	Iqub	4	protein_coding	IQ motif and ubiquitin domain containing [Source:RGD Symbol;Acc:4145674]
ENSRNOG00000013949	821.115	0.780983	0.115289	6.77415	1.25138e-11	4.80515e-10	9.31829	Idh2	1	protein_coding	isocitrate dehydrogenase (NADP(+)) 2, mitochondrial [Source:RGD Symbol;Acc:1597139]
ENSRNOG00000032436	271.772	0.780488	0.130499	5.98081	2.22036e-09	5.13173e-08	7.28974	Tmod3	8	protein_coding	tropomodulin 3 [Source:RGD Symbol;Acc:1311030]
ENSRNOG00000050794	458.657	0.780129	0.12175	6.40764	1.47788e-10	4.39458e-09	8.35708	Pdlim4	10	protein_coding	PDZ and LIM domain 4 [Source:RGD Symbol;Acc:3575]
ENSRNOG00000012840	6602.28	0.78007	0.0654795	11.9132	1.01023e-32	1.1369e-29	28.9443	Sparc	10	protein_coding	secreted protein acidic and cysteine rich [Source:RGD Symbol;Acc:3742]
ENSRNOG00000061607	158.529	0.779475	0.171814	4.53675	5.71274e-06	5.3234e-05	4.27381	Lmbr1l	7	protein_coding	limb development membrane protein 1-like [Source:RGD Symbol;Acc:1309631]
ENSRNOG00000026447	444.579	0.779299	0.135475	5.75235	8.80138e-09	1.74241e-07	6.75885	Disp3	5	protein_coding	dispatched RND transporter family member 3 [Source:RGD Symbol;Acc:1305820]
ENSRNOG00000060103	75.47	0.779233	0.197866	3.93819	8.20979e-05	0.000559735	3.25202	Bex4	KL568122.1	protein_coding	brain expressed, X-linked 4 [Source:RGD Symbol;Acc:1564749]
ENSRNOG00000038002	103.245	0.779227	0.20925	3.7239	0.000196167	0.00118887	2.92487	Ccdc62	12	protein_coding	coiled-coil domain containing 62 [Source:RGD Symbol;Acc:1586391]
ENSRNOG00000020699	80.9044	0.77889	0.199238	3.90934	9.25478e-05	0.000621659	3.20645	Cd37	1	protein_coding	CD37 molecule [Source:RGD Symbol;Acc:62035]
ENSRNOG00000017803	124.849	0.778089	0.181866	4.27836	1.88278e-05	0.000154901	3.80994	Apbb1ip	17	protein_coding	amyloid beta precursor protein binding family B member 1 interacting protein [Source:RGD Symbol;Acc:1304795]
ENSRNOG00000051922	256.716	0.778014	0.168351	4.62138	3.81195e-06	3.76308e-05	4.42446	AABR07059663.1	4	protein_coding	-
ENSRNOG00000007139	58.4123	0.77767	0.252677	3.07773	0.00208585	0.00893056	2.04912	Ttpa	5	protein_coding	alpha tocopherol transfer protein [Source:RGD Symbol;Acc:3915]
ENSRNOG00000019651	481.022	0.77717	0.0999813	7.77315	7.65596e-15	5.28333e-13	12.2771	Slc12a4	19	protein_coding	solute carrier family 12 member 4 [Source:RGD Symbol;Acc:3687]
ENSRNOG00000020587	189.119	0.776789	0.135126	5.74865	8.99603e-09	1.77614e-07	6.75052	Efemp2	1	protein_coding	EGF containing fibulin extracellular matrix protein 2 [Source:RGD Symbol;Acc:1359496]
ENSRNOG00000018395	203.164	0.776032	0.143385	5.41222	6.22475e-08	9.83457e-07	6.00724	Usp40	9	protein_coding	ubiquitin specific peptidase 40 [Source:RGD Symbol;Acc:1309613]
ENSRNOG00000009837	259.356	0.775575	0.151034	5.13509	2.82007e-07	3.80254e-06	5.41993	Tmem131l	2	protein_coding	transmembrane 131 like [Source:RGD Symbol;Acc:1583677]
ENSRNOG00000016731	183.101	0.775287	0.229696	3.37528	0.000737409	0.00371882	2.4296	Tpm2	5	protein_coding	tropomyosin 2 [Source:RGD Symbol;Acc:1559479]
ENSRNOG00000016147	305.8	0.774319	0.193946	3.99243	6.53985e-05	0.000458887	3.33829	Slc17a6	1	protein_coding	solute carrier family 17 member 6 [Source:RGD Symbol;Acc:620531]
ENSRNOG00000004730	2138.14	0.773907	0.150541	5.14082	2.73536e-07	3.7054e-06	5.43116	Meis2	3	protein_coding	Meis homeobox 2 [Source:RGD Symbol;Acc:1305198]
ENSRNOG00000017689	3629.18	0.773028	0.0868355	8.90222	5.47429e-19	8.80098e-17	16.0555	Itih3	16	protein_coding	inter-alpha trypsin inhibitor, heavy chain 3 [Source:RGD Symbol;Acc:620633]
ENSRNOG00000008215	143.016	0.77281	0.157572	4.90449	9.36687e-07	1.11141e-05	4.95412	Trim47	10	protein_coding	tripartite motif-containing 47 [Source:RGD Symbol;Acc:1597317]
ENSRNOG00000043866	67178.9	0.771441	0.195998	3.93595	8.28667e-05	0.000564321	3.24847	AY172581.24	MT	Mt_rRNA	-
ENSRNOG00000017893	250.453	0.771366	0.207661	3.71455	0.000203566	0.00122761	2.91094	Baiap3	10	protein_coding	BAI1-associated protein 3 [Source:RGD Symbol;Acc:10059729]
ENSRNOG00000012630	311.418	0.770859	0.12495	6.16931	6.85875e-10	1.79505e-08	7.74592	Rhoc	2	protein_coding	ras homolog family member C [Source:RGD Symbol;Acc:1304965]
ENSRNOG00000011134	177.08	0.768686	0.23605	3.25645	0.00112815	0.00535175	2.2715	Lama2	1	protein_coding	laminin subunit alpha 2 [Source:RGD Symbol;Acc:1308889]
ENSRNOG00000026124	559.688	0.767775	0.160568	4.78162	1.73887e-06	1.90274e-05	4.72062	Id3	5	protein_coding	inhibitor of DNA binding 3, HLH protein [Source:RGD Symbol;Acc:2860]
ENSRNOG00000002052	238.881	0.767716	0.199537	3.84749	0.000119334	0.000776973	3.10959	Ccdc80	11	protein_coding	coiled-coil domain containing 80 [Source:RGD Symbol;Acc:69421]
ENSRNOG00000022523	703.724	0.767687	0.146577	5.23743	1.62826e-07	2.31726e-06	5.63503	Fkbp5	20	protein_coding	FKBP prolyl isomerase 5 [Source:RGD Symbol;Acc:1309155]
ENSRNOG00000003869	321.679	0.766315	0.129157	5.93322	2.97045e-09	6.57454e-08	7.18213	Sod3	14	protein_coding	superoxide dismutase 3 [Source:RGD Symbol;Acc:3733]
ENSRNOG00000048580	84.0045	0.765657	0.202263	3.78545	0.000153433	0.000962988	3.01638	Trip6	12	protein_coding	thyroid hormone receptor interactor 6 [Source:RGD Symbol;Acc:1583180]
ENSRNOG00000016733	109.866	0.764905	0.171152	4.46916	7.85273e-06	7.07422e-05	4.15032	Rab13	2	protein_coding	RAB13, member RAS oncogene family [Source:RGD Symbol;Acc:620880]
ENSRNOG00000011901	69.5297	0.761661	0.213374	3.56961	0.000357511	0.00199101	2.70093	Rrad	19	protein_coding	RRAD, Ras related glycolysis inhibitor and calcium channel regulator [Source:RGD Symbol;Acc:69357]
ENSRNOG00000042426	216.582	0.760536	0.195564	3.88894	0.000100683	0.000668633	3.17481	Cyp4v3	16	protein_coding	cytochrome P450, family 4, subfamily v, polypeptide 3 [Source:RGD Symbol;Acc:708530]
ENSRNOG00000056216	74.7956	0.759027	0.226538	3.35055	0.000806524	0.00401889	2.39589	Casp7	1	protein_coding	caspase 7 [Source:RGD Symbol;Acc:620944]
ENSRNOG00000005620	88.0837	0.758569	0.226443	3.34993	0.000808315	0.00402507	2.39523	Lcp2	10	protein_coding	lymphocyte cytosolic protein 2 [Source:RGD Symbol;Acc:619743]
ENSRNOG00000062261	228.398	0.758051	0.15092	5.02288	5.09016e-07	6.42528e-06	5.19211	AC111804.2	15	lincRNA	-
ENSRNOG00000026748	335.748	0.75782	0.116754	6.49075	8.54104e-11	2.69882e-09	8.56883	Dennd2a	4	protein_coding	DENN domain containing 2A [Source:RGD Symbol;Acc:1306142]
ENSRNOG00000017123	3374.78	0.757773	0.0772561	9.80858	1.03411e-22	3.0258e-20	19.5192	B2m	3	protein_coding	beta-2 microglobulin [Source:RGD Symbol;Acc:2189]
ENSRNOG00000012730	174.003	0.757258	0.199991	3.78646	0.00015281	0.000961497	3.01705	Lrrk1	1	protein_coding	leucine-rich repeat kinase 1 [Source:RGD Symbol;Acc:1308000]
ENSRNOG00000022837	62.0791	0.755257	0.232596	3.24708	0.00116596	0.00550437	2.25929	Slc25a40	4	protein_coding	solute carrier family 25, member 40 [Source:RGD Symbol;Acc:1308774]
ENSRNOG00000000777	448.853	0.754926	0.196891	3.83423	0.000125956	0.000814652	3.08903	RT1-S3	20	protein_coding	RT1 class Ib, locus S3 [Source:RGD Symbol;Acc:735037]
ENSRNOG00000004537	116.675	0.754625	0.179684	4.19973	2.67236e-05	0.000210991	3.67574	Rxrg	13	protein_coding	retinoid X receptor gamma [Source:RGD Symbol;Acc:620046]
ENSRNOG00000018748	259.291	0.752786	0.24672	3.05118	0.00227944	0.00963265	2.01625	Slc16a11	10	protein_coding	solute carrier family 16, member 11 [Source:RGD Symbol;Acc:1311125]
ENSRNOG00000048723	165.075	0.752229	0.188097	3.99915	6.35709e-05	0.000447136	3.34956	Pros1	7	protein_coding	protein S [Source:RGD Symbol;Acc:620971]
ENSRNOG00000057347	207.605	0.751967	0.202004	3.72254	0.00019723	0.0011939	2.92303	Cebpb	3	protein_coding	CCAAT/enhancer binding protein beta [Source:RGD Symbol;Acc:2327]
ENSRNOG00000013836	184.773	0.751862	0.174777	4.30183	1.6939e-05	0.000140694	3.85172	Arhgap17	1	protein_coding	Rho GTPase activating protein 17 [Source:RGD Symbol;Acc:628767]
ENSRNOG00000019728	192.262	0.751692	0.223464	3.36382	0.000768709	0.00385541	2.41393	Itgad	1	protein_coding	integrin subunit alpha D [Source:RGD Symbol;Acc:71075]
ENSRNOG00000013309	115.499	0.750254	0.221715	3.38387	0.000714713	0.00361558	2.44182	Pik3ap1	1	protein_coding	phosphoinositide-3-kinase adaptor protein 1 [Source:RGD Symbol;Acc:1307744]
ENSRNOG00000001149	610.541	0.750246	0.10598	7.07911	1.45078e-12	6.63279e-11	10.1783	Pxn	12	protein_coding	paxillin [Source:RGD Symbol;Acc:1305759]
ENSRNOG00000023197	298.532	0.750221	0.191567	3.91623	8.99455e-05	0.000606966	3.21684	Zfp608	18	protein_coding	zinc finger protein 608 [Source:RGD Symbol;Acc:1306824]
ENSRNOG00000010210	1592.09	0.749818	0.153864	4.87326	1.0977e-06	1.28372e-05	4.89153	Slc7a11	2	protein_coding	solute carrier family 7 member 11 [Source:RGD Symbol;Acc:1309275]
ENSRNOG00000012681	229.629	0.749702	0.18019	4.16062	3.17381e-05	0.000245028	3.61078	Lgals9	10	protein_coding	galectin 9 [Source:RGD Symbol;Acc:3005]
ENSRNOG00000012137	115.501	0.749399	0.210821	3.55468	0.000378445	0.00209167	2.67951	Ccdc84	8	protein_coding	coiled-coil domain containing 84 [Source:RGD Symbol;Acc:1597440]
ENSRNOG00000017703	161.181	0.748969	0.168367	4.44844	8.64949e-06	7.6972e-05	4.11367	Unc93b1	1	protein_coding	unc-93 homolog B1, TLR signaling regulator [Source:RGD Symbol;Acc:1311984]
ENSRNOG00000001311	320.542	0.746543	0.1649	4.52724	5.97604e-06	5.53001e-05	4.25727	Rab36	20	protein_coding	RAB36, member RAS oncogene family [Source:RGD Symbol;Acc:1596098]
ENSRNOG00000054360	62.0906	0.74644	0.240906	3.09848	0.00194519	0.00842454	2.07445	Tspan11	4	protein_coding	tetraspanin 11 [Source:RGD Symbol;Acc:1305424]
ENSRNOG00000017800	209.14	0.744958	0.238306	3.12606	0.00177167	0.0078236	2.10659	Foxc1	17	protein_coding	forkhead box C1 [Source:RGD Symbol;Acc:1589718]
ENSRNOG00000029528	1081.09	0.744802	0.116012	6.42006	1.36223e-10	4.12618e-09	8.38445	Cbs	20	protein_coding	cystathionine beta synthase [Source:RGD Symbol;Acc:2287]
ENSRNOG00000013231	193.394	0.743912	0.205476	3.62043	0.000294119	0.00168347	2.77379	Ptafr	5	protein_coding	platelet-activating factor receptor [Source:RGD Symbol;Acc:61897]
ENSRNOG00000058545	113.693	0.743752	0.202012	3.68171	0.000231671	0.00136722	2.86416	Arhgap4	X	protein_coding	Rho GTPase activating protein 4 [Source:RGD Symbol;Acc:628901]
ENSRNOG00000017510	2993.93	0.743455	0.139251	5.33896	9.348e-08	1.41136e-06	5.85036	Mfge8	1	protein_coding	milk fat globule-EGF factor 8 protein [Source:RGD Symbol;Acc:3083]
ENSRNOG00000019451	147.28	0.743023	0.147403	5.04077	4.63654e-07	5.92425e-06	5.22737	Smtn	14	protein_coding	smoothelin [Source:RGD Symbol;Acc:1310216]
ENSRNOG00000008180	242.175	0.742954	0.207826	3.57489	0.000350378	0.00195778	2.70824	Lyn	5	protein_coding	LYN proto-oncogene, Src family tyrosine kinase [Source:RGD Symbol;Acc:621017]
ENSRNOG00000029549	320.19	0.74289	0.115813	6.41459	1.41207e-10	4.24199e-09	8.37243	Eci3	17	protein_coding	enoyl-Coenzyme A delta isomerase 3 [Source:RGD Symbol;Acc:1310224]
ENSRNOG00000003120	655.15	0.742153	0.170261	4.35892	1.30706e-05	0.000111371	3.95323	Prelp	13	protein_coding	proline and arginine rich end leucine rich repeat protein [Source:RGD Symbol;Acc:620226]
ENSRNOG00000021689	252.307	0.739678	0.150104	4.92778	8.31707e-07	9.98185e-06	5.00079	Rps6kb2	1	protein_coding	ribosomal protein S6 kinase B2 [Source:RGD Symbol;Acc:1305144]
ENSRNOG00000018297	236.446	0.739026	0.147216	5.02	5.16715e-07	6.5149e-06	5.18609	Ocln	2	protein_coding	occludin [Source:RGD Symbol;Acc:620089]
ENSRNOG00000005478	596.938	0.738313	0.15683	4.70772	2.505e-06	2.629e-05	4.58021	Fkbp9	4	protein_coding	FKBP prolyl isomerase 9 [Source:RGD Symbol;Acc:1549757]
ENSRNOG00000012804	367.465	0.738285	0.224781	3.28446	0.00102177	0.00491491	2.30848	C1qc	5	protein_coding	complement C1q C chain [Source:RGD Symbol;Acc:1306828]
ENSRNOG00000016488	1501.31	0.737857	0.0877073	8.41271	4.00628e-17	4.59422e-15	14.3378	Pltp	3	protein_coding	phospholipid transfer protein [Source:RGD Symbol;Acc:1306695]
ENSRNOG00000004217	78.4215	0.737594	0.217654	3.38884	0.000701891	0.00356427	2.44803	Stk10	10	protein_coding	serine/threonine kinase 10 [Source:RGD Symbol;Acc:3779]
ENSRNOG00000013190	276.456	0.737046	0.143196	5.14709	2.64552e-07	3.60372e-06	5.44325	Rnaset2	1	protein_coding	ribonuclease T2 [Source:RGD Symbol;Acc:1309918]
ENSRNOG00000062181	308.202	0.736688	0.153908	4.78656	1.69663e-06	1.8607e-05	4.73032	AABR07072236.1	11	lincRNA	-
ENSRNOG00000017508	220.512	0.734603	0.168923	4.34874	1.36924e-05	0.00011606	3.93532	Kmt5c	1	protein_coding	lysine methyltransferase 5C [Source:RGD Symbol;Acc:1305226]
ENSRNOG00000005825	626.63	0.73444	0.12726	5.77117	7.87244e-09	1.57772e-07	6.80197	Lyz2	7	protein_coding	lysozyme 2 [Source:RGD Symbol;Acc:3026]
ENSRNOG00000015084	985.05	0.734306	0.145641	5.04189	4.60965e-07	5.89503e-06	5.22951	Necab2	19	protein_coding	N-terminal EF-hand calcium binding protein 2 [Source:RGD Symbol;Acc:621844]
ENSRNOG00000018414	1862.43	0.731802	0.116289	6.29297	3.11448e-10	8.69559e-09	8.0607	Csf1r	18	protein_coding	colony stimulating factor 1 receptor [Source:RGD Symbol;Acc:2425]
ENSRNOG00000014684	211.543	0.731437	0.193218	3.78556	0.000153365	0.000962973	3.01639	Npr1	2	protein_coding	natriuretic peptide receptor 1 [Source:RGD Symbol;Acc:3195]
ENSRNOG00000019018	713.447	0.730923	0.136664	5.3483	8.87826e-08	1.35005e-06	5.86965	Plat	16	protein_coding	plasminogen activator, tissue type [Source:RGD Symbol;Acc:3342]
ENSRNOG00000010763	201.235	0.729585	0.164132	4.44512	8.78431e-06	7.80294e-05	4.10774	Fam181b	1	protein_coding	family with sequence similarity 181, member B [Source:RGD Symbol;Acc:1564695]
ENSRNOG00000009032	91.865	0.729307	0.202109	3.60849	0.00030798	0.00174913	2.75718	Ttll3	4	protein_coding	tubulin tyrosine ligase like 3 [Source:RGD Symbol;Acc:1311255]
ENSRNOG00000020415	92.9152	0.728385	0.22395	3.25244	0.00114418	0.005412	2.26664	Ramp2	10	protein_coding	receptor activity modifying protein 2 [Source:RGD Symbol;Acc:61872]
ENSRNOG00000013027	88.3237	0.728265	0.226205	3.2195	0.00128416	0.00595287	2.22527	Rgl3	8	protein_coding	ral guanine nucleotide dissociation stimulator-like 3 [Source:RGD Symbol;Acc:1309756]
ENSRNOG00000004280	364.496	0.72823	0.138582	5.25485	1.48143e-07	2.13111e-06	5.6714	Tcn2	14	protein_coding	transcobalamin 2 [Source:RGD Symbol;Acc:620681]
ENSRNOG00000021091	2235.97	0.726684	0.237325	3.06197	0.00219883	0.00933241	2.03001	Trank1	8	protein_coding	tetratricopeptide repeat and ankyrin repeat containing 1 [Source:RGD Symbol;Acc:1563130]
ENSRNOG00000057078	1036.7	0.726495	0.149929	4.8456	1.26229e-06	1.4338e-05	4.84351	Ddit4	20	protein_coding	DNA-damage-inducible transcript 4 [Source:RGD Symbol;Acc:621731]
ENSRNOG00000056343	475.057	0.726055	0.131501	5.52129	3.36516e-08	5.73802e-07	6.24124	Lats2	15	protein_coding	large tumor suppressor kinase 2 [Source:RGD Symbol;Acc:1305906]
ENSRNOG00000024631	225.997	0.725899	0.17555	4.13501	3.54946e-05	0.000270885	3.56722	Chadl	7	protein_coding	chondroadherin-like [Source:RGD Symbol;Acc:6504353]
ENSRNOG00000019240	1064.29	0.725721	0.114272	6.35082	2.14171e-10	6.1279e-09	8.21269	Ampd2	2	protein_coding	adenosine monophosphate deaminase 2 [Source:RGD Symbol;Acc:2110]
ENSRNOG00000000816	166.465	0.725298	0.156985	4.62017	3.83425e-06	3.77745e-05	4.4228	Ppp1r18	20	protein_coding	protein phosphatase 1, regulatory subunit 18 [Source:RGD Symbol;Acc:1309543]
ENSRNOG00000051408	405.829	0.724921	0.130035	5.57481	2.47805e-08	4.36794e-07	6.35972	Magt1	X	protein_coding	magnesium transporter 1 [Source:RGD Symbol;Acc:620094]
ENSRNOG00000008816	136.056	0.722716	0.23554	3.06834	0.00215252	0.00915715	2.03824	Gpnmb	4	protein_coding	glycoprotein nmb [Source:RGD Symbol;Acc:71008]
ENSRNOG00000019985	267.959	0.722674	0.156434	4.61966	3.84369e-06	3.7842e-05	4.42203	Asic4	9	protein_coding	acid sensing ion channel subunit family member 4 [Source:RGD Symbol;Acc:621068]
ENSRNOG00000019657	303.051	0.721527	0.139753	5.16287	2.43191e-07	3.35017e-06	5.47493	Mk1	16	protein_coding	Mk1 protein [Source:RGD Symbol;Acc:621165]
ENSRNOG00000016434	183.082	0.721474	0.150375	4.79785	1.60379e-06	1.77217e-05	4.7515	Prkd2	1	protein_coding	protein kinase D2 [Source:RGD Symbol;Acc:1308054]
ENSRNOG00000004553	336.462	0.720174	0.149105	4.82997	1.36551e-06	1.53555e-05	4.81374	Cox20	13	protein_coding	cytochrome c oxidase assembly factor COX20 [Source:RGD Symbol;Acc:1309105]
ENSRNOG00000027456	86.0215	0.719914	0.209463	3.43694	0.000588316	0.00306594	2.51344	Cdc42bpg	1	protein_coding	CDC42 binding protein kinase gamma [Source:RGD Symbol;Acc:1307260]
ENSRNOG00000026186	106.571	0.718143	0.213052	3.37074	0.000749657	0.00377278	2.42334	Syde2	2	protein_coding	synapse defective Rho GTPase homolog 2 [Source:RGD Symbol;Acc:1564206]
ENSRNOG00000011502	168.878	0.717906	0.186597	3.84737	0.000119395	0.000777021	3.10957	Col9a2	5	protein_coding	collagen type IX alpha 2 chain [Source:RGD Symbol;Acc:1307029]
ENSRNOG00000049614	195.716	0.717852	0.153948	4.66293	3.11734e-06	3.16274e-05	4.49994	AABR07028488.1	17	protein_coding	-
ENSRNOG00000011559	1610.47	0.716628	0.107182	6.68609	2.29207e-11	8.30026e-10	9.08091	Cnn3	2	protein_coding	calponin 3 [Source:RGD Symbol;Acc:71044]
ENSRNOG00000061100	143.359	0.715961	0.190857	3.7513	0.000175919	0.00108412	2.96492	Tmem150a	4	protein_coding	transmembrane protein 150A [Source:RGD Symbol;Acc:619998]
ENSRNOG00000056786	204.909	0.715669	0.142395	5.02593	5.00986e-07	6.33017e-06	5.19858	Piezo1	19	protein_coding	piezo-type mechanosensitive ion channel component 1 [Source:RGD Symbol;Acc:1308822]
ENSRNOG00000027936	78.8986	0.715487	0.194631	3.67612	0.000236811	0.00139245	2.85622	Ccdc8	1	protein_coding	coiled-coil domain containing 8 [Source:RGD Symbol;Acc:1359717]
ENSRNOG00000011599	332.483	0.71457	0.13104	5.45307	4.95088e-08	8.06586e-07	6.09335	Gldc	1	protein_coding	glycine decarboxylase [Source:RGD Symbol;Acc:1308660]
ENSRNOG00000017237	116.86	0.712764	0.226164	3.15154	0.0016241	0.00727069	2.13842	Lama1	9	protein_coding	laminin subunit alpha 1 [Source:RGD Symbol;Acc:1307207]
ENSRNOG00000032895	93.1404	0.712425	0.192804	3.69508	0.000219821	0.00130784	2.88344	Cyp4f4	7	protein_coding	cytochrome P450, family 4, subfamily f, polypeptide 4 [Source:RGD Symbol;Acc:708363]
ENSRNOG00000028569	135.938	0.712224	0.198326	3.59118	0.000329188	0.0018566	2.73128	Arhgap27	10	protein_coding	Rho GTPase activating protein 27 [Source:RGD Symbol;Acc:735202]
ENSRNOG00000014243	253.018	0.7117	0.152325	4.67225	2.97921e-06	3.04158e-05	4.5169	Pear1	2	protein_coding	platelet endothelial aggregation receptor 1 [Source:RGD Symbol;Acc:1305653]
ENSRNOG00000004786	74.187	0.711289	0.227494	3.12663	0.00176821	0.00781301	2.10718	Cyp4f1	7	protein_coding	cytochrome P450, family 4, subfamily f, polypeptide 1 [Source:RGD Symbol;Acc:70926]
ENSRNOG00000011161	164.275	0.711238	0.206072	3.4514	0.00055768	0.00292957	2.5332	Slc2a12	1	protein_coding	solute carrier family 2 member 12 [Source:RGD Symbol;Acc:1310175]
ENSRNOG00000007390	354.637	0.71116	0.17875	3.97853	6.93431e-05	0.000481257	3.31762	Nfkbia	6	protein_coding	NFKB inhibitor alpha [Source:RGD Symbol;Acc:3171]
ENSRNOG00000049430	90.5417	0.710605	0.191832	3.70432	0.00021196	0.00126738	2.89709	Mpv17	6	protein_coding	mitochondrial inner membrane protein MPV17 [Source:RGD Symbol;Acc:1310512]
ENSRNOG00000060168	180.76	0.710498	0.158838	4.4731	7.70944e-06	6.96229e-05	4.15725	Prkx	X	protein_coding	protein kinase, X-linked [Source:RGD Symbol;Acc:1564076]
ENSRNOG00000052354	552.298	0.70974	0.148057	4.79371	1.63725e-06	1.80505e-05	4.74351	Arhgef40	15	protein_coding	Rho guanine nucleotide exchange factor 40 [Source:RGD Symbol;Acc:1308093]
ENSRNOG00000001714	124.143	0.708944	0.185375	3.82438	0.000131101	0.000841603	3.07489	Atp13a4	11	protein_coding	ATPase 13A4 [Source:RGD Symbol;Acc:1306927]
ENSRNOG00000008465	905.786	0.707726	0.134963	5.24385	1.57261e-07	2.249e-06	5.64801	Tmem176b	4	protein_coding	transmembrane protein 176B [Source:RGD Symbol;Acc:708403]
ENSRNOG00000032590	434.178	0.707299	0.153724	4.60111	4.20253e-06	4.08449e-05	4.38886	Ttc28	12	protein_coding	tetratricopeptide repeat domain 28 [Source:RGD Symbol;Acc:1594541]
ENSRNOG00000009348	280.797	0.706409	0.172225	4.10167	4.1018e-05	0.000307898	3.51159	Nos3	4	protein_coding	nitric oxide synthase 3 [Source:RGD Symbol;Acc:3186]
ENSRNOG00000015310	112.5	0.705261	0.2289	3.08109	0.00206245	0.00885119	2.053	Lrrc32	1	protein_coding	leucine rich repeat containing 32 [Source:RGD Symbol;Acc:1309087]
ENSRNOG00000012393	279.413	0.701685	0.115424	6.07922	1.20772e-09	2.97958e-08	7.52584	S100a13	2	protein_coding	S100 calcium binding protein A13 [Source:RGD Symbol;Acc:1304919]
ENSRNOG00000027552	162.787	0.701632	0.178301	3.93509	8.31655e-05	0.000565912	3.24725	Tapbpl	4	protein_coding	TAP binding protein-like [Source:RGD Symbol;Acc:1307893]
ENSRNOG00000013092	210.32	0.70157	0.140518	4.99275	5.95243e-07	7.40511e-06	5.13047	Lonrf3	X	protein_coding	LON peptidase N-terminal domain and ring finger 3 [Source:RGD Symbol;Acc:1565451]
ENSRNOG00000018835	692.431	0.70133	0.144234	4.86244	1.15948e-06	1.34097e-05	4.87258	Notch2	2	protein_coding	notch 2 [Source:RGD Symbol;Acc:3188]
ENSRNOG00000008843	199.67	0.700495	0.15045	4.65599	3.22428e-06	3.25438e-05	4.48753	Eci1	10	protein_coding	enoyl-CoA delta isomerase 1 [Source:RGD Symbol;Acc:61892]
ENSRNOG00000017765	493.383	0.698392	0.20324	3.43629	0.000589748	0.00307046	2.5128	Net1	17	protein_coding	neuroepithelial cell transforming 1 [Source:RGD Symbol;Acc:1305034]
ENSRNOG00000005809	164.077	0.698028	0.200857	3.47525	0.000510377	0.00271817	2.56572	Arhgdib	4	protein_coding	Rho GDP dissociation inhibitor beta [Source:RGD Symbol;Acc:1305383]
ENSRNOG00000016367	210.964	0.697507	0.128748	5.41763	6.03932e-08	9.583e-07	6.0185	Vasp	1	protein_coding	vasodilator-stimulated phosphoprotein [Source:RGD Symbol;Acc:1311542]
ENSRNOG00000001224	129.644	0.697237	0.187686	3.71491	0.000203277	0.00122637	2.91138	Itgb2	20	protein_coding	integrin subunit beta 2 [Source:RGD Symbol;Acc:1305581]
ENSRNOG00000012929	1120.11	0.697204	0.114121	6.10934	1.00043e-09	2.51915e-08	7.59875	Wsb1	10	protein_coding	WD repeat and SOCS box-containing 1 [Source:RGD Symbol;Acc:1307835]
ENSRNOG00000014961	270.082	0.696756	0.137735	5.05868	4.22169e-07	5.46094e-06	5.26273	Pdpn	5	protein_coding	podoplanin [Source:RGD Symbol;Acc:61819]
ENSRNOG00000002997	890.352	0.695423	0.125303	5.54994	2.85761e-08	4.95342e-07	6.3051	Slc9a3r2	10	protein_coding	SLC9A3 regulator 2 [Source:RGD Symbol;Acc:620380]
ENSRNOG00000057729	134.964	0.693073	0.225377	3.07518	0.00210377	0.00898106	2.04667	Strip2	4	protein_coding	striatin interacting protein 2 [Source:MGI Symbol;Acc:MGI:2444363]
ENSRNOG00000001271	96.9536	0.691782	0.195508	3.53838	0.000402584	0.00220509	2.65657	Card6	2	protein_coding	caspase recruitment domain family, member 6 [Source:RGD Symbol;Acc:1305805]
ENSRNOG00000053086	1989.14	0.691525	0.147722	4.68126	2.8511e-06	2.93331e-05	4.53264	Selenop	2	protein_coding	selenoprotein P [Source:RGD Symbol;Acc:3660]
ENSRNOG00000006076	216.259	0.691238	0.216952	3.18614	0.00144186	0.00655716	2.18328	Steap2	4	protein_coding	STEAP2 metalloreductase [Source:RGD Symbol;Acc:1307050]
ENSRNOG00000004936	693.319	0.691035	0.0920301	7.5088	5.96721e-14	3.55875e-12	11.4487	Sdc2	7	protein_coding	syndecan 2 [Source:RGD Symbol;Acc:3649]
ENSRNOG00000053691	275.764	0.690642	0.129486	5.33373	9.62165e-08	1.4482e-06	5.83917	Lama5	3	protein_coding	laminin subunit alpha 5 [Source:RGD Symbol;Acc:621023]
ENSRNOG00000018454	40467.7	0.689825	0.0764372	9.02473	1.80134e-19	3.21386e-17	16.493	Apoe	1	protein_coding	apolipoprotein E [Source:RGD Symbol;Acc:2138]
ENSRNOG00000048782	552.286	0.689482	0.117521	5.86688	4.44066e-09	9.46366e-08	7.02394	Wnt7a	4	protein_coding	Wnt family member 7A [Source:RGD Symbol;Acc:69079]
ENSRNOG00000019639	173.99	0.688704	0.19016	3.6217	0.000292671	0.00167727	2.7754	Pgpep1	16	protein_coding	pyroglutamyl-peptidase I [Source:RGD Symbol;Acc:1303133]
ENSRNOG00000003069	141.07	0.688148	0.163583	4.20672	2.59102e-05	0.000205233	3.68775	Cd38	14	protein_coding	CD38 molecule [Source:RGD Symbol;Acc:2303]
ENSRNOG00000047023	300.688	0.685956	0.133718	5.12986	2.89959e-07	3.89551e-06	5.40944	Aldh1l1	4	protein_coding	aldehyde dehydrogenase 1 family, member L1 [Source:RGD Symbol;Acc:621294]
ENSRNOG00000019778	874.692	0.685396	0.132761	5.16264	2.43489e-07	3.35112e-06	5.47481	Cavin1	10	protein_coding	caveolae associated protein 1 [Source:RGD Symbol;Acc:1307685]
ENSRNOG00000021151	344.548	0.684404	0.115871	5.90663	3.49187e-09	7.68212e-08	7.11452	Ppp1r14b	1	protein_coding	protein phosphatase 1, regulatory (inhibitor) subunit 14B [Source:RGD Symbol;Acc:628702]
ENSRNOG00000001807	180.443	0.684093	0.160763	4.25529	2.08775e-05	0.00016927	3.77142	Sspn	4	protein_coding	sarcospan [Source:RGD Symbol;Acc:1559723]
ENSRNOG00000015948	67.6153	0.68384	0.221222	3.0912	0.00199351	0.0085982	2.06559	Slc1a5	1	protein_coding	solute carrier family 1 member 5 [Source:RGD Symbol;Acc:708512]
ENSRNOG00000000519	504.598	0.682326	0.118496	5.7582	8.50164e-09	1.68764e-07	6.77272	Stk38	20	protein_coding	serine/threonine kinase 38 [Source:RGD Symbol;Acc:1309455]
ENSRNOG00000025512	100.582	0.682165	0.179477	3.80086	0.000144195	0.000916808	3.03772	Mettl17	15	protein_coding	methyltransferase like 17 [Source:RGD Symbol;Acc:1559895]
ENSRNOG00000062298	249.859	0.68199	0.160213	4.25678	2.07394e-05	0.0001685	3.7734	Rpl13a	1	protein_coding	ribosomal protein L13A [Source:RGD Symbol;Acc:628697]
ENSRNOG00000043388	364.146	0.681463	0.14544	4.68552	2.79256e-06	2.88118e-05	4.54043	Irf3	1	protein_coding	interferon regulatory factor 3 [Source:RGD Symbol;Acc:1549774]
ENSRNOG00000043068	65.5689	0.680926	0.211379	3.22136	0.00127585	0.00592058	2.22764	Tipin	8	protein_coding	timeless interacting protein [Source:RGD Symbol;Acc:1564084]
ENSRNOG00000016477	148.344	0.6799	0.187249	3.631	0.000282326	0.00162616	2.78884	Vangl1	2	protein_coding	VANGL planar cell polarity protein 1 [Source:RGD Symbol;Acc:1597324]
ENSRNOG00000015615	133.044	0.679575	0.179161	3.7931	0.000148778	0.000940763	3.02652	Tnfrsf11a	13	protein_coding	TNF receptor superfamily member 11A [Source:RGD Symbol;Acc:1563614]
ENSRNOG00000054625	108.203	0.679313	0.182332	3.7257	0.000194773	0.0011814	2.9276	Fhod1	19	protein_coding	formin homology 2 domain containing 1 [Source:RGD Symbol;Acc:1589776]
ENSRNOG00000037331	74.7956	0.678559	0.215209	3.15301	0.00161594	0.007243	2.14008	Cd33	1	protein_coding	CD33 molecule [Source:RGD Symbol;Acc:1596020]
ENSRNOG00000021090	1434.87	0.678434	0.10628	6.38347	1.73116e-10	5.06539e-09	8.29539	Pygm	1	protein_coding	glycogen phosphorylase, muscle associated [Source:RGD Symbol;Acc:3461]
ENSRNOG00000005686	737.773	0.678417	0.0823697	8.23625	1.77688e-16	1.84367e-14	13.7343	Suclg2	4	protein_coding	succinate-CoA ligase, GDP-forming, beta subunit [Source:RGD Symbol;Acc:1305008]
ENSRNOG00000011068	207.585	0.678315	0.160514	4.22589	2.38001e-05	0.000191106	3.71873	Papss2	1	protein_coding	3'-phosphoadenosine 5'-phosphosulfate synthase 2 [Source:RGD Symbol;Acc:1307012]
ENSRNOG00000024312	109.552	0.678035	0.166358	4.07575	4.58667e-05	0.000339247	3.46948	Xkr8	5	protein_coding	XK related 8 [Source:RGD Symbol;Acc:1305649]
ENSRNOG00000015346	300.703	0.677993	0.124791	5.43301	5.541e-08	8.88869e-07	6.05116	Obsl1	9	protein_coding	obscurin-like 1 [Source:RGD Symbol;Acc:1306073]
ENSRNOG00000004414	126.615	0.676658	0.192769	3.5102	0.000447768	0.00242086	2.61603	F11r	13	protein_coding	F11 receptor [Source:RGD Symbol;Acc:621842]
ENSRNOG00000017874	124.022	0.676072	0.189325	3.57097	0.000355664	0.00198148	2.70301	Cd53	2	protein_coding	Cd53 molecule [Source:RGD Symbol;Acc:2310]
ENSRNOG00000005933	186.517	0.675835	0.189454	3.56727	0.000360719	0.00200285	2.69835	Yap1	8	protein_coding	yes-associated protein 1 [Source:RGD Symbol;Acc:1306035]
ENSRNOG00000001090	164.93	0.675035	0.160012	4.21866	2.45764e-05	0.000196262	3.70716	Stard13	12	protein_coding	StAR-related lipid transfer domain containing 13 [Source:RGD Symbol;Acc:1564816]
ENSRNOG00000013324	328.225	0.674975	0.147914	4.5633	5.03546e-06	4.78679e-05	4.31996	Cdh5	19	protein_coding	cadherin 5 [Source:RGD Symbol;Acc:1307370]
ENSRNOG00000010588	798.059	0.674447	0.0795393	8.47941	2.2633e-17	2.71411e-15	14.5664	Tns2	7	protein_coding	tensin 2 [Source:RGD Symbol;Acc:1310917]
ENSRNOG00000003086	156.939	0.673236	0.189842	3.5463	0.000390686	0.0021512	2.66732	Cenpv	10	protein_coding	centromere protein V [Source:RGD Symbol;Acc:1565681]
ENSRNOG00000002963	344.35	0.670505	0.156954	4.27198	1.93743e-05	0.000158704	3.79941	C1ql1	10	protein_coding	complement C1q like 1 [Source:RGD Symbol;Acc:1306039]
ENSRNOG00000000394	281.723	0.669972	0.162969	4.11103	3.93893e-05	0.000297044	3.52718	Srgn	20	protein_coding	serglycin [Source:RGD Symbol;Acc:619969]
ENSRNOG00000006689	320.172	0.669775	0.149517	4.47958	7.47892e-06	6.77922e-05	4.16882	Chd7	5	protein_coding	chromodomain helicase DNA binding protein 7 [Source:RGD Symbol;Acc:1311921]
ENSRNOG00000017164	208.335	0.669236	0.134035	4.99299	5.94504e-07	7.40221e-06	5.13064	Afap1l2	1	protein_coding	actin filament associated protein 1-like 2 [Source:RGD Symbol;Acc:1310668]
ENSRNOG00000010213	202.966	0.668887	0.133942	4.99385	5.91889e-07	7.37592e-06	5.13218	Fgd5	4	protein_coding	FYVE, RhoGEF and PH domain containing 5 [Source:RGD Symbol;Acc:1305589]
ENSRNOG00000010557	255.94	0.668812	0.128076	5.222	1.77004e-07	2.49958e-06	5.60213	Smarcd2	10	protein_coding	SWI/SNF related, matrix associated, actin dependent regulator of chromatin, subfamily d, member 2 [Source:RGD Symbol;Acc:69289]
ENSRNOG00000020670	97.7813	0.668427	0.197049	3.39218	0.000693391	0.00352846	2.45242	Atrip	8	protein_coding	ATR interacting protein [Source:RGD Symbol;Acc:1626390]
ENSRNOG00000017702	420.464	0.667065	0.129533	5.14979	2.60781e-07	3.57231e-06	5.44705	Gpld1	17	protein_coding	glycosylphosphatidylinositol specific phospholipase D1 [Source:RGD Symbol;Acc:631371]
ENSRNOG00000021150	219.483	0.666491	0.119172	5.59267	2.23606e-08	3.97975e-07	6.40014	Plcb3	1	protein_coding	phospholipase C beta 3 [Source:RGD Symbol;Acc:61993]
ENSRNOG00000012748	89.7808	0.665837	0.213301	3.12158	0.00179885	0.00791258	2.10168	Vamp8	4	protein_coding	vesicle-associated membrane protein 8 [Source:RGD Symbol;Acc:620421]
ENSRNOG00000051615	824.616	0.665289	0.137097	4.85267	1.21808e-06	1.39332e-05	4.85595	Hmgn2	5	protein_coding	high mobility group nucleosomal binding domain 2 [Source:RGD Symbol;Acc:620649]
ENSRNOG00000024428	141.037	0.665192	0.188024	3.53781	0.000403466	0.0022091	2.65578	Kif20a	18	protein_coding	kinesin family member 20A [Source:RGD Symbol;Acc:1307695]
ENSRNOG00000012807	746.261	0.664476	0.181312	3.66481	0.000247519	0.00144674	2.83961	C1qa	5	protein_coding	complement C1q A chain [Source:RGD Symbol;Acc:1306716]
ENSRNOG00000031197	400.282	0.664182	0.176587	3.76122	0.000169085	0.00104819	2.97956	F8	18	protein_coding	coagulation factor VIII [Source:RGD Symbol;Acc:727845]
ENSRNOG00000048043	520.058	0.664123	0.109066	6.08917	1.135e-09	2.82398e-08	7.54914	F2r	2	protein_coding	coagulation factor II (thrombin) receptor [Source:RGD Symbol;Acc:2586]
ENSRNOG00000011054	413.654	0.663809	0.0961621	6.90302	5.09086e-12	2.11589e-10	9.67451	Laptm5	5	protein_coding	lysosomal protein transmembrane 5 [Source:RGD Symbol;Acc:621838]
ENSRNOG00000017560	285.152	0.662936	0.145897	4.54385	5.52359e-06	5.18048e-05	4.28563	Mdk	3	protein_coding	midkine [Source:RGD Symbol;Acc:69073]
ENSRNOG00000059961	685.712	0.662208	0.0839403	7.88903	3.04548e-15	2.29667e-13	12.6389	Rapgef3	7	protein_coding	Rap guanine nucleotide exchange factor 3 [Source:RGD Symbol;Acc:621869]
ENSRNOG00000013618	367.215	0.662127	0.129069	5.13004	2.89682e-07	3.89551e-06	5.40944	Ankrd10	16	protein_coding	ankyrin repeat domain 10 [Source:RGD Symbol;Acc:1310501]
ENSRNOG00000005417	261.243	0.661534	0.122367	5.40617	6.43883e-08	1.01509e-06	5.9935	Zhx2	7	protein_coding	zinc fingers and homeoboxes 2 [Source:RGD Symbol;Acc:727926]
ENSRNOG00000013321	161.358	0.661389	0.199514	3.315	0.000916443	0.00449465	2.3473	Dock11	X	protein_coding	dedicator of cytokinesis 11 [Source:RGD Symbol;Acc:1564707]
ENSRNOG00000015573	152.214	0.658445	0.199251	3.3046	0.000951137	0.00463066	2.33436	Ctbs	2	protein_coding	chitobiase [Source:RGD Symbol;Acc:621338]
ENSRNOG00000037957	625.995	0.657917	0.134975	4.87436	1.09163e-06	1.27764e-05	4.89359	Aifm3	11	protein_coding	apoptosis inducing factor, mitochondria associated 3 [Source:RGD Symbol;Acc:1306028]
ENSRNOG00000012991	646.25	0.656181	0.15916	4.12278	3.74325e-05	0.000284192	3.54639	Adgra2	16	protein_coding	adhesion G protein-coupled receptor A2 [Source:RGD Symbol;Acc:2323365]
ENSRNOG00000033608	225.729	0.656133	0.171133	3.83406	0.000126046	0.000814871	3.08891	Cd276	8	protein_coding	Cd276 molecule [Source:RGD Symbol;Acc:727815]
ENSRNOG00000048315	292.535	0.656008	0.178198	3.68135	0.000232006	0.00136865	2.86371	Eif2ak2	6	protein_coding	eukaryotic translation initiation factor 2-alpha kinase 2 [Source:RGD Symbol;Acc:3402]
ENSRNOG00000028566	330.297	0.655945	0.147604	4.44394	8.83273e-06	7.84119e-05	4.10562	Pld4	6	protein_coding	phospholipase D family, member 4 [Source:RGD Symbol;Acc:1598308]
ENSRNOG00000013774	112.183	0.655583	0.211761	3.09586	0.00196242	0.0084841	2.07139	Lmnb1	18	protein_coding	lamin B1 [Source:RGD Symbol;Acc:620522]
ENSRNOG00000031092	1206.21	0.654343	0.135589	4.82594	1.39346e-06	1.56336e-05	4.80594	Rock1	18	protein_coding	Rho-associated coiled-coil containing protein kinase 1 [Source:RGD Symbol;Acc:620424]
ENSRNOG00000018399	2550.89	0.654239	0.159117	4.11167	3.92801e-05	0.000296527	3.52794	Cpne6	15	protein_coding	copine 6 [Source:RGD Symbol;Acc:1583895]
ENSRNOG00000011586	307.766	0.654172	0.163055	4.01198	6.02121e-05	0.000427623	3.36894	Ccnl1	2	protein_coding	cyclin L1 [Source:RGD Symbol;Acc:620864]
ENSRNOG00000025811	155.072	0.653874	0.17241	3.79256	0.000149105	0.000941884	3.026	Cfp	X	protein_coding	complement factor properdin [Source:RGD Symbol;Acc:1594557]
ENSRNOG00000012074	686.639	0.653044	0.116318	5.61428	1.97386e-08	3.56954e-07	6.44739	Ifngr1	1	protein_coding	interferon gamma receptor 1 [Source:RGD Symbol;Acc:620570]
ENSRNOG00000056135	1064.1	0.652558	0.0916568	7.11958	1.08257e-12	5.20988e-11	10.2832	Tsc22d3	X	protein_coding	TSC22 domain family, member 3 [Source:RGD Symbol;Acc:621654]
ENSRNOG00000025695	1750.2	0.652238	0.0739177	8.82384	1.10602e-18	1.70327e-16	15.7687	Tns3	14	protein_coding	tensin 3 [Source:RGD Symbol;Acc:1564174]
ENSRNOG00000007393	1441.2	0.651021	0.138452	4.70216	2.57429e-06	2.69013e-05	4.57023	Ndrg1	7	protein_coding	N-myc downstream regulated 1 [Source:RGD Symbol;Acc:1307303]
ENSRNOG00000008187	440.88	0.649704	0.15502	4.1911	2.7761e-05	0.000217771	3.662	Ubash3b	8	protein_coding	ubiquitin associated and SH3 domain containing, B [Source:RGD Symbol;Acc:1310357]
ENSRNOG00000058271	410.531	0.649352	0.118093	5.49865	3.82708e-08	6.43566e-07	6.19141	Chpt1	7	protein_coding	choline phosphotransferase 1 [Source:RGD Symbol;Acc:1359283]
ENSRNOG00000050697	287.101	0.649012	0.179228	3.62114	0.000293304	0.00168012	2.77466	Ctsz	3	protein_coding	cathepsin Z [Source:RGD Symbol;Acc:708479]
ENSRNOG00000059715	348.423	0.648749	0.147647	4.39392	1.11327e-05	9.63737e-05	4.01604	Cc2d2a	14	protein_coding	coiled-coil and C2 domain containing 2A [Source:RGD Symbol;Acc:1561042]
ENSRNOG00000008432	153.666	0.648636	0.179763	3.60828	0.000308235	0.0017499	2.75699	Slc22a5	10	protein_coding	solute carrier family 22 member 5 [Source:RGD Symbol;Acc:3702]
ENSRNOG00000021079	394.21	0.64852	0.133248	4.86703	1.13289e-06	1.31646e-05	4.88059	Fxyd1	1	protein_coding	FXYD domain-containing ion transport regulator 1 [Source:RGD Symbol;Acc:69306]
ENSRNOG00000010389	13004.8	0.647322	0.113645	5.69599	1.22657e-08	2.32445e-07	6.63368	Ndrg2	15	protein_coding	NDRG family member 2 [Source:RGD Symbol;Acc:621874]
ENSRNOG00000017575	489.84	0.645488	0.138306	4.66711	3.05465e-06	3.10775e-05	4.50755	Gins2	19	protein_coding	GINS complex subunit 2 [Source:RGD Symbol;Acc:1311055]
ENSRNOG00000015278	363.342	0.644008	0.117313	5.48968	4.02671e-08	6.72497e-07	6.17231	Myl12a	9	protein_coding	myosin light chain 12A [Source:RGD Symbol;Acc:1309537]
ENSRNOG00000018642	1713.95	0.643365	0.150407	4.2775	1.89003e-05	0.000155256	3.80895	Leng8	1	protein_coding	leukocyte receptor cluster member 8 [Source:RGD Symbol;Acc:1306180]
ENSRNOG00000002418	694.198	0.643318	0.15852	4.05828	4.94364e-05	0.000361675	3.44168	Tgfb2	13	protein_coding	transforming growth factor, beta 2 [Source:RGD Symbol;Acc:70491]
ENSRNOG00000023972	692.502	0.642437	0.139312	4.61151	3.99753e-06	3.90674e-05	4.40819	Col4a2	16	protein_coding	collagen type IV alpha 2 chain [Source:RGD Symbol;Acc:1308085]
ENSRNOG00000008182	196.095	0.64159	0.173878	3.68988	0.000224362	0.00132784	2.87685	Htra3	14	protein_coding	HtrA serine peptidase 3 [Source:RGD Symbol;Acc:1308120]
ENSRNOG00000015225	827.113	0.64139	0.0941102	6.81531	9.40637e-12	3.73954e-10	9.42718	Gramd2b	18	protein_coding	GRAM domain containing 2B [Source:RGD Symbol;Acc:1311016]
ENSRNOG00000020652	227.974	0.641386	0.139879	4.5853	4.53344e-06	4.37207e-05	4.35931	Tgfb1	1	protein_coding	transforming growth factor, beta 1 [Source:RGD Symbol;Acc:69051]
ENSRNOG00000001351	814.659	0.640644	0.143213	4.47337	7.6998e-06	6.95788e-05	4.15752	Trafd1	12	protein_coding	TRAF type zinc finger domain containing 1 [Source:RGD Symbol;Acc:620171]
ENSRNOG00000055597	244.162	0.640542	0.129194	4.95798	7.12311e-07	8.7133e-06	5.05982	Hdac7	7	protein_coding	histone deacetylase 7 [Source:RGD Symbol;Acc:619982]
ENSRNOG00000001223	1087.27	0.640051	0.0810321	7.89873	2.81755e-15	2.14692e-13	12.6682	Pttg1ip	20	protein_coding	PTTG1 interacting protein [Source:RGD Symbol;Acc:1305983]
ENSRNOG00000052275	244.888	0.639085	0.160906	3.9718	7.13326e-05	0.000493426	3.30678	H2afv	14	protein_coding	H2A histone family, member V [Source:RGD Symbol;Acc:1587865]
ENSRNOG00000020716	760.013	0.638852	0.102167	6.25302	4.02587e-10	1.10297e-08	7.95744	Axl	1	protein_coding	Axl receptor tyrosine kinase [Source:RGD Symbol;Acc:620028]
ENSRNOG00000014197	125.654	0.63716	0.181376	3.51293	0.000443197	0.00239881	2.62	Tmem51	5	protein_coding	transmembrane protein 51 [Source:RGD Symbol;Acc:1565452]
ENSRNOG00000001344	1061.11	0.635718	0.0817508	7.77628	7.46866e-15	5.17851e-13	12.2858	Aldh2	12	protein_coding	aldehyde dehydrogenase 2 family member [Source:RGD Symbol;Acc:69219]
ENSRNOG00000011544	390.426	0.635465	0.12011	5.29071	1.21842e-07	1.78791e-06	5.74765	Zfp219	15	protein_coding	zinc finger protein 219 [Source:RGD Symbol;Acc:1359259]
ENSRNOG00000027724	110.543	0.63513	0.208681	3.04355	0.00233806	0.00984056	2.00698	Plekhf1	1	protein_coding	pleckstrin homology and FYVE domain containing 1 [Source:RGD Symbol;Acc:1310544]
ENSRNOG00000024145	133.475	0.634967	0.186027	3.41331	0.000641788	0.00329683	2.4819	Trim65	10	protein_coding	tripartite motif-containing 65 [Source:RGD Symbol;Acc:1559497]
ENSRNOG00000016043	7971.9	0.634686	0.0721507	8.79667	1.40932e-18	2.10391e-16	15.677	Aqp4	18	protein_coding	aquaporin 4 [Source:RGD Symbol;Acc:2143]
ENSRNOG00000001432	116.752	0.634303	0.192161	3.3009	0.000963763	0.00468589	2.32921	Dtx2	12	protein_coding	deltex E3 ubiquitin ligase 2 [Source:RGD Symbol;Acc:1561790]
ENSRNOG00000055524	113.493	0.634172	0.203016	3.12376	0.00178559	0.00787552	2.10372	Trip10	9	protein_coding	thyroid hormone receptor interactor 10 [Source:RGD Symbol;Acc:621145]
ENSRNOG00000038297	291.861	0.633916	0.136856	4.632	3.62152e-06	3.59937e-05	4.44377	Plekhd1	6	protein_coding	pleckstrin homology and coiled-coil domain containing D1 [Source:RGD Symbol;Acc:1566112]
ENSRNOG00000029399	424.946	0.632507	0.148101	4.27078	1.94791e-05	0.000159473	3.79731	Bcam	1	protein_coding	basal cell adhesion molecule (Lutheran blood group) [Source:RGD Symbol;Acc:68378]
ENSRNOG00000055305	1168.57	0.632345	0.0900166	7.02476	2.14435e-12	9.47788e-11	10.0233	Parvb	7	protein_coding	parvin, beta [Source:RGD Symbol;Acc:1311485]
ENSRNOG00000007455	248.663	0.631912	0.183216	3.44901	0.000562645	0.00295248	2.52981	Tmem132e	10	protein_coding	transmembrane protein 132E [Source:RGD Symbol;Acc:1565522]
ENSRNOG00000025518	510.039	0.631377	0.134337	4.69996	2.60213e-06	2.71388e-05	4.56641	Carmil3	15	protein_coding	capping protein regulator and myosin 1 linker 3 [Source:RGD Symbol;Acc:1359120]
ENSRNOG00000010131	487.618	0.631238	0.115508	5.46487	4.63243e-08	7.63204e-07	6.11736	Rin2	3	protein_coding	Ras and Rab interactor 2 [Source:RGD Symbol;Acc:1305873]
ENSRNOG00000024780	90.7907	0.629822	0.193216	3.25968	0.00111538	0.00530149	2.2756	MGC95210	10	protein_coding	hypothetical LOC287798 [Source:RGD Symbol;Acc:1359207]
ENSRNOG00000036829	229.098	0.629404	0.153564	4.09865	4.15562e-05	0.000311458	3.5066	Nckap1l	7	protein_coding	NCK associated protein 1 like [Source:RGD Symbol;Acc:1312032]
ENSRNOG00000028149	95.2261	0.628934	0.184979	3.40003	0.000673785	0.00343346	2.46427	Kansl1l	9	protein_coding	KAT8 regulatory NSL complex subunit 1-like [Source:RGD Symbol;Acc:1590799]
ENSRNOG00000009910	409.026	0.627798	0.115346	5.44276	5.24621e-08	8.48089e-07	6.07156	Swap70	1	protein_coding	switching B-cell complex subunit SWAP70 [Source:RGD Symbol;Acc:1305579]
ENSRNOG00000032605	249.35	0.627447	0.200128	3.13523	0.0017172	0.007616	2.11827	AC118412.1	6	protein_coding	60S ribosomal protein L32 [Source:UniProtKB/Swiss-Prot;Acc:P62912]
ENSRNOG00000021719	401.903	0.627424	0.19836	3.16306	0.00156119	0.00702802	2.15317	Slfn5	10	protein_coding	schlafen family member 5 [Source:RGD Symbol;Acc:1312025]
ENSRNOG00000005970	145.096	0.625139	0.191458	3.26515	0.00109407	0.00521375	2.28285	Lrrc1	8	protein_coding	leucine rich repeat containing 1 [Source:RGD Symbol;Acc:1549773]
ENSRNOG00000016411	646.872	0.624866	0.188624	3.31276	0.000923795	0.00452313	2.34456	Rps12	1	protein_coding	ribosomal protein S12 [Source:RGD Symbol;Acc:62024]
ENSRNOG00000015632	124.877	0.624722	0.173014	3.61081	0.000305244	0.00173696	2.76021	Taf1c	19	protein_coding	TATA-box binding protein associated factor, RNA polymerase 1 subunit C [Source:RGD Symbol;Acc:1305658]
ENSRNOG00000002093	536.042	0.624634	0.155935	4.00573	6.18253e-05	0.00043717	3.35935	Tgfbr3	14	protein_coding	transforming growth factor beta receptor 3 [Source:RGD Symbol;Acc:61821]
ENSRNOG00000025768	1125.14	0.624137	0.108611	5.74655	9.10829e-09	1.78865e-07	6.74747	Clk1	9	protein_coding	CDC-like kinase 1 [Source:RGD Symbol;Acc:1311469]
ENSRNOG00000011987	197.719	0.623937	0.164494	3.79307	0.000148799	0.000940763	3.02652	Cd2ap	9	protein_coding	CD2-associated protein [Source:RGD Symbol;Acc:727803]
ENSRNOG00000015894	151.337	0.623526	0.185277	3.36537	0.000764412	0.00384175	2.41547	Dock8	1	protein_coding	dedicator of cytokinesis 8 [Source:RGD Symbol;Acc:1561588]
ENSRNOG00000002538	109.323	0.623516	0.180602	3.45243	0.000555561	0.00292159	2.53438	Epb41l5	13	protein_coding	erythrocyte membrane protein band 4.1 like 5 [Source:RGD Symbol;Acc:1311366]
ENSRNOG00000029308	116.579	0.623094	0.179567	3.46998	0.000520488	0.00276397	2.55847	Lrmp	4	protein_coding	lymphoid-restricted membrane protein [Source:MGI Symbol;Acc:MGI:108424]
ENSRNOG00000059474	383.462	0.622453	0.104485	5.95736	2.56343e-09	5.79645e-08	7.23684	Mob1a	4	protein_coding	MOB kinase activator 1A [Source:RGD Symbol;Acc:1307014]
ENSRNOG00000009001	766.713	0.622219	0.127448	4.88214	1.04941e-06	1.23316e-05	4.90898	Mtss1	7	protein_coding	MTSS1, I-BAR domain containing [Source:RGD Symbol;Acc:1309883]
ENSRNOG00000017787	173.12	0.621895	0.148333	4.19257	2.75813e-05	0.000216625	3.66429	Ripk1	17	protein_coding	receptor interacting serine/threonine kinase 1 [Source:RGD Symbol;Acc:1310158]
ENSRNOG00000010121	124.786	0.621319	0.161865	3.83851	0.000123783	0.00080237	3.09563	Lef1	2	protein_coding	lymphoid enhancer binding factor 1 [Source:RGD Symbol;Acc:620241]
ENSRNOG00000000474	342.409	0.621237	0.151007	4.11398	3.88899e-05	0.000293884	3.53182	Rgl2	20	protein_coding	ral guanine nucleotide dissociation stimulator-like 2 [Source:RGD Symbol;Acc:1302985]
ENSRNOG00000009224	259.465	0.621067	0.117226	5.29802	1.17065e-07	1.72473e-06	5.76328	E4f1	10	protein_coding	E4F transcription factor 1 [Source:RGD Symbol;Acc:1596731]
ENSRNOG00000010584	154.439	0.620884	0.155853	3.98378	6.78277e-05	0.000472847	3.32528	Tmem123	8	protein_coding	transmembrane protein 123 [Source:RGD Symbol;Acc:1305625]
ENSRNOG00000015636	185.379	0.620746	0.149041	4.16494	3.11432e-05	0.000241455	3.61716	Wdr34	3	protein_coding	WD repeat domain 34 [Source:RGD Symbol;Acc:1359465]
ENSRNOG00000009244	1116.75	0.620117	0.105541	5.87559	4.21352e-09	9.06526e-08	7.04262	Abhd4	15	protein_coding	abhydrolase domain containing 4 [Source:RGD Symbol;Acc:1311858]
ENSRNOG00000058039	309.975	0.61934	0.139244	4.44787	8.67252e-06	7.713e-05	4.11278	Acta2	1	protein_coding	actin alpha 2, smooth muscle [Source:RGD Symbol;Acc:621676]
ENSRNOG00000016242	201.206	0.618496	0.142222	4.3488	1.36886e-05	0.00011606	3.93532	Fzd1	4	protein_coding	frizzled class receptor 1 [Source:RGD Symbol;Acc:61916]
ENSRNOG00000016643	177.192	0.617584	0.175049	3.52805	0.000418627	0.00228271	2.64155	Lpcat2	19	protein_coding	lysophosphatidylcholine acyltransferase 2 [Source:RGD Symbol;Acc:2325051]
ENSRNOG00000003269	281.023	0.617353	0.171242	3.60515	0.000311973	0.00176837	2.75243	Atp6v0e1	10	protein_coding	ATPase H+ transporting V0 subunit e1 [Source:RGD Symbol;Acc:621393]
ENSRNOG00000057880	584.1	0.616922	0.146007	4.22529	2.38634e-05	0.000191404	3.71805	Myh11	10	protein_coding	myosin heavy chain 11 [Source:RGD Symbol;Acc:3136]
ENSRNOG00000007374	301.062	0.616445	0.191072	3.22624	0.00125426	0.00584017	2.23357	Tac1	4	protein_coding	tachykinin, precursor 1 [Source:RGD Symbol;Acc:3807]
ENSRNOG00000001177	164.722	0.61431	0.165595	3.70972	0.000207487	0.00124668	2.90424	Acads	12	protein_coding	acyl-CoA dehydrogenase short chain [Source:RGD Symbol;Acc:620514]
ENSRNOG00000020657	238.439	0.613926	0.135139	4.54291	5.54836e-06	5.19671e-05	4.28427	Shc1	2	protein_coding	SHC adaptor protein 1 [Source:RGD Symbol;Acc:620446]
ENSRNOG00000002215	362.361	0.613879	0.155051	3.95921	7.51991e-05	0.000517967	3.2857	Mylk	11	protein_coding	myosin light chain kinase [Source:RGD Symbol;Acc:1310915]
ENSRNOG00000020093	200.712	0.613812	0.16451	3.73116	0.000190597	0.00116259	2.93457	LOC100360573	19	protein_coding	ribosomal protein S12-like [Source:RGD Symbol;Acc:2321884]
ENSRNOG00000023375	241.306	0.612305	0.126118	4.85504	1.20365e-06	1.38329e-05	4.85909	Rab34	10	protein_coding	RAB34, member RAS oncogene family [Source:RGD Symbol;Acc:1305058]
ENSRNOG00000054963	108.035	0.611109	0.18624	3.28129	0.00103334	0.00496431	2.30414	Rhbdd1	9	protein_coding	rhomboid domain containing 1 [Source:RGD Symbol;Acc:1306477]
ENSRNOG00000014171	264.256	0.610303	0.131991	4.62383	3.76716e-06	3.72641e-05	4.42871	Tnfsf13	10	protein_coding	TNF superfamily member 13 [Source:RGD Symbol;Acc:1305871]
ENSRNOG00000011503	164.426	0.610272	0.16341	3.73461	0.00018801	0.00114895	2.9397	Shb	5	protein_coding	SH2 domain containing adaptor protein B [Source:RGD Symbol;Acc:1565350]
ENSRNOG00000030579	161.488	0.610249	0.159435	3.82758	0.000129408	0.000834025	3.07882	AC126572.3	12	protein_coding	-
ENSRNOG00000013484	776.783	0.609324	0.147527	4.13026	3.62351e-05	0.00027596	3.55915	LOC108348061	9	protein_coding	glutathione S-transferase alpha-3 [Source:RGD Symbol;Acc:11504935]
ENSRNOG00000045913	183.189	0.608321	0.157479	3.86287	0.000112063	0.000734204	3.13418	Prdm16	5	protein_coding	PR/SET domain 16 [Source:RGD Symbol;Acc:2324431]
ENSRNOG00000014658	594.52	0.606835	0.091859	6.60615	3.94431e-11	1.33887e-09	8.87326	Zfp423	19	protein_coding	zinc finger protein 423 [Source:RGD Symbol;Acc:621664]
ENSRNOG00000002414	186.197	0.606451	0.160923	3.76858	0.000164182	0.00102082	2.99105	Tfcp2l1	13	protein_coding	transcription factor CP2-like 1 [Source:RGD Symbol;Acc:1305456]
ENSRNOG00000018952	357.424	0.605833	0.172867	3.50462	0.000457266	0.002467	2.60783	Sema3g	16	protein_coding	semaphorin 3G [Source:RGD Symbol;Acc:1306079]
ENSRNOG00000016454	237.186	0.605345	0.172315	3.51302	0.000443049	0.00239881	2.62	Nasp	5	protein_coding	nuclear autoantigenic sperm protein [Source:RGD Symbol;Acc:1359609]
ENSRNOG00000032635	205.93	0.604452	0.17461	3.46173	0.000536716	0.00283471	2.54749	LOC100360117	3	protein_coding	ribosomal protein L8-like [Source:RGD Symbol;Acc:2322732]
ENSRNOG00000032261	200.989	0.604316	0.154486	3.91178	9.16197e-05	0.000617125	3.20963	Cyp2d4	7	protein_coding	cytochrome P450, family 2, subfamily d, polypeptide 4 [Source:RGD Symbol;Acc:620640]
ENSRNOG00000015295	653.883	0.604232	0.0824184	7.33128	2.27962e-13	1.22164e-11	10.9131	Ctdsp1	9	protein_coding	CTD small phosphatase 1 [Source:RGD Symbol;Acc:1305629]
ENSRNOG00000007286	169.817	0.604194	0.187857	3.21624	0.00129881	0.00601318	2.2209	Mdm1	7	protein_coding	Mdm1 nuclear protein [Source:RGD Symbol;Acc:1561092]
ENSRNOG00000014297	695.73	0.604068	0.118875	5.08153	3.74407e-07	4.91703e-06	5.3083	Sdc4	3	protein_coding	syndecan 4 [Source:RGD Symbol;Acc:3650]
ENSRNOG00000033915	386.608	0.603414	0.128789	4.68528	2.79583e-06	2.88252e-05	4.54023	Gpt	7	protein_coding	glutamic--pyruvic transaminase [Source:RGD Symbol;Acc:621720]
ENSRNOG00000017976	635.29	0.602801	0.100314	6.00914	1.86511e-09	4.37285e-08	7.35924	Slco2b1	1	protein_coding	solute carrier organic anion transporter family, member 2b1 [Source:RGD Symbol;Acc:621391]
ENSRNOG00000016163	12546.7	0.601849	0.0500086	12.0349	2.32905e-33	2.8395e-30	29.5468	Slc1a3	2	protein_coding	solute carrier family 1 member 3 [Source:RGD Symbol;Acc:3698]
ENSRNOG00000021157	1875.05	0.601509	0.122062	4.92791	8.31131e-07	9.98185e-06	5.00079	Ctss	2	protein_coding	cathepsin S [Source:RGD Symbol;Acc:621513]
ENSRNOG00000010966	1414.35	0.600028	0.0764341	7.85026	4.15176e-15	3.05228e-13	12.5154	Itgb1	19	protein_coding	integrin subunit beta 1 [Source:RGD Symbol;Acc:2927]
ENSRNOG00000002012	116.8	0.599985	0.186984	3.20875	0.00133315	0.00613914	2.21189	Donson	11	protein_coding	downstream neighbor of SON [Source:RGD Symbol;Acc:1306823]
ENSRNOG00000002361	295.709	0.599557	0.173223	3.46119	0.000537793	0.00283938	2.54678	Prkg2	14	protein_coding	protein kinase cGMP-dependent 2 [Source:RGD Symbol;Acc:3401]
ENSRNOG00000009470	371.133	0.599205	0.178552	3.3559	0.000791058	0.00395259	2.40312	Flnb	15	protein_coding	filamin B [Source:RGD Symbol;Acc:1311915]
ENSRNOG00000050315	91.0391	0.598976	0.186377	3.2138	0.00130993	0.00605124	2.21816	Dcxr	10	protein_coding	dicarbonyl and L-xylulose reductase [Source:RGD Symbol;Acc:620031]
ENSRNOG00000018126	722.758	0.597933	0.131793	4.53691	5.7084e-06	5.32274e-05	4.27386	Abca1	5	protein_coding	ATP binding cassette subfamily A member 1 [Source:RGD Symbol;Acc:631344]
ENSRNOG00000004659	152.115	0.596976	0.192916	3.09449	0.00197151	0.00852089	2.06951	Creld2	7	protein_coding	cysteine-rich with EGF-like domains 2 [Source:RGD Symbol;Acc:1310614]
ENSRNOG00000061450	242.732	0.596121	0.168933	3.52874	0.000417545	0.00227766	2.64251	Homer2	1	protein_coding	homer scaffold protein 2 [Source:RGD Symbol;Acc:620705]
ENSRNOG00000007650	1077.53	0.595346	0.088142	6.7544	1.43428e-11	5.43613e-10	9.26471	Cd63	7	protein_coding	Cd63 molecule [Source:RGD Symbol;Acc:62080]
ENSRNOG00000008190	283.129	0.595246	0.176997	3.36303	0.000770912	0.00386513	2.41284	Pnpla7	3	protein_coding	patatin-like phospholipase domain containing 7 [Source:RGD Symbol;Acc:708466]
ENSRNOG00000052129	688.001	0.59404	0.105881	5.61043	2.01824e-08	3.63632e-07	6.43934	Nwd1	16	protein_coding	NACHT and WD repeat domain containing 1 [Source:MGI Symbol;Acc:MGI:2442268]
ENSRNOG00000030715	596.001	0.594027	0.123169	4.82285	1.41521e-06	1.58655e-05	4.79955	Cfh	13	protein_coding	complement factor H [Source:RGD Symbol;Acc:620428]
ENSRNOG00000000281	824.507	0.593987	0.129628	4.58223	4.60039e-06	4.42301e-05	4.35428	Prodh1	11	protein_coding	proline dehydrogenase 1 [Source:RGD Symbol;Acc:1590932]
ENSRNOG00000002061	300.522	0.593524	0.133389	4.44958	8.60396e-06	7.66658e-05	4.1154	Ptpn13	14	protein_coding	protein tyrosine phosphatase, non-receptor type 13 [Source:RGD Symbol;Acc:1563360]
ENSRNOG00000059579	639.132	0.59269	0.0855215	6.9303	4.19946e-12	1.7604e-10	9.75439	Gpt2	19	protein_coding	glutamic--pyruvic transaminase 2 [Source:RGD Symbol;Acc:1305462]
ENSRNOG00000010624	337.114	0.592255	0.141178	4.19511	2.72745e-05	0.000214877	3.66781	Ap3b1	2	protein_coding	adaptor related protein complex 3 subunit beta 1 [Source:RGD Symbol;Acc:1310256]
ENSRNOG00000056024	205.916	0.592212	0.134747	4.39501	1.10769e-05	9.5947e-05	4.01797	Bnip2	8	protein_coding	BCL2 interacting protein 2 [Source:RGD Symbol;Acc:1308944]
ENSRNOG00000016023	568.152	0.591218	0.136179	4.34149	1.41519e-05	0.00011954	3.92249	Kank1	1	protein_coding	KN motif and ankyrin repeat domains 1 [Source:RGD Symbol;Acc:1307714]
ENSRNOG00000005289	194.573	0.590492	0.187026	3.15728	0.00159248	0.00715762	2.14523	Prkd3	6	protein_coding	protein kinase D3 [Source:RGD Symbol;Acc:1310236]
ENSRNOG00000019264	248.96	0.589859	0.117777	5.00827	5.49209e-07	6.88511e-06	5.16209	Ltbr	4	protein_coding	lymphotoxin beta receptor [Source:RGD Symbol;Acc:1309448]
ENSRNOG00000020182	261.485	0.589303	0.140093	4.2065	2.59359e-05	0.000205326	3.68756	Mvp	1	protein_coding	major vault protein [Source:RGD Symbol;Acc:70932]
ENSRNOG00000020918	567.815	0.589055	0.114451	5.14681	2.64957e-07	3.60588e-06	5.44299	Ccnd1	1	protein_coding	cyclin D1 [Source:RGD Symbol;Acc:68384]
ENSRNOG00000010311	2073.46	0.588724	0.0827769	7.11217	1.1423e-12	5.46137e-11	10.2627	Dzip1	15	protein_coding	DAZ interacting zinc finger protein 1 [Source:RGD Symbol;Acc:1307701]
ENSRNOG00000004367	219.674	0.588623	0.134163	4.38736	1.14735e-05	9.89722e-05	4.00449	Elk3	7	protein_coding	ELK3, ETS transcription factor [Source:RGD Symbol;Acc:1307764]
ENSRNOG00000007597	187.85	0.587663	0.153528	3.82774	0.000129327	0.000833868	3.0789	Rhpn1	7	protein_coding	rhophilin, Rho GTPase binding protein 1 [Source:RGD Symbol;Acc:1305688]
ENSRNOG00000015936	207.771	0.586735	0.134985	4.34666	1.38225e-05	0.000117095	3.93146	Gng5	2	protein_coding	G protein subunit gamma 5 [Source:RGD Symbol;Acc:620807]
ENSRNOG00000023786	1704.93	0.586672	0.124064	4.72878	2.25878e-06	2.39463e-05	4.62076	Ybx1	5	protein_coding	Y box binding protein 1 [Source:RGD Symbol;Acc:61843]
ENSRNOG00000000940	1402.62	0.586609	0.101439	5.7829	7.34245e-09	1.48166e-07	6.82925	Flt1	12	protein_coding	FMS-related tyrosine kinase 1 [Source:RGD Symbol;Acc:2621]
ENSRNOG00000050190	456.032	0.586443	0.103824	5.64843	1.61919e-08	2.99478e-07	6.52363	Eng	3	protein_coding	endoglin [Source:RGD Symbol;Acc:1593188]
ENSRNOG00000053991	136.939	0.586281	0.161833	3.62275	0.000291485	0.00167298	2.77651	P3h1	5	protein_coding	prolyl 3-hydroxylase 1 [Source:RGD Symbol;Acc:628823]
ENSRNOG00000008410	161.091	0.585884	0.149922	3.90792	9.30935e-05	0.000624751	3.20429	Cep63	8	protein_coding	centrosomal protein 63 [Source:RGD Symbol;Acc:1561183]
ENSRNOG00000014879	247.207	0.585256	0.143743	4.07154	4.67029e-05	0.000343867	3.46361	Ttc7a	6	protein_coding	tetratricopeptide repeat domain 7A [Source:RGD Symbol;Acc:1306211]
ENSRNOG00000006532	2414.44	0.585052	0.0889	6.58101	4.67253e-11	1.55362e-09	8.80866	H3f3b	10	protein_coding	H3 histone family member 3B [Source:RGD Symbol;Acc:621095]
ENSRNOG00000009884	164.131	0.585027	0.192096	3.0455	0.00232297	0.00979397	2.00904	Lgals1	7	protein_coding	galectin 1 [Source:RGD Symbol;Acc:69355]
ENSRNOG00000023830	131.386	0.584731	0.17766	3.29129	0.000997306	0.00482015	2.31694	Dnase2	19	protein_coding	deoxyribonuclease 2, lysosomal [Source:RGD Symbol;Acc:621457]
ENSRNOG00000059801	278.795	0.584548	0.155107	3.76867	0.000164121	0.00102082	2.99105	Lima1	7	protein_coding	LIM domain and actin binding 1 [Source:RGD Symbol;Acc:1564050]
ENSRNOG00000016256	1001.46	0.583898	0.109355	5.33949	9.32088e-08	1.40872e-06	5.85117	Myo9b	16	protein_coding	myosin IXb [Source:RGD Symbol;Acc:3146]
ENSRNOG00000014090	1355.41	0.583455	0.158018	3.69235	0.000222195	0.00131821	2.88002	Retsat	4	protein_coding	retinol saturase [Source:RGD Symbol;Acc:628802]
ENSRNOG00000020956	145.259	0.583199	0.149466	3.90189	9.54461e-05	0.000638197	3.19504	Bcat2	1	protein_coding	branched chain amino acid transaminase 2 [Source:RGD Symbol;Acc:68948]
ENSRNOG00000020546	232.396	0.580659	0.135573	4.28298	1.84405e-05	0.000151905	3.81843	Lipe	1	protein_coding	lipase E, hormone sensitive type [Source:RGD Symbol;Acc:3010]
ENSRNOG00000018980	348.379	0.580172	0.165036	3.51544	0.000439032	0.00238155	2.62314	Tjap1	9	protein_coding	tight junction associated protein 1 [Source:RGD Symbol;Acc:1308708]
ENSRNOG00000001515	200.999	0.580036	0.173899	3.33547	0.00085155	0.00421596	2.3751	Map3k20	3	protein_coding	mitogen-activated protein kinase kinase kinase 20 [Source:RGD Symbol;Acc:1561394]
ENSRNOG00000003129	212.348	0.58003	0.13349	4.34512	1.39199e-05	0.000117784	3.92891	Zfp496	10	protein_coding	zinc finger protein 496 [Source:RGD Symbol;Acc:1304611]
ENSRNOG00000008752	201.158	0.578759	0.143174	4.04234	5.29208e-05	0.000383473	3.41627	Nrf1	4	protein_coding	nuclear respiratory factor 1 [Source:RGD Symbol;Acc:1304603]
ENSRNOG00000016617	132.834	0.578717	0.1897	3.0507	0.00228311	0.00964259	2.01581	Wwtr1	2	protein_coding	WW domain containing transcription regulator 1 [Source:RGD Symbol;Acc:1559609]
ENSRNOG00000005931	348.666	0.578037	0.116892	4.94504	7.61289e-07	9.21991e-06	5.03527	Cpq	7	protein_coding	carboxypeptidase Q [Source:RGD Symbol;Acc:628610]
ENSRNOG00000052142	211.506	0.577984	0.136853	4.22339	2.40658e-05	0.000192816	3.71486	Ahsa2	14	protein_coding	activator of HSP90 ATPase homolog 2 [Source:RGD Symbol;Acc:1307171]
ENSRNOG00000029707	15468.3	0.577751	0.0532113	10.8577	1.83371e-27	9.58114e-25	24.0186	ND4	MT	protein_coding	NADH dehydrogenase subunit 4 [Source:NCBI gene;Acc:26201]
ENSRNOG00000030266	152.192	0.576731	0.153918	3.74701	0.000178957	0.00110098	2.95822	Plekhg2	1	protein_coding	pleckstrin homology and RhoGEF domain containing G2 [Source:RGD Symbol;Acc:1310112]
ENSRNOG00000012053	1043.45	0.576372	0.107258	5.37368	7.71453e-08	1.19559e-06	5.92242	S100a16	2	protein_coding	S100 calcium binding protein A16 [Source:RGD Symbol;Acc:1306770]
ENSRNOG00000061795	211.789	0.576053	0.129634	4.44368	8.84313e-06	7.84566e-05	4.10537	Rbm4b	1	protein_coding	RNA binding motif protein 4B [Source:RGD Symbol;Acc:1359343]
ENSRNOG00000016258	221.572	0.575604	0.159587	3.60684	0.000309951	0.00175827	2.75491	Zfp516	18	protein_coding	zinc finger protein 516 [Source:RGD Symbol;Acc:1306817]
ENSRNOG00000011032	522.601	0.574688	0.113312	5.07172	3.9423e-07	5.14116e-06	5.28894	Lhfpl2	2	protein_coding	LHFPL tetraspan subfamily member 2 [Source:RGD Symbol;Acc:1309869]
ENSRNOG00000007613	292.72	0.574596	0.154151	3.72749	0.0001934	0.00117502	2.92996	C1qtnf5	8	protein_coding	C1q and TNF related 5 [Source:RGD Symbol;Acc:1308802]
ENSRNOG00000010765	619.166	0.57364	0.0917303	6.25355	4.01233e-10	1.10297e-08	7.95744	Vcl	15	protein_coding	vinculin [Source:RGD Symbol;Acc:1311217]
ENSRNOG00000034246	1431.65	0.571832	0.16685	3.42722	0.000609801	0.0031569	2.50074	Rps27a	5	protein_coding	ribosomal protein S27a [Source:NCBI gene;Acc:100912032]
ENSRNOG00000050828	135.062	0.571775	0.168982	3.38364	0.00071533	0.00361745	2.4416	Vkorc1	1	protein_coding	vitamin K epoxide reductase complex, subunit 1 [Source:RGD Symbol;Acc:1303107]
ENSRNOG00000012495	717.596	0.571362	0.117709	4.85404	1.20972e-06	1.387e-05	4.85792	Podxl	4	protein_coding	podocalyxin-like [Source:RGD Symbol;Acc:621878]
ENSRNOG00000022015	177.897	0.571214	0.155851	3.66513	0.000247215	0.00144554	2.83997	Cntrl	3	protein_coding	centriolin [Source:RGD Symbol;Acc:1305317]
ENSRNOG00000059480	324.337	0.571173	0.126602	4.51158	6.43467e-06	5.92071e-05	4.22763	Supt20h	2	protein_coding	SPT20 homolog, SAGA complex component [Source:RGD Symbol;Acc:1307812]
ENSRNOG00000012098	3309.39	0.570836	0.103516	5.51447	3.49829e-08	5.94425e-07	6.2259	Adcyap1r1	4	protein_coding	ADCYAP receptor type I [Source:RGD Symbol;Acc:2038]
ENSRNOG00000007102	886.893	0.569422	0.112482	5.06236	4.14108e-07	5.36616e-06	5.27034	Acss1	3	protein_coding	acyl-CoA synthetase short-chain family member 1 [Source:RGD Symbol;Acc:1306246]
ENSRNOG00000042731	1142.96	0.568916	0.0854389	6.65875	2.76171e-11	9.73587e-10	9.01163	Slc25a18	4	protein_coding	solute carrier family 25 member 18 [Source:RGD Symbol;Acc:1590470]
ENSRNOG00000000506	95.5232	0.56885	0.177449	3.20571	0.0013473	0.00619257	2.20813	Tead3	20	protein_coding	TEA domain transcription factor 3 [Source:RGD Symbol;Acc:1311583]
ENSRNOG00000013589	1357.28	0.568511	0.0885515	6.42012	1.36169e-10	4.12618e-09	8.38445	Cxcl12	4	protein_coding	C-X-C motif chemokine ligand 12 [Source:RGD Symbol;Acc:3651]
ENSRNOG00000010652	229.379	0.568472	0.152341	3.73158	0.000190286	0.0011614	2.93502	Dock6	8	protein_coding	dedicator of cytokinesis 6 [Source:RGD Symbol;Acc:1306517]
ENSRNOG00000056297	238.269	0.567568	0.131816	4.30576	1.66414e-05	0.000138489	3.85858	Fmnl3	7	protein_coding	formin-like 3 [Source:RGD Symbol;Acc:1583854]
ENSRNOG00000020006	191.984	0.567059	0.137346	4.1287	3.64826e-05	0.000277701	3.55642	Wdr90	10	protein_coding	WD repeat domain 90 [Source:RGD Symbol;Acc:7520481]
ENSRNOG00000014254	584.886	0.566931	0.09341	6.06928	1.28487e-09	3.13817e-08	7.50332	Cpt1a	1	protein_coding	carnitine palmitoyltransferase 1A [Source:RGD Symbol;Acc:2396]
ENSRNOG00000016239	265.234	0.566688	0.156624	3.61814	0.000296733	0.00169644	2.77046	Zadh2	18	protein_coding	zinc binding alcohol dehydrogenase, domain containing 2 [Source:RGD Symbol;Acc:1309999]
ENSRNOG00000008427	420.97	0.566383	0.118286	4.78826	1.68237e-06	1.84921e-05	4.73301	Necap2	5	protein_coding	NECAP endocytosis associated 2 [Source:RGD Symbol;Acc:735063]
ENSRNOG00000020843	2559.4	0.565844	0.0799273	7.07949	1.4469e-12	6.63279e-11	10.1783	Ftl1	1	protein_coding	ferritin light chain 1 [Source:RGD Symbol;Acc:61813]
ENSRNOG00000029042	12989.3	0.565824	0.072171	7.84005	4.50357e-15	3.29436e-13	12.4822	ND6	MT	protein_coding	NADH dehydrogenase subunit 6 [Source:NCBI gene;Acc:26203]
ENSRNOG00000020115	353.889	0.565371	0.116373	4.85828	1.18412e-06	1.363e-05	4.8655	Ilkap	9	protein_coding	ILK associated serine/threonine phosphatase [Source:RGD Symbol;Acc:620128]
ENSRNOG00000015997	374.34	0.564932	0.112985	5.00007	5.73102e-07	7.15399e-06	5.14545	Ccdc106	1	protein_coding	coiled-coil domain containing 106 [Source:RGD Symbol;Acc:1566222]
ENSRNOG00000015594	294.927	0.563751	0.142856	3.94629	7.93728e-05	0.00054339	3.26489	Rftn2	9	protein_coding	raftlin family member 2 [Source:RGD Symbol;Acc:1307304]
ENSRNOG00000042848	1003.81	0.563736	0.0893433	6.30977	2.79448e-10	7.90474e-09	8.10211	Jam2	11	protein_coding	junctional adhesion molecule 2 [Source:RGD Symbol;Acc:1561692]
ENSRNOG00000008904	100.536	0.563696	0.185129	3.04488	0.0023277	0.00980826	2.00841	Fli1	8	protein_coding	Fli-1 proto-oncogene, ETS transcription factor [Source:RGD Symbol;Acc:1309837]
ENSRNOG00000009812	923.099	0.563047	0.105055	5.35955	8.34303e-08	1.2781e-06	5.89344	Sbf2	1	protein_coding	SET binding factor 2 [Source:RGD Symbol;Acc:1588657]
ENSRNOG00000017445	1373.18	0.562736	0.137716	4.0862	4.385e-05	0.000325647	3.48725	Tubb2b	17	protein_coding	tubulin, beta 2B class IIb [Source:RGD Symbol;Acc:1309427]
ENSRNOG00000016456	305.676	0.562319	0.147369	3.81571	0.000135789	0.00086751	3.06173	Il33	1	protein_coding	interleukin 33 [Source:RGD Symbol;Acc:1311155]
ENSRNOG00000019536	206.594	0.561919	0.158204	3.55186	0.000382516	0.00210859	2.67601	Smim3	18	protein_coding	small integral membrane protein 3 [Source:RGD Symbol;Acc:628864]
ENSRNOG00000029971	68706.5	0.561384	0.0608657	9.22331	2.88069e-20	5.77322e-18	17.2386	ND5	MT	protein_coding	NADH dehydrogenase subunit 5 [Source:NCBI gene;Acc:26202]
ENSRNOG00000016813	355.68	0.561038	0.174148	3.22162	0.00127468	0.00591831	2.2278	Tia1	4	protein_coding	TIA1 cytotoxic granule-associated RNA binding protein [Source:RGD Symbol;Acc:1305742]
ENSRNOG00000057713	219.708	0.559662	0.161615	3.46294	0.000534303	0.00282605	2.54882	Cav2	4	protein_coding	caveolin 2 [Source:RGD Symbol;Acc:620348]
ENSRNOG00000014819	1912.58	0.559433	0.151277	3.69807	0.000217245	0.00129515	2.88768	Hap1	10	protein_coding	huntingtin-associated protein 1 [Source:RGD Symbol;Acc:68327]
ENSRNOG00000000815	203.142	0.558449	0.145163	3.84705	0.00011955	0.000777686	3.1092	Smpdl3a	20	protein_coding	sphingomyelin phosphodiesterase, acid-like 3A [Source:RGD Symbol;Acc:1359277]
ENSRNOG00000059015	263.007	0.55839	0.142267	3.92493	8.67536e-05	0.000587323	3.23112	Triobp	7	protein_coding	TRIO and F-actin binding protein [Source:RGD Symbol;Acc:1308485]
ENSRNOG00000029996	806.501	0.557317	0.124207	4.48701	7.2231e-06	6.5636e-05	4.18286	AABR07054368.1	3	protein_coding	-
ENSRNOG00000028677	155.233	0.557172	0.175164	3.18085	0.00146842	0.00666317	2.17632	LOC361346	18	protein_coding	similar to chromosome 18 open reading frame 54 [Source:RGD Symbol;Acc:1563837]
ENSRNOG00000015033	1564.54	0.556962	0.060779	9.16373	5.01323e-20	9.77914e-18	17.0097	Mxd4	14	protein_coding	Max dimerization protein 4 [Source:RGD Symbol;Acc:1305093]
ENSRNOG00000018509	347.016	0.556737	0.155839	3.5725	0.000353585	0.00197215	2.70506	Cx3cr1	8	protein_coding	C-X3-C motif chemokine receptor 1 [Source:RGD Symbol;Acc:620137]
ENSRNOG00000016419	318.92	0.556691	0.16676	3.33827	0.000843008	0.00417769	2.37906	Pdlim5	2	protein_coding	PDZ and LIM domain 5 [Source:RGD Symbol;Acc:621076]
ENSRNOG00000010448	522.77	0.556513	0.083999	6.62524	3.46693e-11	1.19344e-09	8.9232	Ptbp1	7	protein_coding	polypyrimidine tract binding protein 1 [Source:RGD Symbol;Acc:62047]
ENSRNOG00000021101	272.979	0.55641	0.168011	3.31176	0.000927118	0.00453637	2.34329	Sema6c	2	protein_coding	semaphorin 6C [Source:RGD Symbol;Acc:3659]
ENSRNOG00000009845	394.377	0.556301	0.123583	4.50143	6.74962e-06	6.19492e-05	4.20796	Acadm	2	protein_coding	acyl-CoA dehydrogenase medium chain [Source:RGD Symbol;Acc:2012]
ENSRNOG00000025497	171.598	0.556215	0.174631	3.18509	0.00144707	0.00657471	2.18212	Fbxl6	7	protein_coding	F-box and leucine-rich repeat protein 6 [Source:RGD Symbol;Acc:1359687]
ENSRNOG00000021087	1763.71	0.556171	0.0917652	6.0608	1.35446e-09	3.2862e-08	7.48331	Lgi4	1	protein_coding	leucine-rich repeat LGI family, member 4 [Source:RGD Symbol;Acc:735035]
ENSRNOG00000001163	189.71	0.556124	0.148512	3.74463	0.000180662	0.00110868	2.95519	Srsf9	12	protein_coding	serine and arginine rich splicing factor 9 [Source:RGD Symbol;Acc:1309495]
ENSRNOG00000020173	471.735	0.555429	0.139209	3.98991	6.60994e-05	0.000462917	3.3345	Tie1	5	protein_coding	tyrosine kinase with immunoglobulin-like and EGF-like domains 1 [Source:RGD Symbol;Acc:621642]
ENSRNOG00000013770	277	0.555421	0.131391	4.22723	2.36586e-05	0.000190179	3.72084	Folh1	1	protein_coding	folate hydrolase 1 [Source:RGD Symbol;Acc:70963]
ENSRNOG00000017319	832.246	0.554953	0.111664	4.96983	6.70108e-07	8.24532e-06	5.08379	Mertk	3	protein_coding	MER proto-oncogene, tyrosine kinase [Source:RGD Symbol;Acc:69283]
ENSRNOG00000046874	158.184	0.554747	0.149385	3.71353	0.000204387	0.00123104	2.90973	Snx9	1	protein_coding	sorting nexin 9 [Source:RGD Symbol;Acc:1584466]
ENSRNOG00000009333	161.837	0.554176	0.146951	3.77117	0.000162487	0.001012	2.99482	Osgep	15	protein_coding	O-sialoglycoprotein endopeptidase [Source:RGD Symbol;Acc:1308578]
ENSRNOG00000001148	4448.84	0.552828	0.0762643	7.24885	4.2034e-13	2.17299e-11	10.6629	Rplp0	12	protein_coding	ribosomal protein lateral stalk subunit P0 [Source:RGD Symbol;Acc:621247]
ENSRNOG00000029500	192.339	0.55279	0.131052	4.21809	2.46379e-05	0.000196646	3.70632	Tapbp	20	protein_coding	TAP binding protein [Source:RGD Symbol;Acc:3819]
ENSRNOG00000024335	175.268	0.552455	0.177659	3.10964	0.00187315	0.00818037	2.08723	Fastkd1	3	protein_coding	FAST kinase domains 1 [Source:RGD Symbol;Acc:1563531]
ENSRNOG00000021255	620.79	0.551654	0.112143	4.9192	8.6899e-07	1.03529e-05	4.98494	Smox	3	protein_coding	spermine oxidase [Source:RGD Symbol;Acc:1306049]
ENSRNOG00000021247	207.173	0.54988	0.132196	4.15957	3.18845e-05	0.00024602	3.60903	Spef1	3	protein_coding	sperm flagellar 1 [Source:RGD Symbol;Acc:1311267]
ENSRNOG00000013102	376.25	0.549728	0.0990439	5.55035	2.851e-08	4.94782e-07	6.30559	Entpd2	3	protein_coding	ectonucleoside triphosphate diphosphohydrolase 2 [Source:RGD Symbol;Acc:69266]
ENSRNOG00000032871	5533.42	0.54918	0.0658555	8.33917	7.48124e-17	8.29461e-15	14.0812	Mlc1	7	protein_coding	megalencephalic leukoencephalopathy with subcortical cysts 1 [Source:RGD Symbol;Acc:1308552]
ENSRNOG00000047781	4123.08	0.547956	0.064722	8.46631	2.53286e-17	2.98837e-15	14.5246	Slc25a23	9	protein_coding	solute carrier family 25 member 23 [Source:RGD Symbol;Acc:1588586]
ENSRNOG00000017766	341.474	0.547764	0.156738	3.49477	0.000474465	0.00254825	2.59376	Car12	8	protein_coding	carbonic anhydrase 12 [Source:RGD Symbol;Acc:1306612]
ENSRNOG00000021318	4101.23	0.547561	0.0787755	6.9509	3.62971e-12	1.53921e-10	9.8127	Epas1	6	protein_coding	endothelial PAS domain protein 1 [Source:RGD Symbol;Acc:68404]
ENSRNOG00000015389	374.721	0.547361	0.154018	3.55388	0.000379595	0.0020962	2.67857	Stag1	8	protein_coding	stromal antigen 1 [Source:RGD Symbol;Acc:1310744]
ENSRNOG00000024213	336.956	0.546379	0.152021	3.59409	0.000325523	0.00183947	2.73531	Golim4	2	protein_coding	golgi integral membrane protein 4 [Source:RGD Symbol;Acc:1310948]
ENSRNOG00000020811	271.19	0.546281	0.135782	4.0232	5.74119e-05	0.000411531	3.3856	Il6r	2	protein_coding	interleukin 6 receptor [Source:RGD Symbol;Acc:2902]
ENSRNOG00000012988	1583.87	0.546182	0.0787776	6.93322	4.11378e-12	1.72944e-10	9.76209	Lix1	1	protein_coding	limb and CNS expressed 1 [Source:RGD Symbol;Acc:1309454]
ENSRNOG00000004268	250.401	0.545608	0.150807	3.61793	0.000296966	0.00169667	2.7704	Zfp386	6	protein_coding	zinc finger protein 386 (Kruppel-like) [Source:RGD Symbol;Acc:2985]
ENSRNOG00000043007	154.429	0.543611	0.161241	3.37141	0.000747844	0.00376754	2.42394	Rcn3	1	protein_coding	reticulocalbin 3 [Source:RGD Symbol;Acc:1359365]
ENSRNOG00000005437	275.295	0.543421	0.133382	4.07418	4.61773e-05	0.000340933	3.46733	Rida	7	protein_coding	reactive intermediate imine deaminase A homolog [Source:RGD Symbol;Acc:70940]
ENSRNOG00000008941	354.893	0.543371	0.135855	3.99964	6.344e-05	0.000446429	3.35025	Ets1	8	protein_coding	ETS proto-oncogene 1, transcription factor [Source:RGD Symbol;Acc:2583]
ENSRNOG00000062108	113.039	0.543331	0.174859	3.10725	0.00188836	0.00823447	2.08436	Tomm5	5	protein_coding	translocase of outer mitochondrial membrane 5 [Source:RGD Symbol;Acc:1596808]
ENSRNOG00000014456	343.627	0.543273	0.140149	3.87638	0.000106021	0.000699315	3.15533	Coq10b	9	protein_coding	coenzyme Q10B [Source:RGD Symbol;Acc:1359509]
ENSRNOG00000019465	717.828	0.54325	0.0819064	6.63257	3.29897e-11	1.14914e-09	8.93963	Gnai3	2	protein_coding	G protein subunit alpha i3 [Source:RGD Symbol;Acc:2714]
ENSRNOG00000014226	894.877	0.543159	0.0925035	5.87177	4.31179e-09	9.22244e-08	7.03515	Plch2	5	protein_coding	phospholipase C, eta 2 [Source:RGD Symbol;Acc:1304675]
ENSRNOG00000039807	594.712	0.542971	0.122541	4.43092	9.38311e-06	8.27954e-05	4.08199	Fam193b	17	protein_coding	family with sequence similarity 193, member B [Source:RGD Symbol;Acc:1562335]
ENSRNOG00000012062	975.545	0.542493	0.0823437	6.58815	4.4533e-11	1.49431e-09	8.82556	Npc2	6	protein_coding	NPC intracellular cholesterol transporter 2 [Source:RGD Symbol;Acc:628756]
ENSRNOG00000014645	725.339	0.541978	0.109522	4.94858	7.47574e-07	9.11103e-06	5.04043	Aldh7a1	18	protein_coding	aldehyde dehydrogenase 7 family, member A1 [Source:RGD Symbol;Acc:1308614]
ENSRNOG00000001795	472.662	0.540167	0.121175	4.45776	8.28223e-06	7.41549e-05	4.12986	Itgb5	11	processed_transcript	integrin subunit beta 5 [Source:RGD Symbol;Acc:628869]
ENSRNOG00000003998	121.413	0.539082	0.172629	3.12277	0.00179156	0.00789473	2.10266	Sgca	10	protein_coding	sarcoglycan, alpha [Source:RGD Symbol;Acc:1308062]
ENSRNOG00000008116	4563.3	0.539072	0.061046	8.83059	1.04122e-18	1.62053e-16	15.7903	Plpp3	5	protein_coding	phospholipid phosphatase 3 [Source:RGD Symbol;Acc:620454]
ENSRNOG00000007443	152.739	0.538896	0.159136	3.38638	0.000708213	0.00359015	2.44489	Jag1	3	protein_coding	jagged 1 [Source:RGD Symbol;Acc:2937]
ENSRNOG00000060626	131.961	0.537966	0.175385	3.06734	0.0021597	0.00917701	2.0373	Polk	2	protein_coding	DNA polymerase kappa [Source:RGD Symbol;Acc:620058]
ENSRNOG00000059116	313.661	0.537519	0.11243	4.78094	1.7448e-06	1.9078e-05	4.71947	AABR07035818.1	12	protein_coding	-
ENSRNOG00000026662	265.173	0.537204	0.119872	4.48149	7.41249e-06	6.72734e-05	4.17216	Plekhf2	5	protein_coding	pleckstrin homology and FYVE domain containing 2 [Source:RGD Symbol;Acc:1312029]
ENSRNOG00000000805	5392.26	0.536933	0.0620168	8.65787	4.80664e-18	6.57206e-16	15.1823	Gja1	20	protein_coding	gap junction protein, alpha 1 [Source:RGD Symbol;Acc:2690]
ENSRNOG00000012702	234.719	0.536546	0.129248	4.1513	3.3059e-05	0.00025362	3.59582	Nfya	9	protein_coding	nuclear transcription factor Y subunit alpha [Source:RGD Symbol;Acc:70976]
ENSRNOG00000014882	200.774	0.536269	0.153621	3.49086	0.000481465	0.00258205	2.58804	Fgf11	10	protein_coding	fibroblast growth factor 11 [Source:RGD Symbol;Acc:620162]
ENSRNOG00000009401	173.726	0.53608	0.142633	3.75846	0.000170961	0.00105891	2.97514	Lmo2	3	protein_coding	LIM domain only 2 [Source:RGD Symbol;Acc:1307101]
ENSRNOG00000014029	649.356	0.535476	0.100281	5.33976	9.30712e-08	1.4081e-06	5.85137	Klhl13	X	protein_coding	kelch-like family member 13 [Source:RGD Symbol;Acc:1559646]
ENSRNOG00000007763	364.954	0.534644	0.127523	4.19254	2.75853e-05	0.000216625	3.66429	Plod1	5	protein_coding	procollagen-lysine, 2-oxoglutarate 5-dioxygenase 1 [Source:RGD Symbol;Acc:621382]
ENSRNOG00000012073	255.246	0.534529	0.143567	3.7232	0.000196712	0.00119167	2.92384	Abhd14b	8	protein_coding	abhydrolase domain containing 14b [Source:RGD Symbol;Acc:1359649]
ENSRNOG00000061774	236.725	0.534477	0.171452	3.11735	0.00182484	0.00799563	2.09715	AABR07002910.1	1	lincRNA	-
ENSRNOG00000011852	1527.3	0.53379	0.0849607	6.28278	3.32562e-10	9.26741e-09	8.03304	Myo6	8	protein_coding	myosin VI [Source:RGD Symbol;Acc:1560646]
ENSRNOG00000020763	2396.53	0.533643	0.0877447	6.08177	1.18863e-09	2.93744e-08	7.53203	Snrnp70	1	protein_coding	small nuclear ribonucleoprotein U1 subunit 70 [Source:RGD Symbol;Acc:1307120]
ENSRNOG00000033663	358.932	0.533457	0.119433	4.46659	7.9477e-06	7.15098e-05	4.14563	P4ha2	10	protein_coding	prolyl 4-hydroxylase subunit alpha 2 [Source:RGD Symbol;Acc:1309673]
ENSRNOG00000011781	420.504	0.53322	0.148297	3.59563	0.000323603	0.00183004	2.73754	Oplah	7	protein_coding	5-oxoprolinase (ATP-hydrolysing) [Source:RGD Symbol;Acc:620956]
ENSRNOG00000052725	1208.63	0.532936	0.117513	4.53511	5.75727e-06	5.34786e-05	4.27182	Shisal1	7	protein_coding	shisa like 1 [Source:RGD Symbol;Acc:1566029]
ENSRNOG00000054515	222.619	0.532177	0.169467	3.1403	0.00168775	0.00750282	2.12478	Fgd6	7	protein_coding	FYVE, RhoGEF and PH domain containing 6 [Source:RGD Symbol;Acc:1565609]
ENSRNOG00000015858	189.168	0.53191	0.12806	4.15358	3.27307e-05	0.000251629	3.59924	Hyal1	8	protein_coding	hyaluronidase 1 [Source:RGD Symbol;Acc:1303060]
ENSRNOG00000013773	203.945	0.531545	0.161474	3.29183	0.000995389	0.004816	2.31731	Secisbp2	17	protein_coding	SECIS binding protein 2 [Source:RGD Symbol;Acc:620991]
ENSRNOG00000002050	1734.09	0.531385	0.0858485	6.1898	6.02406e-10	1.6024e-08	7.79523	Igfbp7	14	protein_coding	insulin-like growth factor binding protein 7 [Source:RGD Symbol;Acc:1306201]
ENSRNOG00000020060	509.038	0.531096	0.106431	4.99007	6.0356e-07	7.50212e-06	5.12482	Atf5	1	protein_coding	activating transcription factor 5 [Source:RGD Symbol;Acc:628902]
ENSRNOG00000016791	463.224	0.528539	0.103915	5.08627	3.6518e-07	4.8045e-06	5.31835	Chka	1	protein_coding	choline kinase alpha [Source:RGD Symbol;Acc:61944]
ENSRNOG00000029370	1460.44	0.528459	0.072121	7.3274	2.34664e-13	1.25297e-11	10.9021	Abhd3	18	protein_coding	abhydrolase domain containing 3 [Source:RGD Symbol;Acc:1310655]
ENSRNOG00000011154	1042.73	0.52814	0.116256	4.54291	5.54827e-06	5.19671e-05	4.28427	Adgrf5	9	protein_coding	adhesion G protein-coupled receptor F5 [Source:RGD Symbol;Acc:621679]
ENSRNOG00000055564	655.257	0.527933	0.135688	3.89077	9.99255e-05	0.000664504	3.1775	RGD1564664	3	protein_coding	similar to LOC387763 protein [Source:RGD Symbol;Acc:1564664]
ENSRNOG00000018766	139.807	0.527913	0.159245	3.31509	0.000916125	0.00449465	2.3473	Rrp8	1	protein_coding	ribosomal RNA processing 8 [Source:RGD Symbol;Acc:1308302]
ENSRNOG00000055562	990.434	0.527746	0.115579	4.56611	4.96864e-06	4.7325e-05	4.32491	Dkc1	X	protein_coding	dyskerin pseudouridine synthase 1 [Source:RGD Symbol;Acc:621780]
ENSRNOG00000000885	335.801	0.526204	0.145649	3.61283	0.000302877	0.00172618	2.76291	Auts2	12	protein_coding	autism susceptibility candidate 2-like [Source:NCBI gene;Acc:100362819]
ENSRNOG00000011381	3185.88	0.525081	0.069033	7.60623	2.82215e-14	1.76445e-12	11.7534	Acsbg1	8	protein_coding	acyl-CoA synthetase bubblegum family member 1 [Source:RGD Symbol;Acc:708557]
ENSRNOG00000004165	160.349	0.525018	0.149401	3.51414	0.000441172	0.0023916	2.62131	Prkd1	6	protein_coding	protein kinase D1 [Source:RGD Symbol;Acc:620964]
ENSRNOG00000009248	641.185	0.524936	0.08723	6.01784	1.76759e-09	4.16422e-08	7.38047	Pnrc2	5	protein_coding	proline-rich nuclear receptor coactivator 2 [Source:RGD Symbol;Acc:1642418]
ENSRNOG00000021206	514.502	0.524925	0.112646	4.65997	3.16258e-06	3.20419e-05	4.49428	Pla2g16	1	protein_coding	phospholipase A2, group XVI [Source:RGD Symbol;Acc:2829]
ENSRNOG00000013934	454.178	0.523645	0.10886	4.81025	1.50738e-06	1.67703e-05	4.77546	St5	1	protein_coding	suppression of tumorigenicity 5 [Source:RGD Symbol;Acc:1308995]
ENSRNOG00000022392	343.543	0.523388	0.141077	3.70994	0.000207307	0.00124668	2.90424	Hspb8	12	protein_coding	heat shock protein family B (small) member 8 [Source:RGD Symbol;Acc:71003]
ENSRNOG00000019007	1974.22	0.521767	0.0821266	6.3532	2.10882e-10	6.04942e-09	8.21829	Rpl14	8	protein_coding	ribosomal protein L14 [Source:RGD Symbol;Acc:621180]
ENSRNOG00000034240	507.299	0.521584	0.133574	3.90483	9.42901e-05	0.000631333	3.19974	Bcor	X	protein_coding	BCL6 co-repressor [Source:RGD Symbol;Acc:1562735]
ENSRNOG00000005515	413.658	0.520897	0.167297	3.11361	0.00184815	0.0080905	2.09202	Rhbdl3	10	protein_coding	rhomboid like 3 [Source:RGD Symbol;Acc:1311901]
ENSRNOG00000014851	240.971	0.520521	0.119685	4.34909	1.36707e-05	0.00011601	3.9355	Col4a4	9	protein_coding	collagen type IV alpha 4 chain [Source:RGD Symbol;Acc:1305355]
ENSRNOG00000015085	457.821	0.520368	0.108687	4.78778	1.68635e-06	1.8522e-05	4.73231	Dmpk	1	protein_coding	DM1 protein kinase [Source:RGD Symbol;Acc:1309825]
ENSRNOG00000024159	152.898	0.520361	0.164437	3.16449	0.00155353	0.00700191	2.15478	Fcer1g	13	protein_coding	Fc fragment of IgE receptor Ig [Source:RGD Symbol;Acc:2599]
ENSRNOG00000028713	276.401	0.520232	0.128686	4.04265	5.2851e-05	0.000383347	3.41641	Acvrl1	7	protein_coding	activin A receptor like type 1 [Source:RGD Symbol;Acc:2029]
ENSRNOG00000013987	381.5	0.519296	0.129906	3.99749	6.40184e-05	0.000450067	3.34672	Sbno2	7	protein_coding	strawberry notch homolog 2 [Source:RGD Symbol;Acc:1307194]
ENSRNOG00000001194	212.187	0.519231	0.144565	3.59169	0.000328545	0.00185499	2.73166	Rrp1b	20	protein_coding	ribosomal RNA processing 1B [Source:RGD Symbol;Acc:1305633]
ENSRNOG00000010951	274.531	0.518402	0.132394	3.91559	9.01848e-05	0.000608301	3.21588	Cmtm6	8	protein_coding	CKLF-like MARVEL transmembrane domain containing 6 [Source:RGD Symbol;Acc:1307765]
ENSRNOG00000005116	970.765	0.516859	0.0871443	5.93107	3.00962e-09	6.64114e-08	7.17776	LOC108350502	3	pseudogene	40S ribosomal protein S2 pseudogene [Source:RGD Symbol;Acc:11403788]
ENSRNOG00000018791	241.005	0.5167	0.12501	4.13327	3.57644e-05	0.000272659	3.56438	Dnlz	3	protein_coding	DNL-type zinc finger [Source:RGD Symbol;Acc:1308635]
ENSRNOG00000001156	593.538	0.516684	0.123137	4.19601	2.7166e-05	0.000214137	3.66931	Msi1	12	protein_coding	musashi RNA-binding protein 1 [Source:RGD Symbol;Acc:628778]
ENSRNOG00000006336	299.109	0.516164	0.109557	4.71138	2.4605e-06	2.58786e-05	4.58706	Fyco1	8	protein_coding	FYVE and coiled-coil domain containing 1 [Source:RGD Symbol;Acc:1309069]
ENSRNOG00000016630	1234.31	0.515642	0.0897445	5.74567	9.15588e-09	1.79558e-07	6.74579	Tln1	5	protein_coding	talin 1 [Source:RGD Symbol;Acc:1306247]
ENSRNOG00000016494	150.108	0.51475	0.156558	3.28792	0.00100929	0.00486844	2.31261	Tmem204	10	protein_coding	transmembrane protein 204 [Source:RGD Symbol;Acc:1359314]
ENSRNOG00000006877	352.762	0.514015	0.129013	3.98422	6.77019e-05	0.000472331	3.32575	Efnb1	X	protein_coding	ephrin B1 [Source:RGD Symbol;Acc:2540]
ENSRNOG00000001349	252.294	0.513814	0.148191	3.46725	0.000525821	0.00278925	2.55451	Mcm7	12	protein_coding	minichromosome maintenance complex component 7 [Source:RGD Symbol;Acc:1303018]
ENSRNOG00000000185	265.354	0.513728	0.111055	4.6259	3.72971e-06	3.69686e-05	4.43217	Mpst	7	protein_coding	mercaptopyruvate sulfurtransferase [Source:RGD Symbol;Acc:620065]
ENSRNOG00000010161	1111.6	0.513197	0.110753	4.63369	3.59203e-06	3.57492e-05	4.44673	Myo10	2	protein_coding	myosin X [Source:RGD Symbol;Acc:1307193]
ENSRNOG00000004279	280.344	0.513133	0.131545	3.90083	9.58624e-05	0.000640688	3.19335	Adgra3	14	protein_coding	adhesion G protein-coupled receptor A3 [Source:RGD Symbol;Acc:1304914]
ENSRNOG00000007124	201.033	0.513123	0.158942	3.22837	0.00124496	0.00580427	2.23625	Krcc1	4	protein_coding	lysine-rich coiled-coil 1 [Source:RGD Symbol;Acc:1306495]
ENSRNOG00000015068	342.239	0.513067	0.125491	4.08849	4.34193e-05	0.000322777	3.4911	Il11ra1	5	protein_coding	interleukin 11 receptor subunit alpha 1 [Source:RGD Symbol;Acc:621332]
ENSRNOG00000010816	268.961	0.512863	0.138823	3.69438	0.000220427	0.00130985	2.88278	Kcnk15	3	protein_coding	potassium two pore domain channel subfamily K member 15 [Source:RGD Symbol;Acc:619733]
ENSRNOG00000000463	1132.2	0.51256	0.130155	3.93806	8.21429e-05	0.000559735	3.25202	Col11a2	20	protein_coding	collagen type XI alpha 2 chain [Source:RGD Symbol;Acc:2373]
ENSRNOG00000030700	138607	0.512511	0.0708102	7.23781	4.5598e-13	2.3407e-11	10.6307	COX3	MT	protein_coding	cytochrome c oxidase subunit 3 [Source:NCBI gene;Acc:26204]
ENSRNOG00000015763	581.83	0.512172	0.144048	3.55556	0.000377169	0.00208541	2.68081	Nat8f3	4	protein_coding	N-acetyltransferase 8 (GCN5-related) family member 3 [Source:RGD Symbol;Acc:621607]
ENSRNOG00000030644	98632.2	0.511934	0.0849606	6.02554	1.68543e-09	3.98993e-08	7.39903	ND1	MT	protein_coding	NADH dehydrogenase subunit 1 [Source:NCBI gene;Acc:26193]
ENSRNOG00000021261	561.115	0.510727	0.112324	4.54689	5.44437e-06	5.11568e-05	4.2911	Rassf2	3	protein_coding	Ras association domain family member 2 [Source:RGD Symbol;Acc:1305551]
ENSRNOG00000001295	14018	0.510692	0.0772362	6.61209	3.7894e-11	1.29228e-09	8.88864	S100b	20	protein_coding	S100 calcium binding protein B [Source:RGD Symbol;Acc:3615]
ENSRNOG00000016090	425.209	0.510634	0.1016	5.02591	5.01048e-07	6.33017e-06	5.19858	Mtmr10	1	protein_coding	myotubularin related protein 10 [Source:RGD Symbol;Acc:1305958]
ENSRNOG00000060753	168.67	0.510548	0.144018	3.54503	0.000392567	0.00216075	2.6654	Esyt1	7	protein_coding	extended synaptotagmin 1 [Source:RGD Symbol;Acc:3053]
ENSRNOG00000010085	305.115	0.510352	0.122624	4.16192	3.15577e-05	0.000243893	3.6128	Cldn10	15	protein_coding	claudin 10 [Source:RGD Symbol;Acc:1308027]
ENSRNOG00000018836	2351.62	0.510328	0.0766742	6.6558	2.81772e-11	9.90943e-10	9.00395	RGD1559896	19	protein_coding	similar to RIKEN cDNA 2310022B05 [Source:RGD Symbol;Acc:1559896]
ENSRNOG00000002210	367.251	0.510206	0.159842	3.19193	0.00141323	0.00644301	2.19091	Hsd17b11	14	protein_coding	hydroxysteroid (17-beta) dehydrogenase 11 [Source:RGD Symbol;Acc:1303235]
ENSRNOG00000010748	545.562	0.509576	0.115672	4.40534	1.05618e-05	9.17536e-05	4.03738	Mtus1	16	protein_coding	microtubule associated scaffold protein 1 [Source:RGD Symbol;Acc:631381]
ENSRNOG00000056562	374.838	0.509484	0.117499	4.33607	1.45054e-05	0.000122243	3.91278	Olfml1	1	protein_coding	olfactomedin-like 1 [Source:RGD Symbol;Acc:1311854]
ENSRNOG00000023208	538.639	0.508574	0.0970441	5.24065	1.60016e-07	2.28394e-06	5.64132	Myorg	5	protein_coding	myogenesis regulating glycosidase [Source:RGD Symbol;Acc:1309821]
ENSRNOG00000049128	864.512	0.508048	0.119278	4.25935	2.05022e-05	0.000166916	3.7775	Nktr	8	protein_coding	natural killer cell triggering receptor [Source:RGD Symbol;Acc:2321593]
ENSRNOG00000043295	172.703	0.50789	0.160315	3.16807	0.00153454	0.00693338	2.15905	RGD1565033	10	protein_coding	similar to hypothetical protein LOC284018 isoform b [Source:RGD Symbol;Acc:1565033]
ENSRNOG00000010258	757.538	0.50732	0.085385	5.94156	2.82322e-09	6.2963e-08	7.20091	Vhl	4	protein_coding	von Hippel-Lindau tumor suppressor [Source:RGD Symbol;Acc:3960]
ENSRNOG00000013078	247.186	0.507279	0.147234	3.4454	0.000570215	0.00298257	2.52541	Zcchc7	5	protein_coding	zinc finger CCHC-type containing 7 [Source:RGD Symbol;Acc:1310467]
ENSRNOG00000056836	522.779	0.506817	0.110609	4.58205	4.6044e-06	4.42301e-05	4.35428	Cav1	4	protein_coding	caveolin 1 [Source:RGD Symbol;Acc:2280]
ENSRNOG00000019374	489.828	0.505836	0.139185	3.63427	0.000278764	0.0016088	2.7935	Csk	8	protein_coding	C-terminal Src kinase [Source:RGD Symbol;Acc:1308800]
ENSRNOG00000005148	160.13	0.505828	0.142829	3.54149	0.00039787	0.002185	2.66055	Scrt2	3	protein_coding	scratch family transcriptional repressor 2 [Source:RGD Symbol;Acc:1564796]
ENSRNOG00000007575	141.588	0.505566	0.150594	3.35715	0.000787505	0.00393752	2.40478	Plppr1	5	protein_coding	phospholipid phosphatase related 1 [Source:RGD Symbol;Acc:1303116]
ENSRNOG00000037613	538.937	0.505467	0.129268	3.91024	9.22052e-05	0.000620498	3.20726	Kdm6b	10	protein_coding	lysine demethylase 6B [Source:RGD Symbol;Acc:1307629]
ENSRNOG00000015911	276.081	0.505281	0.10552	4.78847	1.68061e-06	1.84867e-05	4.73314	Lrp5	1	protein_coding	LDL receptor related protein 5 [Source:RGD Symbol;Acc:1309329]
ENSRNOG00000059016	528.112	0.505246	0.128162	3.94225	8.07194e-05	0.000551061	3.2588	Tspan12	4	protein_coding	tetraspanin 12 [Source:RGD Symbol;Acc:1311102]
ENSRNOG00000011553	165.557	0.504947	0.162734	3.1029	0.00191636	0.00833671	2.07901	Actl6a	2	protein_coding	actin-like 6A [Source:RGD Symbol;Acc:1307747]
ENSRNOG00000060623	229.384	0.504699	0.132036	3.82244	0.000132139	0.00084715	3.07204	Fam3a	X	protein_coding	family with sequence similarity 3, member A [Source:RGD Symbol;Acc:1562076]
ENSRNOG00000000569	470.667	0.504534	0.109188	4.62078	3.82295e-06	3.77139e-05	4.4235	Vsir	20	protein_coding	V-set immunoregulatory receptor [Source:RGD Symbol;Acc:1590938]
ENSRNOG00000000565	669.356	0.504442	0.0907481	5.55871	2.71776e-08	4.7504e-07	6.32327	Sgpl1	20	protein_coding	sphingosine-1-phosphate lyase 1 [Source:RGD Symbol;Acc:628599]
ENSRNOG00000033615	10697.9	0.504389	0.109343	4.61289	3.97109e-06	3.88349e-05	4.41078	ND3	MT	protein_coding	NADH dehydrogenase subunit 3 [Source:NCBI gene;Acc:26199]
ENSRNOG00000009112	913.955	0.503103	0.0901831	5.57869	2.42343e-08	4.27681e-07	6.36888	Pon2	4	protein_coding	paraoxonase 2 [Source:RGD Symbol;Acc:1309954]
ENSRNOG00000013733	372.72	0.502667	0.110051	4.56758	4.93386e-06	4.7055e-05	4.32739	Ppp4r1	9	protein_coding	protein phosphatase 4, regulatory subunit 1 [Source:RGD Symbol;Acc:619798]
ENSRNOG00000016818	1347.02	0.502618	0.085731	5.86274	4.55302e-09	9.66773e-08	7.01468	Fgfr3	14	protein_coding	fibroblast growth factor receptor 3 [Source:RGD Symbol;Acc:620714]
ENSRNOG00000018971	191.89	0.502172	0.144597	3.4729	0.000514863	0.00273708	2.56271	Mob3a	7	protein_coding	MOB kinase activator 3A [Source:RGD Symbol;Acc:1308187]
ENSRNOG00000046889	548.11	0.502009	0.145723	3.44496	0.000571149	0.00298639	2.52485	Dbi	13	protein_coding	diazepam binding inhibitor, acyl-CoA binding protein [Source:RGD Symbol;Acc:2490]
ENSRNOG00000003847	1633.16	0.501057	0.06206	8.07375	6.81738e-16	6.00833e-14	13.2212	Gid4	10	protein_coding	GID complex subunit 4 [Source:RGD Symbol;Acc:1588894]
ENSRNOG00000016562	270.381	0.500872	0.142219	3.52185	0.000428553	0.00232902	2.63283	Zfp24	18	protein_coding	zinc finger protein 24 [Source:RGD Symbol;Acc:727963]
ENSRNOG00000002896	2254.02	0.500814	0.0769223	6.51064	7.48304e-11	2.40081e-09	8.61964	Prdx6	13	protein_coding	peroxiredoxin 6 [Source:RGD Symbol;Acc:71005]
ENSRNOG00000006380	1091.58	0.499155	0.0847391	5.89049	3.85055e-09	8.35808e-08	7.07789	Srsf6	3	protein_coding	serine and arginine rich splicing factor 6 [Source:RGD Symbol;Acc:1359241]
ENSRNOG00000009411	520.572	0.498145	0.154697	3.22013	0.00128131	0.00594343	2.22596	Chn2	4	protein_coding	chimerin 2 [Source:RGD Symbol;Acc:620140]
ENSRNOG00000016306	153.681	0.497991	0.154817	3.21665	0.00129699	0.00600663	2.22137	Adgrv1	2	protein_coding	adhesion G protein-coupled receptor V1 [Source:RGD Symbol;Acc:1562101]
ENSRNOG00000014762	202.217	0.497966	0.139414	3.57185	0.000354469	0.00197633	2.70414	Ppie	5	protein_coding	peptidylprolyl isomerase E [Source:RGD Symbol;Acc:1311411]
ENSRNOG00000006283	240.814	0.49775	0.159429	3.12208	0.00179577	0.00790746	2.10196	LOC100362400	8	pseudogene	60S ribosomal protein L13-like [Source:RGD Symbol;Acc:2318188]
ENSRNOG00000010593	305.668	0.497734	0.108236	4.59859	4.25359e-06	4.11847e-05	4.38526	Ctnnal1	5	protein_coding	catenin alpha-like 1 [Source:RGD Symbol;Acc:1311434]
ENSRNOG00000018081	148.621	0.497557	0.163745	3.0386	0.00237678	0.00997484	2.00109	Lactb	8	protein_coding	lactamase, beta [Source:RGD Symbol;Acc:1304788]
ENSRNOG00000021693	257.589	0.497434	0.134784	3.6906	0.000223729	0.00132516	2.87773	Fam149a	16	protein_coding	family with sequence similarity 149, member A [Source:RGD Symbol;Acc:1586153]
ENSRNOG00000012002	434.999	0.497147	0.0920431	5.40124	6.61822e-08	1.04224e-06	5.98203	Iqgap1	1	protein_coding	IQ motif containing GTPase activating protein 1 [Source:RGD Symbol;Acc:1311884]
ENSRNOG00000017478	295.078	0.49654	0.10473	4.74112	2.12539e-06	2.27414e-05	4.64318	Pcsk7	8	protein_coding	proprotein convertase subtilisin/kexin type 7 [Source:RGD Symbol;Acc:3275]
ENSRNOG00000000487	383.101	0.49538	0.157118	3.15292	0.00161644	0.00724303	2.14008	Grm4	20	processed_transcript	glutamate metabotropic receptor 4 [Source:RGD Symbol;Acc:2745]
ENSRNOG00000013228	353.909	0.495076	0.147253	3.36207	0.000773595	0.00387725	2.41148	Scrg1	16	protein_coding	stimulator of chondrogenesis 1 [Source:RGD Symbol;Acc:68377]
ENSRNOG00000015277	650.761	0.494502	0.092112	5.36848	7.94035e-08	1.22799e-06	5.91081	Serf2	3	protein_coding	small EDRK-rich factor 2 [Source:RGD Symbol;Acc:1588368]
ENSRNOG00000012975	287.532	0.493757	0.149183	3.30975	0.000933792	0.0045614	2.3409	Ggcx	4	protein_coding	gamma-glutamyl carboxylase [Source:RGD Symbol;Acc:68383]
ENSRNOG00000016408	294.702	0.493568	0.138693	3.5587	0.000372701	0.00206617	2.68483	Kirrel1	2	protein_coding	kirre like nephrin family adhesion molecule 1 [Source:RGD Symbol;Acc:727883]
ENSRNOG00000019052	385.114	0.49304	0.108428	4.54714	5.43795e-06	5.11293e-05	4.29133	Ankzf1	9	protein_coding	ankyrin repeat and zinc finger domain containing 1 [Source:RGD Symbol;Acc:1359242]
ENSRNOG00000021137	378.953	0.492944	0.130529	3.77652	0.000159037	0.000992625	3.00321	Kctd15	1	protein_coding	potassium channel tetramerization domain containing 15 [Source:RGD Symbol;Acc:1583737]
ENSRNOG00000008678	233.182	0.492568	0.160055	3.07749	0.00208755	0.00893056	2.04912	Antxr1	4	protein_coding	ANTXR cell adhesion molecule 1 [Source:RGD Symbol;Acc:1307144]
ENSRNOG00000031033	107093	0.49189	0.0911984	5.39363	6.90497e-08	1.08507e-06	5.96454	ND2	MT	protein_coding	NADH dehydrogenase subunit 2 [Source:NCBI gene;Acc:26194]
ENSRNOG00000005865	828.31	0.4917	0.0840562	5.84966	4.92571e-09	1.03987e-07	6.98302	Itprid2	3	protein_coding	ITPR interacting domain containing 2 [Source:RGD Symbol;Acc:1310767]
ENSRNOG00000043300	771.483	0.491183	0.101383	4.84484	1.26715e-06	1.43821e-05	4.84218	Enho	5	protein_coding	energy homeostasis associated [Source:RGD Symbol;Acc:6487582]
ENSRNOG00000034180	690.123	0.491174	0.107124	4.58511	4.5375e-06	4.3731e-05	4.35921	LOC100360781	10	protein_coding	ribosomal protein L37-like [Source:RGD Symbol;Acc:2321477]
ENSRNOG00000002036	405.451	0.489711	0.119071	4.11277	3.90934e-05	0.00029527	3.52978	Paxbp1	11	protein_coding	PAX3 and PAX7 binding protein 1 [Source:RGD Symbol;Acc:1584739]
ENSRNOG00000001518	1031.98	0.489404	0.08208	5.96253	2.48368e-09	5.65104e-08	7.24787	Itga6	3	protein_coding	integrin subunit alpha 6 [Source:RGD Symbol;Acc:621633]
ENSRNOG00000012499	159.254	0.489385	0.152985	3.19891	0.00137948	0.00630683	2.20019	Rarg	7	protein_coding	retinoic acid receptor, gamma [Source:RGD Symbol;Acc:1583230]
ENSRNOG00000006591	1369.42	0.488631	0.137717	3.54809	0.000388032	0.00213739	2.67012	Fam163b	3	protein_coding	family with sequence similarity 163, member B [Source:RGD Symbol;Acc:1597714]
ENSRNOG00000014647	286.812	0.488446	0.152768	3.19731	0.00138715	0.00633992	2.19792	Cbfb	19	protein_coding	core-binding factor subunit beta [Source:RGD Symbol;Acc:620493]
ENSRNOG00000034234	338826	0.488324	0.067767	7.20593	5.76485e-13	2.91833e-11	10.5349	COX1	MT	protein_coding	cytochrome c oxidase subunit 1 [Source:NCBI gene;Acc:26195]
ENSRNOG00000029410	395.291	0.487918	0.142408	3.4262	0.000612094	0.00316765	2.49926	Rpl21	13	protein_coding	ribosomal protein L21 [Source:RGD Symbol;Acc:68390]
ENSRNOG00000029212	591.1	0.486488	0.154238	3.15413	0.00160975	0.0072197	2.14148	Vcan	2	protein_coding	versican [Source:RGD Symbol;Acc:619940]
ENSRNOG00000028323	412.241	0.48641	0.109927	4.42484	9.65135e-06	8.49064e-05	4.07106	Dhrsx	12	protein_coding	dehydrogenase/reductase X-linked [Source:RGD Symbol;Acc:1305017]
ENSRNOG00000005195	18120.4	0.486214	0.0844068	5.76036	8.39327e-09	1.66839e-07	6.7777	Cst3	3	protein_coding	cystatin C [Source:RGD Symbol;Acc:2432]
ENSRNOG00000019069	885.531	0.485771	0.100311	4.84263	1.28131e-06	1.45201e-05	4.83803	Nxf1	1	protein_coding	nuclear RNA export factor 1 [Source:RGD Symbol;Acc:62014]
ENSRNOG00000058973	227.547	0.485521	0.126591	3.83536	0.000125381	0.000811286	3.09083	Atad2b	6	protein_coding	ATPase family, AAA domain containing 2B [Source:RGD Symbol;Acc:1566199]
ENSRNOG00000016827	1096.74	0.485157	0.083325	5.82246	5.79878e-09	1.20849e-07	6.91776	Slc38a3	8	protein_coding	solute carrier family 38, member 3 [Source:RGD Symbol;Acc:628620]
ENSRNOG00000018320	1481.19	0.484219	0.0666053	7.26998	3.59527e-13	1.87853e-11	10.7262	Rps15a	1	protein_coding	ribosomal protein S15a [Source:RGD Symbol;Acc:619939]
ENSRNOG00000058588	251.95	0.483761	0.138376	3.49599	0.000472312	0.00253847	2.59543	Nfxl1	14	protein_coding	nuclear transcription factor, X-box binding-like 1 [Source:RGD Symbol;Acc:1359201]
ENSRNOG00000016257	602.334	0.483709	0.13648	3.54418	0.000393836	0.0021661	2.66432	Cotl1	19	protein_coding	coactosin-like F-actin binding protein 1 [Source:RGD Symbol;Acc:1305498]
ENSRNOG00000051719	332.131	0.483599	0.13228	3.65587	0.00025631	0.00149276	2.82601	AABR07065498.1	6	protein_coding	-
ENSRNOG00000058461	1480.19	0.483588	0.083077	5.82096	5.85097e-09	1.21763e-07	6.91448	Sfpq	5	protein_coding	splicing factor proline and glutamine rich [Source:RGD Symbol;Acc:727923]
ENSRNOG00000048812	491.265	0.483522	0.131534	3.67602	0.000236898	0.00139245	2.85622	Gpx1	8	protein_coding	glutathione peroxidase 1 [Source:RGD Symbol;Acc:2729]
ENSRNOG00000007345	578.458	0.482972	0.0884394	5.46106	4.73311e-08	7.78913e-07	6.10851	Amot	X	protein_coding	angiomotin [Source:RGD Symbol;Acc:1564027]
ENSRNOG00000017952	1457.6	0.482001	0.0698872	6.89684	5.31724e-12	2.19749e-10	9.65807	45537	9	protein_coding	septin 2 [Source:RGD Symbol;Acc:620056]
ENSRNOG00000002358	527.691	0.480369	0.12711	3.77915	0.000157365	0.000983448	3.00725	Scpep1	10	protein_coding	serine carboxypeptidase 1 [Source:RGD Symbol;Acc:620067]
ENSRNOG00000000841	2710.26	0.480296	0.109842	4.37261	1.22768e-05	0.000105158	3.97816	Ddx39b	20	protein_coding	DExD-box helicase 39B [Source:RGD Symbol;Acc:70923]
ENSRNOG00000000321	886.024	0.480096	0.1024	4.68844	2.75302e-06	2.85044e-05	4.54509	Cd24	20	protein_coding	CD24 molecule [Source:RGD Symbol;Acc:2298]
ENSRNOG00000002280	443.03	0.479501	0.123342	3.88756	0.000101257	0.00067153	3.17293	Sh3bgrl	X	protein_coding	SH3 domain binding glutamate-rich protein like [Source:RGD Symbol;Acc:1560520]
ENSRNOG00000038166	774.036	0.479144	0.071568	6.69495	2.15744e-11	7.91063e-10	9.10179	Ptgr2	6	protein_coding	prostaglandin reductase 2 [Source:RGD Symbol;Acc:1310518]
ENSRNOG00000006049	352.528	0.479102	0.110405	4.3395	1.42805e-05	0.000120418	3.91931	Rfx1	19	protein_coding	regulatory factor X1 [Source:RGD Symbol;Acc:1306574]
ENSRNOG00000054497	238.677	0.477449	0.147053	3.24677	0.00116722	0.00550774	2.25903	Taf4	3	protein_coding	TATA-box binding protein associated factor 4 [Source:RGD Symbol;Acc:1588072]
ENSRNOG00000031834	472.788	0.477354	0.102472	4.65836	3.18736e-06	3.22707e-05	4.49119	Nkain4	3	protein_coding	Sodium/potassium transporting ATPase interacting 4 [Source:RGD Symbol;Acc:1305809]
ENSRNOG00000020687	1211.04	0.476952	0.0713132	6.68814	2.26025e-11	8.22574e-10	9.08482	Dpf1	1	protein_coding	double PHD fingers 1 [Source:RGD Symbol;Acc:61868]
ENSRNOG00000038074	241.718	0.475939	0.14802	3.21538	0.00130272	0.00602746	2.21987	LOC498555	15	protein_coding	similar to 60S acidic ribosomal protein P2 [Source:RGD Symbol;Acc:1590791]
ENSRNOG00000021084	625.079	0.475553	0.152503	3.11831	0.00181892	0.00797925	2.09804	AABR07006310.1	1	pseudogene	macrophage expressed 1 [Source:NCBI gene;Acc:64552]
ENSRNOG00000014528	268.163	0.475296	0.124862	3.80658	0.000140902	0.00089743	3.047	Zswim6	2	protein_coding	zinc finger, SWIM-type containing 6 [Source:RGD Symbol;Acc:1306624]
ENSRNOG00000008797	543.174	0.474821	0.126596	3.75068	0.000176353	0.00108634	2.96404	Tmpo	7	protein_coding	thymopoietin [Source:RGD Symbol;Acc:3875]
ENSRNOG00000019453	1568.73	0.473221	0.0704618	6.716	1.86783e-11	6.95327e-10	9.15781	Rps5	1	protein_coding	ribosomal protein S5 [Source:RGD Symbol;Acc:3601]
ENSRNOG00000024849	377.784	0.473041	0.131988	3.58397	0.000338411	0.00189983	2.72129	Tor1aip2	13	protein_coding	torsin 1A interacting protein 2 [Source:RGD Symbol;Acc:735059]
ENSRNOG00000008782	1511.92	0.472771	0.119904	3.9429	8.05031e-05	0.000550099	3.25956	Pnisr	5	protein_coding	PNN interacting serine and arginine rich protein [Source:RGD Symbol;Acc:1307395]
ENSRNOG00000029574	483.872	0.472614	0.103167	4.58104	4.62664e-06	4.43854e-05	4.35276	Rps4x	4	protein_coding	ribosomal protein S4, X-linked [Source:NCBI gene;Acc:100362640]
ENSRNOG00000010083	470.265	0.472253	0.115678	4.08246	4.45606e-05	0.000330589	3.48071	Prpsap1	10	protein_coding	phosphoribosyl pyrophosphate synthetase-associated protein 1 [Source:RGD Symbol;Acc:620206]
ENSRNOG00000022748	187.486	0.471507	0.154297	3.05583	0.00224436	0.00950362	2.02211	Tmem126a	1	protein_coding	transmembrane protein 126A [Source:RGD Symbol;Acc:1305677]
ENSRNOG00000009243	722.951	0.470384	0.0966393	4.86742	1.13067e-06	1.31492e-05	4.8811	Oaf	8	protein_coding	out at first homolog [Source:RGD Symbol;Acc:1305890]
ENSRNOG00000000186	650.32	0.469649	0.103527	4.53647	5.72043e-06	5.32378e-05	4.27378	Tst	7	protein_coding	thiosulfate sulfurtransferase [Source:RGD Symbol;Acc:3913]
ENSRNOG00000025296	1017.03	0.469557	0.129249	3.63296	0.000280184	0.00161509	2.7918	Lrrc8a	3	protein_coding	leucine rich repeat containing 8 VRAC subunit A [Source:RGD Symbol;Acc:1311690]
ENSRNOG00000009183	660.503	0.46868	0.0990558	4.73148	2.22893e-06	2.36642e-05	4.62591	Szrd1	5	protein_coding	SUZ RNA binding domain containing 1 [Source:RGD Symbol;Acc:1560286]
ENSRNOG00000001417	334.863	0.468598	0.14864	3.15256	0.00161843	0.00724751	2.13981	Plod3	12	protein_coding	procollagen-lysine, 2-oxoglutarate 5-dioxygenase 3 [Source:RGD Symbol;Acc:631339]
ENSRNOG00000046000	642.864	0.468004	0.117105	3.99645	6.42985e-05	0.000451819	3.34504	Clasrp	1	protein_coding	CLK4-associating serine/arginine rich protein [Source:RGD Symbol;Acc:1563538]
ENSRNOG00000031824	765.36	0.467325	0.0797286	5.86144	4.58863e-09	9.72922e-08	7.01192	Slc44a2	8	protein_coding	solute carrier family 44 member 2 [Source:RGD Symbol;Acc:1309680]
ENSRNOG00000047194	184.229	0.467284	0.149582	3.12393	0.00178455	0.00787442	2.10378	Arl13b	7	protein_coding	ADP-ribosylation factor like GTPase 13B [Source:RGD Symbol;Acc:1584979]
ENSRNOG00000036745	954.561	0.467038	0.0860336	5.42855	5.68139e-08	9.08401e-07	6.04172	Gna13	10	protein_coding	G protein subunit alpha 13 [Source:RGD Symbol;Acc:1310221]
ENSRNOG00000061272	159.566	0.46703	0.148342	3.14834	0.00164202	0.00733595	2.13454	AABR07011996.1	2	lincRNA	-
ENSRNOG00000014660	530.15	0.466957	0.122014	3.82708	0.00012967	0.00083498	3.07832	Usp53	2	protein_coding	ubiquitin specific peptidase 53 [Source:RGD Symbol;Acc:1306615]
ENSRNOG00000019328	913.787	0.466584	0.110765	4.21237	2.527e-05	0.000201033	3.69673	Phgdh	2	protein_coding	phosphoglycerate dehydrogenase [Source:RGD Symbol;Acc:61987]
ENSRNOG00000006030	3371.81	0.466469	0.0851395	5.47888	4.28031e-08	7.09183e-07	6.14924	Ptprz1	4	protein_coding	protein tyrosine phosphatase, receptor type Z1 [Source:RGD Symbol;Acc:3455]
ENSRNOG00000012269	622.214	0.466462	0.108654	4.29307	1.76217e-05	0.0001459	3.83594	Lpcat3	4	protein_coding	lysophosphatidylcholine acyltransferase 3 [Source:RGD Symbol;Acc:1310223]
ENSRNOG00000000599	379.861	0.465211	0.0996194	4.66988	3.01373e-06	3.07253e-05	4.5125	Lama4	20	protein_coding	laminin subunit alpha 4 [Source:RGD Symbol;Acc:1560062]
ENSRNOG00000017500	3802.51	0.464034	0.0578227	8.02512	1.0143e-15	8.52824e-14	13.0691	Mtss1l	19	protein_coding	MTSS1L, I-BAR domain containing [Source:RGD Symbol;Acc:1309731]
ENSRNOG00000005796	1454.21	0.463682	0.0807729	5.74056	9.4365e-09	1.84075e-07	6.73501	Ctnna1	18	protein_coding	catenin alpha 1 [Source:RGD Symbol;Acc:1359485]
ENSRNOG00000028350	209.911	0.463397	0.137936	3.3595	0.000780831	0.00391084	2.40773	Arse	2	protein_coding	arylsulfatase E [Source:RGD Symbol;Acc:1304917]
ENSRNOG00000003134	1460.9	0.461978	0.128651	3.59095	0.000329481	0.00185739	2.7311	Slc4a4	14	protein_coding	solute carrier family 4 member 4 [Source:RGD Symbol;Acc:68936]
ENSRNOG00000004482	253.197	0.46186	0.140159	3.29527	0.00098327	0.0047649	2.32195	Ccdc88c	6	protein_coding	coiled-coil domain containing 88C [Source:RGD Symbol;Acc:1307429]
ENSRNOG00000002146	515.035	0.461838	0.113054	4.0851	4.40575e-05	0.000327023	3.48542	Pkd2	14	protein_coding	polycystin 2, transient receptor potential cation channel [Source:RGD Symbol;Acc:1559992]
ENSRNOG00000003809	852.832	0.461546	0.115361	4.00088	6.31069e-05	0.000444348	3.35228	Sat1	X	protein_coding	spermidine/spermine N1-acetyl transferase 1 [Source:RGD Symbol;Acc:1586174]
ENSRNOG00000021718	292.5	0.461296	0.133327	3.45988	0.000540408	0.00285215	2.54483	Cspp1	5	protein_coding	centrosome and spindle pole associated protein 1 [Source:RGD Symbol;Acc:1307055]
ENSRNOG00000028353	203.087	0.460836	0.134576	3.42436	0.000616254	0.00317905	2.4977	Sox13	13	protein_coding	SRY box 13 [Source:RGD Symbol;Acc:1309674]
ENSRNOG00000018876	860.702	0.459899	0.113906	4.03753	5.40179e-05	0.000390118	3.4088	Entr1	3	protein_coding	endosome associated trafficking regulator 1 [Source:RGD Symbol;Acc:1305930]
ENSRNOG00000000579	2013.61	0.459801	0.0896356	5.12966	2.90259e-07	3.89587e-06	5.4094	Marcks	20	protein_coding	myristoylated alanine rich protein kinase C substrate [Source:RGD Symbol;Acc:3028]
ENSRNOG00000019435	7330.66	0.45973	0.107235	4.28712	1.81007e-05	0.000149527	3.82528	Psd	1	protein_coding	pleckstrin and Sec7 domain containing [Source:RGD Symbol;Acc:620297]
ENSRNOG00000001548	318.104	0.458861	0.102763	4.46525	7.99755e-06	7.17817e-05	4.14399	Nfe2l2	3	protein_coding	nuclear factor, erythroid 2-like 2 [Source:RGD Symbol;Acc:620360]
ENSRNOG00000012546	266.558	0.458834	0.126987	3.61323	0.000302409	0.00172418	2.76342	Frmpd1	5	protein_coding	FERM and PDZ domain containing 1 [Source:RGD Symbol;Acc:1305229]
ENSRNOG00000054063	360.372	0.457711	0.111042	4.12196	3.75667e-05	0.000285062	3.54506	Naa80	8	protein_coding	N(alpha)-acetyltransferase 80, NatH catalytic subunit [Source:RGD Symbol;Acc:6496422]
ENSRNOG00000025602	333.194	0.457457	0.111864	4.08939	4.32518e-05	0.000321695	3.49256	Cdk4	7	protein_coding	cyclin-dependent kinase 4 [Source:RGD Symbol;Acc:621120]
ENSRNOG00000014182	521.511	0.456847	0.142717	3.20107	0.00136917	0.00626753	2.2029	Tns1	9	protein_coding	tensin 1 [Source:RGD Symbol;Acc:68427]
ENSRNOG00000005480	529.889	0.456152	0.109241	4.17564	2.97153e-05	0.000231982	3.63455	Ybx3	4	protein_coding	Y box binding protein 3 [Source:RGD Symbol;Acc:621056]
ENSRNOG00000002835	1674.46	0.455891	0.117302	3.88647	0.000101711	0.000673927	3.17139	Luc7l3	10	protein_coding	LUC7-like 3 pre-mRNA splicing factor [Source:RGD Symbol;Acc:1307981]
ENSRNOG00000011613	473.562	0.455499	0.120115	3.7922	0.000149318	0.000942827	3.02557	Ppip5k2	9	protein_coding	diphosphoinositol pentakisphosphate kinase 2 [Source:RGD Symbol;Acc:1590765]
ENSRNOG00000010064	257.807	0.454814	0.148264	3.06759	0.00215789	0.00917197	2.03754	Abcc4	15	protein_coding	ATP binding cassette subfamily C member 4 [Source:RGD Symbol;Acc:620266]
ENSRNOG00000032546	571.221	0.454673	0.122964	3.69761	0.000217642	0.00129646	2.88724	Dot1l	7	protein_coding	DOT1 like histone lysine methyltransferase [Source:RGD Symbol;Acc:1306644]
ENSRNOG00000011227	6348.89	0.454582	0.0757595	6.00032	1.96925e-09	4.60227e-08	7.33703	Atp1b2	10	protein_coding	ATPase Na+/K+ transporting subunit beta 2 [Source:RGD Symbol;Acc:2171]
ENSRNOG00000002730	677.461	0.454475	0.139037	3.26873	0.00108031	0.00514988	2.2882	Rgs5	13	protein_coding	regulator of G-protein signaling 5 [Source:RGD Symbol;Acc:3568]
ENSRNOG00000052469	693.013	0.454462	0.146662	3.0987	0.00194372	0.00842068	2.07465	Bmpr1a	16	protein_coding	bone morphogenetic protein receptor type 1A [Source:RGD Symbol;Acc:70989]
ENSRNOG00000055000	283.998	0.454311	0.106473	4.26689	1.98214e-05	0.00016195	3.79062	Zkscan3	17	protein_coding	zinc finger with KRAB and SCAN domains 3 [Source:RGD Symbol;Acc:1305753]
ENSRNOG00000018170	2144.03	0.453552	0.0711223	6.37707	1.80502e-10	5.26045e-09	8.27898	Slc27a1	16	protein_coding	solute carrier family 27 member 1 [Source:RGD Symbol;Acc:620927]
ENSRNOG00000015285	1533.12	0.453306	0.0836372	5.4199	5.96309e-08	9.48261e-07	6.02307	Lrp4	3	protein_coding	LDL receptor related protein 4 [Source:RGD Symbol;Acc:619731]
ENSRNOG00000030055	504.417	0.452809	0.101504	4.46101	8.15735e-06	7.30814e-05	4.13619	Vamp3	5	protein_coding	vesicle-associated membrane protein 3 [Source:RGD Symbol;Acc:61880]
ENSRNOG00000008178	371.647	0.452508	0.10825	4.18022	2.91225e-05	0.000227719	3.6426	Nxn	10	protein_coding	nucleoredoxin [Source:RGD Symbol;Acc:1310489]
ENSRNOG00000019221	186.514	0.451879	0.146491	3.08469	0.00203767	0.00875636	2.05768	Gstm4	2	protein_coding	glutathione S-transferase mu 4 [Source:RGD Symbol;Acc:1565825]
ENSRNOG00000009760	4413.83	0.451594	0.074644	6.04997	1.44875e-09	3.48788e-08	7.45744	Palm	7	protein_coding	paralemmin [Source:RGD Symbol;Acc:620341]
ENSRNOG00000010887	216.318	0.451336	0.129553	3.4838	0.000494342	0.00264529	2.57753	RGD1309534	8	protein_coding	similar to RIKEN cDNA 4931406C07 [Source:RGD Symbol;Acc:1309534]
ENSRNOG00000003714	438.519	0.451104	0.131283	3.43613	0.000590081	0.00307111	2.5127	Clk4	10	protein_coding	CDC-like kinase 4 [Source:RGD Symbol;Acc:1310274]
ENSRNOG00000025185	295.854	0.450413	0.114664	3.92812	8.5611e-05	0.000580125	3.23648	Nup188	3	protein_coding	nucleoporin 188 [Source:RGD Symbol;Acc:1306022]
ENSRNOG00000015596	416.322	0.450175	0.111355	4.04271	5.28369e-05	0.000383347	3.41641	Efhd1	9	protein_coding	EF-hand domain family, member D1 [Source:RGD Symbol;Acc:1559565]
ENSRNOG00000031979	166727	0.450116	0.0672225	6.69591	2.14335e-11	7.8787e-10	9.10355	ATP6	MT	protein_coding	ATPase subunit 6 [Source:NCBI gene;Acc:26197]
ENSRNOG00000004821	170.408	0.450034	0.147918	3.04247	0.00234647	0.00986747	2.00579	Sntb1	7	protein_coding	syntrophin, beta 1 [Source:RGD Symbol;Acc:1307728]
ENSRNOG00000037514	374.525	0.4499	0.135475	3.3209	0.000897288	0.00441997	2.35458	Qser1	3	protein_coding	glutamine and serine rich 1 [Source:RGD Symbol;Acc:1311804]
ENSRNOG00000004837	176.519	0.448399	0.130456	3.43717	0.000587832	0.00306485	2.51359	Limd1	8	protein_coding	LIM domains containing 1 [Source:RGD Symbol;Acc:1309830]
ENSRNOG00000003399	2119.27	0.44741	0.0946489	4.72705	2.27803e-06	2.4098e-05	4.61802	Hnrnph1	10	protein_coding	heterogeneous nuclear ribonucleoprotein H1 [Source:RGD Symbol;Acc:620840]
ENSRNOG00000060665	632.971	0.447115	0.113663	3.9337	8.36482e-05	0.000568668	3.24514	Afap1	14	protein_coding	actin filament associated protein 1 [Source:RGD Symbol;Acc:619959]
ENSRNOG00000059344	798.413	0.447113	0.0893527	5.00391	5.61798e-07	7.03691e-06	5.15262	Tpcn1	12	protein_coding	two pore segment channel 1 [Source:RGD Symbol;Acc:708494]
ENSRNOG00000004940	312.846	0.446606	0.115446	3.86853	0.000109492	0.000719295	3.14309	Rnf215	14	protein_coding	ring finger protein 215 [Source:RGD Symbol;Acc:1310738]
ENSRNOG00000043304	450.848	0.446464	0.124466	3.58704	0.000334452	0.00188026	2.72578	Apcdd1	18	protein_coding	APC down-regulated 1 [Source:RGD Symbol;Acc:1589962]
ENSRNOG00000009850	671.897	0.44605	0.119933	3.71917	0.000199882	0.00120838	2.9178	St3gal4	8	protein_coding	ST3 beta-galactoside alpha-2,3-sialyltransferase 4 [Source:RGD Symbol;Acc:1303068]
ENSRNOG00000003201	2261.83	0.444563	0.0597939	7.43492	1.0463e-13	5.91019e-12	11.2284	Rps4x	X	protein_coding	ribosomal protein S4, X-linked [Source:RGD Symbol;Acc:2324318]
ENSRNOG00000031766	128920	0.444036	0.0814464	5.45187	4.98418e-08	8.10206e-07	6.0914	CYTB	MT	protein_coding	cytochrome b [Source:NCBI gene;Acc:26192]
ENSRNOG00000009982	1202.68	0.443342	0.0772432	5.73956	9.49241e-09	1.84919e-07	6.73302	Pnp	15	protein_coding	purine nucleoside phosphorylase [Source:RGD Symbol;Acc:1597189]
ENSRNOG00000020304	649.706	0.442167	0.0902289	4.9005	9.55929e-07	1.13058e-05	4.9467	Pdcd11	1	protein_coding	programmed cell death 11 [Source:RGD Symbol;Acc:1304933]
ENSRNOG00000016550	1260.45	0.44186	0.140667	3.14118	0.00168271	0.00748496	2.12581	Dclk2	2	protein_coding	doublecortin-like kinase 2 [Source:RGD Symbol;Acc:1308384]
ENSRNOG00000042960	728.116	0.441558	0.0893741	4.94055	7.79006e-07	9.41111e-06	5.02636	Rgcc	15	protein_coding	regulator of cell cycle [Source:RGD Symbol;Acc:619721]
ENSRNOG00000008174	544.749	0.44099	0.0967965	4.55585	5.21752e-06	4.92784e-05	4.30734	Appl2	7	protein_coding	adaptor protein, phosphotyrosine interacting with PH domain and leucine zipper 2 [Source:RGD Symbol;Acc:1563028]
ENSRNOG00000013162	1693.74	0.440663	0.122792	3.58869	0.000332346	0.00187153	2.7278	Zcchc12	X	protein_coding	zinc finger CCHC-type containing 12 [Source:RGD Symbol;Acc:1359439]
ENSRNOG00000019604	280.488	0.439929	0.118016	3.72769	0.000193241	0.00117454	2.93013	Pld2	10	protein_coding	phospholipase D2 [Source:RGD Symbol;Acc:3350]
ENSRNOG00000015736	301.306	0.439924	0.132771	3.31341	0.000921674	0.00451426	2.34541	Dhrs3	5	protein_coding	dehydrogenase/reductase 3 [Source:RGD Symbol;Acc:1305584]
ENSRNOG00000009756	917.818	0.439724	0.0888902	4.94682	7.54372e-07	9.1665e-06	5.0378	Pacsin2	7	protein_coding	protein kinase C and casein kinase substrate in neurons 2 [Source:RGD Symbol;Acc:69411]
ENSRNOG00000013874	3104.65	0.439649	0.0951253	4.62179	3.80448e-06	3.75824e-05	4.42502	Rplp1	8	protein_coding	ribosomal protein lateral stalk subunit P1 [Source:RGD Symbol;Acc:621774]
ENSRNOG00000012442	410.585	0.439478	0.1167	3.76587	0.00016597	0.00103106	2.98672	Cemip	1	protein_coding	cell migration inducing hyaluronidase [Source:RGD Symbol;Acc:1305254]
ENSRNOG00000015318	463.835	0.439203	0.103594	4.23967	2.23853e-05	0.000180838	3.74271	Heyl	5	protein_coding	hes-related family bHLH transcription factor with YRPW motif-like [Source:RGD Symbol;Acc:1305022]
ENSRNOG00000010473	165.578	0.439036	0.142675	3.07716	0.00208981	0.00893452	2.04893	Cand2	4	protein_coding	cullin-associated and neddylation-dissociated 2 (putative) [Source:RGD Symbol;Acc:620480]
ENSRNOG00000014702	1000.58	0.438902	0.0875312	5.01424	5.3244e-07	6.69209e-06	5.17444	Elovl2	17	protein_coding	ELOVL fatty acid elongase 2 [Source:RGD Symbol;Acc:1308605]
ENSRNOG00000018153	1543.33	0.438047	0.0755562	5.79763	6.72591e-09	1.37239e-07	6.86252	Rbm5	8	protein_coding	RNA binding motif protein 5 [Source:RGD Symbol;Acc:1305059]
ENSRNOG00000015415	408.93	0.437836	0.101302	4.3221	1.54553e-05	0.000129577	3.88747	Rhoq	6	protein_coding	ras homolog family member Q [Source:RGD Symbol;Acc:621626]
ENSRNOG00000016177	660.361	0.437464	0.121558	3.59882	0.000319666	0.00180847	2.74269	Scara3	15	protein_coding	scavenger receptor class A, member 3 [Source:RGD Symbol;Acc:1309269]
ENSRNOG00000051039	226.941	0.437245	0.130392	3.35332	0.000798492	0.00398495	2.39958	LOC108349594	1	lincRNA	uncharacterized LOC108349594 [Source:RGD Symbol;Acc:11468822]
ENSRNOG00000009439	20889.5	0.437147	0.0827976	5.2797	1.29394e-07	1.88175e-06	5.72544	Eef1a1	8	protein_coding	eukaryotic translation elongation factor 1 alpha 1 [Source:RGD Symbol;Acc:67387]
ENSRNOG00000029726	1430.18	0.436725	0.0853602	5.11626	3.1165e-07	4.14871e-06	5.38209	Gstm1	2	protein_coding	glutathione S-transferase mu 1 [Source:RGD Symbol;Acc:2755]
ENSRNOG00000028993	525.518	0.435747	0.140497	3.10145	0.00192573	0.00837247	2.07715	LOC102555453	X	protein_coding	60S ribosomal protein L12-like [Source:RGD Symbol;Acc:7600399]
ENSRNOG00000013683	2194.04	0.43499	0.0569548	7.63747	2.21532e-14	1.42776e-12	11.8453	S1pr1	2	protein_coding	sphingosine-1-phosphate receptor 1 [Source:RGD Symbol;Acc:61958]
ENSRNOG00000016800	471.322	0.434515	0.102529	4.23795	2.25567e-05	0.000182022	3.73988	Ss18	18	protein_coding	SS18, nBAF chromatin remodeling complex subunit [Source:RGD Symbol;Acc:1311919]
ENSRNOG00000015335	3188.43	0.434002	0.0702948	6.17403	6.6573e-10	1.75489e-08	7.75575	Rpl13	19	protein_coding	ribosomal protein L13 [Source:RGD Symbol;Acc:621179]
ENSRNOG00000008829	550.226	0.433789	0.0926783	4.68059	2.86044e-06	2.93878e-05	4.53183	Sorbs3	15	protein_coding	sorbin and SH3 domain containing 3 [Source:RGD Symbol;Acc:628900]
ENSRNOG00000024445	511.147	0.433216	0.108772	3.98278	6.81145e-05	0.000473854	3.32436	Slx4	10	protein_coding	SLX4 structure-specific endonuclease subunit [Source:RGD Symbol;Acc:1566009]
ENSRNOG00000016753	577.183	0.432231	0.104003	4.15593	3.23961e-05	0.000249319	3.60325	Slc14a1	18	protein_coding	solute carrier family 14 member 1 [Source:RGD Symbol;Acc:3688]
ENSRNOG00000018487	2226.65	0.432154	0.0700166	6.17216	6.73634e-10	1.76935e-08	7.75219	Slc3a2	1	protein_coding	solute carrier family 3 member 2 [Source:RGD Symbol;Acc:3073]
ENSRNOG00000023385	2000.9	0.432095	0.115387	3.74473	0.000180585	0.00110867	2.9552	Rpl37a	9	protein_coding	ribosomal protein L37a [Source:RGD Symbol;Acc:2319947]
ENSRNOG00000017035	574.751	0.431961	0.114765	3.76387	0.000167302	0.00103845	2.98361	Cep120	18	protein_coding	centrosomal protein 120 [Source:RGD Symbol;Acc:1565619]
ENSRNOG00000027550	507.508	0.431713	0.138841	3.10941	0.00187459	0.00818177	2.08715	Mzf1	1	protein_coding	myeloid zinc finger 1 [Source:RGD Symbol;Acc:1308391]
ENSRNOG00000032487	235.666	0.431568	0.119583	3.60895	0.000307437	0.0017469	2.75773	Sts	X	protein_coding	steroid sulfatase [Source:RGD Symbol;Acc:3783]
ENSRNOG00000003280	1570.57	0.431521	0.0912866	4.7271	2.27744e-06	2.4098e-05	4.61802	Grin2c	10	protein_coding	glutamate ionotropic receptor NMDA type subunit 2C [Source:RGD Symbol;Acc:2739]
ENSRNOG00000008323	2366.35	0.431375	0.0672986	6.40987	1.45648e-10	4.35751e-09	8.36076	Pitpnm3	10	protein_coding	PITPNM family member 3 [Source:RGD Symbol;Acc:1308200]
ENSRNOG00000042029	206.164	0.431209	0.138891	3.10466	0.00190495	0.00829448	2.08121	Efs	15	protein_coding	embryonal Fyn-associated substrate [Source:RGD Symbol;Acc:1308966]
ENSRNOG00000055082	1412.02	0.431129	0.0857726	5.02642	4.99721e-07	6.33017e-06	5.19858	Maz	1	protein_coding	MYC associated zinc finger protein [Source:RGD Symbol;Acc:1594632]
ENSRNOG00000047137	994.608	0.430789	0.109564	3.93185	8.42941e-05	0.000572261	3.24241	Erbin	2	protein_coding	erbb2 interacting protein [Source:RGD Symbol;Acc:1562952]
ENSRNOG00000018044	799.031	0.430351	0.0958799	4.48844	7.17477e-06	6.53185e-05	4.18496	Phyh	17	protein_coding	phytanoyl-CoA 2-hydroxylase [Source:RGD Symbol;Acc:620317]
ENSRNOG00000003494	817.486	0.428952	0.125936	3.40613	0.000658917	0.00337297	2.47199	Ppfia4	13	protein_coding	PTPRF interacting protein alpha 4 [Source:RGD Symbol;Acc:620055]
ENSRNOG00000016707	248.355	0.428666	0.129307	3.31509	0.000916134	0.00449465	2.3473	Casp2	4	protein_coding	caspase 2 [Source:RGD Symbol;Acc:69274]
ENSRNOG00000060694	319.407	0.428435	0.127779	3.35293	0.000799612	0.00398852	2.39919	Adam17	6	protein_coding	ADAM metallopeptidase domain 17 [Source:RGD Symbol;Acc:620404]
ENSRNOG00000017208	568.206	0.427856	0.127959	3.34369	0.000826707	0.00410687	2.38649	Cspg4	8	protein_coding	chondroitin sulfate proteoglycan 4 [Source:RGD Symbol;Acc:619942]
ENSRNOG00000011138	2305.66	0.427785	0.123243	3.47108	0.000518375	0.00275475	2.55992	Rpl29	8	protein_coding	ribosomal protein L29 [Source:RGD Symbol;Acc:62069]
ENSRNOG00000028156	293.251	0.42773	0.13943	3.06771	0.00215703	0.00917098	2.03758	Pld1	2	protein_coding	phospholipase D1 [Source:RGD Symbol;Acc:3349]
ENSRNOG00000003307	675.751	0.427666	0.0981268	4.3583	1.31076e-05	0.000111621	3.95226	Gcdh	19	protein_coding	glutaryl-CoA dehydrogenase [Source:RGD Symbol;Acc:1308829]
ENSRNOG00000018691	1221.91	0.426818	0.0717608	5.94779	2.71795e-09	6.09871e-08	7.21476	Aurkaip1	5	protein_coding	aurora kinase A interacting protein 1 [Source:RGD Symbol;Acc:1303211]
ENSRNOG00000015713	393.686	0.426554	0.107077	3.98362	6.78728e-05	0.000472847	3.32528	Parva	1	protein_coding	parvin, alpha [Source:RGD Symbol;Acc:71021]
ENSRNOG00000019974	2735.98	0.42632	0.0634258	6.72156	1.79787e-11	6.72706e-10	9.17217	Uba52	16	protein_coding	ubiquitin A-52 residue ribosomal protein fusion product 1 [Source:RGD Symbol;Acc:68344]
ENSRNOG00000004521	431.876	0.426072	0.136478	3.12191	0.0017968	0.00790832	2.10192	Prpf39	6	protein_coding	pre-mRNA processing factor 39 [Source:RGD Symbol;Acc:1308702]
ENSRNOG00000006916	339.003	0.425771	0.111555	3.81669	0.000135254	0.00086447	3.06325	Sardh	3	protein_coding	sarcosine dehydrogenase [Source:RGD Symbol;Acc:621125]
ENSRNOG00000016220	945.931	0.42575	0.0891204	4.77725	1.77709e-06	1.94166e-05	4.71183	Rpl12	3	protein_coding	ribosomal protein L12 [Source:RGD Symbol;Acc:1565106]
ENSRNOG00000003330	751.344	0.425312	0.0821706	5.17596	2.26739e-07	3.1383e-06	5.50331	Acsf2	10	protein_coding	acyl-CoA synthetase family member 2 [Source:RGD Symbol;Acc:1562656]
ENSRNOG00000052637	302.047	0.424867	0.103404	4.10882	3.97693e-05	0.000299755	3.52323	Samd1	19	protein_coding	sterile alpha motif domain containing 1 [Source:RGD Symbol;Acc:7529921]
ENSRNOG00000009370	835.884	0.424067	0.108474	3.90938	9.25349e-05	0.000621659	3.20645	Tbkbp1	10	protein_coding	TBK1 binding protein 1 [Source:RGD Symbol;Acc:631328]
ENSRNOG00000013971	2344.49	0.423283	0.0805466	5.25513	1.47921e-07	2.13e-06	5.67162	Psat1	1	protein_coding	phosphoserine aminotransferase 1 [Source:RGD Symbol;Acc:735170]
ENSRNOG00000014999	1215.77	0.422979	0.103728	4.07777	4.54707e-05	0.000336828	3.47259	Tnpo1	2	protein_coding	transportin 1 [Source:RGD Symbol;Acc:1308372]
ENSRNOG00000022485	345.612	0.422643	0.123844	3.41269	0.000643244	0.00330199	2.48122	Chuk	1	protein_coding	conserved helix-loop-helix ubiquitous kinase [Source:RGD Symbol;Acc:1306661]
ENSRNOG00000009156	656.47	0.422517	0.118425	3.5678	0.000359995	0.00200104	2.69875	Tra2a	4	protein_coding	transformer 2 alpha homolog [Source:RGD Symbol;Acc:1562563]
ENSRNOG00000005669	259.184	0.422357	0.125489	3.36568	0.000763555	0.00383876	2.41581	Car8	5	protein_coding	carbonic anhydrase 8 [Source:RGD Symbol;Acc:1304709]
ENSRNOG00000002244	1421.54	0.422065	0.0898196	4.69903	2.61402e-06	2.72193e-05	4.56512	Pdgfra	14	protein_coding	platelet derived growth factor receptor alpha [Source:RGD Symbol;Acc:3284]
ENSRNOG00000000645	942.776	0.421818	0.0929683	4.53723	5.69986e-06	5.31818e-05	4.27424	Reep3	20	protein_coding	receptor accessory protein 3 [Source:RGD Symbol;Acc:1560401]
ENSRNOG00000008298	606.274	0.421636	0.10516	4.00946	6.0857e-05	0.000431365	3.36516	Dock7	5	protein_coding	dedicator of cytokinesis 7 [Source:RGD Symbol;Acc:1309790]
ENSRNOG00000007329	766.581	0.420207	0.0866578	4.84905	1.24057e-06	1.41351e-05	4.8497	Frmd6	6	protein_coding	FERM domain containing 6 [Source:RGD Symbol;Acc:727810]
ENSRNOG00000024501	390.842	0.419921	0.113388	3.70342	0.000212716	0.00127126	2.89577	Rgs3	5	protein_coding	regulator of G-protein signaling 3 [Source:RGD Symbol;Acc:3566]
ENSRNOG00000040205	1646.72	0.419559	0.0890666	4.71062	2.4696e-06	2.59557e-05	4.58577	Zcchc24	16	protein_coding	zinc finger CCHC-type containing 24 [Source:RGD Symbol;Acc:1306164]
ENSRNOG00000007133	1504.78	0.419339	0.070224	5.97144	2.35165e-09	5.40953e-08	7.26684	Plxnb2	7	protein_coding	plexin B2 [Source:RGD Symbol;Acc:1305495]
ENSRNOG00000014963	2911.6	0.418864	0.085478	4.90026	9.57116e-07	1.13107e-05	4.94651	Adgrg1	19	protein_coding	adhesion G protein-coupled receptor G1 [Source:RGD Symbol;Acc:628617]
ENSRNOG00000007069	608.362	0.418514	0.0845742	4.94848	7.47939e-07	9.11103e-06	5.04043	Adhfe1	5	protein_coding	alcohol dehydrogenase, iron containing, 1 [Source:RGD Symbol;Acc:1308863]
ENSRNOG00000019727	343.09	0.417981	0.112906	3.70203	0.000213883	0.00127667	2.89392	Dph3	16	protein_coding	diphthamide biosynthesis 3 [Source:RGD Symbol;Acc:1590566]
ENSRNOG00000012795	579.137	0.41796	0.110816	3.77165	0.000162172	0.00101047	2.99548	Cables1	18	protein_coding	Cdk5 and Abl enzyme substrate 1 [Source:RGD Symbol;Acc:1305516]
ENSRNOG00000057367	7096	0.417384	0.0783662	5.32607	1.00358e-07	1.50126e-06	5.82354	Glud1	16	protein_coding	glutamate dehydrogenase 1 [Source:RGD Symbol;Acc:2708]
ENSRNOG00000011984	1264.62	0.416893	0.108272	3.85042	0.000117914	0.000768753	3.11421	Cxcl14	17	protein_coding	C-X-C motif chemokine ligand 14 [Source:RGD Symbol;Acc:1307406]
ENSRNOG00000006901	204.502	0.416702	0.11998	3.47309	0.000514495	0.00273612	2.56286	Cd320	7	protein_coding	CD320 molecule [Source:RGD Symbol;Acc:1305860]
ENSRNOG00000049661	288.85	0.416212	0.120226	3.46192	0.000536344	0.00283377	2.54764	Inafm1	1	protein_coding	InaF-motif containing 1 [Source:RGD Symbol;Acc:2301983]
ENSRNOG00000053518	545.623	0.415965	0.125537	3.3135	0.000921362	0.00451426	2.34541	Zscan26	17	protein_coding	zinc finger and SCAN domain containing 26 [Source:RGD Symbol;Acc:727885]
ENSRNOG00000004310	616.389	0.415641	0.0974147	4.26672	1.9837e-05	0.00016195	3.79062	Caskin2	10	protein_coding	cask-interacting protein 2 [Source:RGD Symbol;Acc:1309738]
ENSRNOG00000024863	230.238	0.413679	0.128737	3.21337	0.00131189	0.0060584	2.21764	Fam76b	8	protein_coding	family with sequence similarity 76, member B [Source:RGD Symbol;Acc:1311077]
ENSRNOG00000016021	319	0.413622	0.125671	3.29131	0.000997228	0.00482015	2.31694	Lims2	18	protein_coding	LIM zinc finger domain containing 2 [Source:RGD Symbol;Acc:1305273]
ENSRNOG00000020623	247.347	0.41337	0.127459	3.24315	0.00118217	0.00556828	2.25428	Aldh16a1	1	protein_coding	aldehyde dehydrogenase 16 family, member A1 [Source:RGD Symbol;Acc:1566295]
ENSRNOG00000030721	904.475	0.412874	0.109149	3.78267	0.000155156	0.000972551	3.01209	Fbrsl1	12	protein_coding	fibrosin-like 1 [Source:RGD Symbol;Acc:1563342]
ENSRNOG00000020905	2100.15	0.41067	0.0931022	4.41096	1.02914e-05	8.98884e-05	4.0463	Hdac5	10	protein_coding	histone deacetylase 5 [Source:RGD Symbol;Acc:619980]
ENSRNOG00000003463	1150.22	0.410092	0.114652	3.57684	0.000347779	0.00194644	2.71076	Srebf1	10	protein_coding	sterol regulatory element binding transcription factor 1 [Source:RGD Symbol;Acc:69423]
ENSRNOG00000014333	466.594	0.40991	0.0916329	4.47339	7.69883e-06	6.95788e-05	4.15752	Vcam1	2	protein_coding	vascular cell adhesion molecule 1 [Source:RGD Symbol;Acc:3952]
ENSRNOG00000016387	1197.01	0.409682	0.0741951	5.52169	3.35751e-08	5.73166e-07	6.24172	Rpl34	2	protein_coding	ribosomal protein L34 [Source:RGD Symbol;Acc:1309402]
ENSRNOG00000021174	215.955	0.408129	0.126762	3.21963	0.00128355	0.00595191	2.22534	Macrod1	1	protein_coding	MACRO domain containing 1 [Source:RGD Symbol;Acc:628701]
ENSRNOG00000021035	1548.71	0.408064	0.0895744	4.55559	5.22382e-06	4.93061e-05	4.3071	Rpl18	1	protein_coding	ribosomal protein L18 [Source:RGD Symbol;Acc:621182]
ENSRNOG00000008012	985.829	0.406276	0.100841	4.0289	5.60395e-05	0.000403077	3.39461	Abcb4	4	protein_coding	ATP binding cassette subfamily B member 4 [Source:RGD Symbol;Acc:620248]
ENSRNOG00000016816	734.277	0.40603	0.0876753	4.63106	3.638e-06	3.6133e-05	4.4421	Phf2	17	protein_coding	PHD finger protein 2 [Source:RGD Symbol;Acc:1305228]
ENSRNOG00000006209	380.06	0.405521	0.125739	3.2251	0.0012593	0.00585802	2.23225	Mbd6	7	protein_coding	methyl-CpG binding domain protein 6 [Source:RGD Symbol;Acc:1311050]
ENSRNOG00000008411	268.919	0.405518	0.123441	3.28511	0.00101941	0.00490914	2.30899	Sec23b	3	protein_coding	Sec23 homolog B, coat complex II component [Source:RGD Symbol;Acc:1310699]
ENSRNOG00000051170	3945.09	0.405166	0.123678	3.27598	0.00105297	0.00503595	2.29792	Ddx17	7	protein_coding	DEAD-box helicase 17 [Source:RGD Symbol;Acc:1304945]
ENSRNOG00000012185	343.358	0.405012	0.101494	3.99048	6.59387e-05	0.000462013	3.33535	Zfyve21	6	protein_coding	zinc finger FYVE-type containing 21 [Source:RGD Symbol;Acc:1311036]
ENSRNOG00000017489	770.741	0.404971	0.113954	3.55381	0.000379695	0.0020962	2.67857	Gse1	19	protein_coding	Gse1 coiled-coil protein [Source:RGD Symbol;Acc:1562686]
ENSRNOG00000020594	210.675	0.40453	0.122693	3.2971	0.00097687	0.00474332	2.32392	Rhbdf1	10	protein_coding	rhomboid 5 homolog 1 [Source:RGD Symbol;Acc:1305075]
ENSRNOG00000018125	463.89	0.40293	0.123632	3.25911	0.00111761	0.00530831	2.27504	Sephs1	17	protein_coding	selenophosphate synthetase 1 [Source:RGD Symbol;Acc:1311182]
ENSRNOG00000001525	1098.83	0.402913	0.0842197	4.78407	1.71784e-06	1.88113e-05	4.72558	Igsf11	11	protein_coding	immunoglobulin superfamily, member 11 [Source:RGD Symbol;Acc:1308758]
ENSRNOG00000008639	2529.61	0.402899	0.0684715	5.8842	3.99996e-09	8.64393e-08	7.06329	Pabpc1	7	protein_coding	poly(A) binding protein, cytoplasmic 1 [Source:RGD Symbol;Acc:619838]
ENSRNOG00000031053	11936.6	0.402413	0.0963465	4.17673	2.95733e-05	0.000230997	3.63639	ND4L	MT	protein_coding	NADH dehydrogenase subunit 4L [Source:NCBI gene;Acc:26200]
ENSRNOG00000000248	1908.72	0.402115	0.0746843	5.3842	7.27692e-08	1.13862e-06	5.94362	Srsf2	10	protein_coding	serine and arginine rich splicing factor 2 [Source:RGD Symbol;Acc:1359422]
ENSRNOG00000028904	532.11	0.402095	0.103675	3.87843	0.000105133	0.000693772	3.15878	Vps9d1	19	protein_coding	VPS9 domain containing 1 [Source:RGD Symbol;Acc:1565149]
ENSRNOG00000016580	3030.69	0.401503	0.0927313	4.32974	1.49283e-05	0.000125518	3.90129	Rps23	2	protein_coding	ribosomal protein S23 [Source:RGD Symbol;Acc:621039]
ENSRNOG00000012966	270.916	0.401177	0.116881	3.43235	0.000598369	0.0031077	2.50756	Acadl	9	protein_coding	acyl-CoA dehydrogenase, long chain [Source:RGD Symbol;Acc:2011]
ENSRNOG00000016936	832.75	0.400403	0.0826941	4.84198	1.28554e-06	1.45568e-05	4.83693	Nadk	5	protein_coding	NAD kinase [Source:RGD Symbol;Acc:1642420]
ENSRNOG00000019177	1828.36	0.400086	0.0870081	4.59826	4.2604e-06	4.12233e-05	4.38486	Psd2	18	protein_coding	pleckstrin and Sec7 domain containing 2 [Source:RGD Symbol;Acc:1311075]
ENSRNOG00000013777	259.071	0.39971	0.117242	3.40927	0.000651375	0.00333553	2.47683	Rnf166	19	protein_coding	ring finger protein 166 [Source:RGD Symbol;Acc:1302950]
ENSRNOG00000034015	1263.15	0.399312	0.0802493	4.97589	6.49495e-07	8.01189e-06	5.09626	Capn2	13	protein_coding	calpain 2 [Source:RGD Symbol;Acc:2268]
ENSRNOG00000014623	566.426	0.399148	0.0900067	4.43465	9.22233e-06	8.14751e-05	4.08898	Smurf2	10	protein_coding	SMAD specific E3 ubiquitin protein ligase 2 [Source:RGD Symbol;Acc:1310067]
ENSRNOG00000019394	322.433	0.398639	0.122257	3.26065	0.00111157	0.0052851	2.27695	Mpv17l2	16	protein_coding	MPV17 mitochondrial inner membrane protein like 2 [Source:RGD Symbol;Acc:1308064]
ENSRNOG00000015991	412.684	0.398051	0.128774	3.09108	0.0019943	0.00859908	2.06555	Npr2	5	protein_coding	natriuretic peptide receptor 2 [Source:RGD Symbol;Acc:620851]
ENSRNOG00000009997	266.493	0.397903	0.112704	3.53051	0.000414752	0.00226496	2.64494	Erap1	2	protein_coding	endoplasmic reticulum aminopeptidase 1 [Source:RGD Symbol;Acc:708542]
ENSRNOG00000052113	19487.7	0.397193	0.0994338	3.99455	6.48178e-05	0.00045525	3.34175	Ppp1r9b	10	protein_coding	protein phosphatase 1, regulatory subunit 9B [Source:RGD Symbol;Acc:632281]
ENSRNOG00000011419	1233.82	0.396695	0.088369	4.48908	7.15319e-06	6.52438e-05	4.18546	Aldh6a1	6	protein_coding	aldehyde dehydrogenase 6 family, member A1 [Source:RGD Symbol;Acc:621556]
ENSRNOG00000022943	340.901	0.396544	0.116997	3.38935	0.000700581	0.00355886	2.44869	Dgka	7	protein_coding	diacylglycerol kinase, alpha [Source:RGD Symbol;Acc:70904]
ENSRNOG00000010235	1462.91	0.396405	0.0779362	5.08627	3.65181e-07	4.8045e-06	5.31835	Pkig	3	protein_coding	cAMP-dependent protein kinase inhibitor gamma [Source:RGD Symbol;Acc:628775]
ENSRNOG00000006992	3289.81	0.396071	0.0565691	7.00154	2.53162e-12	1.10231e-10	9.9577	Rpl7	5	protein_coding	ribosomal protein L7 [Source:RGD Symbol;Acc:735169]
ENSRNOG00000017309	3523.84	0.395857	0.11024	3.59087	0.000329582	0.00185739	2.7311	Rsrp1	5	protein_coding	arginine and serine rich protein 1 [Source:RGD Symbol;Acc:1359529]
ENSRNOG00000019692	917.025	0.395785	0.0979089	4.04238	5.2912e-05	0.000383473	3.41627	Metrn	10	protein_coding	meteorin, glial cell differentiation regulator [Source:RGD Symbol;Acc:1306222]
ENSRNOG00000012346	938.041	0.394288	0.0879665	4.48225	7.38614e-06	6.70759e-05	4.17343	Epb41l2	1	protein_coding	erythrocyte membrane protein band 4.1-like 2 [Source:RGD Symbol;Acc:1563977]
ENSRNOG00000018645	4184.54	0.394004	0.0586527	6.71758	1.84762e-11	6.89557e-10	9.16143	Rpsa	8	protein_coding	ribosomal protein SA [Source:RGD Symbol;Acc:71026]
ENSRNOG00000004214	2313.25	0.39368	0.0720967	5.46044	4.7495e-08	7.80733e-07	6.1075	Rpl26	10	protein_coding	ribosomal protein L26 [Source:RGD Symbol;Acc:1310607]
ENSRNOG00000005323	758.114	0.39323	0.0968165	4.0616	4.87367e-05	0.000357223	3.44706	AABR07064873.1	6	processed_transcript	-
ENSRNOG00000007241	497.023	0.39216	0.115983	3.38118	0.00072174	0.0036486	2.43787	Fnbp4	3	protein_coding	formin binding protein 4 [Source:RGD Symbol;Acc:1309238]
ENSRNOG00000016099	856.46	0.391719	0.1185	3.30566	0.000947521	0.00461613	2.33572	Id4	17	protein_coding	inhibitor of DNA binding 4, HLH protein [Source:RGD Symbol;Acc:631428]
ENSRNOG00000016828	389.661	0.391682	0.119181	3.28645	0.0010146	0.00489081	2.31062	Cmtm5	15	protein_coding	CKLF-like MARVEL transmembrane domain containing 5 [Source:RGD Symbol;Acc:1307045]
ENSRNOG00000054626	2804.07	0.391162	0.0692587	5.64784	1.62478e-08	3.00134e-07	6.52269	Rps8	5	protein_coding	ribosomal protein S8 [Source:RGD Symbol;Acc:61910]
ENSRNOG00000006865	3480.57	0.390935	0.0548773	7.1238	1.0499e-12	5.06932e-11	10.2951	Laptm4a	6	protein_coding	lysosomal protein transmembrane 4 alpha [Source:RGD Symbol;Acc:735179]
ENSRNOG00000016640	2291.37	0.389694	0.0928189	4.19844	2.68764e-05	0.000212083	3.67349	Dner	9	protein_coding	delta/notch-like EGF repeat containing [Source:RGD Symbol;Acc:1359385]
ENSRNOG00000016592	4135.31	0.389637	0.0515684	7.55573	4.16523e-14	2.57119e-12	11.5899	Gnai2	8	protein_coding	G protein subunit alpha i2 [Source:RGD Symbol;Acc:620243]
ENSRNOG00000008421	1249.58	0.389362	0.0607339	6.41095	1.44615e-10	4.3355e-09	8.36296	Klhl5	14	protein_coding	kelch-like family member 5 [Source:RGD Symbol;Acc:1309661]
ENSRNOG00000024577	521.612	0.388499	0.115766	3.35592	0.000791024	0.00395259	2.40312	Gamt	7	protein_coding	guanidinoacetate N-methyltransferase [Source:RGD Symbol;Acc:2659]
ENSRNOG00000001190	668.818	0.388188	0.076922	5.04652	4.49931e-07	5.77919e-06	5.23813	Git2	12	protein_coding	GIT ArfGAP 2 [Source:RGD Symbol;Acc:1359708]
ENSRNOG00000010815	310.21	0.387981	0.124257	3.12241	0.00179375	0.007902	2.10226	Elf2	2	protein_coding	E74 like ETS transcription factor 2 [Source:RGD Symbol;Acc:1310585]
ENSRNOG00000012820	2296.85	0.386884	0.0837697	4.61843	3.86659e-06	3.80163e-05	4.42003	Add3	1	protein_coding	adducin 3 [Source:RGD Symbol;Acc:2043]
ENSRNOG00000053210	913.808	0.386876	0.111053	3.48369	0.000494545	0.00264541	2.57751	Zc3h11a	13	protein_coding	zinc finger CCCH-type containing 11A [Source:RGD Symbol;Acc:1308290]
ENSRNOG00000053272	1091.91	0.386482	0.0816763	4.73188	2.22449e-06	2.36342e-05	4.62646	Chi3l1	13	protein_coding	chitinase 3 like 1 [Source:RGD Symbol;Acc:620874]
ENSRNOG00000006004	1016.93	0.386283	0.0925624	4.17322	3.00325e-05	0.000233835	3.63109	Phc2	5	protein_coding	polyhomeotic homolog 2 [Source:RGD Symbol;Acc:1307912]
ENSRNOG00000018524	1292.12	0.38595	0.0870944	4.4314	9.36251e-06	8.26636e-05	4.08269	Ezr	1	protein_coding	ezrin [Source:RGD Symbol;Acc:621161]
ENSRNOG00000023910	494.663	0.385262	0.101352	3.80121	0.000143991	0.000915907	3.03815	Man2b1	19	protein_coding	mannosidase, alpha, class 2B, member 1 [Source:RGD Symbol;Acc:3039]
ENSRNOG00000019578	3958.97	0.384439	0.0922558	4.16709	3.08508e-05	0.000239823	3.62011	Rps16	1	protein_coding	ribosomal protein S16 [Source:RGD Symbol;Acc:621031]
ENSRNOG00000059463	591.925	0.383619	0.103713	3.69885	0.000216581	0.00129172	2.88883	Slc39a1	2	protein_coding	solute carrier family 39 member 1 [Source:RGD Symbol;Acc:1305241]
ENSRNOG00000056955	917.472	0.382577	0.111464	3.43228	0.000598524	0.0031077	2.50756	Bicdl1	12	protein_coding	BICD family like cargo adaptor 1 [Source:RGD Symbol;Acc:1310292]
ENSRNOG00000004061	749.34	0.381945	0.105692	3.61375	0.000301797	0.00172136	2.76413	Pnn	6	protein_coding	pinin, desmosome associated protein [Source:RGD Symbol;Acc:1597086]
ENSRNOG00000010252	617.223	0.381447	0.0969759	3.93342	8.37445e-05	0.000569058	3.24484	Hexa	8	protein_coding	hexosaminidase subunit alpha [Source:RGD Symbol;Acc:2792]
ENSRNOG00000001808	282.831	0.380947	0.106814	3.56645	0.000361849	0.00200829	2.69717	Ints13	4	protein_coding	integrator complex subunit 13 [Source:RGD Symbol;Acc:1592236]
ENSRNOG00000008738	1708.82	0.380265	0.0837094	4.54268	5.55434e-06	5.19808e-05	4.28416	Tp53i11	3	protein_coding	tumor protein p53 inducible protein 11 [Source:RGD Symbol;Acc:1308395]
ENSRNOG00000055925	6734.85	0.37992	0.0726315	5.23079	1.68785e-07	2.3974e-06	5.62026	Zc3h7b	7	protein_coding	zinc finger CCCH-type containing 7B [Source:RGD Symbol;Acc:1307064]
ENSRNOG00000052620	2403.46	0.379538	0.0569592	6.66332	2.67701e-11	9.52913e-10	9.02095	Rack1	10	protein_coding	receptor for activated C kinase 1 [Source:RGD Symbol;Acc:69229]
ENSRNOG00000016460	12620.1	0.378995	0.0790469	4.79456	1.63031e-06	1.79875e-05	4.74503	Clu	15	protein_coding	clusterin [Source:RGD Symbol;Acc:3907]
ENSRNOG00000028946	1249.45	0.378573	0.0847675	4.46602	7.96891e-06	7.16125e-05	4.14501	Cdc42ep4	10	protein_coding	CDC42 effector protein 4 [Source:RGD Symbol;Acc:1311567]
ENSRNOG00000020698	1915.64	0.376915	0.0744663	5.06156	4.15849e-07	5.38396e-06	5.2689	Rnd2	10	protein_coding	Rho family GTPase 2 [Source:RGD Symbol;Acc:1306172]
ENSRNOG00000050741	261.055	0.376182	0.121391	3.09892	0.00194226	0.00841683	2.07485	Rbm4	1	protein_coding	RNA binding motif protein 4 [Source:RGD Symbol;Acc:1306891]
ENSRNOG00000001113	2553.07	0.375905	0.0601459	6.24988	4.10755e-10	1.12115e-08	7.95034	Mmd2	12	protein_coding	monocyte to macrophage differentiation-associated 2 [Source:RGD Symbol;Acc:1306506]
ENSRNOG00000026842	690.01	0.37566	0.0965101	3.89244	9.92411e-05	0.000660554	3.18009	Nnt	2	protein_coding	nicotinamide nucleotide transhydrogenase [Source:RGD Symbol;Acc:1587346]
ENSRNOG00000000985	324.128	0.374598	0.109142	3.43222	0.000598666	0.0031077	2.50756	Cpsf4	12	protein_coding	cleavage and polyadenylation specific factor 4 [Source:RGD Symbol;Acc:620440]
ENSRNOG00000000593	996.805	0.374588	0.109824	3.41081	0.000647694	0.00331931	2.47895	Rev3l	20	protein_coding	REV3 like, DNA directed polymerase zeta catalytic subunit [Source:RGD Symbol;Acc:1307087]
ENSRNOG00000017863	664.31	0.373848	0.11537	3.24043	0.00119349	0.00560717	2.25126	Zeb1	17	protein_coding	zinc finger E-box binding homeobox 1 [Source:RGD Symbol;Acc:3831]
ENSRNOG00000006559	577.995	0.373714	0.120806	3.0935	0.0019781	0.00853929	2.06858	Akap8	7	protein_coding	A-kinase anchoring protein 8 [Source:RGD Symbol;Acc:620832]
ENSRNOG00000010077	652.856	0.372136	0.118486	3.14077	0.00168507	0.00749317	2.12533	Smarcd3	4	protein_coding	SWI/SNF related, matrix associated, actin dependent regulator of chromatin, subfamily d, member 3 [Source:RGD Symbol;Acc:1311869]
ENSRNOG00000015332	297.275	0.371821	0.105833	3.51327	0.000442623	0.00239836	2.62009	Thoc1	18	protein_coding	THO complex 1 [Source:RGD Symbol;Acc:1308657]
ENSRNOG00000012622	910.79	0.371051	0.115861	3.20255	0.00136216	0.00624323	2.20459	Mmp15	19	protein_coding	matrix metallopeptidase 15 [Source:RGD Symbol;Acc:1308937]
ENSRNOG00000006228	501.607	0.370164	0.11901	3.11035	0.00186868	0.00816813	2.08788	Pdia4	4	protein_coding	protein disulfide isomerase family A, member 4 [Source:RGD Symbol;Acc:619835]
ENSRNOG00000030371	86375.5	0.36986	0.069466	5.32433	1.01325e-07	1.51263e-06	5.82027	COX2	MT	protein_coding	COXII [Source:NCBI gene;Acc:26198]
ENSRNOG00000018958	2523.96	0.369549	0.0900002	4.10609	4.02417e-05	0.000302893	3.51871	Mt3	19	protein_coding	metallothionein 3 [Source:RGD Symbol;Acc:621252]
ENSRNOG00000048277	420.143	0.369494	0.101665	3.63443	0.000278594	0.00160874	2.79352	AABR07035787.1	12	protein_coding	-
ENSRNOG00000047493	971.104	0.367977	0.112827	3.26142	0.00110857	0.00527425	2.27784	Slco1a4	4	protein_coding	solute carrier organic anion transporter family, member 1a4 [Source:RGD Symbol;Acc:621389]
ENSRNOG00000010897	469.872	0.367912	0.110341	3.33431	0.000855098	0.00423067	2.37359	Nek6	3	protein_coding	NIMA-related kinase 6 [Source:RGD Symbol;Acc:727779]
ENSRNOG00000014614	444.814	0.367335	0.101356	3.62422	0.000289838	0.00166478	2.77864	Cxxc1	18	protein_coding	CXXC finger protein 1 [Source:RGD Symbol;Acc:1310755]
ENSRNOG00000032048	774.838	0.366507	0.120442	3.04301	0.00234227	0.00985261	2.00645	Zfp462	5	protein_coding	zinc finger protein 462 [Source:RGD Symbol;Acc:1562123]
ENSRNOG00000019915	569.718	0.366279	0.105294	3.47862	0.000504006	0.00268717	2.5707	Xrcc1	1	protein_coding	X-ray repair cross complementing 1 [Source:RGD Symbol;Acc:619823]
ENSRNOG00000019555	541.836	0.365756	0.118344	3.0906	0.00199751	0.00861034	2.06498	Arap1	1	protein_coding	ArfGAP with RhoGAP domain, ankyrin repeat and PH domain 1 [Source:RGD Symbol;Acc:1310385]
ENSRNOG00000029510	1709.99	0.365046	0.0700018	5.21481	1.84002e-07	2.59339e-06	5.58613	Plxnb1	8	protein_coding	plexin B1 [Source:RGD Symbol;Acc:1310564]
ENSRNOG00000029778	963.368	0.364809	0.102143	3.57154	0.000354889	0.00197791	2.70379	Maob	X	protein_coding	monoamine oxidase B [Source:RGD Symbol;Acc:3041]
ENSRNOG00000017172	2957.8	0.363994	0.0643601	5.65559	1.55314e-08	2.88356e-07	6.54007	Mvb12b	3	protein_coding	multivesicular body subunit 12B [Source:RGD Symbol;Acc:1309709]
ENSRNOG00000013160	1195.4	0.363685	0.0738876	4.92213	8.56067e-07	1.02322e-05	4.99003	Sash1	1	protein_coding	SAM and SH3 domain containing 1 [Source:RGD Symbol;Acc:1566017]
ENSRNOG00000027503	920.082	0.363535	0.0763548	4.76113	1.92508e-06	2.07852e-05	4.68225	Rps25	8	protein_coding	ribosomal protein s25 [Source:RGD Symbol;Acc:621043]
ENSRNOG00000009102	1497.61	0.363296	0.0675259	5.3801	7.44456e-08	1.15989e-06	5.93558	Fermt2	15	protein_coding	fermitin family member 2 [Source:RGD Symbol;Acc:1311799]
ENSRNOG00000010938	394.436	0.362468	0.117784	3.0774	0.00208812	0.00893056	2.04912	Slc7a10	1	protein_coding	solute carrier family 7 member 10 [Source:RGD Symbol;Acc:621672]
ENSRNOG00000059605	25968.7	0.362101	0.111329	3.25252	0.00114387	0.005412	2.26664	Ddn	7	protein_coding	dendrin [Source:RGD Symbol;Acc:2497]
ENSRNOG00000009740	1299.18	0.36111	0.0913905	3.95129	7.77316e-05	0.000533402	3.27295	Slco1c1	4	protein_coding	solute carrier organic anion transporter family, member 1c1 [Source:RGD Symbol;Acc:628660]
ENSRNOG00000015840	734.721	0.361044	0.0771513	4.67969	2.87313e-06	2.94975e-05	4.53021	Hsd17b4	18	protein_coding	hydroxysteroid (17-beta) dehydrogenase 4 [Source:RGD Symbol;Acc:621806]
ENSRNOG00000013013	1169.51	0.360832	0.071622	5.03801	4.70407e-07	6.00528e-06	5.22147	Tle3	8	protein_coding	TLE family member 3, transcriptional corepressor [Source:RGD Symbol;Acc:620292]
ENSRNOG00000025338	375.608	0.36005	0.110896	3.24672	0.00116743	0.00550774	2.25903	Msi2	10	protein_coding	musashi RNA-binding protein 2 [Source:RGD Symbol;Acc:1560397]
ENSRNOG00000000501	1183.34	0.359914	0.0883415	4.07412	4.61879e-05	0.000340933	3.46733	Zfp523	20	protein_coding	zinc finger protein 523 [Source:RGD Symbol;Acc:1306239]
ENSRNOG00000011104	553.289	0.359274	0.114337	3.14225	0.00167653	0.0074643	2.12701	LOC100360057	5	protein_coding	ribosomal protein L22-like [Source:RGD Symbol;Acc:2322888]
ENSRNOG00000012640	567.678	0.358936	0.0944664	3.79962	0.000144921	0.00092062	3.03592	Dpp7	3	protein_coding	dipeptidylpeptidase 7 [Source:RGD Symbol;Acc:71073]
ENSRNOG00000032042	706.891	0.357877	0.107142	3.3402	0.000837171	0.00415321	2.38162	RGD1560108	1	protein_coding	similar to RIKEN cDNA 2700081O15 [Source:RGD Symbol;Acc:1560108]
ENSRNOG00000012830	905.121	0.357193	0.0992165	3.60013	0.000318055	0.00180113	2.74445	Paqr8	9	protein_coding	progestin and adipoQ receptor family member 8 [Source:RGD Symbol;Acc:1311710]
ENSRNOG00000004449	502.967	0.356162	0.0855641	4.16251	3.14762e-05	0.00024352	3.61346	E2f6	6	protein_coding	E2F transcription factor 6 [Source:RGD Symbol;Acc:631412]
ENSRNOG00000056337	362.252	0.355916	0.10613	3.35357	0.000797754	0.00398333	2.39975	Crtc2	2	protein_coding	CREB regulated transcription coactivator 2 [Source:RGD Symbol;Acc:1308903]
ENSRNOG00000019688	950.636	0.355839	0.0997392	3.56769	0.00036014	0.00200108	2.69874	Diaph1	18	protein_coding	diaphanous-related formin 1 [Source:RGD Symbol;Acc:1310707]
ENSRNOG00000018795	2285.66	0.355042	0.0696193	5.09976	3.40077e-07	4.49037e-06	5.34772	Rpl18a	16	protein_coding	ribosomal protein L18A [Source:RGD Symbol;Acc:1302976]
ENSRNOG00000018798	4668.85	0.354948	0.0771458	4.60101	4.20454e-06	4.08449e-05	4.38886	Bcan	2	protein_coding	brevican [Source:RGD Symbol;Acc:2194]
ENSRNOG00000006077	864.51	0.353959	0.0706195	5.0122	5.38124e-07	6.75773e-06	5.1702	Snx5	3	protein_coding	sorting nexin 5 [Source:RGD Symbol;Acc:1310190]
ENSRNOG00000007610	623.016	0.353435	0.09512	3.71567	0.000202663	0.00122317	2.91251	Gdf11	7	protein_coding	growth differentiation factor 11 [Source:RGD Symbol;Acc:2673]
ENSRNOG00000051499	363.067	0.352454	0.108891	3.23676	0.00120895	0.0056689	2.2465	Tcf3	7	protein_coding	transcription factor 3 [Source:RGD Symbol;Acc:620914]
ENSRNOG00000004741	2113.42	0.352089	0.0964965	3.64872	0.000263548	0.00153079	2.81509	Rpl19	10	protein_coding	ribosomal protein L19 [Source:RGD Symbol;Acc:621183]
ENSRNOG00000021213	622.989	0.351858	0.0928412	3.78989	0.000150715	0.000950823	3.0219	Lix1l	2	protein_coding	limb and CNS expressed 1 like [Source:RGD Symbol;Acc:1593161]
ENSRNOG00000018114	580.092	0.351159	0.0800558	4.38642	1.1523e-05	9.9282e-05	4.00313	Acadvl	10	protein_coding	acyl-CoA dehydrogenase, very long chain [Source:RGD Symbol;Acc:2014]
ENSRNOG00000051620	677.929	0.351059	0.111546	3.14721	0.00164836	0.00735454	2.13344	Tspan9	4	protein_coding	tetraspanin 9 [Source:RGD Symbol;Acc:1304740]
ENSRNOG00000027360	650.154	0.350934	0.104829	3.34768	0.000814915	0.00405517	2.39199	Srsf7	6	protein_coding	serine and arginine rich splicing factor 7 [Source:RGD Symbol;Acc:1307425]
ENSRNOG00000000503	613.596	0.350288	0.0873947	4.00811	6.12065e-05	0.000433423	3.36309	Ppard	20	protein_coding	peroxisome proliferator-activated receptor delta [Source:RGD Symbol;Acc:3370]
ENSRNOG00000015417	1513.65	0.349315	0.0804724	4.3408	1.41963e-05	0.000119776	3.92163	Kansl3	9	protein_coding	KAT8 regulatory NSL complex subunit 3 [Source:RGD Symbol;Acc:1309220]
ENSRNOG00000008555	1196.2	0.349296	0.0852052	4.09947	4.14098e-05	0.000310679	3.50769	Rps20	5	protein_coding	ribosomal protein S20 [Source:RGD Symbol;Acc:621037]
ENSRNOG00000000875	1252.36	0.349053	0.0945275	3.6926	0.000221969	0.00131794	2.8801	Fhl1	X	protein_coding	four and a half LIM domains 1 [Source:RGD Symbol;Acc:2615]
ENSRNOG00000010042	371.199	0.348297	0.103868	3.35327	0.000798624	0.00398495	2.39958	Wdfy2	15	protein_coding	WD repeat and FYVE domain containing 2 [Source:RGD Symbol;Acc:1307337]
ENSRNOG00000001204	843.567	0.347577	0.0792893	4.38365	1.16706e-05	0.000100377	3.99837	Ankrd13a	12	protein_coding	ankyrin repeat domain 13a [Source:RGD Symbol;Acc:1308577]
ENSRNOG00000017418	3366.83	0.347181	0.0627427	5.53341	3.14065e-08	5.38029e-07	6.26919	Rps3	1	protein_coding	ribosomal protein S3 [Source:RGD Symbol;Acc:619888]
ENSRNOG00000000498	645.884	0.347059	0.0803941	4.31697	1.58183e-05	0.000132379	3.87818	Anks1a	20	protein_coding	ankyrin repeat and sterile alpha motif domain containing 1A [Source:RGD Symbol;Acc:1309183]
ENSRNOG00000029535	1407.17	0.347016	0.0762589	4.5505	5.35197e-06	5.04182e-05	4.29741	Nrbp2	7	protein_coding	nuclear receptor binding protein 2 [Source:RGD Symbol;Acc:1591749]
ENSRNOG00000002163	457.818	0.346789	0.110443	3.13998	0.00168961	0.00750654	2.12456	Klf3	14	protein_coding	Kruppel like factor 3 [Source:RGD Symbol;Acc:1593290]
ENSRNOG00000008810	9871.66	0.346195	0.0994529	3.48099	0.00049956	0.00266833	2.57376	Nsmf	3	protein_coding	NMDA receptor synaptonuclear signaling and neuronal migration factor [Source:RGD Symbol;Acc:619819]
ENSRNOG00000033473	763.591	0.346132	0.0922666	3.75143	0.000175829	0.00108402	2.96496	Rpl36	9	protein_coding	ribosomal protein L36 [Source:RGD Symbol;Acc:62085]
ENSRNOG00000014214	1930.58	0.344507	0.0696496	4.94629	7.56426e-07	9.18382e-06	5.03698	Rpl27a	1	protein_coding	ribosomal protein L27a [Source:RGD Symbol;Acc:1309771]
ENSRNOG00000009219	591.378	0.34407	0.102439	3.3588	0.000782828	0.00391816	2.40692	Hepacam	8	protein_coding	hepatic and glial cell adhesion molecule [Source:NCBI gene;Acc:300517]
ENSRNOG00000020014	685.692	0.344005	0.10029	3.43011	0.000603338	0.00312676	2.50491	Myh14	1	protein_coding	myosin heavy chain 14 [Source:RGD Symbol;Acc:1306821]
ENSRNOG00000008620	809.539	0.343742	0.11228	3.06148	0.00220243	0.00934499	2.02942	Smad3	8	protein_coding	SMAD family member 3 [Source:RGD Symbol;Acc:3032]
ENSRNOG00000061424	540.755	0.343623	0.0843253	4.07497	4.60207e-05	0.000340214	3.46825	Map3k3	10	protein_coding	mitogen activated protein kinase kinase kinase 3 [Source:RGD Symbol;Acc:1304575]
ENSRNOG00000047307	1032.4	0.342829	0.102025	3.36025	0.000778731	0.00390166	2.40875	Cntfr	5	protein_coding	ciliary neurotrophic factor receptor [Source:RGD Symbol;Acc:1303100]
ENSRNOG00000018231	1242.7	0.342292	0.11041	3.10019	0.00193397	0.00839333	2.07607	Nacc2	3	protein_coding	NACC family member 2 [Source:RGD Symbol;Acc:1309292]
ENSRNOG00000015221	1911.48	0.342022	0.0679332	5.03468	4.78639e-07	6.10505e-06	5.21431	Eif3f	1	protein_coding	eukaryotic translation initiation factor 3, subunit F [Source:RGD Symbol;Acc:1306112]
ENSRNOG00000014482	612.086	0.341577	0.105652	3.23304	0.00122481	0.00572858	2.24195	Slf2	1	protein_coding	SMC5-SMC6 complex localization factor 2 [Source:RGD Symbol;Acc:1560300]
ENSRNOG00000010436	460.995	0.339276	0.0915582	3.70558	0.000210907	0.00126406	2.89823	Zbtb17	5	protein_coding	zinc finger and BTB domain containing 17 [Source:RGD Symbol;Acc:1307143]
ENSRNOG00000020813	768.186	0.338677	0.101093	3.35014	0.000807718	0.00402346	2.3954	Ltbp3	1	protein_coding	latent transforming growth factor beta binding protein 3 [Source:RGD Symbol;Acc:62057]
ENSRNOG00000015845	1177.02	0.338471	0.0895018	3.78173	0.000155745	0.000975404	3.01082	Fam129b	3	protein_coding	family with sequence similarity 129, member B [Source:RGD Symbol;Acc:1307018]
ENSRNOG00000000490	1567.03	0.338044	0.0829943	4.0731	4.6392e-05	0.000342094	3.46585	Rps10	20	protein_coding	ribosomal protein S10 [Source:RGD Symbol;Acc:621024]
ENSRNOG00000032574	955.361	0.337282	0.0861797	3.9137	9.08913e-05	0.000612783	3.21269	Scrib	7	protein_coding	scribbled planar cell polarity protein [Source:RGD Symbol;Acc:1565055]
ENSRNOG00000003228	906.334	0.337211	0.102666	3.28456	0.00102144	0.00491491	2.30848	Mid1ip1	X	protein_coding	MID1 interacting protein 1 [Source:RGD Symbol;Acc:1303258]
ENSRNOG00000008277	462.83	0.337175	0.108092	3.11935	0.00181251	0.00795828	2.09918	Bag1	5	protein_coding	Bcl2 associated athanogene 1 [Source:RGD Symbol;Acc:1305203]
ENSRNOG00000021156	433.592	0.336864	0.101895	3.30599	0.000946419	0.00461377	2.33594	Vegfb	1	protein_coding	vascular endothelial growth factor B [Source:RGD Symbol;Acc:619799]
ENSRNOG00000015461	2570.9	0.336821	0.0529185	6.36491	1.9541e-10	5.66109e-09	8.2471	Serpine2	9	protein_coding	serpin family E member 2 [Source:RGD Symbol;Acc:3748]
ENSRNOG00000011893	3539.72	0.33643	0.0636654	5.28434	1.2616e-07	1.83836e-06	5.73557	Rps3a	2	protein_coding	ribosomal protein S3a [Source:RGD Symbol;Acc:62078]
ENSRNOG00000020871	913.118	0.336143	0.0931696	3.60787	0.000308725	0.001752	2.75647	Ltbp4	1	protein_coding	latent transforming growth factor beta binding protein 4 [Source:RGD Symbol;Acc:1307033]
ENSRNOG00000009538	363.689	0.334536	0.100708	3.32183	0.000894299	0.00440822	2.35574	Etfdh	2	protein_coding	electron transfer flavoprotein dehydrogenase [Source:RGD Symbol;Acc:735052]
ENSRNOG00000012199	881.592	0.3344	0.101475	3.2954	0.000982821	0.0047643	2.322	Sox2	2	protein_coding	SRY box 2 [Source:RGD Symbol;Acc:1565646]
ENSRNOG00000021748	477.215	0.334362	0.104313	3.20538	0.00134884	0.0061977	2.20777	Las1l	X	protein_coding	LAS1-like, ribosome biogenesis factor [Source:RGD Symbol;Acc:1565755]
ENSRNOG00000009824	279.812	0.334054	0.108791	3.0706	0.00213626	0.00910386	2.04077	Irf2	16	protein_coding	interferon regulatory factor 2 [Source:RGD Symbol;Acc:1304922]
ENSRNOG00000011452	11064.2	0.333399	0.102719	3.24574	0.00117146	0.00552143	2.25795	Aldoc	10	protein_coding	aldolase, fructose-bisphosphate C [Source:RGD Symbol;Acc:2091]
ENSRNOG00000000520	1858.55	0.333167	0.0734399	4.53659	5.71715e-06	5.32378e-05	4.27378	Srsf3	20	protein_coding	serine and arginine rich splicing factor 3 [Source:RGD Symbol;Acc:1309233]
ENSRNOG00000012787	696.57	0.332885	0.106841	3.11571	0.00183505	0.00803795	2.09485	Tmem164	X	protein_coding	transmembrane protein 164 [Source:RGD Symbol;Acc:1563286]
ENSRNOG00000032395	397.058	0.331745	0.104584	3.17205	0.00151368	0.00685182	2.16419	Tfcp2	7	protein_coding	transcription factor CP2 [Source:RGD Symbol;Acc:1306738]
ENSRNOG00000054549	336.766	0.331611	0.107757	3.07738	0.00208827	0.00893056	2.04912	Lss	20	protein_coding	lanosterol synthase [Source:RGD Symbol;Acc:620955]
ENSRNOG00000024239	830.979	0.331588	0.105118	3.15445	0.00160801	0.00721458	2.14179	Fam89b	1	protein_coding	family with sequence similarity 89, member B [Source:RGD Symbol;Acc:1311544]
ENSRNOG00000021085	1939.68	0.331565	0.0947866	3.49801	0.000468737	0.00252211	2.59824	Sf1	1	protein_coding	splicing factor 1 [Source:RGD Symbol;Acc:620645]
ENSRNOG00000007921	1329.31	0.331523	0.0857678	3.86536	0.000110928	0.000728072	3.13783	Hnrnpm	7	protein_coding	heterogeneous nuclear ribonucleoprotein M [Source:RGD Symbol;Acc:620369]
ENSRNOG00000023363	462.441	0.331168	0.0876006	3.78043	0.000156559	0.000979664	3.00892	Ing4	4	protein_coding	inhibitor of growth family, member 4 [Source:RGD Symbol;Acc:1309407]
ENSRNOG00000017194	754.529	0.329917	0.0940342	3.50848	0.00045067	0.00243565	2.61339	Prdx1	5	protein_coding	peroxiredoxin 1 [Source:RGD Symbol;Acc:620039]
ENSRNOG00000051440	2934.46	0.329848	0.0598056	5.51534	3.48104e-08	5.92182e-07	6.22754	Ppp1r12b	13	protein_coding	protein phosphatase 1, regulatory subunit 12B [Source:RGD Symbol;Acc:1309287]
ENSRNOG00000025629	269.593	0.329679	0.107251	3.0739	0.00211278	0.00901166	2.0452	Prpf3	2	protein_coding	pre-mRNA processing factor 3 [Source:RGD Symbol;Acc:1310555]
ENSRNOG00000016961	724.402	0.329364	0.0943714	3.49008	0.000482883	0.00258776	2.58708	Rps27	2	protein_coding	ribosomal protein S27 [Source:RGD Symbol;Acc:621045]
ENSRNOG00000032002	813.235	0.328553	0.087908	3.73746	0.000185886	0.00113692	2.94427	Hapln1	2	protein_coding	hyaluronan and proteoglycan link protein 1 [Source:RGD Symbol;Acc:2412]
ENSRNOG00000000931	839.846	0.327957	0.106014	3.09353	0.00197792	0.00853929	2.06858	Sfswap	12	protein_coding	splicing factor SWAP [Source:RGD Symbol;Acc:1305004]
ENSRNOG00000002618	2244.82	0.32762	0.06311	5.19125	2.08882e-07	2.91876e-06	5.5348	Ivns1abp	13	protein_coding	influenza virus NS1A binding protein [Source:RGD Symbol;Acc:1306290]
ENSRNOG00000008551	3421.06	0.327007	0.0662465	4.93621	7.96551e-07	9.59929e-06	5.01776	Rps7	6	protein_coding	ribosomal protein S7 [Source:RGD Symbol;Acc:61907]
ENSRNOG00000016207	691.397	0.326838	0.0807588	4.04709	5.18593e-05	0.000377651	3.42291	Galnt1	18	protein_coding	polypeptide N-acetylgalactosaminyltransferase 1 [Source:RGD Symbol;Acc:620358]
ENSRNOG00000021170	645.681	0.326005	0.0908767	3.58733	0.00033408	0.00187912	2.72605	Plekho1	2	protein_coding	pleckstrin homology domain containing O1 [Source:RGD Symbol;Acc:1311487]
ENSRNOG00000014479	632.563	0.325858	0.0960786	3.39157	0.000694931	0.00353506	2.4516	Cttnbp2nl	2	protein_coding	CTTNBP2 N-terminal like [Source:RGD Symbol;Acc:1310822]
ENSRNOG00000011853	507.393	0.325709	0.104462	3.11798	0.00182097	0.00798587	2.09768	Mbd2	18	protein_coding	methyl-CpG binding domain protein 2 [Source:RGD Symbol;Acc:1595452]
ENSRNOG00000014013	2601.26	0.325588	0.0931135	3.49668	0.000471085	0.00253288	2.59638	Map4k4	9	protein_coding	mitogen-activated protein kinase kinase kinase kinase 4 [Source:RGD Symbol;Acc:1305322]
ENSRNOG00000010746	1759.44	0.324959	0.0693142	4.68821	2.75609e-06	2.85159e-05	4.54491	Rpl32	4	protein_coding	ribosomal protein L32 [Source:RGD Symbol;Acc:621203]
ENSRNOG00000007649	1017.9	0.324345	0.0926506	3.50074	0.000463976	0.00249833	2.60235	Dnm2	8	protein_coding	dynamin 2 [Source:RGD Symbol;Acc:2513]
ENSRNOG00000016692	476.091	0.324261	0.106535	3.0437	0.00233687	0.00983839	2.00708	Hsdl2	5	protein_coding	hydroxysteroid dehydrogenase like 2 [Source:RGD Symbol;Acc:1305387]
ENSRNOG00000008124	350.471	0.32324	0.0990175	3.26447	0.00109669	0.00522285	2.28209	Ints8	5	protein_coding	integrator complex subunit 8 [Source:RGD Symbol;Acc:1310592]
ENSRNOG00000054157	927.194	0.322541	0.0723834	4.456	8.35015e-06	7.47172e-05	4.12658	Nadk2	2	protein_coding	NAD kinase 2, mitochondrial [Source:RGD Symbol;Acc:1306809]
ENSRNOG00000002397	622.528	0.322527	0.0879624	3.66665	0.000245753	0.00143815	2.8422	Slc30a10	13	protein_coding	solute carrier family 30, member 10 [Source:RGD Symbol;Acc:1305098]
ENSRNOG00000032699	11245	0.321767	0.0666387	4.82853	1.37545e-06	1.54554e-05	4.81092	Ttyh1	1	protein_coding	tweety family member 1 [Source:RGD Symbol;Acc:1310103]
ENSRNOG00000020673	984.764	0.321144	0.0824052	3.89713	9.73377e-05	0.000649362	3.18751	Pbxip1	2	protein_coding	PBX homeobox interacting protein 1 [Source:RGD Symbol;Acc:1305180]
ENSRNOG00000018774	2313.88	0.321043	0.0797938	4.02341	5.73624e-05	0.000411379	3.38576	LOC100911847	18	protein_coding	40S ribosomal protein S14-like [Source:RGD Symbol;Acc:6490698]
ENSRNOG00000026260	1406.42	0.320488	0.0807789	3.96747	7.26404e-05	0.000501524	3.29971	Rpl11	5	protein_coding	ribosomal protein L11 [Source:RGD Symbol;Acc:1308681]
ENSRNOG00000016364	1007.65	0.320177	0.090783	3.52684	0.000420553	0.00229192	2.6398	Gba2	5	protein_coding	glucosylceramidase beta 2 [Source:RGD Symbol;Acc:1305598]
ENSRNOG00000009378	4920.64	0.319981	0.0662724	4.82827	1.37722e-06	1.54634e-05	4.8107	Rpl4	8	protein_coding	ribosomal protein L4 [Source:RGD Symbol;Acc:619824]
ENSRNOG00000017290	802.563	0.319145	0.0753858	4.23349	2.30095e-05	0.000185368	3.73197	Zfp335	3	protein_coding	zinc finger protein 335 [Source:RGD Symbol;Acc:628751]
ENSRNOG00000007290	27380.7	0.318728	0.0954162	3.34039	0.000836596	0.00415176	2.38177	Atp1a2	13	protein_coding	ATPase Na+/K+ transporting subunit alpha 2 [Source:RGD Symbol;Acc:2168]
ENSRNOG00000056257	2013.11	0.318352	0.0835642	3.80967	0.000139154	0.000887841	3.05166	Cacng7	1	protein_coding	calcium voltage-gated channel auxiliary subunit gamma 7 [Source:RGD Symbol;Acc:628807]
ENSRNOG00000003178	419.33	0.316883	0.095742	3.30976	0.000933768	0.0045614	2.3409	Mageh1	X	protein_coding	MAGE family member H1 [Source:RGD Symbol;Acc:1359316]
ENSRNOG00000018214	388.747	0.316313	0.0974467	3.24601	0.00117035	0.00551798	2.25822	Bok	9	protein_coding	BCL2 family apoptosis regulator BOK [Source:RGD Symbol;Acc:70984]
ENSRNOG00000037871	3487.75	0.315712	0.0610779	5.16901	2.3534e-07	3.24508e-06	5.48877	Sfxn5	4	protein_coding	sideroflexin 5 [Source:RGD Symbol;Acc:628706]
ENSRNOG00000053583	1809.79	0.315203	0.0911811	3.45689	0.000546442	0.00287881	2.54079	Mapk3	1	protein_coding	mitogen activated protein kinase 3 [Source:RGD Symbol;Acc:3046]
ENSRNOG00000000661	460.001	0.314206	0.0919643	3.41661	0.00063406	0.00326171	2.48656	Hps4	12	protein_coding	HPS4, biogenesis of lysosomal organelles complex 3 subunit 2 [Source:RGD Symbol;Acc:1308070]
ENSRNOG00000010189	1308.84	0.313978	0.0773069	4.06144	4.87704e-05	0.000357291	3.44698	Rps24	16	protein_coding	ribosomal protein S24 [Source:RGD Symbol;Acc:621040]
ENSRNOG00000024142	937.033	0.313619	0.0921353	3.4039	0.000664311	0.00339583	2.46905	Arglu1	16	protein_coding	arginine and glutamate rich 1 [Source:RGD Symbol;Acc:1310061]
ENSRNOG00000011535	502.84	0.312209	0.0954092	3.27231	0.00106672	0.00509339	2.29299	Gcsh	19	protein_coding	glycine cleavage system protein H [Source:RGD Symbol;Acc:619946]
ENSRNOG00000003948	1055.43	0.311751	0.0939688	3.3176	0.000907947	0.00446497	2.35018	Llgl1	10	protein_coding	LLGL scribble cell polarity complex component 1 [Source:RGD Symbol;Acc:3012]
ENSRNOG00000034078	1460.83	0.309719	0.0707741	4.37616	1.20787e-05	0.00010373	3.98409	Mxi1	1	protein_coding	MAX interactor 1, dimerization protein [Source:RGD Symbol;Acc:3128]
ENSRNOG00000005958	1085.36	0.309657	0.0760197	4.07337	4.63368e-05	0.000341859	3.46615	Rrbp1	3	protein_coding	ribosome binding protein 1 [Source:RGD Symbol;Acc:1306536]
ENSRNOG00000017127	1890.76	0.309614	0.0756076	4.09501	4.22156e-05	0.000315109	3.50154	Rpl28	1	protein_coding	ribosomal protein L28 [Source:RGD Symbol;Acc:621193]
ENSRNOG00000019812	694.07	0.308812	0.0899991	3.43128	0.000600742	0.00311662	2.50632	Nr1h2	1	protein_coding	nuclear receptor subfamily 1, group H, member 2 [Source:RGD Symbol;Acc:61906]
ENSRNOG00000017956	1599.13	0.307636	0.0689211	4.4636	8.0594e-06	7.22925e-05	4.14091	Golga7	16	protein_coding	golgin A7 [Source:RGD Symbol;Acc:1359725]
ENSRNOG00000020159	707.252	0.306487	0.0846737	3.61963	0.000295029	0.00168759	2.77273	Dalrd3	8	protein_coding	DALR anticodon binding domain containing 3 [Source:RGD Symbol;Acc:1359206]
ENSRNOG00000020748	4436.39	0.306268	0.0903863	3.38844	0.000702914	0.00356642	2.44777	Map4	8	protein_coding	microtubule-associated protein 4 [Source:RGD Symbol;Acc:1564359]
ENSRNOG00000006403	1716.57	0.304946	0.094046	3.24252	0.00118476	0.0055769	2.25361	Nectin1	8	protein_coding	nectin cell adhesion molecule 1 [Source:RGD Symbol;Acc:620791]
ENSRNOG00000015020	703.043	0.303105	0.0957082	3.16697	0.00154036	0.00695754	2.15754	Idh1	9	protein_coding	isocitrate dehydrogenase (NADP(+)) 1, cytosolic [Source:RGD Symbol;Acc:2862]
ENSRNOG00000003131	590.546	0.301829	0.0986236	3.06041	0.00221032	0.00937033	2.02825	Traf7	10	protein_coding	TNF receptor associated factor 7 [Source:RGD Symbol;Acc:1559653]
ENSRNOG00000008024	430.306	0.301183	0.0973941	3.09241	0.00198538	0.00856816	2.06711	Pxk	15	protein_coding	PX domain containing serine/threonine kinase [Source:RGD Symbol;Acc:727819]
ENSRNOG00000047931	8720.11	0.300974	0.0917531	3.28026	0.00103711	0.00497637	2.30309	Tmsb4x	X	protein_coding	thymosin beta 4, X-linked [Source:RGD Symbol;Acc:621622]
ENSRNOG00000019212	868.578	0.299139	0.0844117	3.5438	0.000394398	0.00216829	2.66388	Tpp1	1	protein_coding	tripeptidyl peptidase 1 [Source:RGD Symbol;Acc:621296]
ENSRNOG00000014241	823.082	0.298563	0.0842401	3.54419	0.000393816	0.0021661	2.66432	Ece1	5	protein_coding	endothelin converting enzyme 1 [Source:RGD Symbol;Acc:620293]
ENSRNOG00000011946	4877.61	0.298171	0.0608067	4.90358	9.41056e-07	1.11444e-05	4.95294	Ptn	4	protein_coding	pleiotrophin [Source:RGD Symbol;Acc:3444]
ENSRNOG00000014562	1214.82	0.297812	0.0871149	3.41861	0.000629425	0.00323901	2.48959	Hnrnpf	4	protein_coding	heterogeneous nuclear ribonucleoprotein F [Source:RGD Symbol;Acc:620366]
ENSRNOG00000014179	2562.53	0.297575	0.0815717	3.64802	0.000264267	0.00153421	2.81411	Rps2	10	protein_coding	ribosomal protein S2 [Source:RGD Symbol;Acc:619887]
ENSRNOG00000017728	399.771	0.296346	0.0931873	3.18012	0.00147216	0.00667424	2.1756	Edrf1	1	protein_coding	erythroid differentiation regulatory factor 1 [Source:RGD Symbol;Acc:1306820]
ENSRNOG00000006695	843.34	0.295569	0.0811828	3.64078	0.000271815	0.00157491	2.80274	Rbck1	3	protein_coding	RANBP2-type and C3HC4-type zinc finger containing 1 [Source:RGD Symbol;Acc:708404]
ENSRNOG00000023538	2003.89	0.293704	0.056651	5.18444	2.16669e-07	3.01605e-06	5.52056	Aldh5a1	17	protein_coding	aldehyde dehydrogenase 5 family, member A1 [Source:RGD Symbol;Acc:621422]
ENSRNOG00000024603	2956.62	0.293446	0.0931849	3.14907	0.0016379	0.00732574	2.13515	Rps15	7	protein_coding	ribosomal protein S15 [Source:RGD Symbol;Acc:62026]
ENSRNOG00000007948	2321.67	0.292756	0.08412	3.48022	0.000501005	0.0026741	2.57282	Nf2	14	protein_coding	neurofibromin 2 [Source:RGD Symbol;Acc:3169]
ENSRNOG00000028505	1806.55	0.292734	0.0715083	4.09371	4.24533e-05	0.000316399	3.49976	Rps18	20	protein_coding	ribosomal protein S18 [Source:RGD Symbol;Acc:3595]
ENSRNOG00000050323	2022.99	0.292378	0.0663709	4.40522	1.05677e-05	9.17536e-05	4.03738	Srsf1	10	protein_coding	serine and arginine rich splicing factor 1 [Source:RGD Symbol;Acc:1587490]
ENSRNOG00000004726	635.803	0.291947	0.085101	3.4306	0.000602245	0.0031222	2.50554	Mapkapk2	13	protein_coding	mitogen-activated protein kinase-activated protein kinase 2 [Source:RGD Symbol;Acc:631362]
ENSRNOG00000049560	21023.6	0.291661	0.0762431	3.8254	0.000130558	0.000838852	3.07631	Glul	13	protein_coding	glutamate-ammonia ligase [Source:RGD Symbol;Acc:2710]
ENSRNOG00000042195	1367.45	0.289884	0.072659	3.98965	6.61698e-05	0.000463189	3.33424	Pabpn1	15	protein_coding	poly(A) binding protein, nuclear 1 [Source:RGD Symbol;Acc:619928]
ENSRNOG00000003262	1318.45	0.289472	0.0742545	3.89838	9.68401e-05	0.000646632	3.18934	Cacng4	10	protein_coding	calcium voltage-gated channel auxiliary subunit gamma 4 [Source:RGD Symbol;Acc:628804]
ENSRNOG00000011315	1015.19	0.287734	0.0936123	3.07367	0.00211441	0.00901597	2.04499	Med16	7	protein_coding	mediator complex subunit 16 [Source:RGD Symbol;Acc:1308001]
ENSRNOG00000006331	666.051	0.287104	0.0909592	3.1564	0.00159728	0.00717697	2.14406	Elovl5	8	protein_coding	ELOVL fatty acid elongase 5 [Source:RGD Symbol;Acc:620583]
ENSRNOG00000029028	891.427	0.286715	0.0872442	3.28635	0.00101494	0.00489081	2.31062	Mknk2	7	protein_coding	MAP kinase-interacting serine/threonine kinase 2 [Source:RGD Symbol;Acc:1305728]
ENSRNOG00000011523	1266.15	0.28657	0.0798737	3.5878	0.000333484	0.00187716	2.7265	H2afy	17	protein_coding	H2A histone family, member Y [Source:RGD Symbol;Acc:621462]
ENSRNOG00000012623	1155.4	0.28592	0.0752001	3.80212	0.000143461	0.000912936	3.03956	Arf4	16	protein_coding	ADP-ribosylation factor 4 [Source:RGD Symbol;Acc:621275]
ENSRNOG00000050636	944.771	0.284473	0.0651396	4.36712	1.25895e-05	0.000107459	3.96876	Arhgef10l	5	protein_coding	Rho guanine nucleotide exchange factor (GEF) 10-like [Source:MGI Symbol;Acc:MGI:1920004]
ENSRNOG00000020595	2335.33	0.283406	0.0647667	4.3758	1.2099e-05	0.000103817	3.98373	Rps11	1	protein_coding	ribosomal protein S11 [Source:RGD Symbol;Acc:621026]
ENSRNOG00000019913	654.163	0.282957	0.0900341	3.14277	0.00167357	0.00745679	2.12745	Mta2	1	protein_coding	metastasis associated 1 family, member 2 [Source:RGD Symbol;Acc:1306743]
ENSRNOG00000013023	1160.98	0.28042	0.0776208	3.6127	0.00030303	0.00172638	2.76286	Nop53	1	protein_coding	NOP53 ribosome biogenesis factor [Source:RGD Symbol;Acc:1303085]
ENSRNOG00000013743	839.306	0.279797	0.0920972	3.03806	0.00238108	0.00998714	2.00056	Sec61a1	4	protein_coding	Sec61 translocon alpha 1 subunit [Source:RGD Symbol;Acc:68321]
ENSRNOG00000002305	1106.52	0.27796	0.0803571	3.45906	0.00054207	0.00285886	2.54381	Slc15a2	11	protein_coding	solute carrier family 15 member 2 [Source:RGD Symbol;Acc:61972]
ENSRNOG00000016896	4948.9	0.277507	0.0503408	5.51257	3.53636e-08	5.99501e-07	6.22221	Rpl3	7	protein_coding	ribosomal protein L3 [Source:RGD Symbol;Acc:735105]
ENSRNOG00000012297	844.446	0.277462	0.083722	3.31409	0.000919429	0.00450779	2.34604	45359	4	protein_coding	membrane associated ring-CH-type finger 8 [Source:RGD Symbol;Acc:1309339]
ENSRNOG00000023529	2871.12	0.277037	0.0566426	4.89096	1.00343e-06	1.18198e-05	4.92739	Rpl5	14	protein_coding	ribosomal protein L5 [Source:RGD Symbol;Acc:619825]
ENSRNOG00000009421	1032.06	0.275075	0.0711782	3.8646	0.00011127	0.000729993	3.13668	Ivd	3	protein_coding	isovaleryl-CoA dehydrogenase [Source:RGD Symbol;Acc:2936]
ENSRNOG00000014083	3885.81	0.273574	0.0676448	4.04427	5.24856e-05	0.000381165	3.41889	Iqsec3	4	protein_coding	IQ motif and Sec7 domain 3 [Source:RGD Symbol;Acc:1593191]
ENSRNOG00000004827	1347.58	0.273222	0.0833728	3.27711	0.00104876	0.00501907	2.29938	Papola	6	protein_coding	poly (A) polymerase alpha [Source:RGD Symbol;Acc:1308673]
ENSRNOG00000026716	2677.61	0.272991	0.0739317	3.69247	0.000222083	0.00131808	2.88006	Rpl9	14	protein_coding	ribosomal protein L9 [Source:RGD Symbol;Acc:62049]
ENSRNOG00000002125	5089.23	0.270733	0.0640676	4.22574	2.38152e-05	0.000191123	3.71869	Ccni	14	protein_coding	cyclin I [Source:RGD Symbol;Acc:1309209]
ENSRNOG00000028629	2603.79	0.269749	0.0662395	4.07233	4.65461e-05	0.000343058	3.46463	Akt1	6	protein_coding	AKT serine/threonine kinase 1 [Source:RGD Symbol;Acc:2081]
ENSRNOG00000001611	1683.65	0.267474	0.0677	3.95087	7.78687e-05	0.000534092	3.27238	Rpl24	11	protein_coding	ribosomal protein L24 [Source:RGD Symbol;Acc:621191]
ENSRNOG00000048736	1294.94	0.267058	0.072702	3.67332	0.000239417	0.00140444	2.8525	Mllt1	9	protein_coding	MLLT1, super elongation complex subunit [Source:RGD Symbol;Acc:1588581]
ENSRNOG00000015191	647.533	0.264467	0.077989	3.39108	0.000696175	0.00354016	2.45098	Phc1	4	protein_coding	polyhomeotic homolog 1 [Source:RGD Symbol;Acc:1309203]
ENSRNOG00000036689	1638.63	0.263005	0.0731572	3.59506	0.000324312	0.00183334	2.73676	P4hb	10	protein_coding	prolyl 4-hydroxylase subunit beta [Source:RGD Symbol;Acc:3244]
ENSRNOG00000031934	716.722	0.2622	0.0840009	3.1214	0.00179993	0.00791362	2.10162	Enah	13	protein_coding	ENAH, actin regulator [Source:RGD Symbol;Acc:1307666]
ENSRNOG00000013520	2095.38	0.260167	0.0720547	3.61068	0.00030539	0.00173711	2.76017	Mat2a	4	protein_coding	methionine adenosyltransferase 2A [Source:RGD Symbol;Acc:619985]
ENSRNOG00000020674	1366.56	0.252601	0.0651767	3.87563	0.00010635	0.000701175	3.15417	Rpl27	10	protein_coding	ribosomal protein L27 [Source:RGD Symbol;Acc:621192]
ENSRNOG00000047028	1427.94	0.250556	0.0659386	3.79983	0.000144796	0.000920225	3.03611	Mmp24	3	protein_coding	matrix metallopeptidase 24 [Source:RGD Symbol;Acc:620202]
ENSRNOG00000009066	6535.42	0.250039	0.0783581	3.19098	0.00141789	0.0064602	2.18975	Thra	10	protein_coding	thyroid hormone receptor alpha [Source:RGD Symbol;Acc:3857]
ENSRNOG00000016271	6722.46	0.249608	0.0632024	3.94935	7.8365e-05	0.000536993	3.27003	Itm2b	15	protein_coding	integral membrane protein 2B [Source:RGD Symbol;Acc:620727]
ENSRNOG00000013545	706.537	0.249117	0.0817465	3.04744	0.00230801	0.00973651	2.0116	Polr2e	7	protein_coding	RNA polymerase II subunit E [Source:RGD Symbol;Acc:1589817]
ENSRNOG00000008761	6638.38	0.247241	0.0770945	3.20699	0.00134132	0.00616896	2.20979	Ncs1	3	protein_coding	neuronal calcium sensor 1 [Source:RGD Symbol;Acc:68417]
ENSRNOG00000021579	753.877	0.246331	0.0803469	3.06584	0.00217059	0.00922059	2.03524	Mpp6	4	protein_coding	membrane palmitoylated protein 6 [Source:RGD Symbol;Acc:1311833]
ENSRNOG00000054274	3766.25	0.244423	0.0680891	3.58975	0.000330993	0.00186462	2.72941	Cacnb3	7	protein_coding	calcium voltage-gated channel auxiliary subunit beta 3 [Source:RGD Symbol;Acc:2248]
ENSRNOG00000011945	1114.39	0.243097	0.0709852	3.42461	0.000615677	0.00317836	2.4978	Cyfip1	1	protein_coding	cytoplasmic FMR1 interacting protein 1 [Source:RGD Symbol;Acc:1310332]
ENSRNOG00000019799	3299.03	0.239997	0.0702578	3.41595	0.000635605	0.00326851	2.48565	Pcdhgc3	18	protein_coding	protocadherin gamma subfamily C, 3 [Source:MGI Symbol;Acc:MGI:1935201]
ENSRNOG00000026238	1732.68	0.239806	0.0696448	3.44327	0.000574721	0.00300185	2.52261	Insyn1	8	protein_coding	inhibitory synaptic factor 1 [Source:RGD Symbol;Acc:1562618]
ENSRNOG00000052219	879.426	0.238836	0.0754388	3.16596	0.00154573	0.00697533	2.15644	Gm2a	10	protein_coding	GM2 ganglioside activator [Source:RGD Symbol;Acc:628651]
ENSRNOG00000018396	1027.2	0.238562	0.0727694	3.27833	0.00104424	0.00500567	2.30054	Prpf18	17	protein_coding	pre-mRNA processing factor 18 [Source:RGD Symbol;Acc:708550]
ENSRNOG00000053285	1501.21	0.236887	0.0637299	3.71704	0.000201571	0.00121708	2.91468	Mllt6	10	protein_coding	MLLT6, PHD finger containing [Source:RGD Symbol;Acc:1306689]
ENSRNOG00000020266	22868.8	0.236704	0.0550664	4.29852	1.71944e-05	0.000142685	3.84562	Eef2	7	protein_coding	eukaryotic translation elongation factor 2 [Source:RGD Symbol;Acc:61979]
ENSRNOG00000009889	1061.22	0.235633	0.0692889	3.40074	0.000672044	0.00342817	2.46494	Pgm1	5	protein_coding	phosphoglucomutase 1 [Source:RGD Symbol;Acc:3316]
ENSRNOG00000020075	3800.63	0.23225	0.0519844	4.46769	7.9067e-06	7.11846e-05	4.14761	Eef1g	1	protein_coding	eukaryotic translation elongation factor 1 gamma [Source:RGD Symbol;Acc:1302939]
ENSRNOG00000011199	2095.22	0.231913	0.0753246	3.07885	0.002078	0.00891007	2.05012	Parp6	8	protein_coding	poly (ADP-ribose) polymerase family, member 6 [Source:RGD Symbol;Acc:1310937]
ENSRNOG00000030630	3698.13	0.230617	0.0702839	3.28122	0.00103358	0.00496431	2.30414	Ehmt2	20	protein_coding	euchromatic histone lysine methyltransferase 2 [Source:RGD Symbol;Acc:1302972]
ENSRNOG00000008140	2325.88	0.230389	0.0720747	3.19653	0.00139091	0.00635113	2.19715	Rpl15	15	protein_coding	ribosomal protein L15 [Source:RGD Symbol;Acc:621181]
ENSRNOG00000016161	871.896	0.228074	0.0748243	3.04813	0.00230272	0.009717	2.01247	Lman2	17	protein_coding	lectin, mannose-binding 2 [Source:RGD Symbol;Acc:1308965]
ENSRNOG00000060869	1763.67	0.227449	0.0644264	3.53037	0.000414987	0.00226539	2.64486	Irak1	X	protein_coding	interleukin-1 receptor-associated kinase 1 [Source:RGD Symbol;Acc:1563841]
ENSRNOG00000018993	924.925	0.225125	0.0726386	3.09925	0.0019401	0.00840998	2.0752	Ilk	1	protein_coding	integrin-linked kinase [Source:RGD Symbol;Acc:620063]
ENSRNOG00000007946	1432.98	0.224911	0.0702829	3.20009	0.00137387	0.00628311	2.20183	Bcl2l1	3	protein_coding	Bcl2-like 1 [Source:RGD Symbol;Acc:2200]
ENSRNOG00000042903	1173.34	0.224272	0.0729077	3.07611	0.00209718	0.00895816	2.04778	Cox7a2	8	protein_coding	cytochrome c oxidase subunit 7A2 [Source:RGD Symbol;Acc:68365]
ENSRNOG00000020937	2151.34	0.222613	0.0702571	3.16854	0.00153205	0.00692641	2.15949	Ubtf	10	protein_coding	upstream binding transcription factor [Source:RGD Symbol;Acc:3927]
ENSRNOG00000005129	1709.39	0.222256	0.0713955	3.11302	0.00185181	0.0081041	2.0913	Dtx3	7	protein_coding	deltex E3 ubiquitin ligase 3 [Source:RGD Symbol;Acc:1566181]
ENSRNOG00000016050	1302.85	0.222213	0.0693665	3.20347	0.00135784	0.0062254	2.20583	Fgfr1	16	protein_coding	Fibroblast growth factor receptor 1 [Source:RGD Symbol;Acc:620713]
ENSRNOG00000056765	2498.08	0.221507	0.0674986	3.28166	0.00103198	0.00495989	2.30453	Rpl10	X	protein_coding	ribosomal protein L10 [Source:RGD Symbol;Acc:621178]
ENSRNOG00000002389	3098.96	-0.220791	0.0694191	-3.18055	0.00146995	0.00666625	2.17612	Morf4l2	X	protein_coding	mortality factor 4 like 2 [Source:RGD Symbol;Acc:1359471]
ENSRNOG00000014903	1603.56	-0.22155	0.070006	-3.16473	0.00155226	0.00699831	2.15501	Zfyve27	1	protein_coding	zinc finger FYVE-type containing 27 [Source:RGD Symbol;Acc:735177]
ENSRNOG00000016227	925.913	-0.222842	0.0718708	-3.10059	0.00193137	0.00838703	2.07639	Glrx3	1	protein_coding	glutaredoxin 3 [Source:RGD Symbol;Acc:69414]
ENSRNOG00000049784	1725.02	-0.223293	0.0721148	-3.09636	0.00195911	0.00847229	2.072	Tsnax	19	protein_coding	translin-associated factor X [Source:RGD Symbol;Acc:621574]
ENSRNOG00000010812	993.218	-0.223343	0.0690878	-3.23275	0.00122605	0.00573071	2.24179	Osbpl6	3	protein_coding	oxysterol binding protein-like 6 [Source:RGD Symbol;Acc:1308887]
ENSRNOG00000010733	984.501	-0.223664	0.0649419	-3.44406	0.00057304	0.0029952	2.52357	Vps11	8	protein_coding	VPS11 CORVET/HOPS core subunit [Source:RGD Symbol;Acc:1308038]
ENSRNOG00000026833	1259.34	-0.223979	0.0644847	-3.47336	0.000513989	0.00273542	2.56298	Ube4a	8	protein_coding	ubiquitination factor E4A [Source:RGD Symbol;Acc:1303173]
ENSRNOG00000008218	1830.07	-0.224529	0.0589806	-3.80682	0.000140763	0.000896935	3.04724	Atp6v0e2	4	protein_coding	ATPase, H+ transporting V0 subunit e2 [Source:RGD Symbol;Acc:1303238]
ENSRNOG00000009275	3109.91	-0.22575	0.0481158	-4.69181	2.70799e-06	2.81377e-05	4.55071	Kpnb1	10	protein_coding	karyopherin subunit beta 1 [Source:RGD Symbol;Acc:2909]
ENSRNOG00000019861	2700.45	-0.2259	0.0582164	-3.88035	0.000104307	0.000688943	3.16182	Tollip	1	protein_coding	toll interacting protein [Source:RGD Symbol;Acc:1304676]
ENSRNOG00000000316	1512.92	-0.226261	0.0643862	-3.51412	0.000441212	0.0023916	2.62131	Sobp	20	protein_coding	sine oculis binding protein homolog [Source:RGD Symbol;Acc:1560479]
ENSRNOG00000019570	1969.73	-0.226401	0.0701092	-3.22927	0.00124108	0.00579126	2.23723	Gng3	1	protein_coding	G protein subunit gamma 3 [Source:RGD Symbol;Acc:620805]
ENSRNOG00000018107	2573.54	-0.227048	0.0598572	-3.79316	0.000148742	0.000940763	3.02652	Zfand5	1	protein_coding	zinc finger AN1-type containing 5 [Source:RGD Symbol;Acc:1310776]
ENSRNOG00000016596	3767.68	-0.227529	0.0611567	-3.72043	0.000198883	0.00120283	2.91979	Hspa4	10	protein_coding	heat shock protein family A member 4 [Source:RGD Symbol;Acc:628878]
ENSRNOG00000014806	2012.66	-0.228152	0.0687139	-3.32032	0.000899147	0.00442764	2.35383	Pnkd	9	protein_coding	PNKD, MBL domain containing [Source:RGD Symbol;Acc:2300155]
ENSRNOG00000003392	1365.26	-0.229497	0.0679383	-3.37802	0.000730111	0.0036871	2.43332	Grsf1	14	protein_coding	G-rich RNA sequence binding factor 1 [Source:RGD Symbol;Acc:1310858]
ENSRNOG00000003562	1792.03	-0.229577	0.0681003	-3.37116	0.000748517	0.00376834	2.42385	Susd4	13	protein_coding	sushi domain containing 4 [Source:RGD Symbol;Acc:1564043]
ENSRNOG00000050445	1217.3	-0.230677	0.0665998	-3.46363	0.00053293	0.00282185	2.54947	Gde1	1	protein_coding	glycerophosphodiester phosphodiesterase 1 [Source:RGD Symbol;Acc:621788]
ENSRNOG00000000923	1718.03	-0.230944	0.0690208	-3.346	0.000819854	0.00407559	2.38981	Cct6a	12	protein_coding	chaperonin containing TCP1 subunit 6A [Source:RGD Symbol;Acc:1304763]
ENSRNOG00000016872	3054.85	-0.23116	0.0751335	-3.07665	0.00209338	0.00894717	2.04831	Plppr4	2	protein_coding	phospholipid phosphatase related 4 [Source:RGD Symbol;Acc:727806]
ENSRNOG00000056837	4895.35	-0.231307	0.0542694	-4.2622	2.02421e-05	0.000165166	3.78208	Abr	10	protein_coding	ABR activator of RhoGEF and GTPase [Source:RGD Symbol;Acc:1306279]
ENSRNOG00000017235	3475.9	-0.231864	0.0587923	-3.94379	8.0205e-05	0.000548574	3.26077	Atp6v0d1	19	protein_coding	ATPase H+ transporting V0 subunit D1 [Source:RGD Symbol;Acc:1306159]
ENSRNOG00000008214	1487.07	-0.231968	0.0662667	-3.50052	0.00046435	0.00249943	2.60216	Fbxo9	8	protein_coding	f-box protein 9 [Source:RGD Symbol;Acc:1310374]
ENSRNOG00000008741	3338.81	-0.232527	0.0671595	-3.46231	0.000535565	0.0028317	2.54795	Camsap2	13	protein_coding	calmodulin regulated spectrin-associated protein family, member 2 [Source:RGD Symbol;Acc:1310950]
ENSRNOG00000009719	3669.83	-0.232768	0.0728163	-3.19665	0.00139034	0.0063505	2.19719	C2cd2l	8	protein_coding	C2CD2-like [Source:RGD Symbol;Acc:1310281]
ENSRNOG00000021175	2383.11	-0.233498	0.0756815	-3.08528	0.00203362	0.00874284	2.05835	Otub1	1	protein_coding	OTU deubiquitinase, ubiquitin aldehyde binding 1 [Source:RGD Symbol;Acc:1311329]
ENSRNOG00000009862	17988.3	-0.233703	0.0757749	-3.08418	0.00204116	0.00876496	2.05725	Olfm1	3	protein_coding	olfactomedin 1 [Source:RGD Symbol;Acc:620320]
ENSRNOG00000059202	1416	-0.233743	0.0637049	-3.66915	0.000243357	0.00142526	2.8461	AABR07021988.1	13	protein_coding	-
ENSRNOG00000012690	650.711	-0.234236	0.0759091	-3.08574	0.00203048	0.00873746	2.05861	Nipa2	1	protein_coding	NIPA magnesium transporter 2 [Source:RGD Symbol;Acc:1306051]
ENSRNOG00000020715	3387.44	-0.235402	0.0648597	-3.6294	0.000284079	0.0016337	2.78683	Ddb1	1	protein_coding	damage-specific DNA binding protein 1 [Source:RGD Symbol;Acc:621889]
ENSRNOG00000011282	7520.11	-0.235889	0.057853	-4.07738	4.55456e-05	0.000337212	3.4721	Ppp2r1a	1	protein_coding	protein phosphatase 2 scaffold subunit A alpha [Source:RGD Symbol;Acc:620907]
ENSRNOG00000002940	2286.94	-0.236986	0.0595633	-3.97873	6.92854e-05	0.000481085	3.31778	Ankrd17	14	protein_coding	ankyrin repeat domain 17 [Source:RGD Symbol;Acc:1562348]
ENSRNOG00000011391	773.288	-0.237493	0.0740142	-3.20875	0.00133312	0.00613914	2.21189	Rbsn	4	protein_coding	rabenosyn, RAB effector [Source:RGD Symbol;Acc:1305397]
ENSRNOG00000009652	1248.63	-0.238264	0.0625575	-3.80871	0.000139691	0.000890883	3.05018	Prkci	2	protein_coding	protein kinase C, iota [Source:RGD Symbol;Acc:620961]
ENSRNOG00000028129	1275.76	-0.238632	0.073953	-3.22681	0.0012518	0.00583245	2.23415	Fktn	5	protein_coding	fukutin [Source:RGD Symbol;Acc:1310087]
ENSRNOG00000020853	2547.88	-0.239343	0.0576596	-4.15097	3.31075e-05	0.000253859	3.59541	Scap	8	protein_coding	SREBF chaperone [Source:RGD Symbol;Acc:1309378]
ENSRNOG00000005133	8702.86	-0.239516	0.0543294	-4.40859	1.04044e-05	9.07129e-05	4.04233	Mapt	10	protein_coding	microtubule-associated protein tau [Source:RGD Symbol;Acc:69329]
ENSRNOG00000023520	2364.3	-0.239594	0.0598857	-4.00086	6.31138e-05	0.000444348	3.35228	Cs	7	protein_coding	citrate synthase [Source:RGD Symbol;Acc:620330]
ENSRNOG00000001878	922.233	-0.239704	0.077889	-3.07751	0.00208737	0.00893056	2.04912	Klhl22	11	protein_coding	kelch-like family member 22 [Source:RGD Symbol;Acc:1306288]
ENSRNOG00000012026	1403.44	-0.239757	0.0750698	-3.1938	0.00140416	0.00640362	2.19357	Psmc2	4	protein_coding	proteasome 26S subunit, ATPase 2 [Source:RGD Symbol;Acc:3428]
ENSRNOG00000045998	2451.31	-0.23982	0.077318	-3.10173	0.00192394	0.00836719	2.07742	Sema6b	9	protein_coding	semaphorin 6B [Source:RGD Symbol;Acc:69278]
ENSRNOG00000004621	8438.77	-0.240118	0.0710993	-3.37722	0.000732225	0.0036965	2.43221	Rtn4	14	protein_coding	reticulon 4 [Source:RGD Symbol;Acc:620989]
ENSRNOG00000021118	2640.71	-0.240775	0.0612903	-3.92844	8.54998e-05	0.00057964	3.23684	Nomo1	1	protein_coding	nodal modulator 1 [Source:RGD Symbol;Acc:1305240]
ENSRNOG00000003099	2977.09	-0.241016	0.0600693	-4.01229	6.01322e-05	0.000427263	3.36931	Ubqln2	X	protein_coding	ubiquilin 2 [Source:RGD Symbol;Acc:1563566]
ENSRNOG00000028362	2992.36	-0.241401	0.0729271	-3.31017	0.000932406	0.00455767	2.34126	Unc80	9	protein_coding	unc-80 homolog, NALCN channel complex subunit [Source:RGD Symbol;Acc:1309976]
ENSRNOG00000019282	3208.41	-0.241686	0.0549	-4.40229	1.07115e-05	9.28922e-05	4.03202	Ubqln1	17	protein_coding	ubiquilin 1 [Source:RGD Symbol;Acc:620745]
ENSRNOG00000009615	1847.35	-0.241731	0.0665299	-3.63342	0.000279688	0.00161286	2.7924	Mtor	5	protein_coding	mechanistic target of rapamycin kinase [Source:RGD Symbol;Acc:68371]
ENSRNOG00000006652	1631.44	-0.242368	0.065265	-3.7136	0.000204328	0.00123104	2.90973	Ddx1	6	protein_coding	DEAD-box helicase 1 [Source:RGD Symbol;Acc:619903]
ENSRNOG00000001596	2060.17	-0.243383	0.0741767	-3.28112	0.00103397	0.00496454	2.30412	Atp5mc3	3	protein_coding	ATP synthase membrane subunit c locus 3 [Source:RGD Symbol;Acc:620052]
ENSRNOG00000014637	2128.6	-0.244048	0.0682004	-3.5784	0.000345707	0.00193559	2.71319	Atxn10	7	protein_coding	ataxin 10 [Source:RGD Symbol;Acc:621813]
ENSRNOG00000019868	628.978	-0.244199	0.0799945	-3.0527	0.00226793	0.0095923	2.01808	Psma5	2	protein_coding	proteasome subunit alpha 5 [Source:RGD Symbol;Acc:61848]
ENSRNOG00000007472	1835.45	-0.24453	0.077751	-3.14503	0.00166068	0.00740274	2.13061	Setd5	4	protein_coding	SET domain containing 5 [Source:RGD Symbol;Acc:1310433]
ENSRNOG00000009715	1101.45	-0.244536	0.0677034	-3.61187	0.000303991	0.00173118	2.76166	Me1	8	protein_coding	malic enzyme 1 [Source:RGD Symbol;Acc:3074]
ENSRNOG00000017209	6355.41	-0.244587	0.0803984	-3.04218	0.00234869	0.00987395	2.00551	Tubb3	19	protein_coding	tubulin, beta 3 class III [Source:RGD Symbol;Acc:628595]
ENSRNOG00000037505	1202.17	-0.24474	0.0712099	-3.43688	0.00058846	0.00306594	2.51344	Ulk1	12	protein_coding	unc-51 like autophagy activating kinase 1 [Source:RGD Symbol;Acc:1589743]
ENSRNOG00000013507	1032.15	-0.244784	0.0733241	-3.33838	0.000842686	0.00417769	2.37906	Selenot	2	protein_coding	selenoprotein T [Source:RGD Symbol;Acc:1359128]
ENSRNOG00000020996	746.589	-0.24496	0.0800585	-3.05977	0.0022151	0.00938785	2.02743	Vps51	1	protein_coding	VPS51 GARP complex subunit [Source:MGI Symbol;Acc:MGI:1915755]
ENSRNOG00000001247	1287.72	-0.245134	0.0723402	-3.38863	0.000702435	0.00356579	2.44784	Clip1	12	protein_coding	CAP-GLY domain containing linker protein 1 [Source:RGD Symbol;Acc:67404]
ENSRNOG00000010789	1494.91	-0.245269	0.0738049	-3.3232	0.000889896	0.00439043	2.35749	Dusp7	8	protein_coding	dual specificity phosphatase 7 [Source:RGD Symbol;Acc:735026]
ENSRNOG00000049862	1029	-0.245901	0.0767262	-3.20492	0.001351	0.00620517	2.20725	Rnf157	10	protein_coding	ring finger protein 157 [Source:RGD Symbol;Acc:1591154]
ENSRNOG00000010682	1879.26	-0.246207	0.0764301	-3.22133	0.00127598	0.00592058	2.22764	Clcn3	16	protein_coding	chloride voltage-gated channel 3 [Source:RGD Symbol;Acc:621219]
ENSRNOG00000027654	1366.65	-0.246248	0.0767245	-3.20951	0.00132963	0.00612679	2.21277	Appbp2	10	protein_coding	amyloid beta precursor protein binding protein 2 [Source:RGD Symbol;Acc:1306488]
ENSRNOG00000022802	1430.8	-0.246684	0.0812584	-3.03579	0.00239906	0.0100597	1.99742	Tmem184b	7	protein_coding	transmembrane protein 184B [Source:RGD Symbol;Acc:1306591]
ENSRNOG00000012751	1909.22	-0.246703	0.0752804	-3.27713	0.0010487	0.00501907	2.29938	Tm9sf2	15	protein_coding	transmembrane 9 superfamily member 2 [Source:RGD Symbol;Acc:1359230]
ENSRNOG00000008734	905.067	-0.246729	0.0742456	-3.32314	0.00089009	0.00439043	2.35749	Zmym2	15	protein_coding	zinc finger MYM-type containing 2 [Source:RGD Symbol;Acc:1593255]
ENSRNOG00000007744	1545.22	-0.246898	0.0610496	-4.04422	5.24981e-05	0.000381165	3.41889	Ehd3	6	protein_coding	EH-domain containing 3 [Source:RGD Symbol;Acc:621762]
ENSRNOG00000028822	1487.74	-0.247775	0.0772376	-3.20795	0.00133682	0.00615205	2.21098	Bex3	X	protein_coding	brain expressed X-linked 3 [Source:RGD Symbol;Acc:3148]
ENSRNOG00000013017	5023.63	-0.248126	0.0660653	-3.75577	0.000172808	0.00106715	2.97177	Arnt2	1	protein_coding	aryl hydrocarbon receptor nuclear translocator 2 [Source:RGD Symbol;Acc:2154]
ENSRNOG00000060979	1166.51	-0.248314	0.0747648	-3.32127	0.000896098	0.0044156	2.35501	Hspa13	11	protein_coding	heat shock protein family A (Hsp70) member 13 [Source:RGD Symbol;Acc:3775]
ENSRNOG00000003065	2724.22	-0.248367	0.0666501	-3.72642	0.000194217	0.00117889	2.92853	Glyr1	10	protein_coding	glyoxylate reductase 1 homolog [Source:RGD Symbol;Acc:1309459]
ENSRNOG00000013847	761.226	-0.248378	0.0788358	-3.15057	0.00162953	0.00729051	2.13724	Nova2	1	protein_coding	NOVA alternative splicing regulator 2 [Source:RGD Symbol;Acc:1308032]
ENSRNOG00000017422	858.826	-0.249113	0.07091	-3.51309	0.000442933	0.00239881	2.62	Ambra1	3	protein_coding	autophagy and beclin 1 regulator 1 [Source:RGD Symbol;Acc:621330]
ENSRNOG00000015591	1090.37	-0.249366	0.0790139	-3.15598	0.0015996	0.00718519	2.14356	Cndp2	18	protein_coding	carnosine dipeptidase 2 [Source:RGD Symbol;Acc:1305827]
ENSRNOG00000057934	1409.68	-0.249403	0.0744285	-3.35091	0.000805472	0.00401501	2.39631	Tmx1	6	protein_coding	thioredoxin-related transmembrane protein 1 [Source:RGD Symbol;Acc:1308455]
ENSRNOG00000002144	713.95	-0.249444	0.0819725	-3.04302	0.00234213	0.00985261	2.00645	Exoc1	14	protein_coding	exocyst complex component 1 [Source:RGD Symbol;Acc:1304939]
ENSRNOG00000016939	1239.31	-0.249453	0.0678801	-3.67491	0.000237932	0.00139741	2.85468	Chmp7	15	protein_coding	charged multivesicular body protein 7 [Source:RGD Symbol;Acc:1308779]
ENSRNOG00000031778	1641.07	-0.249481	0.0780585	-3.19608	0.00139309	0.0063591	2.1966	Mef2d	2	protein_coding	myocyte enhancer factor 2D [Source:RGD Symbol;Acc:621489]
ENSRNOG00000006833	1550.43	-0.24962	0.0736693	-3.38839	0.000703046	0.00356642	2.44777	Rb1cc1	5	protein_coding	RB1-inducible coiled-coil 1 [Source:RGD Symbol;Acc:1309346]
ENSRNOG00000009402	1356.72	-0.250856	0.0719508	-3.48649	0.000489396	0.0026217	2.58142	Rabgap1	3	protein_coding	RAB GTPase activating protein 1 [Source:RGD Symbol;Acc:1304691]
ENSRNOG00000015691	2490.19	-0.250945	0.0807844	-3.10636	0.00189407	0.00825447	2.08331	Inka2	2	protein_coding	inka box actin regulator 2 [Source:RGD Symbol;Acc:1306526]
ENSRNOG00000021057	1278.49	-0.252224	0.0801348	-3.1475	0.00164673	0.00735176	2.13361	Osbp	1	protein_coding	oxysterol binding protein [Source:RGD Symbol;Acc:1308069]
ENSRNOG00000019655	2248.46	-0.252268	0.0549322	-4.59236	4.3827e-06	4.23786e-05	4.37285	Atp6v0b	5	protein_coding	ATPase, H+ transporting, lysosomal V0 subunit B [Source:MGI Symbol;Acc:MGI:1890510]
ENSRNOG00000000274	2226.76	-0.252666	0.066845	-3.77988	0.000156904	0.000980983	3.00834	Phyhipl	20	protein_coding	phytanoyl-CoA 2-hydroxylase interacting protein-like [Source:RGD Symbol;Acc:1307967]
ENSRNOG00000006975	1661.57	-0.253583	0.0559103	-4.53554	5.74572e-06	5.34052e-05	4.27242	Wasl	4	protein_coding	Wiskott-Aldrich syndrome-like [Source:RGD Symbol;Acc:735144]
ENSRNOG00000008830	2756.33	-0.253674	0.0710953	-3.56808	0.000359606	0.00199963	2.69905	Nfe2l1	10	protein_coding	nuclear factor, erythroid 2-like 1 [Source:RGD Symbol;Acc:1311972]
ENSRNOG00000008374	1292.65	-0.253843	0.0761448	-3.33369	0.000857036	0.00423882	2.37275	Nipsnap1	14	protein_coding	nipsnap homolog 1 [Source:RGD Symbol;Acc:1310419]
ENSRNOG00000023577	1105.61	-0.253899	0.0780136	-3.25454	0.00113575	0.00537907	2.26929	AABR07068272.1	9	protein_coding	GRB10 interacting GYF protein 2 [Source:NCBI gene;Acc:100362458]
ENSRNOG00000002112	884.526	-0.254119	0.0819566	-3.10066	0.00193091	0.00838703	2.07639	Zfp644	14	protein_coding	zinc finger protein 644 [Source:RGD Symbol;Acc:1306805]
ENSRNOG00000002509	2716.23	-0.254174	0.0680027	-3.73771	0.000185705	0.00113628	2.94451	Gnl3l	X	protein_coding	G protein nucleolar 3 like [Source:RGD Symbol;Acc:1600217]
ENSRNOG00000006248	2771.07	-0.254353	0.0691027	-3.6808	0.000232507	0.0013705	2.86312	Trim37	10	protein_coding	tripartite motif-containing 37 [Source:RGD Symbol;Acc:1308349]
ENSRNOG00000011560	1939.24	-0.254616	0.0574883	-4.42901	9.46678e-06	8.34332e-05	4.07866	Mtmr9	15	protein_coding	myotubularin related protein 9 [Source:RGD Symbol;Acc:628840]
ENSRNOG00000026791	1835.99	-0.254876	0.0698287	-3.65001	0.00026223	0.00152481	2.81678	Pgbd5	19	protein_coding	piggyBac transposable element derived 5 [Source:RGD Symbol;Acc:1310825]
ENSRNOG00000014162	6244.38	-0.254898	0.0505162	-5.04587	4.51466e-07	5.79382e-06	5.23704	Plekhb2	9	protein_coding	pleckstrin homology domain containing B2 [Source:RGD Symbol;Acc:1310954]
ENSRNOG00000001440	2719.39	-0.255068	0.053111	-4.80254	1.56666e-06	1.73638e-05	4.76035	Mdh2	12	protein_coding	malate dehydrogenase 2 [Source:RGD Symbol;Acc:619719]
ENSRNOG00000047179	9472.76	-0.25514	0.0502659	-5.07581	3.85851e-07	5.04469e-06	5.29717	Aplp2	8	protein_coding	amyloid beta precursor like protein 2 [Source:RGD Symbol;Acc:2128]
ENSRNOG00000002121	647.669	-0.255933	0.0818534	-3.12673	0.00176762	0.00781279	2.10719	Lrrc8d	14	protein_coding	leucine rich repeat containing 8 VRAC subunit D [Source:RGD Symbol;Acc:1309601]
ENSRNOG00000013351	2763.91	-0.256037	0.058048	-4.41079	1.02993e-05	8.9904e-05	4.04622	Stxbp5	1	protein_coding	syntaxin binding protein 5 [Source:RGD Symbol;Acc:708517]
ENSRNOG00000051204	989.181	-0.256136	0.0714334	-3.58566	0.00033623	0.00188831	2.72393	Dop1b	11	protein_coding	DOP1 leucine zipper like protein B [Source:RGD Symbol;Acc:1306097]
ENSRNOG00000038140	750.002	-0.256322	0.0765801	-3.34712	0.00081657	0.00406064	2.39141	Nsd2	14	protein_coding	nuclear receptor binding SET domain protein 2 [Source:RGD Symbol;Acc:1307955]
ENSRNOG00000007316	1782.81	-0.25666	0.0617392	-4.15717	3.22214e-05	0.000248235	3.60514	Idh3B	3	protein_coding	isocitrate dehydrogenase 3 (NAD+) beta [Source:RGD Symbol;Acc:621881]
ENSRNOG00000005988	2869.84	-0.256677	0.0539463	-4.75802	1.95503e-06	2.1093e-05	4.67586	Arl8a	13	protein_coding	ADP-ribosylation factor like GTPase 8A [Source:RGD Symbol;Acc:1565940]
ENSRNOG00000004680	12539.3	-0.256794	0.0798522	-3.21587	0.00130051	0.00601912	2.22047	Kif5c	3	protein_coding	kinesin family member 5C [Source:RGD Symbol;Acc:1308539]
ENSRNOG00000014836	2443.39	-0.256935	0.071765	-3.58022	0.000343304	0.00192361	2.71588	Ralgapb	3	protein_coding	Ral GTPase activating protein non-catalytic beta subunit [Source:RGD Symbol;Acc:1306861]
ENSRNOG00000007895	1517.83	-0.257107	0.0608182	-4.22746	2.3634e-05	0.000190086	3.72105	Pdhb	15	protein_coding	pyruvate dehydrogenase E1 beta subunit [Source:RGD Symbol;Acc:1359146]
ENSRNOG00000061262	3805.29	-0.257225	0.079317	-3.243	0.00118277	0.00556935	2.2542	Huwe1	X	protein_coding	HECT, UBA and WWE domain containing 1, E3 ubiquitin protein ligase [Source:RGD Symbol;Acc:1561763]
ENSRNOG00000015630	2522.72	-0.257517	0.0629024	-4.09391	4.2415e-05	0.000316275	3.49993	Cct7	4	protein_coding	chaperonin containing TCP1 subunit 7 [Source:RGD Symbol;Acc:1306422]
ENSRNOG00000017243	1359.53	-0.257972	0.0739099	-3.49036	0.000482373	0.00258597	2.58738	Bnip3	1	protein_coding	BCL2 interacting protein 3 [Source:RGD Symbol;Acc:620800]
ENSRNOG00000009166	1490.5	-0.258161	0.0689966	-3.74164	0.000182821	0.00112051	2.95058	Ddx24	6	protein_coding	DEAD-box helicase 24 [Source:RGD Symbol;Acc:727929]
ENSRNOG00000048258	1100.18	-0.258382	0.0785218	-3.29057	0.000999833	0.00482917	2.31613	Cisd2	2	protein_coding	CDGSH iron sulfur domain 2 [Source:RGD Symbol;Acc:1566242]
ENSRNOG00000008000	3382.68	-0.259065	0.0543257	-4.76875	1.85374e-06	2.01338e-05	4.69608	Syt13	3	protein_coding	synaptotagmin 13 [Source:RGD Symbol;Acc:621877]
ENSRNOG00000019164	4178.93	-0.25921	0.0567593	-4.56682	4.95173e-06	4.71946e-05	4.32611	Uba1	X	protein_coding	ubiquitin-like modifier activating enzyme 1 [Source:RGD Symbol;Acc:1359327]
ENSRNOG00000017770	775.288	-0.259334	0.0822491	-3.15303	0.00161587	0.007243	2.14008	Cdc123	17	protein_coding	cell division cycle 123 [Source:RGD Symbol;Acc:619766]
ENSRNOG00000056870	7871.67	-0.259655	0.0456998	-5.68176	1.33319e-08	2.51024e-07	6.60028	Gdi1	X	protein_coding	GDP dissociation inhibitor 1 [Source:RGD Symbol;Acc:2676]
ENSRNOG00000003121	1314.15	-0.260008	0.0802199	-3.2412	0.00119029	0.00559756	2.252	Rtn4rl1	10	protein_coding	reticulon 4 receptor-like 1 [Source:RGD Symbol;Acc:727812]
ENSRNOG00000021808	4350.74	-0.260163	0.0613449	-4.24098	2.22542e-05	0.000179878	3.74502	Tecr	19	protein_coding	trans-2,3-enoyl-CoA reductase [Source:RGD Symbol;Acc:620376]
ENSRNOG00000026432	2665.82	-0.260378	0.0848198	-3.06978	0.0021422	0.00912384	2.03982	Syt7	1	protein_coding	synaptotagmin 7 [Source:RGD Symbol;Acc:62013]
ENSRNOG00000007665	790.91	-0.260598	0.0795159	-3.27731	0.00104801	0.00501881	2.2994	Cse1l	3	protein_coding	chromosome segregation 1 like [Source:RGD Symbol;Acc:1307536]
ENSRNOG00000007088	1012.46	-0.2608	0.0699575	-3.72798	0.000193021	0.00117418	2.93027	Xpot	7	protein_coding	exportin for tRNA [Source:RGD Symbol;Acc:1305562]
ENSRNOG00000010084	925.254	-0.26094	0.0847245	-3.07987	0.00207091	0.00888225	2.05148	Ythdf3	2	protein_coding	YTH N(6)-methyladenosine RNA binding protein 3 [Source:RGD Symbol;Acc:1305234]
ENSRNOG00000018630	14819.8	-0.261566	0.0652831	-4.00664	6.15892e-05	0.000435711	3.3608	Gapdh	4	protein_coding	glyceraldehyde-3-phosphate dehydrogenase [Source:RGD Symbol;Acc:2661]
ENSRNOG00000010353	1144.33	-0.261648	0.0744979	-3.51215	0.000444496	0.00240495	2.61889	Dnajb6	4	protein_coding	DnaJ heat shock protein family (Hsp40) member B6 [Source:RGD Symbol;Acc:1308207]
ENSRNOG00000012844	1005.72	-0.26204	0.072395	-3.61959	0.000295069	0.00168759	2.77273	Tox4	15	protein_coding	TOX high mobility group box family member 4 [Source:RGD Symbol;Acc:708449]
ENSRNOG00000015396	25400.2	-0.262401	0.0592719	-4.42706	9.55245e-06	8.40869e-05	4.07527	Sptan1	3	protein_coding	spectrin, alpha, non-erythrocytic 1 [Source:RGD Symbol;Acc:621714]
ENSRNOG00000015734	912.116	-0.262447	0.0816848	-3.21292	0.00131394	0.00606402	2.21724	Ube3a	1	protein_coding	ubiquitin protein ligase E3A [Source:RGD Symbol;Acc:1306361]
ENSRNOG00000060863	1140.17	-0.262453	0.0771825	-3.40042	0.000672834	0.00343101	2.46458	AABR07017145.1	15	lincRNA	-
ENSRNOG00000018039	6038.84	-0.262735	0.0653834	-4.01838	5.86003e-05	0.000418206	3.37861	Sncb	17	protein_coding	synuclein, beta [Source:RGD Symbol;Acc:70992]
ENSRNOG00000060817	1019.67	-0.263024	0.0830665	-3.16643	0.00154324	0.00696626	2.157	Stam	17	protein_coding	signal transducing adaptor molecule [Source:RGD Symbol;Acc:1564499]
ENSRNOG00000036742	2085.18	-0.263031	0.068801	-3.82308	0.000131797	0.000845327	3.07298	Uqcrc2	1	protein_coding	ubiquinol cytochrome c reductase core protein 2 [Source:RGD Symbol;Acc:1359150]
ENSRNOG00000017495	2709.41	-0.263384	0.0683715	-3.85225	0.000117036	0.000764049	3.11688	Klhdc3	9	protein_coding	kelch domain containing 3 [Source:RGD Symbol;Acc:1307105]
ENSRNOG00000006542	11992.7	-0.263683	0.0674317	-3.91037	9.2155e-05	0.000620445	3.2073	Atp6v0c	10	protein_coding	ATPase H+ transporting V0 subunit C [Source:RGD Symbol;Acc:621394]
ENSRNOG00000003495	4098.23	-0.263847	0.0784242	-3.36436	0.000767207	0.00385051	2.41448	Prpf8	10	protein_coding	pre-mRNA processing factor 8 [Source:RGD Symbol;Acc:1305467]
ENSRNOG00000010830	6804.89	-0.264403	0.0595567	-4.43951	9.01631e-06	7.98962e-05	4.09747	Slc25a4	16	protein_coding	solute carrier family 25 member 4 [Source:RGD Symbol;Acc:620352]
ENSRNOG00000020336	1197.34	-0.264829	0.080294	-3.29824	0.000972914	0.00472568	2.32554	Ezh1	10	protein_coding	enhancer of zeste 1 polycomb repressive complex 2 subunit [Source:RGD Symbol;Acc:1305028]
ENSRNOG00000010409	1579.02	-0.265194	0.0655682	-4.04455	5.24248e-05	0.000381128	3.41893	Nol6	5	protein_coding	nucleolar protein 6 [Source:RGD Symbol;Acc:1308033]
ENSRNOG00000005310	1886.08	-0.26528	0.072096	-3.67953	0.000233661	0.00137619	2.86132	Cul1	4	protein_coding	cullin 1 [Source:RGD Symbol;Acc:1308157]
ENSRNOG00000033101	2988.35	-0.2654	0.0770165	-3.44601	0.000568922	0.00297913	2.52591	Myo18a	10	protein_coding	myosin XVIIIa [Source:RGD Symbol;Acc:1562698]
ENSRNOG00000005052	1004.85	-0.265871	0.0700723	-3.79424	0.000148094	0.000938088	3.02776	Slc39a9	6	protein_coding	solute carrier family 39, member 9 [Source:RGD Symbol;Acc:1311236]
ENSRNOG00000004353	1195.14	-0.265915	0.0849571	-3.12999	0.00174812	0.00773595	2.11149	Ppfia2	7	protein_coding	PTPRF interacting protein alpha 2 [Source:RGD Symbol;Acc:1305021]
ENSRNOG00000017297	2428.38	-0.266078	0.0728748	-3.65117	0.000261052	0.00151917	2.81839	Cab39	9	protein_coding	calcium binding protein 39 [Source:RGD Symbol;Acc:1306390]
ENSRNOG00000021259	12423.9	-0.266101	0.0673445	-3.95135	7.77131e-05	0.000533402	3.27295	Prnp	3	protein_coding	prion protein [Source:RGD Symbol;Acc:3410]
ENSRNOG00000005015	2096.55	-0.266417	0.0621524	-4.28651	1.815e-05	0.000149766	3.82459	Rabep1	10	protein_coding	rabaptin, RAB GTPase binding effector protein 1 [Source:RGD Symbol;Acc:708568]
ENSRNOG00000017023	6746.72	-0.266427	0.0468774	-5.68349	1.31974e-08	2.48812e-07	6.60413	Tcf25	19	protein_coding	transcription factor 25 [Source:RGD Symbol;Acc:1309054]
ENSRNOG00000006557	28723.3	-0.266468	0.0638392	-4.17405	2.99231e-05	0.000233355	3.63198	Cyfip2	10	protein_coding	cytoplasmic FMR1 interacting protein 2 [Source:RGD Symbol;Acc:1305048]
ENSRNOG00000034242	4673.42	-0.266553	0.0583378	-4.56913	4.89743e-06	4.6799e-05	4.32976	Vcp	5	protein_coding	valosin-containing protein [Source:RGD Symbol;Acc:621595]
ENSRNOG00000034022	918.576	-0.2675	0.0829455	-3.22501	0.0012597	0.00585802	2.23225	Taf2	7	protein_coding	TATA-box binding protein associated factor 2 [Source:RGD Symbol;Acc:621487]
ENSRNOG00000026527	662.794	-0.268673	0.0883784	-3.04003	0.00236557	0.00993349	2.0029	Snx32	1	protein_coding	sorting nexin 32 [Source:RGD Symbol;Acc:1560591]
ENSRNOG00000005703	1818.49	-0.26898	0.0825336	-3.25904	0.0011179	0.00530831	2.27504	Arfgef1	5	protein_coding	ADP ribosylation factor guanine nucleotide exchange factor 1 [Source:RGD Symbol;Acc:1560793]
ENSRNOG00000016778	1456.81	-0.269561	0.0617834	-4.363	1.28292e-05	0.000109441	3.96082	Cops7a	4	protein_coding	COP9 signalosome subunit 7A [Source:RGD Symbol;Acc:1310070]
ENSRNOG00000004186	805.176	-0.27004	0.0875153	-3.08564	0.00203118	0.00873746	2.05861	Snx13	6	protein_coding	sorting nexin 13 [Source:RGD Symbol;Acc:1309778]
ENSRNOG00000020167	5119.58	-0.270563	0.0646405	-4.18565	2.84347e-05	0.000222459	3.65275	Reep5	18	protein_coding	receptor accessory protein 5 [Source:RGD Symbol;Acc:1306047]
ENSRNOG00000011358	1153.82	-0.270877	0.0777018	-3.4861	0.000490112	0.00262457	2.58094	Hipk3	3	protein_coding	homeodomain interacting protein kinase 3 [Source:RGD Symbol;Acc:619884]
ENSRNOG00000002205	2321.32	-0.270974	0.0643971	-4.20786	2.57805e-05	0.000204538	3.68923	Ociad1	14	protein_coding	OCIA domain containing 1 [Source:RGD Symbol;Acc:1359549]
ENSRNOG00000001064	1939.93	-0.271026	0.073974	-3.6638	0.000248497	0.00145188	2.83807	Sbno1	12	protein_coding	strawberry notch homolog 1 [Source:RGD Symbol;Acc:1310005]
ENSRNOG00000003148	3808.87	-0.271641	0.0775214	-3.50407	0.000458202	0.00247088	2.60715	Timp2	10	protein_coding	TIMP metallopeptidase inhibitor 2 [Source:RGD Symbol;Acc:61312]
ENSRNOG00000011168	736.773	-0.271712	0.0878281	-3.09368	0.00197687	0.00853902	2.06859	Micu2	15	protein_coding	mitochondrial calcium uptake 2 [Source:RGD Symbol;Acc:619739]
ENSRNOG00000012095	1515.36	-0.271813	0.0610877	-4.44956	8.60459e-06	7.66658e-05	4.1154	Pkia	2	protein_coding	cAMP-dependent protein kinase inhibitor alpha [Source:RGD Symbol;Acc:621021]
ENSRNOG00000005045	1594.11	-0.271879	0.0686527	-3.96022	7.48822e-05	0.000516028	3.28733	Ppp2r5e	6	protein_coding	protein phosphatase 2 regulatory subunit B', epsilon [Source:RGD Symbol;Acc:1305657]
ENSRNOG00000012477	15306	-0.272138	0.054816	-4.96457	6.88544e-07	8.46504e-06	5.07237	Eef1a2	3	protein_coding	eukaryotic translation elongation factor 1 alpha 2 [Source:RGD Symbol;Acc:3781]
ENSRNOG00000009773	797.892	-0.272581	0.0833327	-3.271	0.00107168	0.00511204	2.29141	Elovl4	8	protein_coding	ELOVL fatty acid elongase 4 [Source:RGD Symbol;Acc:1305630]
ENSRNOG00000000823	1192.07	-0.272703	0.0675138	-4.03922	5.36285e-05	0.00038781	3.41138	Gcc2	20	protein_coding	GRIP and coiled-coil domain containing 2 [Source:RGD Symbol;Acc:1305732]
ENSRNOG00000016528	823.914	-0.272728	0.0752075	-3.62634	0.000287471	0.00165254	2.78185	Ppp1r21	6	protein_coding	protein phosphatase 1, regulatory subunit 21 [Source:RGD Symbol;Acc:1565310]
ENSRNOG00000056207	2799.84	-0.273218	0.067834	-4.02774	5.63153e-05	0.000404268	3.39333	Capza2	4	protein_coding	capping actin protein of muscle Z-line subunit alpha 2 [Source:RGD Symbol;Acc:1549770]
ENSRNOG00000010176	4061.67	-0.273592	0.0722673	-3.78583	0.000153194	0.000962333	3.01667	Map2k1	8	protein_coding	mitogen activated protein kinase kinase 1 [Source:RGD Symbol;Acc:70495]
ENSRNOG00000060687	1219.01	-0.273711	0.0891168	-3.07137	0.00213077	0.00908309	2.04177	Slc24a3	3	protein_coding	solute carrier family 24 member 3 [Source:RGD Symbol;Acc:69256]
ENSRNOG00000014665	746.323	-0.273795	0.0775073	-3.5325	0.00041165	0.0022497	2.64788	Dhdds	5	protein_coding	dehydrodolichyl diphosphate synthase subunit [Source:RGD Symbol;Acc:1311560]
ENSRNOG00000012457	2210.55	-0.273989	0.0604179	-4.5349	5.76309e-06	5.34988e-05	4.27166	Cyc1	7	protein_coding	cytochrome c-1 [Source:RGD Symbol;Acc:1306597]
ENSRNOG00000018816	1110.26	-0.274358	0.0745398	-3.68069	0.000232601	0.0013705	2.86312	Cox5a	8	protein_coding	cytochrome c oxidase subunit 5A [Source:RGD Symbol;Acc:620607]
ENSRNOG00000019811	716.33	-0.27445	0.0848551	-3.23434	0.00121926	0.00570445	2.24379	Timm23	16	protein_coding	translocase of inner mitochondrial membrane 23 [Source:RGD Symbol;Acc:3863]
ENSRNOG00000010217	6468.41	-0.274785	0.083235	-3.30132	0.000962308	0.00468193	2.32958	Prrc2b	3	protein_coding	proline-rich coiled-coil 2B [Source:RGD Symbol;Acc:1595906]
ENSRNOG00000008345	2076.82	-0.275282	0.0645165	-4.26684	1.9826e-05	0.00016195	3.79062	Clcn6	5	protein_coding	chloride voltage-gated channel 6 [Source:RGD Symbol;Acc:1305379]
ENSRNOG00000015425	1180.75	-0.27548	0.0865517	-3.18284	0.0014584	0.00662211	2.179	Ssx2ip	2	protein_coding	SSX family member 2 interacting protein [Source:RGD Symbol;Acc:708490]
ENSRNOG00000012055	1697.38	-0.275727	0.0602344	-4.57757	4.70419e-06	4.50703e-05	4.34611	Man2a2	1	protein_coding	mannosidase, alpha, class 2A, member 2 [Source:RGD Symbol;Acc:1310238]
ENSRNOG00000042482	731.992	-0.276533	0.0784092	-3.52679	0.000420629	0.00229192	2.6398	Tatdn2	4	protein_coding	TatD DNase domain containing 2 [Source:RGD Symbol;Acc:1586017]
ENSRNOG00000055246	2848.28	-0.276619	0.0643797	-4.29668	1.73378e-05	0.000143793	3.84226	Ncor1	10	protein_coding	nuclear receptor co-repressor 1 [Source:RGD Symbol;Acc:3612]
ENSRNOG00000018746	609.607	-0.276964	0.0845704	-3.27496	0.00105678	0.0050525	2.29649	Slc30a5	2	protein_coding	solute carrier family 30 member 5 [Source:RGD Symbol;Acc:1306931]
ENSRNOG00000005711	3122.18	-0.277332	0.0762035	-3.63936	0.00027332	0.00158161	2.8009	Ptprd	5	protein_coding	protein tyrosine phosphatase, receptor type, D [Source:RGD Symbol;Acc:1561090]
ENSRNOG00000056156	853.858	-0.277646	0.0802503	-3.45975	0.00054067	0.00285251	2.54477	Maco1	5	protein_coding	macoilin 1 [Source:RGD Symbol;Acc:1561685]
ENSRNOG00000025504	2364.28	-0.277974	0.0604427	-4.59897	4.24591e-06	4.11375e-05	4.38576	Ankrd46	7	protein_coding	ankyrin repeat domain 46 [Source:RGD Symbol;Acc:1309382]
ENSRNOG00000054557	951.99	-0.278299	0.0805588	-3.45461	0.000551093	0.00290018	2.53758	Lsm14b	3	protein_coding	LSM family member 14B [Source:RGD Symbol;Acc:1563798]
ENSRNOG00000030597	1632.7	-0.2783	0.0697975	-3.98724	6.68456e-05	0.000467025	3.33066	Ankrd52	7	protein_coding	ankyrin repeat domain 52 [Source:RGD Symbol;Acc:1307124]
ENSRNOG00000005285	657.564	-0.279561	0.0863978	-3.23574	0.00121328	0.00568192	2.2455	Fbxo33	6	protein_coding	F-box protein 33 [Source:RGD Symbol;Acc:1307543]
ENSRNOG00000058050	1274.02	-0.279844	0.0670264	-4.17513	2.97817e-05	0.000232377	3.63381	Mtfr2	1	protein_coding	mitochondrial fission regulator 2 [Source:RGD Symbol;Acc:6494892]
ENSRNOG00000038933	1718.2	-0.279898	0.0877908	-3.18824	0.00143143	0.00651378	2.18617	Spcs3	16	protein_coding	signal peptidase complex subunit 3 [Source:RGD Symbol;Acc:1588184]
ENSRNOG00000016244	6379.41	-0.279962	0.0895515	-3.12627	0.0017704	0.00782032	2.10678	Mical2	1	protein_coding	microtubule associated monooxygenase, calponin and LIM domain containing 2 [Source:RGD Symbol;Acc:1311773]
ENSRNOG00000003139	1417.8	-0.280302	0.0709822	-3.9489	7.85108e-05	0.00053774	3.26943	Smc1a	X	protein_coding	structural maintenance of chromosomes 1A [Source:RGD Symbol;Acc:61991]
ENSRNOG00000011150	1814.89	-0.280551	0.0772995	-3.6294	0.000284083	0.0016337	2.78683	Arsb	2	protein_coding	arylsulfatase B [Source:RGD Symbol;Acc:2158]
ENSRNOG00000017265	1107.82	-0.280796	0.0657923	-4.26791	1.97314e-05	0.000161358	3.79221	Tmem131	9	protein_coding	transmembrane protein 131 [Source:RGD Symbol;Acc:1309266]
ENSRNOG00000023661	1403.8	-0.281189	0.0713901	-3.93877	8.18993e-05	0.000558856	3.2527	Celf2	17	protein_coding	CUGBP, Elav-like family member 2 [Source:RGD Symbol;Acc:68347]
ENSRNOG00000016789	3723.85	-0.28131	0.0830894	-3.38563	0.000710142	0.00359618	2.44416	Actr1b	9	protein_coding	actin related protein 1B [Source:RGD Symbol;Acc:1307380]
ENSRNOG00000003151	475.736	-0.28144	0.0862063	-3.26473	0.00109569	0.0052198	2.28235	Bfar	10	protein_coding	bifunctional apoptosis regulator [Source:RGD Symbol;Acc:1304791]
ENSRNOG00000011661	1165.04	-0.281521	0.0788782	-3.56906	0.000358269	0.00199371	2.70034	Hnrnph2	X	protein_coding	heterogeneous nuclear ribonucleoprotein H2 [Source:RGD Symbol;Acc:1549784]
ENSRNOG00000017481	1992.86	-0.28161	0.0697078	-4.03987	5.34819e-05	0.000386963	3.41233	Sucla2	15	protein_coding	succinate-CoA ligase ADP-forming beta subunit [Source:RGD Symbol;Acc:1309397]
ENSRNOG00000055860	3991.08	-0.281739	0.0507521	-5.55128	2.83593e-08	4.93336e-07	6.30686	Arl8b	4	protein_coding	ADP-ribosylation factor like GTPase 8B [Source:RGD Symbol;Acc:1562830]
ENSRNOG00000010482	775.864	-0.282198	0.0894607	-3.15443	0.00160812	0.00721458	2.14179	Impa1	2	protein_coding	inositol monophosphatase 1 [Source:RGD Symbol;Acc:69254]
ENSRNOG00000001709	9725.44	-0.282608	0.0620272	-4.5562	5.20879e-06	4.92448e-05	4.30764	Ap2m1	11	protein_coding	adaptor related protein complex 2 subunit mu 1 [Source:RGD Symbol;Acc:620135]
ENSRNOG00000008746	638.77	-0.28265	0.0861846	-3.27959	0.00103958	0.00498659	2.3022	Dtd1	3	protein_coding	D-tyrosyl-tRNA deacylase 1 [Source:RGD Symbol;Acc:1311821]
ENSRNOG00000027569	1006.95	-0.282737	0.0680914	-4.15231	3.29132e-05	0.000252796	3.59723	Trappc9	7	protein_coding	trafficking protein particle complex 9 [Source:MGI Symbol;Acc:MGI:1923760]
ENSRNOG00000017254	603.655	-0.283007	0.0877181	-3.22632	0.00125393	0.00584017	2.23357	Nsun2	1	protein_coding	NOP2/Sun RNA methyltransferase family, member 2 [Source:RGD Symbol;Acc:1311954]
ENSRNOG00000054352	4217.01	-0.283155	0.0517925	-5.46711	4.57441e-08	7.54494e-07	6.12234	Atp6ap1	X	protein_coding	ATPase H+ transporting accessory protein 1 [Source:RGD Symbol;Acc:620423]
ENSRNOG00000014795	1496.6	-0.284142	0.0667512	-4.25674	2.07429e-05	0.0001685	3.7734	Nr2f1	2	protein_coding	nuclear receptor subfamily 2, group F, member 1 [Source:RGD Symbol;Acc:621682]
ENSRNOG00000005308	1633.76	-0.284279	0.0713602	-3.98372	6.78439e-05	0.000472847	3.32528	Tmx2	3	protein_coding	thioredoxin-related transmembrane protein 2 [Source:RGD Symbol;Acc:1359456]
ENSRNOG00000029447	636.968	-0.284431	0.0910802	-3.12286	0.00179103	0.00789473	2.10266	Epc2	3	protein_coding	enhancer of polycomb homolog 2 [Source:RGD Symbol;Acc:1307271]
ENSRNOG00000045931	2517.32	-0.285244	0.0651821	-4.37611	1.20818e-05	0.00010373	3.98409	Sik3	8	protein_coding	SIK family kinase 3 [Source:RGD Symbol;Acc:1593938]
ENSRNOG00000027864	6386.9	-0.285379	0.0504594	-5.65563	1.55278e-08	2.88356e-07	6.54007	Ppia	14	protein_coding	peptidylprolyl isomerase A [Source:RGD Symbol;Acc:3372]
ENSRNOG00000016863	6737.31	-0.285505	0.065575	-4.35387	1.33757e-05	0.000113639	3.94447	Pnma8b	1	protein_coding	PNMA family member 8B [Source:RGD Symbol;Acc:1560435]
ENSRNOG00000005538	1093.57	-0.285607	0.0748125	-3.81764	0.000134733	0.000861515	3.06474	Psmd11	10	protein_coding	proteasome 26S subunit, non-ATPase 11 [Source:RGD Symbol;Acc:1306450]
ENSRNOG00000020032	796.016	-0.285702	0.0815452	-3.50361	0.000459004	0.00247429	2.60655	Impdh1	4	protein_coding	inosine monophosphate dehydrogenase 1 [Source:RGD Symbol;Acc:1311108]
ENSRNOG00000017210	1793.67	-0.285992	0.0775495	-3.68786	0.000226147	0.00133732	2.87376	Slc22a23	17	protein_coding	solute carrier family 22, member 23 [Source:RGD Symbol;Acc:620302]
ENSRNOG00000003524	891.945	-0.286165	0.0693979	-4.12354	3.7309e-05	0.000283401	3.5476	Lrrc59	10	protein_coding	leucine rich repeat containing 59 [Source:RGD Symbol;Acc:1305092]
ENSRNOG00000003767	1078.7	-0.286207	0.080209	-3.56826	0.000359353	0.00199899	2.69919	Rps6kc1	13	protein_coding	ribosomal protein S6 kinase C1 [Source:RGD Symbol;Acc:1306578]
ENSRNOG00000056106	1476.24	-0.286583	0.0809884	-3.53857	0.000402303	0.00220509	2.65657	Dip2b	7	protein_coding	disco-interacting protein 2 homolog B [Source:RGD Symbol;Acc:1305671]
ENSRNOG00000004032	2075.92	-0.286662	0.0688452	-4.16386	3.12912e-05	0.000242401	3.61546	Tmem94	10	protein_coding	transmembrane protein 94 [Source:MGI Symbol;Acc:MGI:1919197]
ENSRNOG00000025791	3731.69	-0.286934	0.0570217	-5.03202	4.85351e-07	6.17451e-06	5.2094	Dync1li2	19	protein_coding	dynein, cytoplasmic 1 light intermediate chain 2 [Source:RGD Symbol;Acc:621130]
ENSRNOG00000019298	680.117	-0.287684	0.084721	-3.39566	0.000684631	0.00348631	2.45763	Dctn4	18	protein_coding	dynactin subunit 4 [Source:RGD Symbol;Acc:71023]
ENSRNOG00000017114	1272.46	-0.2882	0.0728677	-3.95512	7.64967e-05	0.000525668	3.27929	Synj2	1	protein_coding	synaptojanin 2 [Source:RGD Symbol;Acc:69436]
ENSRNOG00000000048	1473.11	-0.288205	0.0621168	-4.63972	3.48873e-06	3.48397e-05	4.45793	Gak	14	protein_coding	cyclin G associated kinase [Source:RGD Symbol;Acc:621589]
ENSRNOG00000009338	512.871	-0.288308	0.0947197	-3.0438	0.00233609	0.00983792	2.0071	Kras	4	protein_coding	KRAS proto-oncogene, GTPase [Source:RGD Symbol;Acc:2981]
ENSRNOG00000004139	956.346	-0.288321	0.0711703	-4.05115	5.09675e-05	0.000371527	3.43001	Ndel1	10	protein_coding	nudE neurodevelopment protein 1-like 1 [Source:RGD Symbol;Acc:621235]
ENSRNOG00000024886	627.378	-0.288371	0.0914703	-3.15262	0.00161814	0.00724751	2.13981	Ext1	7	protein_coding	exostosin glycosyltransferase 1 [Source:RGD Symbol;Acc:1587375]
ENSRNOG00000015852	4173.89	-0.288389	0.0523613	-5.50766	3.6363e-08	6.1573e-07	6.21061	Arhgap35	1	protein_coding	Rho GTPase activating protein 35 [Source:RGD Symbol;Acc:1308738]
ENSRNOG00000016924	3535.77	-0.288822	0.0678747	-4.25522	2.0884e-05	0.00016927	3.77142	Acly	10	protein_coding	ATP citrate lyase [Source:RGD Symbol;Acc:2018]
ENSRNOG00000002436	4599.67	-0.28883	0.0643297	-4.48985	7.12743e-06	6.50495e-05	4.18676	Mmd	10	protein_coding	monocyte to macrophage differentiation-associated [Source:RGD Symbol;Acc:1592079]
ENSRNOG00000043377	2753.18	-0.289042	0.07627	-3.78972	0.000150818	0.000951065	3.02179	Fdps	2	protein_coding	farnesyl diphosphate synthase [Source:RGD Symbol;Acc:68953]
ENSRNOG00000001185	2899.26	-0.289076	0.0605313	-4.77564	1.79138e-06	1.95582e-05	4.70867	RGD1311899	12	protein_coding	similar to RIKEN cDNA 2210016L21 gene [Source:RGD Symbol;Acc:1311899]
ENSRNOG00000001829	871.015	-0.289728	0.0838434	-3.45558	0.000549114	0.00289184	2.53883	Ube2v2	11	protein_coding	ubiquitin conjugating enzyme E2 V2 [Source:RGD Symbol;Acc:727838]
ENSRNOG00000011157	2829.93	-0.289884	0.0534875	-5.41965	5.97156e-08	9.48577e-07	6.02293	Jak1	5	protein_coding	Janus kinase 1 [Source:RGD Symbol;Acc:69056]
ENSRNOG00000013180	729.202	-0.290052	0.0795788	-3.64484	0.000267557	0.00155147	2.80926	Ercc3	18	protein_coding	ERCC excision repair 3, TFIIH core complex helicase subunit [Source:RGD Symbol;Acc:1307139]
ENSRNOG00000007434	658.81	-0.2906	0.0743265	-3.90977	9.23824e-05	0.000621404	3.20663	Ube2j1	5	protein_coding	ubiquitin-conjugating enzyme E2, J1 [Source:RGD Symbol;Acc:1305067]
ENSRNOG00000015903	1959.96	-0.291601	0.0941345	-3.09771	0.00195024	0.00844391	2.07346	Add2	4	protein_coding	adducin 2 [Source:RGD Symbol;Acc:2042]
ENSRNOG00000020487	576.589	-0.291701	0.0878725	-3.31959	0.000901487	0.00443767	2.35285	Coa3	10	protein_coding	cytochrome C oxidase assembly factor 3 [Source:RGD Symbol;Acc:1564337]
ENSRNOG00000015508	1088.24	-0.291982	0.0696285	-4.19343	2.74768e-05	0.000216121	3.6653	Relch	13	protein_coding	RAB11 binding and LisH domain, coiled-coil and HEAT repeat containing [Source:RGD Symbol;Acc:1307235]
ENSRNOG00000007504	841.85	-0.292062	0.0815284	-3.58234	0.000340528	0.00190952	2.71908	Actr10	6	protein_coding	actin related protein 10 [Source:RGD Symbol;Acc:1306515]
ENSRNOG00000000476	545.775	-0.292088	0.095296	-3.06506	0.00217624	0.00924191	2.03424	Zbtb22	20	protein_coding	zinc finger and BTB domain containing 22 [Source:RGD Symbol;Acc:1359627]
ENSRNOG00000017990	1663.96	-0.292096	0.0695383	-4.20051	2.66312e-05	0.000210375	3.67701	Ubap2l	2	protein_coding	ubiquitin associated protein 2-like [Source:RGD Symbol;Acc:1308707]
ENSRNOG00000015843	3914.18	-0.292356	0.0568478	-5.14279	2.70686e-07	3.67019e-06	5.43531	Itfg1	19	protein_coding	integrin alpha FG-GAP repeat containing 1 [Source:RGD Symbol;Acc:619898]
ENSRNOG00000019550	602.41	-0.292412	0.0950804	-3.07542	0.00210207	0.00897643	2.0469	Slc11a2	7	protein_coding	solute carrier family 11 member 2 [Source:RGD Symbol;Acc:3684]
ENSRNOG00000017408	970.954	-0.292808	0.0766734	-3.8189	0.000134045	0.000857492	3.06677	Fam160a2	1	protein_coding	family with sequence similarity 160, member A2 [Source:RGD Symbol;Acc:1359585]
ENSRNOG00000016122	1913.01	-0.293239	0.0958111	-3.06059	0.00220901	0.00936747	2.02838	Hmgcr	2	protein_coding	3-hydroxy-3-methylglutaryl-CoA reductase [Source:RGD Symbol;Acc:2803]
ENSRNOG00000015619	820.466	-0.293417	0.072673	-4.0375	5.40245e-05	0.000390118	3.4088	Agfg1	9	protein_coding	ArfGAP with FG repeats 1 [Source:RGD Symbol;Acc:1560041]
ENSRNOG00000011421	3227.81	-0.293654	0.0692307	-4.24168	2.21851e-05	0.000179419	3.74613	Smap2	5	protein_coding	small ArfGAP2 [Source:RGD Symbol;Acc:1308418]
ENSRNOG00000049083	943.235	-0.293798	0.0726378	-4.04471	5.23886e-05	0.000381127	3.41893	Nicn1	8	protein_coding	nicolin 1 [Source:RGD Symbol;Acc:1589574]
ENSRNOG00000011969	2042.7	-0.293998	0.0917584	-3.20405	0.0013551	0.00621674	2.20644	Dock9	15	protein_coding	dedicator of cytokinesis 9 [Source:RGD Symbol;Acc:629617]
ENSRNOG00000023150	8836.68	-0.294171	0.080367	-3.66035	0.000251872	0.00146925	2.8329	Gpi	1	protein_coding	glucose-6-phosphate isomerase [Source:RGD Symbol;Acc:2727]
ENSRNOG00000058658	499.131	-0.294233	0.0890023	-3.3059	0.000946722	0.00461377	2.33594	Mtch2	3	protein_coding	mitochondrial carrier 2 [Source:RGD Symbol;Acc:1308080]
ENSRNOG00000014371	1666.97	-0.295293	0.0866979	-3.406	0.000659219	0.00337334	2.47194	Cdh13	19	protein_coding	cadherin 13 [Source:RGD Symbol;Acc:619745]
ENSRNOG00000018704	1735.3	-0.295487	0.0689298	-4.28679	1.81272e-05	0.000149662	3.82489	Nolc1	1	protein_coding	nucleolar and coiled-body phosphoprotein 1 [Source:RGD Symbol;Acc:621578]
ENSRNOG00000005963	1698.33	-0.295586	0.0587742	-5.02917	4.926e-07	6.25585e-06	5.20371	Rab2a	5	protein_coding	RAB2A, member RAS oncogene family [Source:RGD Symbol;Acc:68323]
ENSRNOG00000026403	486.164	-0.295679	0.0934608	-3.16366	0.00155796	0.00701971	2.15368	Naf1	16	protein_coding	nuclear assembly factor 1 ribonucleoprotein [Source:RGD Symbol;Acc:1306802]
ENSRNOG00000053607	811.73	-0.295855	0.0769494	-3.8448	0.00012065	0.000783448	3.10599	Fam217b	3	protein_coding	family with sequence similarity 217, member B [Source:RGD Symbol;Acc:1311952]
ENSRNOG00000018818	1087.74	-0.295859	0.0669814	-4.41703	1.00069e-05	8.777e-05	4.05665	Txnl1	18	protein_coding	thioredoxin-like 1 [Source:RGD Symbol;Acc:621717]
ENSRNOG00000018233	1805.3	-0.296363	0.086349	-3.43215	0.000598811	0.0031077	2.50756	Gas6	16	protein_coding	growth arrest specific 6 [Source:RGD Symbol;Acc:61913]
ENSRNOG00000003496	1854.99	-0.296398	0.0837254	-3.54012	0.000399951	0.00219478	2.65861	Tbc1d9	19	protein_coding	TBC1 domain family member 9 [Source:RGD Symbol;Acc:1308221]
ENSRNOG00000030963	3590.94	-0.296539	0.0795469	-3.72786	0.000193116	0.00117427	2.93023	LOC108351137	5	protein_coding	glyceraldehyde-3-phosphate dehydrogenase [Source:RGD Symbol;Acc:11369796]
ENSRNOG00000059615	1093.27	-0.296813	0.0783909	-3.78632	0.000152895	0.000961497	3.01705	Exoc6b	4	protein_coding	exocyst complex component 6B [Source:RGD Symbol;Acc:1560638]
ENSRNOG00000001931	1130.33	-0.297735	0.0908299	-3.27794	0.00104568	0.00501089	2.30009	Fgf12	11	protein_coding	fibroblast growth factor 12 [Source:RGD Symbol;Acc:620163]
ENSRNOG00000006934	2138.12	-0.297744	0.0595061	-5.00358	5.6274e-07	7.04268e-06	5.15226	Acvr1b	7	protein_coding	activin A receptor type 1B [Source:RGD Symbol;Acc:735207]
ENSRNOG00000003973	453.031	-0.298276	0.0969591	-3.07631	0.00209582	0.00895498	2.04794	Cyb5r1	13	protein_coding	cytochrome b5 reductase 1 [Source:RGD Symbol;Acc:1306084]
ENSRNOG00000012482	22710.5	-0.298417	0.0502589	-5.93759	2.89238e-09	6.42118e-08	7.19239	Ndrg4	19	protein_coding	NDRG family member 4 [Source:RGD Symbol;Acc:621593]
ENSRNOG00000043150	833.805	-0.298641	0.097337	-3.06811	0.00215415	0.0091614	2.03804	Arfgap1	3	protein_coding	ADP-ribosylation factor GTPase activating protein 1 [Source:RGD Symbol;Acc:708452]
ENSRNOG00000026455	1837.57	-0.298643	0.0767833	-3.88943	0.000100482	0.000667596	3.17549	Gpd1l	8	protein_coding	glycerol-3-phosphate dehydrogenase 1-like [Source:RGD Symbol;Acc:1560123]
ENSRNOG00000011684	871.368	-0.2987	0.0884792	-3.37594	0.000735645	0.00371248	2.43034	Auh	17	protein_coding	AU RNA binding methylglutaconyl-CoA hydratase [Source:RGD Symbol;Acc:1306087]
ENSRNOG00000058571	1220.38	-0.299	0.0754721	-3.96172	7.44106e-05	0.000513019	3.28987	AABR07024542.1	16	lincRNA	-
ENSRNOG00000003803	968.844	-0.299365	0.0909732	-3.29069	0.000999405	0.0048287	2.31617	Zdhhc17	7	protein_coding	zinc finger, DHHC-type containing 17 [Source:RGD Symbol;Acc:1595790]
ENSRNOG00000002818	1300.62	-0.300377	0.0699602	-4.29354	1.75843e-05	0.000145673	3.83662	Eftud2	10	protein_coding	elongation factor Tu GTP binding domain containing 2 [Source:RGD Symbol;Acc:1560116]
ENSRNOG00000007981	1661.86	-0.300626	0.0630188	-4.77042	1.83842e-06	1.99865e-05	4.69926	Klhl23	3	protein_coding	kelch-like family member 23 [Source:RGD Symbol;Acc:1307166]
ENSRNOG00000011884	991.903	-0.300728	0.0795366	-3.781	0.000156202	0.000977848	3.00973	Golga2	3	protein_coding	golgin A2 [Source:RGD Symbol;Acc:620282]
ENSRNOG00000011726	7764.13	-0.300954	0.0516698	-5.82457	5.72614e-09	1.19585e-07	6.92232	Grin1	3	protein_coding	glutamate ionotropic receptor NMDA type subunit 1 [Source:RGD Symbol;Acc:2736]
ENSRNOG00000056009	1403.97	-0.301113	0.0867924	-3.46934	0.000521735	0.00276959	2.55759	Rab11fip5	4	protein_coding	RAB11 family interacting protein 5 [Source:RGD Symbol;Acc:1592069]
ENSRNOG00000049780	601.752	-0.301579	0.0843176	-3.5767	0.000347961	0.00194672	2.7107	Sri	4	protein_coding	sorcin [Source:RGD Symbol;Acc:1584485]
ENSRNOG00000012364	3106.78	-0.302228	0.0753358	-4.01175	6.02713e-05	0.000427836	3.36872	Prickle2	4	protein_coding	prickle planar cell polarity protein 2 [Source:RGD Symbol;Acc:1306723]
ENSRNOG00000028856	862.771	-0.302238	0.0862884	-3.50265	0.000460647	0.00248132	2.60532	Pknox2	8	protein_coding	PBX/knotted 1 homeobox 2 [Source:RGD Symbol;Acc:1590611]
ENSRNOG00000010873	1558.14	-0.302298	0.0684886	-4.41385	1.01548e-05	8.88241e-05	4.05147	Pithd1	5	protein_coding	PITH domain containing 1 [Source:RGD Symbol;Acc:1308048]
ENSRNOG00000001272	1064.52	-0.302422	0.0701609	-4.31041	1.62952e-05	0.000135995	3.86648	Mcm3ap	20	protein_coding	minichromosome maintenance complex component 3 associated protein [Source:RGD Symbol;Acc:1306834]
ENSRNOG00000042983	429.246	-0.302617	0.0935096	-3.23621	0.00121127	0.00567684	2.24589	Nudt21	19	protein_coding	nudix hydrolase 21 [Source:RGD Symbol;Acc:1305766]
ENSRNOG00000024535	1004.21	-0.302659	0.0881253	-3.43442	0.000593833	0.00308734	2.51042	Zzef1	10	protein_coding	zinc finger ZZ-type and EF-hand domain containing 1 [Source:RGD Symbol;Acc:1311189]
ENSRNOG00000007971	1998	-0.30292	0.0622679	-4.86478	1.14582e-06	1.32831e-05	4.8767	Wbp2	10	protein_coding	WW domain binding protein 2 [Source:RGD Symbol;Acc:620032]
ENSRNOG00000004532	1028.01	-0.303015	0.0852573	-3.55412	0.000379244	0.0020953	2.67875	Dipk1b	3	protein_coding	divergent protein kinase domain 1B [Source:RGD Symbol;Acc:1308600]
ENSRNOG00000010286	701.844	-0.303259	0.0909787	-3.3333	0.000858222	0.00424326	2.3723	Cast	2	protein_coding	calpastatin [Source:RGD Symbol;Acc:2278]
ENSRNOG00000033169	1589.77	-0.303279	0.0921007	-3.29291	0.000991573	0.00480196	2.31858	Cpeb4	10	protein_coding	cytoplasmic polyadenylation element binding protein 4 [Source:RGD Symbol;Acc:1311931]
ENSRNOG00000009987	4279.12	-0.303661	0.0617163	-4.92028	8.64195e-07	1.03125e-05	4.98663	Akap11	15	protein_coding	A-kinase anchoring protein 11 [Source:RGD Symbol;Acc:2079]
ENSRNOG00000014980	1050.94	-0.303873	0.0665116	-4.56872	4.90702e-06	4.68601e-05	4.3292	Mob4	9	protein_coding	MOB family member 4, phocein [Source:RGD Symbol;Acc:620183]
ENSRNOG00000020161	1389.7	-0.30406	0.0802807	-3.78746	0.000152193	0.000958493	3.01841	Zbtb7a	7	protein_coding	zinc finger and BTB domain containing 7a [Source:RGD Symbol;Acc:620946]
ENSRNOG00000017883	2042.25	-0.304334	0.0592028	-5.14054	2.73957e-07	3.70767e-06	5.4309	Camsap1	3	protein_coding	calmodulin regulated spectrin-associated protein 1 [Source:RGD Symbol;Acc:1565022]
ENSRNOG00000019482	5821.1	-0.30434	0.063263	-4.81071	1.50399e-06	1.67581e-05	4.77578	Gnao1	19	protein_coding	G protein subunit alpha o1 [Source:RGD Symbol;Acc:628732]
ENSRNOG00000014097	1277.92	-0.304448	0.0859988	-3.54015	0.000399907	0.00219478	2.65861	Psmd7	19	protein_coding	proteasome 26S subunit, non-ATPase 7 [Source:RGD Symbol;Acc:1306902]
ENSRNOG00000004813	801.068	-0.304588	0.0935923	-3.25442	0.00113625	0.00537973	2.26924	Rtcb	7	protein_coding	RNA 2',3'-cyclic phosphate and 5'-OH ligase [Source:RGD Symbol;Acc:1303261]
ENSRNOG00000007172	1216.75	-0.304617	0.0821182	-3.70949	0.000207675	0.00124725	2.90405	Map4k3	6	protein_coding	mitogen-activated protein kinase kinase kinase kinase 3 [Source:RGD Symbol;Acc:621280]
ENSRNOG00000014268	4863.37	-0.304653	0.0918023	-3.31857	0.000904782	0.00445089	2.35155	Abca2	3	protein_coding	ATP binding cassette subfamily A member 2 [Source:RGD Symbol;Acc:620238]
ENSRNOG00000010284	1903.11	-0.304839	0.0677745	-4.49785	6.86437e-06	6.27661e-05	4.20227	St3gal5	4	protein_coding	ST3 beta-galactoside alpha-2,3-sialyltransferase 5 [Source:RGD Symbol;Acc:620875]
ENSRNOG00000018946	537.316	-0.304933	0.0976132	-3.12389	0.0017848	0.00787442	2.10378	Trim33	2	protein_coding	tripartite motif-containing 33 [Source:RGD Symbol;Acc:1307339]
ENSRNOG00000046566	913.427	-0.305613	0.0806739	-3.78825	0.000151714	0.000955891	3.01959	Tub	1	protein_coding	tubby bipartite transcription factor [Source:RGD Symbol;Acc:3918]
ENSRNOG00000003846	3842.06	-0.305629	0.0785302	-3.89187	9.94759e-05	0.000661816	3.17926	Pitpna	10	protein_coding	phosphatidylinositol transfer protein, alpha [Source:RGD Symbol;Acc:61885]
ENSRNOG00000005730	1514.66	-0.305889	0.0948845	-3.22381	0.00126498	0.00587888	2.23071	Pcmtd1	5	protein_coding	protein-L-isoaspartate (D-aspartate) O-methyltransferase domain containing 1 [Source:RGD Symbol;Acc:1586096]
ENSRNOG00000000549	2614.6	-0.305931	0.0607891	-5.03266	4.83718e-07	6.16446e-06	5.2101	Tspyl1	20	protein_coding	TSPY-like 1 [Source:RGD Symbol;Acc:1307726]
ENSRNOG00000006364	1862.2	-0.306385	0.0561748	-5.45414	4.921e-08	8.03507e-07	6.09501	Dld	6	protein_coding	dihydrolipoamide dehydrogenase [Source:RGD Symbol;Acc:735073]
ENSRNOG00000005905	718.134	-0.307704	0.0908756	-3.38599	0.00070923	0.00359406	2.44442	Pde4b	5	protein_coding	phosphodiesterase 4B [Source:RGD Symbol;Acc:3280]
ENSRNOG00000056826	1304.44	-0.307914	0.0805616	-3.82209	0.000132323	0.000847959	3.07162	Arap2	14	protein_coding	ArfGAP with RhoGAP domain, ankyrin repeat and PH domain 2 [Source:RGD Symbol;Acc:1306452]
ENSRNOG00000023202	754.456	-0.307971	0.0833549	-3.6947	0.000220149	0.00130873	2.88315	Usp15	7	protein_coding	ubiquitin specific peptidase 15 [Source:RGD Symbol;Acc:628795]
ENSRNOG00000023533	493.138	-0.307973	0.0937681	-3.28441	0.00102195	0.00491491	2.30848	Dipk1a	14	protein_coding	divergent protein kinase domain 1A [Source:RGD Symbol;Acc:1308581]
ENSRNOG00000003773	964.514	-0.308632	0.0983252	-3.13889	0.00169589	0.00753214	2.12308	Hmox2	10	protein_coding	heme oxygenase 2 [Source:RGD Symbol;Acc:67402]
ENSRNOG00000017040	643.232	-0.309127	0.0796168	-3.88269	0.000103308	0.000682654	3.1658	Wrnip1	17	protein_coding	Werner helicase interacting protein 1 [Source:RGD Symbol;Acc:628836]
ENSRNOG00000004629	1463.03	-0.309212	0.0742087	-4.16679	3.08916e-05	0.000240013	3.61977	Fkbp3	6	protein_coding	FKBP prolyl isomerase 3 [Source:RGD Symbol;Acc:1304992]
ENSRNOG00000013411	404.775	-0.309657	0.0984584	-3.14505	0.00166056	0.00740274	2.13061	Nup155	2	protein_coding	nucleoporin 155 [Source:RGD Symbol;Acc:621199]
ENSRNOG00000014616	677.415	-0.309672	0.0863324	-3.58697	0.000334539	0.00188026	2.72578	Iars	17	protein_coding	isoleucyl-tRNA synthetase [Source:RGD Symbol;Acc:621022]
ENSRNOG00000001719	3254.95	-0.310289	0.0605266	-5.12648	2.95207e-07	3.95415e-06	5.40295	Psmd2	11	protein_coding	proteasome 26S subunit, non-ATPase 2 [Source:RGD Symbol;Acc:1305752]
ENSRNOG00000010580	2554.92	-0.310555	0.0636871	-4.87626	1.08115e-06	1.26639e-05	4.89743	Acot7	5	protein_coding	acyl-CoA thioesterase 7 [Source:RGD Symbol;Acc:628856]
ENSRNOG00000029087	864.444	-0.310631	0.0848481	-3.66103	0.000251207	0.00146596	2.83388	Nap1l3	X	protein_coding	nucleosome assembly protein 1-like 3 [Source:RGD Symbol;Acc:620990]
ENSRNOG00000019023	500.909	-0.311907	0.0872405	-3.57526	0.000349887	0.001956	2.70863	Tars	2	protein_coding	threonyl-tRNA synthetase [Source:RGD Symbol;Acc:1359527]
ENSRNOG00000001010	2017.91	-0.311947	0.100412	-3.10668	0.00189201	0.00824793	2.08366	Tecpr1	12	protein_coding	tectonin beta-propeller repeat containing 1 [Source:RGD Symbol;Acc:1306873]
ENSRNOG00000047476	4369.6	-0.312046	0.0794114	-3.92948	8.51302e-05	0.000577669	3.23832	Wasf1	20	protein_coding	WAS protein family, member 1 [Source:RGD Symbol;Acc:1561954]
ENSRNOG00000015158	1459.7	-0.312085	0.064828	-4.81405	1.47903e-06	1.65051e-05	4.78238	Pikfyve	9	protein_coding	phosphoinositide kinase, FYVE-type zinc finger containing [Source:RGD Symbol;Acc:1592067]
ENSRNOG00000031479	4164.99	-0.312348	0.0582908	-5.35845	8.39393e-08	1.28321e-06	5.8917	Hdlbp	9	protein_coding	high density lipoprotein binding protein [Source:RGD Symbol;Acc:620962]
ENSRNOG00000019743	1794.61	-0.312621	0.0837403	-3.73322	0.000189048	0.00115433	2.93767	Tmem63b	9	protein_coding	transmembrane protein 63B [Source:RGD Symbol;Acc:1305862]
ENSRNOG00000011268	4371.08	-0.312971	0.0691566	-4.52554	6.02414e-06	5.57099e-05	4.25407	Chd5	5	protein_coding	chromodomain helicase DNA binding protein 5 [Source:RGD Symbol;Acc:1582725]
ENSRNOG00000014119	541.762	-0.313101	0.083544	-3.74774	0.000178438	0.00109825	2.9593	Farsb	9	protein_coding	phenylalanyl-tRNA synthetase subunit beta [Source:RGD Symbol;Acc:1303210]
ENSRNOG00000009198	16417.4	-0.31316	0.0684222	-4.57688	4.71968e-06	4.51891e-05	4.34497	Rab6b	8	protein_coding	RAB6B, member RAS oncogene family [Source:RGD Symbol;Acc:1309958]
ENSRNOG00000007686	2954.58	-0.313388	0.0681	-4.60188	4.18696e-06	4.07553e-05	4.38982	45538	7	protein_coding	septin 3 [Source:RGD Symbol;Acc:621745]
ENSRNOG00000025705	1258.73	-0.313592	0.0854559	-3.66963	0.000242898	0.00142315	2.84675	Armcx2	X	protein_coding	armadillo repeat containing, X-linked 2 [Source:RGD Symbol;Acc:1359132]
ENSRNOG00000006467	451	-0.313613	0.0953613	-3.28868	0.00100659	0.00485698	2.31363	Eif2b2	6	protein_coding	eukaryotic translation initiation factor 2B subunit beta [Source:RGD Symbol;Acc:620820]
ENSRNOG00000061684	1106.94	-0.313729	0.0710379	-4.41636	1.00375e-05	8.79862e-05	4.05559	Ndufa9	4	protein_coding	NADH:ubiquinone oxidoreductase subunit A9 [Source:RGD Symbol;Acc:1307307]
ENSRNOG00000053943	612.764	-0.313764	0.0832452	-3.76916	0.0001638	0.00101931	2.99169	Cops3	10	protein_coding	COP9 signalosome subunit 3 [Source:RGD Symbol;Acc:1303002]
ENSRNOG00000057988	6368.26	-0.313853	0.0533413	-5.88387	4.0079e-09	8.64831e-08	7.06307	Pfkm	7	protein_coding	phosphofructokinase, muscle [Source:RGD Symbol;Acc:68419]
ENSRNOG00000009739	761.317	-0.313968	0.0846767	-3.70785	0.000209026	0.00125484	2.90141	Washc5	7	protein_coding	WASH complex subunit 5 [Source:RGD Symbol;Acc:1564420]
ENSRNOG00000004219	545.002	-0.313984	0.0866774	-3.62244	0.000291834	0.00167429	2.77617	Dhps	19	protein_coding	deoxyhypusine synthase [Source:RGD Symbol;Acc:1303326]
ENSRNOG00000011451	1377.5	-0.314243	0.0935532	-3.35897	0.000782324	0.00391697	2.40705	Lrp3	1	protein_coding	LDL receptor related protein 3 [Source:RGD Symbol;Acc:619729]
ENSRNOG00000008039	504.818	-0.314256	0.0984968	-3.19052	0.00142017	0.0064686	2.18919	Cul5	8	protein_coding	cullin 5 [Source:RGD Symbol;Acc:621742]
[truncated: 1,424 more rows]
