# Supplementary material for: Behavioral Abnormalities, Cognitive Impairments, Synaptic Deficits, and Gene Replacement Therapy in a CRISPR Engineered Rat Model of 5p15.2 Deletion Associated With Cri du Chat Syndrome
Source: Adv Sci (Weinh). 2025 Feb 18;12(14):2415224. doi: 10.1002/advs.202415224 (PMC11984882; doi:10.1002/advs.202415224)
Supplement: Supplementary file 3 — Supplemental Table 2 [file ADVS-12-2415224-s009.xlsx]

## Sheet: HPC-WT-CdCS
ENSEMBLE	baseMean	log2FoldChange	lfcSE	stat	pvalue	padj	log10(padj)	gene_name	gene_chr	gene_biotype	gene_description
ENSRNOG00000016164	92.9758	3.73642	0.925384	4.03769	5.3979e-05	0.0136943	1.86346	Fcrl2	2	protein_coding	Fc receptor-like 2 [Source:RGD Symbol;Acc:1306885]
ENSRNOG00000009371	28.9577	2.29893	0.585969	3.92329	8.73463e-05	0.0184554	1.73388	Abl1	3	protein_coding	ABL proto-oncogene 1, non-receptor tyrosine kinase [Source:RGD Symbol;Acc:1584969]
ENSRNOG00000019031	8.91002	2.20688	0.651786	3.3859	0.000709459	0.0663814	1.17795	NEWGENE_1308624	9	protein_coding	sialidase 4 [Source:RGD Symbol;Acc:9204096]
ENSRNOG00000021555	14.2768	2.01646	0.620256	3.25101	0.00114994	0.0921156	1.03567	Mis18a	11	protein_coding	MIS18 kinetochore protein A [Source:RGD Symbol;Acc:1310778]
ENSRNOG00000011263	47.1517	1.92858	0.572274	3.37003	0.000751598	0.0684847	1.16441	Plac9	16	protein_coding	placenta-specific 9 [Source:RGD Symbol;Acc:1306662]
ENSRNOG00000012165	33.4405	1.86953	0.37374	5.00222	5.66737e-07	0.000317787	3.49786	Itprid1	4	protein_coding	ITPR interacting domain containing 1 [Source:RGD Symbol;Acc:1561131]
ENSRNOG00000009596	59.5693	1.82319	0.513606	3.54978	0.000385558	0.045727	1.33983	LOC103689945	15	protein_coding	zinc finger SWIM domain-containing protein 8-like [Source:RGD Symbol;Acc:9188719]
ENSRNOG00000016069	39.9377	1.78546	0.489112	3.65041	0.000261825	0.0354959	1.44982	Cd3e	8	protein_coding	CD3e molecule [Source:RGD Symbol;Acc:1309222]
ENSRNOG00000032401	228.476	1.5392	0.445916	3.45176	0.000556935	0.05718	1.24276	H3f3c	7	protein_coding	H3 histone family member 3C [Source:RGD Symbol;Acc:2321290]
ENSRNOG00000046667	156.958	1.52105	0.210744	7.21751	5.29467e-13	1.54382e-09	8.8114	Fosb	1	protein_coding	FosB proto-oncogene, AP-1 transcription factor subunit [Source:RGD Symbol;Acc:1308198]
ENSRNOG00000003510	32.9858	1.51908	0.403009	3.76935	0.000163675	0.0268115	1.57168	Fmo2	13	protein_coding	flavin containing monooxygenase 2 [Source:RGD Symbol;Acc:628600]
ENSRNOG00000025476	33.8628	1.45601	0.428334	3.39925	0.000675721	0.0656756	1.1826	Tmem252	1	protein_coding	transmembrane protein 252 [Source:RGD Symbol;Acc:1359349]
ENSRNOG00000000640	87.341	1.31746	0.403663	3.26376	0.00109945	0.0891804	1.04973	Egr2	20	protein_coding	early growth response 2 [Source:RGD Symbol;Acc:621608]
ENSRNOG00000010111	33.2829	1.24912	0.368953	3.38557	0.000710302	0.0663814	1.17795	Exoc3l4	6	protein_coding	exocyst complex component 3-like 4 [Source:RGD Symbol;Acc:1307749]
ENSRNOG00000009660	109.732	1.13226	0.279121	4.05653	4.9808e-05	0.012967	1.88716	Enpp6	16	protein_coding	ectonucleotide pyrophosphatase/phosphodiesterase 6 [Source:RGD Symbol;Acc:1311645]
ENSRNOG00000028064	81.1352	1.05312	0.311342	3.38253	0.000718216	0.0666935	1.17592	Fhad1	5	protein_coding	forkhead associated phosphopeptide binding domain 1 [Source:RGD Symbol;Acc:1563444]
ENSRNOG00000015719	496.337	1.02513	0.201179	5.0956	3.47636e-07	0.000220356	3.65688	Egr4	4	protein_coding	early growth response 4 [Source:RGD Symbol;Acc:2546]
ENSRNOG00000026902	58.9285	1.00722	0.291758	3.45225	0.000555941	0.05718	1.24276	Lyve1	1	protein_coding	lymphatic vessel endothelial hyaluronan receptor 1 [Source:RGD Symbol;Acc:1310864]
ENSRNOG00000021855	58.644	1.00002	0.271581	3.68224	0.000231197	0.0347486	1.45906	Kcp	4	protein_coding	kielin cysteine rich BMP regulator [Source:RGD Symbol;Acc:1561119]
ENSRNOG00000015353	165.223	0.983273	0.268128	3.66718	0.00024524	0.0354959	1.44982	Prss12	2	protein_coding	serine protease 12 [Source:RGD Symbol;Acc:69238]
ENSRNOG00000019350	106.2	0.908599	0.194496	4.67156	2.98922e-06	0.0014058	2.85208	Lyzl4	8	protein_coding	lysozyme-like 4 [Source:RGD Symbol;Acc:1308401]
ENSRNOG00000013172	45.0527	0.890571	0.257467	3.45897	0.000542248	0.057154	1.24295	Nr1h3	3	protein_coding	nuclear receptor subfamily 1, group H, member 3 [Source:RGD Symbol;Acc:61909]
ENSRNOG00000017854	1017.32	0.875706	0.135845	6.44637	1.14563e-10	2.08776e-07	6.68032	Ucp2	1	protein_coding	uncoupling protein 2 [Source:RGD Symbol;Acc:3932]
ENSRNOG00000016434	179.281	0.849044	0.160054	5.30472	1.12844e-07	7.95528e-05	4.09934	Prkd2	1	protein_coding	protein kinase D2 [Source:RGD Symbol;Acc:1308054]
ENSRNOG00000012956	226.92	0.840604	0.19847	4.23542	2.28121e-05	0.00755858	2.12156	Tgm2	3	protein_coding	transglutaminase 2 [Source:RGD Symbol;Acc:621081]
ENSRNOG00000005413	111.276	0.838313	0.244714	3.42568	0.000613264	0.0609163	1.21527	Creb3l1	3	protein_coding	cAMP responsive element binding protein 3-like 1 [Source:RGD Symbol;Acc:1359613]
ENSRNOG00000013179	173.433	0.808176	0.222885	3.62599	0.00028786	0.0371391	1.43017	Tinagl1	5	protein_coding	tubulointerstitial nephritis antigen-like 1 [Source:RGD Symbol;Acc:70956]
ENSRNOG00000004670	181.087	0.782075	0.194833	4.01408	5.9677e-05	0.0145005	1.83862	Ddx56	14	protein_coding	DEAD-box helicase 56 [Source:RGD Symbol;Acc:1303195]
ENSRNOG00000056612	179.824	0.729513	0.169775	4.29693	1.73176e-05	0.00615789	2.21057	Unc13c	8	protein_coding	unc-13 homolog C [Source:RGD Symbol;Acc:628592]
ENSRNOG00000004489	119.982	0.720824	0.17976	4.00992	6.07382e-05	0.0145164	1.83814	Adgre5	19	protein_coding	adhesion G protein-coupled receptor E5 [Source:RGD Symbol;Acc:1305595]
ENSRNOG00000027724	152.012	0.71395	0.168227	4.24398	2.19589e-05	0.007457	2.12744	Plekhf1	1	protein_coding	pleckstrin homology and FYVE domain containing 1 [Source:RGD Symbol;Acc:1310544]
ENSRNOG00000002097	465.294	0.710849	0.129294	5.49792	3.84295e-08	3.29567e-05	4.48206	Rasl11b	14	protein_coding	RAS-like family 11 member B [Source:RGD Symbol;Acc:1303099]
ENSRNOG00000005478	884.764	0.680169	0.147996	4.59587	4.30938e-06	0.00184784	2.73334	Fkbp9	4	protein_coding	FKBP prolyl isomerase 9 [Source:RGD Symbol;Acc:1549757]
ENSRNOG00000018052	269.719	0.67417	0.143747	4.68999	2.73223e-06	0.00137356	2.86215	Cnksr3	1	protein_coding	Cnksr family member 3 [Source:RGD Symbol;Acc:1307544]
ENSRNOG00000030180	1521.62	0.673638	0.133056	5.06282	4.13093e-07	0.000250937	3.60044	Lrrc10b	1	protein_coding	leucine rich repeat containing 10B [Source:RGD Symbol;Acc:1564983]
ENSRNOG00000019422	1786.38	0.669541	0.16142	4.14781	3.35672e-05	0.00923351	2.03463	Egr1	18	protein_coding	early growth response 1 [Source:RGD Symbol;Acc:2544]
ENSRNOG00000020298	246.195	0.667859	0.151606	4.40522	1.05677e-05	0.00405437	2.39208	Bag3	1	protein_coding	Bcl2-associated athanogene 3 [Source:RGD Symbol;Acc:1307794]
ENSRNOG00000021067	593.235	0.660447	0.19114	3.45531	0.000549664	0.05718	1.24276	Fxyd7	1	protein_coding	FXYD domain-containing ion transport regulator 7 [Source:RGD Symbol;Acc:620830]
ENSRNOG00000027513	298.963	0.659742	0.167009	3.95033	7.80427e-05	0.0176238	1.7539	Rtel1	3	protein_coding	regulator of telomere elongation helicase 1 [Source:RGD Symbol;Acc:1306721]
ENSRNOG00000008680	220.787	0.648075	0.200007	3.24026	0.00119423	0.0942227	1.02584	Loxl1	8	protein_coding	lysyl oxidase-like 1 [Source:RGD Symbol;Acc:1308752]
ENSRNOG00000001859	133.712	0.642281	0.185516	3.46213	0.000535918	0.0570303	1.24389	Sdf2l1	11	protein_coding	stromal cell-derived factor 2-like 1 [Source:RGD Symbol;Acc:1585844]
ENSRNOG00000015615	230.665	0.610312	0.167268	3.6487	0.000263567	0.0354959	1.44982	Tnfrsf11a	13	protein_coding	TNF receptor superfamily member 11A [Source:RGD Symbol;Acc:1563614]
ENSRNOG00000005975	981.896	0.609334	0.102234	5.96019	2.51952e-09	3.06101e-06	5.51413	Rpl30	7	protein_coding	ribosomal protein L30 [Source:RGD Symbol;Acc:621201]
ENSRNOG00000031721	161.719	0.608348	0.186494	3.26202	0.00110621	0.0891804	1.04973	Dnajc30	12	protein_coding	DnaJ heat shock protein family (Hsp40) member C30 [Source:RGD Symbol;Acc:1595783]
ENSRNOG00000057347	486.25	0.585498	0.160294	3.65266	0.000259537	0.0354959	1.44982	Cebpb	3	protein_coding	CCAAT/enhancer binding protein beta [Source:RGD Symbol;Acc:2327]
ENSRNOG00000011668	126.524	0.581632	0.156973	3.7053	0.000211141	0.0328715	1.48318	Nfil3	17	protein_coding	nuclear factor, interleukin 3 regulated [Source:RGD Symbol;Acc:620972]
ENSRNOG00000010629	155.663	0.55357	0.166483	3.32509	0.000883896	0.0780989	1.10736	Nod1	4	protein_coding	nucleotide-binding oligomerization domain containing 1 [Source:RGD Symbol;Acc:1562269]
ENSRNOG00000018951	318.32	0.552344	0.154464	3.57587	0.000349068	0.0430287	1.36624	Col4a5	X	protein_coding	collagen type IV alpha 5 chain [Source:RGD Symbol;Acc:1565499]
ENSRNOG00000058186	828.938	0.545324	0.0903517	6.03557	1.58401e-09	2.09939e-06	5.67791	Errfi1	5	protein_coding	ERBB receptor feedback inhibitor 1 [Source:RGD Symbol;Acc:1307599]
ENSRNOG00000007637	261.455	0.542894	0.148294	3.66093	0.000251301	0.0354959	1.44982	Acer2	5	protein_coding	alkaline ceramidase 2 [Source:RGD Symbol;Acc:1304629]
ENSRNOG00000016516	70678	0.539174	0.125123	4.30916	1.63876e-05	0.00597289	2.22382	Mbp	18	protein_coding	myelin basic protein [Source:RGD Symbol;Acc:3054]
ENSRNOG00000018700	8153.18	0.538247	0.126837	4.24362	2.1994e-05	0.007457	2.12744	Mobp	8	protein_coding	myelin-associated oligodendrocyte basic protein [Source:RGD Symbol;Acc:3101]
ENSRNOG00000014900	175.929	0.532419	0.150367	3.5408	0.00039891	0.0461564	1.33577	Crem	17	protein_coding	cAMP responsive element modulator [Source:RGD Symbol;Acc:2402]
ENSRNOG00000014061	293.076	0.523273	0.143483	3.64694	0.000265385	0.0354959	1.44982	Dusp5	1	protein_coding	dual specificity phosphatase 5 [Source:RGD Symbol;Acc:620854]
ENSRNOG00000000582	290.815	0.51383	0.141218	3.63856	0.000274164	0.0360094	1.44358	Ddo	20	protein_coding	D-aspartate oxidase [Source:RGD Symbol;Acc:1595123]
ENSRNOG00000018748	259.569	0.511604	0.144129	3.54963	0.000385766	0.045727	1.33983	Slc16a11	10	protein_coding	solute carrier family 16, member 11 [Source:RGD Symbol;Acc:1311125]
ENSRNOG00000010263	3693.66	0.485688	0.142281	3.41358	0.000641145	0.0627333	1.2025	Cldn11	2	protein_coding	claudin 11 [Source:RGD Symbol;Acc:71081]
ENSRNOG00000026679	479.627	0.479443	0.12153	3.94505	7.9784e-05	0.0176238	1.7539	Scn4b	8	protein_coding	sodium voltage-gated channel beta subunit 4 [Source:RGD Symbol;Acc:631404]
ENSRNOG00000056457	2245.76	0.461433	0.130091	3.547	0.00038964	0.045811	1.33903	Gpd1	7	protein_coding	glycerol-3-phosphate dehydrogenase 1 [Source:RGD Symbol;Acc:621381]
ENSRNOG00000057470	301.832	0.458178	0.108813	4.21071	2.54567e-05	0.00806811	2.09323	Pla2g12a	2	protein_coding	phospholipase A2, group XIIA [Source:RGD Symbol;Acc:1304662]
ENSRNOG00000050277	289.525	0.447075	0.107716	4.1505	3.31754e-05	0.00923351	2.03463	Uckl1	3	protein_coding	uridine-cytidine kinase 1-like 1 [Source:RGD Symbol;Acc:1565465]
ENSRNOG00000032569	531.715	0.445814	0.127048	3.50903	0.000449748	0.0516289	1.28711	Lingo3	7	protein_coding	leucine rich repeat and Ig domain containing 3 [Source:RGD Symbol;Acc:1592209]
ENSRNOG00000015997	377.738	0.444351	0.12432	3.57426	0.000351219	0.0430287	1.36624	Ccdc106	1	protein_coding	coiled-coil domain containing 106 [Source:RGD Symbol;Acc:1566222]
ENSRNOG00000012722	471.386	0.44105	0.120473	3.66098	0.000251251	0.0354959	1.44982	Ppdpf	3	protein_coding	pancreatic progenitor cell differentiation and proliferation factor [Source:RGD Symbol;Acc:1310660]
ENSRNOG00000003088	336.011	0.439001	0.135915	3.22996	0.00123808	0.0960106	1.01768	Arhgap31	11	protein_coding	Rho GTPase activating protein 31 [Source:RGD Symbol;Acc:1306093]
ENSRNOG00000007284	2056.65	0.433195	0.103246	4.19573	2.7199e-05	0.00833682	2.079	Slc2a1	5	protein_coding	solute carrier family 2 member 1 [Source:RGD Symbol;Acc:3704]
ENSRNOG00000017737	12084.2	0.418861	0.107581	3.89343	9.8835e-05	0.0197386	1.70468	Dgkz	3	protein_coding	diacylglycerol kinase zeta [Source:RGD Symbol;Acc:70929]
ENSRNOG00000057078	1320.14	0.412843	0.10673	3.8681	0.000109686	0.0204846	1.68857	Ddit4	20	protein_coding	DNA-damage-inducible transcript 4 [Source:RGD Symbol;Acc:621731]
ENSRNOG00000003108	907.683	0.411663	0.0928411	4.43406	9.24751e-06	0.00374499	2.42655	Acbd4	10	protein_coding	acyl-CoA binding domain containing 4 [Source:RGD Symbol;Acc:1308404]
ENSRNOG00000010557	438.038	0.409633	0.124664	3.28589	0.00101661	0.0851792	1.06967	Smarcd2	10	protein_coding	SWI/SNF related, matrix associated, actin dependent regulator of chromatin, subfamily d, member 2 [Source:RGD Symbol;Acc:69289]
ENSRNOG00000019435	7685.25	0.409508	0.107104	3.82347	0.000131586	0.0225692	1.64648	Psd	1	protein_coding	pleckstrin and Sec7 domain containing [Source:RGD Symbol;Acc:620297]
ENSRNOG00000020247	8270.12	0.409019	0.117651	3.47655	0.000507917	0.0560555	1.25138	Cnih2	1	protein_coding	cornichon family AMPA receptor auxiliary protein 2 [Source:RGD Symbol;Acc:1304930]
ENSRNOG00000007393	1757.85	0.405671	0.112555	3.60422	0.000313097	0.0395983	1.40232	Ndrg1	7	protein_coding	N-myc downstream regulated 1 [Source:RGD Symbol;Acc:1307303]
ENSRNOG00000020060	545.328	0.392795	0.101034	3.88775	0.000101176	0.0198434	1.70238	Atf5	1	protein_coding	activating transcription factor 5 [Source:RGD Symbol;Acc:628902]
ENSRNOG00000013679	1000.53	0.385602	0.105366	3.65964	0.000252567	0.0354959	1.44982	Sema4d	17	protein_coding	semaphorin 4D [Source:RGD Symbol;Acc:1310554]
ENSRNOG00000027264	3505.66	0.385013	0.099582	3.86629	0.000110503	0.0204846	1.68857	Dagla	1	protein_coding	diacylglycerol lipase, alpha [Source:RGD Symbol;Acc:1359461]
ENSRNOG00000011407	977.859	0.383591	0.111989	3.42526	0.000614219	0.0609163	1.21527	Prag1	16	protein_coding	PEAK1 related kinase activating pseudokinase 1 [Source:RGD Symbol;Acc:1311793]
ENSRNOG00000018950	736.845	0.382874	0.114244	3.35138	0.000804106	0.0719206	1.14315	Fa2h	19	protein_coding	fatty acid 2-hydroxylase [Source:RGD Symbol;Acc:1310347]
ENSRNOG00000020542	298.583	0.374823	0.108691	3.44851	0.000563687	0.0574684	1.24057	Krtcap2	2	protein_coding	keratinocyte associated protein 2 [Source:RGD Symbol;Acc:1308413]
ENSRNOG00000016467	740.465	0.367246	0.0848328	4.32906	1.49747e-05	0.00559785	2.25198	Kctd1	18	protein_coding	potassium channel tetramerization domain containing 1 [Source:RGD Symbol;Acc:621566]
ENSRNOG00000000130	1910.57	0.361201	0.0775291	4.65891	3.17881e-06	0.00144825	2.83916	Dnajb5	5	protein_coding	DnaJ heat shock protein family (Hsp40) member B5 [Source:RGD Symbol;Acc:1307453]
ENSRNOG00000001492	6596.57	0.358544	0.0934754	3.8357	0.000125207	0.0219928	1.65772	Slc8a2	1	protein_coding	solute carrier family 8 member A2 [Source:RGD Symbol;Acc:620194]
ENSRNOG00000018226	774.807	0.351327	0.10771	3.26177	0.00110719	0.0891804	1.04973	Zcchc14	19	protein_coding	zinc finger CCHC-type containing 14 [Source:RGD Symbol;Acc:1309494]
ENSRNOG00000006646	1434.14	0.347567	0.0773691	4.49233	7.04479e-06	0.00293446	2.53247	Vopp1	4	protein_coding	VOPP1, WBP1/VOPP1 family member [Source:RGD Symbol;Acc:1306494]
ENSRNOG00000021102	4843.78	0.34218	0.0610209	5.60759	2.05161e-08	1.86941e-05	4.7283	Scn1b	1	protein_coding	sodium voltage-gated channel beta subunit 1 [Source:RGD Symbol;Acc:3631]
ENSRNOG00000008564	569.166	0.340811	0.0984369	3.46223	0.000535719	0.0570303	1.24389	Tmem222	5	protein_coding	transmembrane protein 222 [Source:RGD Symbol;Acc:1304793]
ENSRNOG00000012531	443.271	0.333798	0.0973752	3.42796	0.000608142	0.0609163	1.21527	Ephb2	5	protein_coding	Eph receptor B2 [Source:RGD Symbol;Acc:1564232]
ENSRNOG00000000302	834.822	0.322612	0.0887647	3.63447	0.000278555	0.0362595	1.44058	Sesn1	20	protein_coding	sestrin 1 [Source:RGD Symbol;Acc:1307517]
ENSRNOG00000012362	829.432	0.310799	0.0831364	3.73842	0.000185177	0.0299966	1.52293	Cacng3	1	protein_coding	calcium voltage-gated channel auxiliary subunit gamma 3 [Source:RGD Symbol;Acc:628803]
ENSRNOG00000001494	3794.94	0.309828	0.0942382	3.28771	0.00101007	0.0851204	1.06997	Napa	1	protein_coding	NSF attachment protein alpha [Source:RGD Symbol;Acc:620855]
ENSRNOG00000017828	1092.54	0.309621	0.0848858	3.6475	0.000264805	0.0354959	1.44982	Egr3	15	protein_coding	early growth response 3 [Source:RGD Symbol;Acc:2545]
ENSRNOG00000012274	1279.21	0.306791	0.0770162	3.98346	6.79188e-05	0.0157173	1.80362	Ddi2	5	protein_coding	DNA damage inducible 1 homolog 2 [Source:RGD Symbol;Acc:1311815]
ENSRNOG00000058739	3740.68	0.302362	0.0733494	4.12222	3.75245e-05	0.0101309	1.99435	Snn	10	protein_coding	stannin [Source:RGD Symbol;Acc:3730]
ENSRNOG00000002630	947.794	0.29345	0.0804571	3.64729	0.000265025	0.0354959	1.44982	Cnot8	10	protein_coding	CCR4-NOT transcription complex, subunit 8 [Source:RGD Symbol;Acc:1306401]
ENSRNOG00000036661	806.257	0.291117	0.08867	3.28315	0.00102655	0.0853261	1.06892	Rab40b	10	protein_coding	Rab40b, member RAS oncogene family [Source:RGD Symbol;Acc:1305663]
ENSRNOG00000014215	1702.9	0.290798	0.0755678	3.84818	0.000118999	0.0213788	1.67002	Klf9	1	protein_coding	Kruppel-like factor 9 [Source:RGD Symbol;Acc:70934]
ENSRNOG00000017021	818.154	0.288992	0.0759436	3.80536	0.0001416	0.0237286	1.62473	Galnt18	1	protein_coding	polypeptide N-acetylgalactosaminyltransferase 18 [Source:RGD Symbol;Acc:1309623]
ENSRNOG00000005577	1097.05	0.288741	0.0830458	3.47689	0.000507269	0.0560555	1.25138	Desi1	7	protein_coding	desumoylating isopeptidase 1 [Source:RGD Symbol;Acc:1305776]
ENSRNOG00000022421	1380.77	0.286708	0.0803696	3.56737	0.000360584	0.043808	1.35845	Crtc1	16	protein_coding	CREB regulated transcription coactivator 1 [Source:RGD Symbol;Acc:1589158]
ENSRNOG00000009963	1128.27	0.285252	0.0869594	3.28029	0.00103699	0.0854142	1.06847	Ctps1	5	protein_coding	CTP synthase 1 [Source:RGD Symbol;Acc:1311060]
ENSRNOG00000003336	1254.28	0.266558	0.0690822	3.85856	0.000114057	0.0207855	1.68224	Mybph	13	protein_coding	myosin binding protein H [Source:RGD Symbol;Acc:620287]
ENSRNOG00000007948	2222.65	0.261741	0.0708918	3.69212	0.000222395	0.0337739	1.47142	Nf2	14	protein_coding	neurofibromin 2 [Source:RGD Symbol;Acc:3169]
ENSRNOG00000001911	641.121	0.258648	0.0770645	3.35626	0.000790055	0.0711001	1.14813	Map6d1	11	protein_coding	MAP6 domain containing 1 [Source:RGD Symbol;Acc:1560102]
ENSRNOG00000007442	1135.72	0.236138	0.0720881	3.27569	0.00105404	0.0863309	1.06383	Ubl7	8	protein_coding	ubiquitin-like 7 [Source:RGD Symbol;Acc:1303055]
ENSRNOG00000011311	1209.66	0.229555	0.0661892	3.46817	0.000524019	0.0570125	1.24403	Papss1	2	protein_coding	3'-phosphoadenosine 5'-phosphosulfate synthase 1 [Source:RGD Symbol;Acc:1308081]
ENSRNOG00000011222	3754.48	0.227388	0.062887	3.61582	0.000299393	0.0382882	1.41694	Dynll1	12	protein_coding	dynein light chain LC8-type 1 [Source:RGD Symbol;Acc:619866]
ENSRNOG00000061270	7998.07	0.226117	0.0653963	3.45764	0.000544921	0.057154	1.24295	Git1	10	protein_coding	GIT ArfGAP 1 [Source:RGD Symbol;Acc:69331]
ENSRNOG00000003442	2588.98	0.22176	0.0640422	3.46271	0.000534767	0.0570303	1.24389	Adora1	13	protein_coding	adenosine A1 receptor [Source:RGD Symbol;Acc:2048]
ENSRNOG00000003147	7215.8	-0.225982	0.0627279	-3.60258	0.00031507	0.0395983	1.40232	Sqstm1	10	protein_coding	sequestosome 1 [Source:RGD Symbol;Acc:69287]
ENSRNOG00000024737	902.142	-0.251046	0.0751557	-3.34034	0.000836749	0.0743839	1.12852	Tnrc6a	1	protein_coding	trinucleotide repeat containing 6a [Source:RGD Symbol;Acc:1307268]
ENSRNOG00000009636	3115.01	-0.251285	0.0741649	-3.38819	0.000703549	0.0663814	1.17795	Scrn1	4	protein_coding	secernin 1 [Source:RGD Symbol;Acc:1560999]
ENSRNOG00000026239	624.718	-0.25895	0.0788956	-3.28218	0.00103007	0.0853261	1.06892	Arid4a	6	protein_coding	AT-rich interaction domain 4A [Source:RGD Symbol;Acc:1307442]
ENSRNOG00000001138	654.17	-0.265847	0.0758919	-3.50297	0.000460095	0.0516652	1.2868	Taok3	12	protein_coding	TAO kinase 3 [Source:RGD Symbol;Acc:1562861]
ENSRNOG00000049985	5127.6	-0.299725	0.0805393	-3.72148	0.000198057	0.0317305	1.49852	Gprasp1	X	protein_coding	G protein-coupled receptor associated sorting protein 1 [Source:RGD Symbol;Acc:621343]
ENSRNOG00000015301	999.246	-0.306731	0.0839432	-3.65403	0.000258156	0.0354959	1.44982	Elp2	18	protein_coding	elongator acetyltransferase complex subunit 2 [Source:RGD Symbol;Acc:1306419]
ENSRNOG00000033064	2409.82	-0.31463	0.0971565	-3.23838	0.0012021	0.0942227	1.02584	Edil3	2	protein_coding	EGF like repeats and discoidin domains 3 [Source:RGD Symbol;Acc:1588887]
ENSRNOG00000020185	2188.98	-0.33055	0.0828099	-3.99167	6.56099e-05	0.0154279	1.81169	Wdr6	8	protein_coding	WD repeat domain 6 [Source:RGD Symbol;Acc:1307649]
ENSRNOG00000002360	832.223	-0.341157	0.105779	-3.2252	0.00125883	0.0970753	1.01289	Gabrg1	14	protein_coding	gamma-aminobutyric acid type A receptor gamma 1 subunit [Source:RGD Symbol;Acc:621732]
ENSRNOG00000026226	520.745	-0.34655	0.0858748	-4.03552	5.44804e-05	0.0136943	1.86346	Hook1	5	protein_coding	hook microtubule-tethering protein 1 [Source:RGD Symbol;Acc:1309987]
ENSRNOG00000004918	328.733	-0.389896	0.120361	-3.23938	0.00119788	0.0942227	1.02584	Kcna4	3	protein_coding	potassium voltage-gated channel subfamily A member 4 [Source:RGD Symbol;Acc:2952]
ENSRNOG00000016545	614.404	-0.40426	0.115416	-3.50263	0.000460695	0.0516652	1.2868	Ift140	10	protein_coding	intraflagellar transport 140 [Source:RGD Symbol;Acc:2318759]
ENSRNOG00000018944	319.989	-0.411257	0.10521	-3.90892	9.2711e-05	0.0190371	1.7204	Pank1	1	protein_coding	pantothenate kinase 1 [Source:RGD Symbol;Acc:1304677]
ENSRNOG00000023851	400.537	-0.440978	0.119314	-3.69595	0.000219063	0.0336181	1.47343	Igsf3	2	protein_coding	immunoglobulin superfamily, member 3 [Source:RGD Symbol;Acc:1307796]
ENSRNOG00000001640	1108.24	-0.449191	0.106524	-4.21679	2.47803e-05	0.00802828	2.09538	Tomm70	11	protein_coding	translocase of outer mitochondrial membrane 70 [Source:RGD Symbol;Acc:1303049]
ENSRNOG00000018282	1785.08	-0.458293	0.117092	-3.91396	9.07933e-05	0.0189096	1.72332	Gda	1	protein_coding	guanine deaminase [Source:RGD Symbol;Acc:621617]
ENSRNOG00000001715	390.608	-0.468171	0.118632	-3.94641	7.93314e-05	0.0176238	1.7539	Ece2	11	protein_coding	endothelin-converting enzyme 2 [Source:RGD Symbol;Acc:1303039]
ENSRNOG00000002327	464.654	-0.476594	0.113646	-4.19367	2.74482e-05	0.00833682	2.079	Gabrb1	14	protein_coding	gamma-aminobutyric acid type A receptor beta 1 subunit [Source:RGD Symbol;Acc:2649]
ENSRNOG00000003148	2921.17	-0.48309	0.145954	-3.30987	0.00093338	0.0814836	1.08893	Timp2	10	protein_coding	TIMP metallopeptidase inhibitor 2 [Source:RGD Symbol;Acc:61312]
ENSRNOG00000056855	216.309	-0.497383	0.128682	-3.86519	0.000111001	0.0204846	1.68857	LOC100360413	X	protein_coding	eukaryotic translation elongation factor 1 alpha 1-like [Source:RGD Symbol;Acc:2322143]
ENSRNOG00000014030	1524.98	-0.506316	0.0751281	-6.73937	1.59074e-11	3.31306e-08	7.47977	Synm	1	protein_coding	synemin [Source:RGD Symbol;Acc:727872]
ENSRNOG00000002607	391.432	-0.518086	0.147887	-3.50324	0.000459629	0.0516652	1.2868	Sox9	10	protein_coding	SRY box 9 [Source:RGD Symbol;Acc:620474]
ENSRNOG00000018778	1487.73	-0.535798	0.0877778	-6.10403	1.03426e-09	1.50785e-06	5.82164	Cadm1	8	protein_coding	cell adhesion molecule 1 [Source:RGD Symbol;Acc:1310999]
ENSRNOG00000045764	303.06	-0.560875	0.13403	-4.18471	2.85529e-05	0.00834021	2.07882	Cxxc4	2	protein_coding	CXXC finger protein 4 [Source:RGD Symbol;Acc:69228]
ENSRNOG00000010514	431.559	-0.577843	0.138098	-4.18431	2.86035e-05	0.00834021	2.07882	Cachd1	5	protein_coding	cache domain containing 1 [Source:RGD Symbol;Acc:1310770]
ENSRNOG00000018350	400.403	-0.584981	0.108357	-5.39866	6.71392e-08	5.24722e-05	4.28007	Shtn1	1	protein_coding	shootin 1 [Source:RGD Symbol;Acc:1311558]
ENSRNOG00000009265	204.025	-0.622153	0.179051	-3.47472	0.000511378	0.0560555	1.25138	Kcnk9	7	protein_coding	potassium two pore domain channel subfamily K member 9 [Source:RGD Symbol;Acc:621451]
ENSRNOG00000051885	148.369	-0.638386	0.153676	-4.15412	3.26543e-05	0.00923351	2.03463	LOC100911991	X	protein_coding	elongation factor 1-alpha 1-like [Source:RGD Symbol;Acc:6489209]
ENSRNOG00000021526	125.199	-0.685775	0.212099	-3.23327	0.00122381	0.0954111	1.0204	Slc25a34	5	protein_coding	solute carrier family 25, member 34 [Source:RGD Symbol;Acc:1359157]
ENSRNOG00000015036	251.447	-0.720456	0.210022	-3.43038	0.000602738	0.0609163	1.21527	Ccn2	1	protein_coding	cellular communication network factor 2 [Source:RGD Symbol;Acc:621392]
ENSRNOG00000042332	109.739	-0.735724	0.189347	-3.88559	0.000102082	0.0198434	1.70238	Slc44a5	2	protein_coding	solute carrier family 44, member 5 [Source:RGD Symbol;Acc:1564620]
ENSRNOG00000009354	310.891	-0.761689	0.224655	-3.39048	0.000697707	0.0663814	1.17795	Nrarp	3	protein_coding	Notch-regulated ankyrin repeat protein [Source:RGD Symbol;Acc:1591939]
ENSRNOG00000029242	191.686	-0.792765	0.210181	-3.77182	0.00016206	0.0268115	1.57168	Plekho2	8	protein_coding	pleckstrin homology domain containing O2 [Source:RGD Symbol;Acc:1305718]
ENSRNOG00000010888	287.075	-0.798754	0.165655	-4.82179	1.42275e-06	0.000768232	3.11451	Ankrd33b	2	protein_coding	ankyrin repeat domain 33B [Source:RGD Symbol;Acc:1564227]
ENSRNOG00000014550	159.152	-0.799338	0.236034	-3.38654	0.000707811	0.0663814	1.17795	Plcxd3	2	protein_coding	phosphatidylinositol-specific phospholipase C, X domain containing 3 [Source:RGD Symbol;Acc:1308448]
ENSRNOG00000011856	60.4379	-0.800127	0.237876	-3.36364	0.000769228	0.0696558	1.15704	LOC108348154	14	protein_coding	ankyrin repeat domain-containing protein 29-like [Source:RGD Symbol;Acc:11372421]
ENSRNOG00000004828	155.366	-0.807972	0.225918	-3.57639	0.000348374	0.0430287	1.36624	Acvr1c	3	protein_coding	activin A receptor type 1C [Source:RGD Symbol;Acc:621789]
ENSRNOG00000010308	491.918	-0.808807	0.238893	-3.38564	0.000710116	0.0663814	1.17795	Nr2f2	1	protein_coding	nuclear receptor subfamily 2, group F, member 2 [Source:RGD Symbol;Acc:69305]
ENSRNOG00000008336	146.143	-0.811563	0.24078	-3.37056	0.000750155	0.0684847	1.16441	Tnfrsf11b	7	protein_coding	TNF receptor superfamily member 11B [Source:RGD Symbol;Acc:619802]
ENSRNOG00000021478	147.35	-0.853402	0.241005	-3.54101	0.000398603	0.0461564	1.33577	Tpd52l1	1	protein_coding	TPD52 like 1 [Source:RGD Symbol;Acc:1594796]
ENSRNOG00000025115	101.121	-0.867503	0.220833	-3.92832	8.55427e-05	0.0183401	1.7366	Exph5	8	protein_coding	exophilin 5 [Source:RGD Symbol;Acc:1560308]
ENSRNOG00000010747	105.846	-0.930427	0.286675	-3.24559	0.00117209	0.0933767	1.02976	Dap	2	protein_coding	death-associated protein [Source:RGD Symbol;Acc:620641]
ENSRNOG00000022347	122.329	-0.954127	0.205197	-4.64982	3.32228e-06	0.00146774	2.83335	Fam173b	2	protein_coding	family with sequence similarity 173, member B [Source:RGD Symbol;Acc:1560629]
ENSRNOG00000027797	187.149	-0.968482	0.186146	-5.2028	1.96303e-07	0.000130087	3.88577	Nit2	11	protein_coding	nitrilase family, member 2 [Source:RGD Symbol;Acc:1310494]
ENSRNOG00000022660	35.4739	-1.03666	0.312319	-3.31923	0.000902668	0.0792771	1.10085	Ccdc73	3	protein_coding	coiled-coil domain containing 73 [Source:RGD Symbol;Acc:1563448]
ENSRNOG00000010649	2563.12	-1.05199	0.0884846	-11.889	1.35032e-32	9.84316e-29	28.0069	Ctnnd2	2	protein_coding	catenin delta 2 [Source:RGD Symbol;Acc:620734]
ENSRNOG00000011632	1751.48	-1.06205	0.0690716	-15.3761	2.36898e-53	3.45373e-49	48.4617	Cct5	2	protein_coding	chaperonin containing TCP1 subunit 5 [Source:RGD Symbol;Acc:735161]
ENSRNOG00000011066	1850.42	-1.0762	0.104727	-10.2763	9.01567e-25	4.38131e-21	20.3584	Marchf1	2	protein_coding	membrane associated ring-CH-type finger 6 [Source:RGD Symbol;Acc:1565757]
ENSRNOG00000046834	277.217	-1.07858	0.29107	-3.70556	0.000210925	0.0328715	1.48318	C3	9	protein_coding	complement C3 [Source:RGD Symbol;Acc:2232]
ENSRNOG00000006783	36.7262	-1.08818	0.329625	-3.30125	0.000962538	0.0824139	1.084	Neb	3	protein_coding	nebulin [Source:RGD Symbol;Acc:1311134]
ENSRNOG00000010875	62.9805	-1.09812	0.24903	-4.40957	1.03577e-05	0.00405437	2.39208	Fam241a	2	protein_coding	family with sequence similarity 241 member A [Source:RGD Symbol;Acc:1593351]
ENSRNOG00000011260	123.001	-1.14298	0.182368	-6.26745	3.67002e-10	5.94502e-07	6.22585	Cmbl	2	protein_coding	carboxymethylenebutenolidase homolog [Source:RGD Symbol;Acc:1306952]
ENSRNOG00000014461	143.741	-1.20217	0.222815	-5.39537	6.83841e-08	5.24722e-05	4.28007	Galns	19	protein_coding	galactosamine (N-acetyl)-6-sulfatase [Source:RGD Symbol;Acc:1565391]
ENSRNOG00000047439	70.373	-1.3123	0.326491	-4.01942	5.83416e-05	0.0144163	1.84115	Pot1b	9	protein_coding	protection of telomeres 1B [Source:RGD Symbol;Acc:1582873]
ENSRNOG00000019584	31.5667	-1.32799	0.364506	-3.64327	0.0002692	0.0356788	1.44759	Dlk1	6	protein_coding	delta like non-canonical Notch ligand 1 [Source:RGD Symbol;Acc:619931]
ENSRNOG00000023908	37.9653	-1.34605	0.393714	-3.41886	0.000628843	0.0619453	1.20799	AABR07009919.1	2	protein_coding	EGF-like and EMI domain containing 1 [Source:NCBI gene;Acc:310269]
ENSRNOG00000040153	19.0027	-1.40768	0.436656	-3.22377	0.00126513	0.0970753	1.01289	LOC108348062	6	protein_coding	eukaryotic translation initiation factor 3 subunit H [Source:RGD Symbol;Acc:11498408]
ENSRNOG00000007041	142.238	-1.44826	0.309966	-4.67232	2.97823e-06	0.0014058	2.85208	Abcg2	4	protein_coding	ATP binding cassette subfamily G member 2 [Source:RGD Symbol;Acc:631345]
ENSRNOG00000003997	51.9303	-1.62931	0.427098	-3.81484	0.000136271	0.0231011	1.63637	Pld5	13	protein_coding	phospholipase D family, member 5 [Source:RGD Symbol;Acc:1562609]
ENSRNOG00000010597	60.9439	-1.86356	0.332176	-5.61016	2.02136e-08	1.86941e-05	4.7283	Slc5a7	9	protein_coding	solute carrier family 5 member 7 [Source:RGD Symbol;Acc:69270]
ENSRNOG00000053402	15.7495	-2.14331	0.648982	-3.30258	0.000958008	0.0824139	1.084	Gabrq	X	protein_coding	gamma-aminobutyric acid type A receptor theta subunit [Source:RGD Symbol;Acc:68331]
ENSRNOG00000010478	21.7272	-2.41619	0.48012	-5.03248	4.84184e-07	0.000282357	3.5492	Serpina3n	6	protein_coding	serine (or cysteine) peptidase inhibitor, clade A, member 3N [Source:RGD Symbol;Acc:3747]
ENSRNOG00000023841	132.482	-2.47522	0.639016	-3.87348	0.000107291	0.0204846	1.68857	Cd99l2	15	protein_coding	CD99 molecule-like 2 [Source:RGD Symbol;Acc:620896]
ENSRNOG00000016000	149.667	-4.58763	1.19909	-3.82592	0.000130286	0.0225692	1.64648	LOC100911417	2	protein_coding	ATP synthase subunit b, mitochondrial-like [Source:RGD Symbol;Acc:6493308]
ENSRNOG00000019050	15.7083	-6.66333	1.16657	-5.71189	1.1173e-08	1.25301e-05	4.90204	Ifit1	1	protein_coding	interferon-induced protein with tetratricopeptide repeats 1 [Source:RGD Symbol;Acc:620599]
