# Supplementary material for: Behavioral Abnormalities, Cognitive Impairments, Synaptic Deficits, and Gene Replacement Therapy in a CRISPR Engineered Rat Model of 5p15.2 Deletion Associated With Cri du Chat Syndrome
Source: Adv Sci (Weinh). 2025 Feb 18;12(14):2415224. doi: 10.1002/advs.202415224 (PMC11984882; doi:10.1002/advs.202415224)
Supplement: Supplementary file 4 — Supplemental Table 3 [file ADVS-12-2415224-s002.xlsx]

## Sheet: Go analysis-BP
Analysis Type:	PANTHER Overrepresentation Test (Released 20240226)
Annotation Version and Release Date:	GO Ontology database DOI: 10.5281/zenodo.10536401 Released 2024-01-17
Analyzed List:	upload_1 (Rattus norvegicus)
Reference List:	Rattus norvegicus (all genes in database)
Test Type:	FISHER
Correction:	FDR
GO biological process complete	Rattus norvegicus - REFLIST (22825)	upload_1 (3324)	upload_1 (expected)	upload_1 (over/under)	upload_1 (fold Enrichment)	upload_1 (raw P-value)	upload_1 (FDR)
multicellular organism development (GO:0007275)	4246	1158	618.34	+	1.87	1.07e-130	1.62e-126
system development (GO:0048731)	3785	1067	551.21	+	1.94	5.74e-129	4.34e-125
regulation of biological quality (GO:0065008)	3026	907	440.68	+	2.06	1.33e-123	6.67e-120
biological_process (GO:0008150)	18385	3121	2677.4	+	1.17	3.35e-121	1.01e-117
Unclassified (UNCLASSIFIED)	4440	203	646.6	-	0.31	3.35e-121	1.26e-117
anatomical structure development (GO:0048856)	5430	1341	790.77	+	1.7	5.38e-118	1.35e-114
developmental process (GO:0032502)	5825	1400	848.29	+	1.65	1.91e-114	4.13e-111
biological regulation (GO:0065007)	12331	2372	1795.76	+	1.32	7.74e-108	1.46e-104
nervous system development (GO:0007399)	2247	713	327.23	+	2.18	5.17e-107	8.67e-104
cellular process (GO:0009987)	15507	2774	2258.28	+	1.23	3.4e-105	5.13e-102
positive regulation of biological process (GO:0048518)	6213	1438	904.8	+	1.59	8.68e-104	1.19e-100
regulation of biological process (GO:0050789)	11954	2301	1740.86	+	1.32	8.31e-101	1.04e-97
positive regulation of cellular process (GO:0048522)	5782	1356	842.03	+	1.61	2.22e-100	2.57e-97
regulation of cellular component organization (GO:0051128)	2520	751	366.99	+	2.05	5.41e-98	5.84e-95
regulation of signaling (GO:0023051)	3450	933	502.42	+	1.86	7.87e-98	7.92e-95
regulation of cell communication (GO:0010646)	3448	929	502.13	+	1.85	3.7e-96	3.49e-93
localization (GO:0051179)	4454	1110	648.64	+	1.71	1.26e-94	1.11e-91
cellular component organization (GO:0016043)	5419	1277	789.17	+	1.62	4.57e-94	3.83e-91
regulation of cellular process (GO:0050794)	11431	2203	1664.69	+	1.32	4.84e-92	3.85e-89
cellular component organization or biogenesis (GO:0071840)	5675	1304	826.45	+	1.58	3.89e-88	2.94e-85
transport (GO:0006810)	3582	924	521.65	+	1.77	4.97e-84	3.57e-81
regulation of localization (GO:0032879)	2201	654	320.53	+	2.04	3.46e-83	2.38e-80
establishment of localization (GO:0051234)	3849	964	560.53	+	1.72	9.08e-81	5.96e-78
detection of chemical stimulus involved in sensory perception (GO:0050907)	1164	1	169.51	-	< 0.01	6.31e-80	3.97e-77
sensory perception of chemical stimulus (GO:0007606)	1299	8	189.17	-	0.04	1.28e-77	7.71e-75
detection of chemical stimulus involved in sensory perception of smell (GO:0050911)	1109	1	161.5	-	< 0.01	5.88e-76	3.42e-73
anatomical structure morphogenesis (GO:0009653)	2306	659	335.82	+	1.96	6.26e-76	3.5e-73
neurogenesis (GO:0022008)	1518	494	221.07	+	2.23	8.03e-76	4.33e-73
regulation of transport (GO:0051049)	1773	541	258.2	+	2.1	3.93e-72	2.05e-69
cell differentiation (GO:0030154)	3679	909	535.77	+	1.7	5.92e-72	2.98e-69
cellular developmental process (GO:0048869)	3681	909	536.06	+	1.7	9.42e-72	4.59e-69
regulation of multicellular organismal process (GO:0051239)	3104	802	452.03	+	1.77	1.82e-71	8.61e-69
regulation of developmental process (GO:0050793)	2585	702	376.45	+	1.86	4.44e-71	1.97e-68
animal organ development (GO:0048513)	3315	840	482.76	+	1.74	4.37e-71	2e-68
generation of neurons (GO:0048699)	1298	431	189.03	+	2.28	2.12e-68	9.13e-66
sensory perception of smell (GO:0007608)	1141	7	166.16	-	0.04	4.65e-68	1.95e-65
response to organic substance (GO:0010033)	3174	805	462.23	+	1.74	1.07e-67	4.38e-65
regulation of response to stimulus (GO:0048583)	3881	931	565.19	+	1.65	6.57e-67	2.61e-64
detection of chemical stimulus (GO:0009593)	1197	12	174.32	-	0.07	2.06e-65	7.97e-63
neuron differentiation (GO:0030182)	1219	405	177.52	+	2.28	3.38e-64	1.28e-61
negative regulation of biological process (GO:0048519)	5251	1155	764.7	+	1.51	9.13e-63	3.36e-60
cellular response to chemical stimulus (GO:0070887)	2684	695	390.87	+	1.78	3.8e-61	1.37e-58
neuron development (GO:0048666)	967	341	140.82	+	2.42	6.54e-61	2.3e-58
modulation of chemical synaptic transmission (GO:0050804)	604	251	87.96	+	2.85	2.73e-60	9.36e-58
regulation of trans-synaptic signaling (GO:0099177)	605	251	88.11	+	2.85	4.02e-60	1.35e-57
regulation of signal transduction (GO:0009966)	2949	739	429.46	+	1.72	4.13e-59	1.35e-56
multicellular organismal process (GO:0032501)	7521	1508	1095.28	+	1.38	1.35e-58	4.32e-56
positive regulation of cellular component organization (GO:0051130)	1263	403	183.93	+	2.19	1.9e-58	5.96e-56
response to stimulus (GO:0050896)	8756	1696	1275.13	+	1.33	6.86e-58	2.11e-55
cellular localization (GO:0051641)	2690	684	391.74	+	1.75	9.7e-57	2.93e-54
negative regulation of cellular process (GO:0048523)	4854	1065	706.89	+	1.51	6.07e-56	1.8e-53
regulation of multicellular organismal development (GO:2000026)	1544	454	224.85	+	2.02	1.1e-54	3.21e-52
neuron projection development (GO:0031175)	782	286	113.88	+	2.51	1.44e-54	4.11e-52
cell-cell signaling (GO:0007267)	880	308	128.15	+	2.4	5.2e-54	1.45e-51
regulation of anatomical structure morphogenesis (GO:0022603)	926	318	134.85	+	2.36	9.48e-54	2.6e-51
detection of stimulus involved in sensory perception (GO:0050906)	1257	27	183.06	-	0.15	2.19e-53	5.91e-51
response to endogenous stimulus (GO:0009719)	1831	506	266.65	+	1.9	5.27e-52	1.37e-49
central nervous system development (GO:0007417)	1133	361	165	+	2.19	5.24e-52	1.39e-49
cell development (GO:0048468)	2445	624	356.06	+	1.75	9.32e-52	2.38e-49
positive regulation of signaling (GO:0023056)	1855	509	270.14	+	1.88	2.32e-51	5.85e-49
regulation of neuron projection development (GO:0010975)	583	231	84.9	+	2.72	4.22e-51	1.04e-48
regulation of cellular component biogenesis (GO:0044087)	1022	333	148.83	+	2.24	2.03e-50	4.94e-48
positive regulation of cell communication (GO:0010647)	1854	505	270	+	1.87	6.02e-50	1.44e-47
positive regulation of multicellular organismal process (GO:0051240)	1782	490	259.51	+	1.89	1.11e-49	2.62e-47
response to oxygen-containing compound (GO:1901700)	2145	559	312.38	+	1.79	5.04e-49	1.17e-46
cell junction organization (GO:0034330)	576	224	83.88	+	2.67	6.11e-48	1.4e-45
macromolecule localization (GO:0033036)	2325	590	338.59	+	1.74	8.32e-48	1.88e-45
cell morphogenesis (GO:0000902)	755	267	109.95	+	2.43	8.66e-48	1.92e-45
synaptic signaling (GO:0099536)	449	191	65.39	+	2.92	9.63e-48	2.11e-45
response to abiotic stimulus (GO:0009628)	1451	418	211.31	+	1.98	1.26e-47	2.71e-45
cell adhesion (GO:0007155)	785	272	114.32	+	2.38	9.67e-47	2.06e-44
regulation of plasma membrane bounded cell projection organization (GO:0120035)	776	270	113.01	+	2.39	9.82e-47	2.06e-44
cell projection organization (GO:0030030)	1261	376	183.64	+	2.05	1.73e-46	3.57e-44
trans-synaptic signaling (GO:0099537)	404	177	58.83	+	3.01	1.83e-46	3.74e-44
regulation of cell projection organization (GO:0031344)	792	272	115.34	+	2.36	6.69e-46	1.35e-43
cell projection morphogenesis (GO:0048858)	534	210	77.77	+	2.7	7.25e-46	1.44e-43
behavior (GO:0007610)	771	267	112.28	+	2.38	7.98e-46	1.56e-43
positive regulation of developmental process (GO:0051094)	1468	417	213.78	+	1.95	8.37e-46	1.62e-43
response to nitrogen compound (GO:1901698)	1450	413	211.16	+	1.96	1.23e-45	2.35e-43
head development (GO:0060322)	923	299	134.42	+	2.22	1.56e-44	2.9e-42
synapse organization (GO:0050808)	374	166	54.47	+	3.05	1.55e-44	2.93e-42
cellular response to organic substance (GO:0071310)	2013	521	293.15	+	1.78	1.7e-44	3.14e-42
plasma membrane bounded cell projection morphogenesis (GO:0120039)	528	206	76.89	+	2.68	2.26e-44	4.11e-42
plasma membrane bounded cell projection organization (GO:0120036)	1223	363	178.11	+	2.04	2.61e-44	4.68e-42
cell surface receptor signaling pathway (GO:0007166)	1816	482	264.46	+	1.82	5.08e-44	9.02e-42
regulation of intracellular signal transduction (GO:1902531)	1728	464	251.65	+	1.84	7.85e-44	1.38e-41
regulation of nervous system development (GO:0051960)	590	220	85.92	+	2.56	1.3e-43	2.25e-41
neuron projection morphogenesis (GO:0048812)	522	203	76.02	+	2.67	1.76e-43	3.02e-41
response to organonitrogen compound (GO:0010243)	1341	385	195.29	+	1.97	3.28e-43	5.56e-41
anterograde trans-synaptic signaling (GO:0098916)	385	167	56.07	+	2.98	3.52e-43	5.84e-41
chemical synaptic transmission (GO:0007268)	385	167	56.07	+	2.98	3.52e-43	5.91e-41
vesicle-mediated transport (GO:0016192)	1230	361	179.12	+	2.02	6.58e-43	1.08e-40
regulation of cell differentiation (GO:0045595)	1660	447	241.75	+	1.85	1.63e-42	2.65e-40
cellular anatomical entity morphogenesis (GO:0032989)	649	232	94.51	+	2.45	2.09e-42	3.35e-40
intracellular signal transduction (GO:0035556)	1423	397	207.23	+	1.92	1.86e-41	2.96e-39
protein localization (GO:0008104)	1914	493	278.74	+	1.77	2.8e-41	4.4e-39
cellular macromolecule localization (GO:0070727)	1922	494	279.9	+	1.76	4.1e-41	6.37e-39
regulation of locomotion (GO:0040012)	1102	330	160.48	+	2.06	4.46e-41	6.87e-39
regulation of cell migration (GO:0030334)	999	308	145.48	+	2.12	6.11e-41	9.32e-39
brain development (GO:0007420)	868	279	126.41	+	2.21	7.36e-41	1.11e-38
cellular response to stimulus (GO:0051716)	7024	1358	1022.9	+	1.33	1.24e-40	1.86e-38
regulation of protein localization (GO:0032880)	1013	310	147.52	+	2.1	1.28e-40	1.89e-38
detection of stimulus (GO:0051606)	1353	51	197.04	-	0.26	1.44e-40	2.11e-38
tube development (GO:0035295)	1018	310	148.25	+	2.09	3.9e-40	5.67e-38
cellular response to endogenous stimulus (GO:0071495)	1387	385	201.99	+	1.91	1.38e-39	1.98e-37
regulation of cellular localization (GO:0060341)	1120	330	163.11	+	2.02	1.57e-39	2.23e-37
regulation of cell motility (GO:2000145)	1057	317	153.93	+	2.06	1.86e-39	2.62e-37
circulatory system development (GO:0072359)	1004	305	146.21	+	2.09	2.91e-39	4.07e-37
response to organic cyclic compound (GO:0014070)	1365	379	198.78	+	1.91	5.42e-39	7.5e-37
regulation of anatomical structure size (GO:0090066)	601	214	87.52	+	2.45	7.43e-39	1.02e-36
cell communication (GO:0007154)	5619	1123	818.29	+	1.37	5.38e-38	7.32e-36
tissue development (GO:0009888)	1924	485	280.19	+	1.73	7.47e-38	1.01e-35
establishment of localization in cell (GO:0051649)	1643	430	239.27	+	1.8	1.36e-37	1.82e-35
response to stress (GO:0006950)	3397	749	494.7	+	1.51	2.44e-37	3.22e-35
intracellular signaling cassette (GO:0141124)	797	255	116.07	+	2.2	5.19e-37	6.81e-35
regulation of secretion by cell (GO:1903530)	695	232	101.21	+	2.29	6.35e-37	8.27e-35
positive regulation of response to stimulus (GO:0048584)	2259	542	328.98	+	1.65	3.24e-36	4.18e-34
cell morphogenesis involved in neuron differentiation (GO:0048667)	480	180	69.9	+	2.58	3.6e-36	4.61e-34
positive regulation of metabolic process (GO:0009893)	3586	775	522.23	+	1.48	1.33e-35	1.68e-33
regulation of secretion (GO:0051046)	770	246	112.13	+	2.19	1.45e-35	1.83e-33
response to external stimulus (GO:0009605)	2520	586	366.99	+	1.6	4.62e-35	5.77e-33
export from cell (GO:0140352)	497	182	72.38	+	2.51	5.55e-35	6.86e-33
forebrain development (GO:0030900)	536	191	78.06	+	2.45	8.96e-35	1.1e-32
monoatomic ion transmembrane transport (GO:0034220)	806	252	117.38	+	2.15	9.92e-35	1.21e-32
regulation of organelle organization (GO:0033043)	1153	325	167.91	+	1.94	1.16e-34	1.4e-32
homeostatic process (GO:0042592)	1545	403	225	+	1.79	1.18e-34	1.41e-32
monoatomic ion transport (GO:0006811)	988	291	143.88	+	2.02	1.26e-34	1.49e-32
positive regulation of signal transduction (GO:0009967)	1626	418	236.79	+	1.77	1.89e-34	2.23e-32
positive regulation of transport (GO:0051050)	987	290	143.74	+	2.02	2.18e-34	2.55e-32
regulation of protein metabolic process (GO:0051246)	1861	462	271.02	+	1.7	2.73e-34	3.17e-32
secretion (GO:0046903)	590	202	85.92	+	2.35	6.31e-34	7.27e-32
regulation of synapse structure or activity (GO:0050803)	318	135	46.31	+	2.92	6.85e-34	7.83e-32
inorganic ion transmembrane transport (GO:0098660)	715	230	104.13	+	2.21	8.17e-34	9.27e-32
regulation of synapse organization (GO:0050807)	311	133	45.29	+	2.94	8.33e-34	9.39e-32
cell migration (GO:0016477)	924	275	134.56	+	2.04	1.1e-33	1.23e-31
axon development (GO:0061564)	441	166	64.22	+	2.58	1.17e-33	1.3e-31
tube morphogenesis (GO:0035239)	716	230	104.27	+	2.21	1.52e-33	1.68e-31
regulation of neurogenesis (GO:0050767)	487	177	70.92	+	2.5	1.66e-33	1.82e-31
signaling (GO:0023052)	5416	1070	788.73	+	1.36	2.02e-33	2.2e-31
regulation of membrane potential (GO:0042391)	506	181	73.69	+	2.46	3.71e-33	4e-31
regulation of cell development (GO:0060284)	931	275	135.58	+	2.03	4.13e-33	4.42e-31
regulation of cellular component size (GO:0032535)	415	158	60.44	+	2.61	9.48e-33	1.01e-30
inorganic cation transmembrane transport (GO:0098662)	622	207	90.58	+	2.29	1.07e-32	1.13e-30
monoatomic cation transmembrane transport (GO:0098655)	655	214	95.39	+	2.24	1.64e-32	1.72e-30
axonogenesis (GO:0007409)	378	148	55.05	+	2.69	2.61e-32	2.72e-30
cellular response to oxygen-containing compound (GO:1901701)	1347	357	196.16	+	1.82	3.66e-32	3.78e-30
cellular component assembly (GO:0022607)	2324	540	338.44	+	1.6	4.14e-32	4.25e-30
positive regulation of cellular metabolic process (GO:0031325)	3265	706	475.48	+	1.48	4.72e-32	4.82e-30
secretion by cell (GO:0032940)	431	160	62.77	+	2.55	1.17e-31	1.19e-29
cognition (GO:0050890)	396	151	57.67	+	2.62	1.97e-31	1.98e-29
monoatomic cation transport (GO:0006812)	809	245	117.81	+	2.08	3.45e-31	3.45e-29
regulation of programmed cell death (GO:0043067)	1633	409	237.81	+	1.72	4e-31	3.97e-29
positive regulation of nervous system development (GO:0051962)	387	148	56.36	+	2.63	5.45e-31	5.37e-29
positive regulation of cell differentiation (GO:0045597)	965	277	140.53	+	1.97	5.68e-31	5.56e-29
regulation of metabolic process (GO:0019222)	6092	1165	887.18	+	1.31	1.14e-30	1.11e-28
anatomical structure formation involved in morphogenesis (GO:0048646)	998	282	145.34	+	1.94	3.26e-30	3.16e-28
positive regulation of cellular component biogenesis (GO:0044089)	554	186	80.68	+	2.31	4.39e-30	4.23e-28
import into cell (GO:0098657)	660	210	96.12	+	2.18	5.04e-30	4.81e-28
regulation of vesicle-mediated transport (GO:0060627)	603	197	87.81	+	2.24	5.1e-30	4.84e-28
organic substance transport (GO:0071702)	1794	436	261.26	+	1.67	5.16e-30	4.87e-28
vasculature development (GO:0001944)	565	188	82.28	+	2.28	8.16e-30	7.65e-28
positive regulation of intracellular signal transduction (GO:1902533)	1064	294	154.95	+	1.9	9.52e-30	8.76e-28
positive regulation of cell projection organization (GO:0031346)	462	164	67.28	+	2.44	9.51e-30	8.81e-28
cell-cell adhesion (GO:0098609)	462	164	67.28	+	2.44	9.51e-30	8.86e-28
transmembrane transport (GO:0055085)	1247	330	181.6	+	1.82	1.71e-29	1.57e-27
regulation of apoptotic process (GO:0042981)	1581	393	230.24	+	1.71	3.66e-29	3.32e-27
blood vessel development (GO:0001568)	532	179	77.48	+	2.31	4.71e-29	4.25e-27
response to wounding (GO:0009611)	430	155	62.62	+	2.48	4.88e-29	4.38e-27
regulation of axonogenesis (GO:0050770)	189	92	27.52	+	3.34	6.07e-29	5.43e-27
response to hormone (GO:0009725)	1161	311	169.08	+	1.84	7.26e-29	6.45e-27
positive regulation of locomotion (GO:0040017)	642	203	93.49	+	2.17	1.01e-28	8.93e-27
response to chemical (GO:0042221)	5095	995	741.98	+	1.34	1.58e-28	1.39e-26
negative regulation of developmental process (GO:0051093)	1001	278	145.78	+	1.91	1.9e-28	1.66e-26
positive regulation of cell motility (GO:2000147)	624	198	90.87	+	2.18	2.62e-28	2.28e-26
regulation of cell population proliferation (GO:0042127)	1768	425	257.47	+	1.65	4.25e-28	3.67e-26
positive regulation of cell migration (GO:0030335)	598	192	87.09	+	2.2	4.52e-28	3.88e-26
nitrogen compound transport (GO:0071705)	1420	359	206.79	+	1.74	5.12e-28	4.37e-26
telencephalon development (GO:0021537)	372	139	54.17	+	2.57	5.61e-28	4.76e-26
learning or memory (GO:0007611)	356	135	51.84	+	2.6	6.09e-28	5.13e-26
regulation of phosphate metabolic process (GO:0019220)	951	266	138.49	+	1.92	1.01e-27	8.51e-26
regulation of phosphorus metabolic process (GO:0051174)	952	266	138.64	+	1.92	1.09e-27	9.05e-26
cell motility (GO:0048870)	1103	296	160.63	+	1.84	1.28e-27	1.07e-25
chemical homeostasis (GO:0048878)	979	271	142.57	+	1.9	1.34e-27	1.1e-25
organelle organization (GO:0006996)	2986	640	434.85	+	1.47	1.34e-27	1.1e-25
response to lipid (GO:0033993)	1268	328	184.66	+	1.78	2.23e-27	1.82e-25
sensory perception (GO:0007600)	1679	107	244.51	-	0.44	2.82e-27	2.29e-25
vesicle-mediated transport in synapse (GO:0099003)	177	86	25.78	+	3.34	4.52e-27	3.65e-25
cellular component biogenesis (GO:0044085)	2616	573	380.97	+	1.5	5.4e-27	4.34e-25
positive regulation of nitrogen compound metabolic process (GO:0051173)	2804	606	408.35	+	1.48	5.65e-27	4.52e-25
regulation of cytoskeleton organization (GO:0051493)	529	174	77.04	+	2.26	7.59e-27	6.03e-25
regulation of cellular metabolic process (GO:0031323)	5591	1066	814.22	+	1.31	9.99e-27	7.9e-25
positive regulation of macromolecule metabolic process (GO:0010604)	3266	684	475.63	+	1.44	1.11e-26	8.73e-25
regulation of supramolecular fiber organization (GO:1902903)	395	142	57.52	+	2.47	1.47e-26	1.15e-24
regulation of protein modification process (GO:0031399)	998	272	145.34	+	1.87	1.89e-26	1.47e-24
regulation of cell size (GO:0008361)	234	101	34.08	+	2.96	2.34e-26	1.81e-24
cellular response to nitrogen compound (GO:1901699)	814	234	118.54	+	1.97	3.18e-26	2.45e-24
synaptic vesicle cycle (GO:0099504)	161	80	23.45	+	3.41	4.19e-26	3.21e-24
metal ion transport (GO:0030001)	655	200	95.39	+	2.1	4.35e-26	3.31e-24
regulation of monoatomic ion transport (GO:0043269)	451	154	65.68	+	2.34	6.13e-26	4.65e-24
regulation of actin filament-based process (GO:0032970)	406	143	59.13	+	2.42	1.06e-25	8.02e-24
negative regulation of cellular component organization (GO:0051129)	755	220	109.95	+	2	1.3e-25	9.74e-24
regulation of growth (GO:0040008)	668	201	97.28	+	2.07	2.73e-25	2.04e-23
positive regulation of protein metabolic process (GO:0051247)	1064	281	154.95	+	1.81	4.59e-25	3.42e-23
regulation of cell growth (GO:0001558)	442	150	64.37	+	2.33	5.26e-25	3.89e-23
cellular homeostasis (GO:0019725)	749	217	109.08	+	1.99	5.42e-25	3.99e-23
regulation of synaptic plasticity (GO:0048167)	268	107	39.03	+	2.74	1.68e-24	1.23e-22
negative regulation of response to stimulus (GO:0048585)	1673	395	243.64	+	1.62	1.81e-24	1.32e-22
regulation of cell junction assembly (GO:1901888)	250	102	36.41	+	2.8	2.78e-24	2.02e-22
localization within membrane (GO:0051668)	574	178	83.59	+	2.13	2.9e-24	2.09e-22
response to inorganic substance (GO:0010035)	780	221	113.59	+	1.95	5.03e-24	3.62e-22
blood vessel morphogenesis (GO:0048514)	415	142	60.44	+	2.35	5.26e-24	3.76e-22
regulation of establishment of protein localization (GO:0070201)	632	190	92.04	+	2.06	6.31e-24	4.49e-22
regulation of developmental growth (GO:0048638)	396	137	57.67	+	2.38	8.63e-24	6.12e-22
establishment of protein localization (GO:0045184)	1201	304	174.9	+	1.74	9.97e-24	7.03e-22
phosphate-containing compound metabolic process (GO:0006796)	1505	361	219.17	+	1.65	1.04e-23	7.31e-22
negative regulation of multicellular organismal process (GO:0051241)	1221	307	177.81	+	1.73	1.51e-23	1.06e-21
epithelium development (GO:0060429)	1239	310	180.44	+	1.72	2.05e-23	1.43e-21
cellular response to organonitrogen compound (GO:0071417)	724	208	105.44	+	1.97	2.5e-23	1.73e-21
positive regulation of protein localization (GO:1903829)	565	174	82.28	+	2.11	2.97e-23	2.05e-21
phosphorus metabolic process (GO:0006793)	1528	364	222.52	+	1.64	3.1e-23	2.13e-21
negative regulation of signaling (GO:0023057)	1421	344	206.94	+	1.66	3.23e-23	2.21e-21
negative regulation of cell communication (GO:0010648)	1424	344	207.38	+	1.66	3.76e-23	2.55e-21
positive regulation of phosphate metabolic process (GO:0045937)	612	183	89.13	+	2.05	8.93e-23	6.01e-21
regulation of primary metabolic process (GO:0080090)	5103	967	743.15	+	1.3	8.97e-23	6.02e-21
positive regulation of phosphorus metabolic process (GO:0010562)	612	183	89.13	+	2.05	8.93e-23	6.04e-21
regulation of cell adhesion (GO:0030155)	791	220	115.19	+	1.91	9.17e-23	6.13e-21
endocytosis (GO:0006897)	476	153	69.32	+	2.21	9.5e-23	6.32e-21
positive regulation of neurogenesis (GO:0050769)	323	117	47.04	+	2.49	2.53e-22	1.68e-20
learning (GO:0007612)	205	87	29.85	+	2.91	2.74e-22	1.81e-20
protein transport (GO:0015031)	992	259	144.46	+	1.79	2.77e-22	1.82e-20
regulation of actin cytoskeleton organization (GO:0032956)	354	124	51.55	+	2.41	3.33e-22	2.18e-20
response to growth factor (GO:0070848)	629	185	91.6	+	2.02	3.73e-22	2.43e-20
extracellular matrix organization (GO:0030198)	276	105	40.19	+	2.61	3.84e-22	2.48e-20
external encapsulating structure organization (GO:0045229)	276	105	40.19	+	2.61	3.84e-22	2.49e-20
extracellular structure organization (GO:0043062)	277	105	40.34	+	2.6	5.32e-22	3.42e-20
regulation of macromolecule metabolic process (GO:0060255)	5566	1036	810.58	+	1.28	6.82e-22	4.37e-20
regulation of phosphorylation (GO:0042325)	794	218	115.63	+	1.89	9.06e-22	5.77e-20
cell junction assembly (GO:0034329)	287	107	41.8	+	2.56	9.68e-22	6.14e-20
intracellular transport (GO:0046907)	1149	287	167.33	+	1.72	1.33e-21	8.41e-20
angiogenesis (GO:0001525)	301	110	43.83	+	2.51	1.62e-21	1.02e-19
intracellular chemical homeostasis (GO:0055082)	641	186	93.35	+	1.99	1.73e-21	1.09e-19
membrane organization (GO:0061024)	692	196	100.78	+	1.94	2.38e-21	1.49e-19
exocytosis (GO:0006887)	242	95	35.24	+	2.7	2.75e-21	1.71e-19
signal transduction (GO:0007165)	5124	962	746.21	+	1.29	2.86e-21	1.77e-19
regulation of response to external stimulus (GO:0032101)	1097	276	159.76	+	1.73	3.2e-21	1.97e-19
regulation of synapse assembly (GO:0051963)	146	69	21.26	+	3.25	3.91e-21	2.4e-19
positive regulation of synaptic transmission (GO:0050806)	182	79	26.5	+	2.98	4.22e-21	2.58e-19
response to oxygen levels (GO:0070482)	534	162	77.77	+	2.08	4.44e-21	2.7e-19
response to mechanical stimulus (GO:0009612)	351	121	51.12	+	2.37	5.78e-21	3.51e-19
regulation of protein phosphorylation (GO:0001932)	722	201	105.14	+	1.91	6.16e-21	3.72e-19
locomotory behavior (GO:0007626)	257	98	37.43	+	2.62	7.67e-21	4.61e-19
heart development (GO:0007507)	657	187	95.68	+	1.95	1.08e-20	6.47e-19
regulation of nitrogen compound metabolic process (GO:0051171)	4931	928	718.1	+	1.29	1.1e-20	6.58e-19
regulation of protein-containing complex assembly (GO:0043254)	435	139	63.35	+	2.19	1.78e-20	1.05e-18
regulation of actin filament organization (GO:0110053)	280	103	40.78	+	2.53	1.78e-20	1.05e-18
regulation of metal ion transport (GO:0010959)	391	129	56.94	+	2.27	1.84e-20	1.08e-18
regulation of system process (GO:0044057)	641	183	93.35	+	1.96	1.93e-20	1.14e-18
circulatory system process (GO:0003013)	490	151	71.36	+	2.12	2.22e-20	1.3e-18
regulation of extent of cell growth (GO:0061387)	133	64	19.37	+	3.3	3.18e-20	1.85e-18
pallium development (GO:0021543)	266	99	38.74	+	2.56	3.73e-20	2.17e-18
synapse assembly (GO:0007416)	114	58	16.6	+	3.49	5.88e-20	3.4e-18
enzyme-linked receptor protein signaling pathway (GO:0007167)	581	169	84.61	+	2	7.28e-20	4.19e-18
actin filament-based process (GO:0030029)	589	170	85.78	+	1.98	1.35e-19	7.73e-18
regulation of protein transport (GO:0051223)	523	156	76.16	+	2.05	1.45e-19	8.32e-18
protein localization to membrane (GO:0072657)	496	150	72.23	+	2.08	1.74e-19	9.92e-18
cellular response to growth factor stimulus (GO:0071363)	586	169	85.34	+	1.98	1.9e-19	1.08e-17
negative regulation of cell differentiation (GO:0045596)	727	198	105.87	+	1.87	1.93e-19	1.09e-17
positive regulation of biosynthetic process (GO:0009891)	2708	556	394.37	+	1.41	2.23e-19	1.25e-17
response to cytokine (GO:0034097)	969	245	141.12	+	1.74	3.53e-19	1.98e-17
embryo development (GO:0009790)	1239	296	180.44	+	1.64	3.7e-19	2.07e-17
positive regulation of protein modification process (GO:0031401)	648	181	94.37	+	1.92	4.61e-19	2.57e-17
positive regulation of phosphorylation (GO:0042327)	529	156	77.04	+	2.02	4.7e-19	2.61e-17
wound healing (GO:0042060)	278	100	40.49	+	2.47	4.78e-19	2.64e-17
regulation of response to stress (GO:0080134)	1312	309	191.07	+	1.62	5.29e-19	2.92e-17
positive regulation of cell population proliferation (GO:0008284)	1044	258	152.04	+	1.7	8.54e-19	4.69e-17
blood circulation (GO:0008015)	460	141	66.99	+	2.1	8.89e-19	4.86e-17
negative regulation of programmed cell death (GO:0043069)	1014	252	147.67	+	1.71	9.77e-19	5.33e-17
neurotransmitter transport (GO:0006836)	151	67	21.99	+	3.05	9.93e-19	5.39e-17
neuron projection guidance (GO:0097485)	229	87	33.35	+	2.61	1.54e-18	8.33e-17
organonitrogen compound metabolic process (GO:1901564)	4527	851	659.27	+	1.29	1.71e-18	9.2e-17
signal release (GO:0023061)	223	85	32.48	+	2.62	3e-18	1.61e-16
potassium ion transport (GO:0006813)	180	74	26.21	+	2.82	3.19e-18	1.71e-16
G protein-coupled receptor signaling pathway (GO:0007186)	2003	168	291.7	-	0.58	3.25e-18	1.73e-16
cytoskeleton organization (GO:0007010)	1188	283	173.01	+	1.64	3.47e-18	1.84e-16
animal organ morphogenesis (GO:0009887)	1082	263	157.57	+	1.67	3.57e-18	1.89e-16
positive regulation of neuron projection development (GO:0010976)	236	88	34.37	+	2.56	3.94e-18	2.08e-16
axon guidance (GO:0007411)	228	86	33.2	+	2.59	4.1e-18	2.16e-16
supramolecular fiber organization (GO:0097435)	583	165	84.9	+	1.94	4.28e-18	2.24e-16
gliogenesis (GO:0042063)	341	113	49.66	+	2.28	4.55e-18	2.38e-16
cell-substrate adhesion (GO:0031589)	181	74	26.36	+	2.81	4.63e-18	2.41e-16
response to metal ion (GO:0010038)	530	154	77.18	+	2	4.67e-18	2.42e-16
positive regulation of cellular biosynthetic process (GO:0031328)	2680	545	390.29	+	1.4	4.69e-18	2.43e-16
regulation of axon extension (GO:0030516)	116	56	16.89	+	3.31	5.87e-18	3.02e-16
regulation of endocytosis (GO:0030100)	335	111	48.79	+	2.28	6.01e-18	3.08e-16
monoatomic cation homeostasis (GO:0055080)	527	153	76.75	+	1.99	6.65e-18	3.4e-16
regulation of regulated secretory pathway (GO:1903305)	163	69	23.74	+	2.91	6.71e-18	3.42e-16
positive regulation of protein phosphorylation (GO:0001934)	481	143	70.05	+	2.04	6.78e-18	3.45e-16
metabolic process (GO:0008152)	7971	1382	1160.82	+	1.19	7.12e-18	3.61e-16
positive regulation of axonogenesis (GO:0050772)	103	52	15	+	3.47	7.5e-18	3.79e-16
negative regulation of transport (GO:0051051)	477	142	69.47	+	2.04	8.31e-18	4.18e-16
negative regulation of signal transduction (GO:0009968)	1293	301	188.3	+	1.6	8.54e-18	4.28e-16
regulation of monoatomic ion transmembrane transport (GO:0034765)	280	98	40.78	+	2.4	1.06e-17	5.28e-16
monoatomic ion homeostasis (GO:0050801)	540	155	78.64	+	1.97	1.06e-17	5.3e-16
potassium ion transmembrane transport (GO:0071805)	168	70	24.47	+	2.86	1.09e-17	5.39e-16
response to decreased oxygen levels (GO:0036293)	489	144	71.21	+	2.02	1.31e-17	6.5e-16
negative regulation of apoptotic process (GO:0043066)	982	242	143.01	+	1.69	1.77e-17	8.75e-16
positive regulation of cell growth (GO:0030307)	193	76	28.11	+	2.7	2.11e-17	1.04e-15
actin cytoskeleton organization (GO:0030036)	534	153	77.77	+	1.97	2.12e-17	1.04e-15
tissue morphogenesis (GO:0048729)	647	175	94.22	+	1.86	5.22e-17	2.55e-15
negative regulation of nervous system development (GO:0051961)	184	73	26.8	+	2.72	5.56e-17	2.71e-15
protein localization to cell periphery (GO:1990778)	283	97	41.21	+	2.35	5.88e-17	2.85e-15
positive regulation of organelle organization (GO:0010638)	526	150	76.6	+	1.96	6.73e-17	3.26e-15
developmental maturation (GO:0021700)	314	104	45.73	+	2.27	7.24e-17	3.49e-15
signal release from synapse (GO:0099643)	104	51	15.15	+	3.37	7.57e-17	3.63e-15
neurotransmitter secretion (GO:0007269)	104	51	15.15	+	3.37	7.57e-17	3.64e-15
response to hypoxia (GO:0001666)	468	138	68.15	+	2.02	7.74e-17	3.7e-15
regulation of neurotransmitter secretion (GO:0046928)	111	53	16.16	+	3.28	8.25e-17	3.93e-15
positive regulation of cell development (GO:0010720)	533	151	77.62	+	1.95	1.06e-16	5.03e-15
positive regulation of secretion by cell (GO:1903532)	383	119	55.78	+	2.13	1.35e-16	6.41e-15
cellular response to cytokine stimulus (GO:0071345)	831	210	121.02	+	1.74	1.43e-16	6.76e-15
positive regulation of growth (GO:0045927)	308	102	44.85	+	2.27	1.48e-16	6.98e-15
regulation of neurotransmitter transport (GO:0051588)	130	58	18.93	+	3.06	1.53e-16	7.16e-15
positive regulation of macromolecule biosynthetic process (GO:0010557)	2586	520	376.6	+	1.38	3.13e-16	1.47e-14
apoptotic process (GO:0006915)	926	227	134.85	+	1.68	3.19e-16	1.49e-14
regulation of exocytosis (GO:0017157)	226	82	32.91	+	2.49	3.49e-16	1.62e-14
cellular response to organic cyclic compound (GO:0071407)	630	169	91.75	+	1.84	4.16e-16	1.92e-14
small GTPase-mediated signal transduction (GO:0007264)	244	86	35.53	+	2.42	5.17e-16	2.39e-14
negative regulation of cell population proliferation (GO:0008285)	743	191	108.2	+	1.77	6.11e-16	2.81e-14
embryonic morphogenesis (GO:0048598)	658	174	95.82	+	1.82	6.82e-16	3.13e-14
inorganic ion homeostasis (GO:0098771)	466	135	67.86	+	1.99	7.16e-16	3.27e-14
regulation of catabolic process (GO:0009894)	973	235	141.7	+	1.66	7.15e-16	3.27e-14
positive regulation of secretion (GO:0051047)	429	127	62.48	+	2.03	7.67e-16	3.49e-14
negative regulation of neurogenesis (GO:0050768)	176	69	25.63	+	2.69	8.15e-16	3.69e-14
cell growth (GO:0016049)	138	59	20.1	+	2.94	9.38e-16	4.23e-14
postsynapse organization (GO:0099173)	138	59	20.1	+	2.94	9.38e-16	4.24e-14
positive regulation of developmental growth (GO:0048639)	221	80	32.18	+	2.49	1.58e-15	7.1e-14
regulation of cell morphogenesis (GO:0022604)	269	91	39.17	+	2.32	1.67e-15	7.48e-14
cellular response to external stimulus (GO:0071496)	432	127	62.91	+	2.02	1.69e-15	7.56e-14
regulation of biosynthetic process (GO:0009889)	4889	890	711.98	+	1.25	1.85e-15	8.24e-14
regulation of vasculature development (GO:1901342)	310	100	45.15	+	2.22	2.01e-15	8.94e-14
negative regulation of cell development (GO:0010721)	318	102	46.31	+	2.2	2.04e-15	9.04e-14
limbic system development (GO:0021761)	175	68	25.49	+	2.67	2.23e-15	9.86e-14
cell death (GO:0008219)	978	234	142.43	+	1.64	2.7e-15	1.18e-13
programmed cell death (GO:0012501)	978	234	142.43	+	1.64	2.7e-15	1.19e-13
negative regulation of metabolic process (GO:0009892)	2737	540	398.59	+	1.35	3.29e-15	1.44e-13
regulation of epithelial cell migration (GO:0010632)	246	85	35.82	+	2.37	3.34e-15	1.46e-13
regulation of angiogenesis (GO:0045765)	303	98	44.13	+	2.22	3.38e-15	1.47e-13
developmental cell growth (GO:0048588)	134	57	19.51	+	2.92	3.76e-15	1.63e-13
cellular metabolic process (GO:0044237)	6359	1117	926.06	+	1.21	3.85e-15	1.66e-13
response to extracellular stimulus (GO:0009991)	814	202	118.54	+	1.7	4.94e-15	2.13e-13
vesicle organization (GO:0016050)	295	96	42.96	+	2.23	5.11e-15	2.2e-13
muscle structure development (GO:0061061)	556	151	80.97	+	1.86	6.35e-15	2.72e-13
intracellular monoatomic cation homeostasis (GO:0030003)	449	129	65.39	+	1.97	6.41e-15	2.74e-13
regeneration (GO:0031099)	291	95	42.38	+	2.24	6.69e-15	2.85e-13
intracellular calcium ion homeostasis (GO:0006874)	228	80	33.2	+	2.41	7.16e-15	3.04e-13
regulation of transmembrane transport (GO:0034762)	412	121	60	+	2.02	7.15e-15	3.04e-13
positive regulation of cell junction assembly (GO:1901890)	132	56	19.22	+	2.91	7.53e-15	3.18e-13
regulation of immune system process (GO:0002682)	1514	329	220.48	+	1.49	7.84e-15	3.31e-13
positive regulation of cell adhesion (GO:0045785)	484	136	70.48	+	1.93	8.08e-15	3.4e-13
renal system development (GO:0072001)	394	117	57.38	+	2.04	9.41e-15	3.95e-13
regulated exocytosis (GO:0045055)	156	62	22.72	+	2.73	1.11e-14	4.63e-13
developmental growth involved in morphogenesis (GO:0060560)	160	63	23.3	+	2.7	1.14e-14	4.74e-13
positive regulation of supramolecular fiber organization (GO:1902905)	184	69	26.8	+	2.58	1.14e-14	4.74e-13
morphogenesis of an epithelium (GO:0002009)	531	145	77.33	+	1.88	1.2e-14	4.97e-13
regulation of hormone secretion (GO:0046883)	341	105	49.66	+	2.11	1.38e-14	5.72e-13
negative regulation of protein metabolic process (GO:0051248)	683	175	99.47	+	1.76	1.43e-14	5.89e-13
regulation of protein secretion (GO:0050708)	323	101	47.04	+	2.15	1.55e-14	6.39e-13
regulation of cellular biosynthetic process (GO:0031326)	4842	876	705.14	+	1.24	1.62e-14	6.65e-13
regulation of monoatomic cation transmembrane transport (GO:1904062)	252	85	36.7	+	2.32	1.84e-14	7.52e-13
calcium ion homeostasis (GO:0055074)	258	86	37.57	+	2.29	2.28e-14	9.28e-13
ossification (GO:0001503)	284	92	41.36	+	2.22	2.59e-14	1.05e-12
intracellular monoatomic ion homeostasis (GO:0006873)	461	130	67.14	+	1.94	2.59e-14	1.05e-12
regulation of cytosolic calcium ion concentration (GO:0051480)	85	42	12.38	+	3.39	2.84e-14	1.15e-12
hippocampus development (GO:0021766)	136	56	19.81	+	2.83	3.54e-14	1.43e-12
negative regulation of protein modification process (GO:0031400)	319	99	46.46	+	2.13	4.47e-14	1.8e-12
regulation of protein polymerization (GO:0032271)	210	74	30.58	+	2.42	5.88e-14	2.36e-12
kidney development (GO:0001822)	380	112	55.34	+	2.02	6.16e-14	2.47e-12
regulation of postsynapse organization (GO:0099175)	138	56	20.1	+	2.79	7.43e-14	2.97e-12
negative regulation of cell projection organization (GO:0031345)	228	78	33.2	+	2.35	7.97e-14	3.17e-12
response to peptide (GO:1901652)	683	173	99.47	+	1.74	7.99e-14	3.17e-12
intracellular protein transport (GO:0006886)	548	146	79.81	+	1.83	8.55e-14	3.39e-12
positive regulation of programmed cell death (GO:0043068)	675	171	98.3	+	1.74	9e-14	3.55e-12
vascular process in circulatory system (GO:0003018)	258	85	37.57	+	2.26	9.06e-14	3.57e-12
neuron cellular homeostasis (GO:0070050)	84	41	12.23	+	3.35	9.75e-14	3.83e-12
regulation of hormone levels (GO:0010817)	630	162	91.75	+	1.77	1.12e-13	4.37e-12
positive regulation of establishment of protein localization (GO:1904951)	389	113	56.65	+	1.99	1.31e-13	5.12e-12
positive regulation of cytoskeleton organization (GO:0051495)	195	70	28.4	+	2.46	1.33e-13	5.18e-12
response to nutrient levels (GO:0031667)	783	191	114.03	+	1.68	1.44e-13	5.59e-12
regulation of postsynaptic membrane potential (GO:0060078)	117	50	17.04	+	2.93	1.46e-13	5.65e-12
gland development (GO:0048732)	637	163	92.77	+	1.76	1.52e-13	5.88e-12
transmembrane receptor protein tyrosine kinase signaling pathway (GO:0007169)	394	114	57.38	+	1.99	1.84e-13	7.1e-12
response to xenobiotic stimulus (GO:0009410)	707	176	102.96	+	1.71	2.16e-13	8.31e-12
vesicle localization (GO:0051648)	165	62	24.03	+	2.58	2.25e-13	8.64e-12
neuromuscular process (GO:0050905)	193	69	28.11	+	2.45	2.29e-13	8.79e-12
cellular response to lipid (GO:0071396)	678	170	98.74	+	1.72	2.55e-13	9.74e-12
protein localization to cell junction (GO:1902414)	108	47	15.73	+	2.99	3.45e-13	1.32e-11
regulation of endothelial cell migration (GO:0010594)	175	64	25.49	+	2.51	3.95e-13	1.5e-11
regulation of phosphatidylinositol 3-kinase/protein kinase B signal transduction (GO:0051896)	264	85	38.45	+	2.21	3.99e-13	1.51e-11
positive regulation of apoptotic process (GO:0043065)	650	164	94.66	+	1.73	4.24e-13	1.6e-11
regulation of small GTPase mediated signal transduction (GO:0051056)	252	82	36.7	+	2.23	4.36e-13	1.65e-11
regulation of presynaptic membrane potential (GO:0099505)	43	27	6.26	+	4.31	5.62e-13	2.12e-11
cellular response to hormone stimulus (GO:0032870)	659	165	95.97	+	1.72	6.52e-13	2.45e-11
positive regulation of axon extension (GO:0045773)	55	31	8.01	+	3.87	6.85e-13	2.57e-11
regulation of MAPK cascade (GO:0043408)	652	164	94.95	+	1.73	6.88e-13	2.57e-11
response to steroid hormone (GO:0048545)	480	130	69.9	+	1.86	6.98e-13	2.6e-11
regulation of macromolecule biosynthetic process (GO:0010556)	4697	841	684.02	+	1.23	9.65e-13	3.59e-11
protein localization to organelle (GO:0033365)	761	184	110.82	+	1.66	1.04e-12	3.86e-11
epithelial tube morphogenesis (GO:0060562)	371	107	54.03	+	1.98	1.05e-12	3.88e-11
positive regulation of epithelial cell migration (GO:0010634)	162	60	23.59	+	2.54	1.13e-12	4.17e-11
negative regulation of cellular metabolic process (GO:0031324)	2479	483	361.02	+	1.34	1.2e-12	4.43e-11
negative regulation of locomotion (GO:0040013)	349	102	50.82	+	2.01	1.25e-12	4.59e-11
regulation of body fluid levels (GO:0050878)	366	106	53.3	+	1.99	1.27e-12	4.64e-11
cerebral cortex development (GO:0021987)	171	62	24.9	+	2.49	1.42e-12	5.19e-11
glial cell differentiation (GO:0010001)	275	86	40.05	+	2.15	1.43e-12	5.23e-11
regulation of epithelial cell proliferation (GO:0050678)	416	116	60.58	+	1.91	1.5e-12	5.46e-11
regulation of actin filament bundle assembly (GO:0032231)	112	47	16.31	+	2.88	1.73e-12	6.27e-11
muscle tissue development (GO:0060537)	402	113	58.54	+	1.93	1.74e-12	6.31e-11
regulation of neuron apoptotic process (GO:0043523)	318	95	46.31	+	2.05	1.88e-12	6.78e-11
hindbrain development (GO:0030902)	223	74	32.48	+	2.28	2.1e-12	7.56e-11
positive regulation of gene expression (GO:0010628)	1262	274	183.78	+	1.49	2.25e-12	8.07e-11
organic substance metabolic process (GO:0071704)	7349	1247	1070.23	+	1.17	2.29e-12	8.21e-11
synaptic transmission, glutamatergic (GO:0035249)	57	31	8.3	+	3.73	2.49e-12	8.91e-11
establishment of vesicle localization (GO:0051650)	149	56	21.7	+	2.58	3.17e-12	1.13e-10
synaptic vesicle recycling (GO:0036465)	64	33	9.32	+	3.54	3.54e-12	1.26e-10
regulation of synaptic transmission, glutamatergic (GO:0051966)	88	40	12.82	+	3.12	3.56e-12	1.27e-10
regulation of peptide hormone secretion (GO:0090276)	271	84	39.47	+	2.13	4.08e-12	1.45e-10
synaptic vesicle exocytosis (GO:0016079)	71	35	10.34	+	3.39	4.29e-12	1.52e-10
cell-cell adhesion via plasma-membrane adhesion molecules (GO:0098742)	195	67	28.4	+	2.36	4.61e-12	1.63e-10
negative regulation of protein localization (GO:1903828)	248	79	36.12	+	2.19	4.71e-12	1.66e-10
small molecule metabolic process (GO:0044281)	1598	331	232.72	+	1.42	5.04e-12	1.77e-10
regulation of peptide secretion (GO:0002791)	275	85	40.05	+	2.12	5.27e-12	1.85e-10
positive regulation of phosphatidylinositol 3-kinase/protein kinase B signal transduction (GO:0051897)	184	64	26.8	+	2.39	5.49e-12	1.92e-10
positive regulation of synapse assembly (GO:0051965)	82	38	11.94	+	3.18	5.9e-12	2.06e-10
negative regulation of macromolecule metabolic process (GO:0010605)	2515	485	366.26	+	1.32	6.03e-12	2.1e-10
regulation of peptide transport (GO:0090087)	277	85	40.34	+	2.11	6.49e-12	2.25e-10
mesenchyme development (GO:0060485)	245	78	35.68	+	2.19	6.82e-12	2.36e-10
regulation of synaptic vesicle exocytosis (GO:2000300)	62	32	9.03	+	3.54	7.25e-12	2.5e-10
regulation of calcium ion transport (GO:0051924)	259	81	37.72	+	2.15	7.73e-12	2.66e-10
positive regulation of response to external stimulus (GO:0032103)	556	142	80.97	+	1.75	7.78e-12	2.68e-10
cellular response to metal ion (GO:0071248)	265	82	38.59	+	2.12	8.27e-12	2.84e-10
neuron projection extension (GO:1990138)	90	40	13.11	+	3.05	8.61e-12	2.95e-10
positive regulation of monoatomic ion transport (GO:0043270)	203	68	29.56	+	2.3	8.78e-12	3e-10
organelle localization (GO:0051640)	539	138	78.49	+	1.76	9.69e-12	3.3e-10
regulation of cell-substrate adhesion (GO:0010810)	230	74	33.49	+	2.21	1.12e-11	3.79e-10
calcium ion transport (GO:0006816)	256	80	37.28	+	2.15	1.12e-11	3.8e-10
skeletal system development (GO:0001501)	524	135	76.31	+	1.77	1.13e-11	3.81e-10
response to calcium ion (GO:0051592)	190	65	27.67	+	2.35	1.14e-11	3.85e-10
tissue remodeling (GO:0048771)	145	54	21.12	+	2.56	1.17e-11	3.93e-10
chordate embryonic development (GO:0043009)	830	193	120.87	+	1.6	1.28e-11	4.29e-10
sensory organ development (GO:0007423)	697	168	101.5	+	1.66	1.29e-11	4.34e-10
response to nutrient (GO:0007584)	336	97	48.93	+	1.98	1.32e-11	4.43e-10
developmental growth (GO:0048589)	552	140	80.39	+	1.74	1.61e-11	5.36e-10
growth (GO:0040007)	552	140	80.39	+	1.74	1.61e-11	5.38e-10
organophosphate metabolic process (GO:0019637)	905	206	131.79	+	1.56	1.73e-11	5.77e-10
long-term synaptic potentiation (GO:0060291)	67	33	9.76	+	3.38	1.8e-11	5.98e-10
axo-dendritic transport (GO:0008088)	81	37	11.8	+	3.14	1.9e-11	6.3e-10
response to transforming growth factor beta (GO:0071559)	188	64	27.38	+	2.34	1.95e-11	6.45e-10
embryo development ending in birth or egg hatching (GO:0009792)	847	195	123.35	+	1.58	2.14e-11	7.07e-10
associative learning (GO:0008306)	131	50	19.08	+	2.62	2.35e-11	7.72e-10
protein localization to synapse (GO:0035418)	78	36	11.36	+	3.17	2.45e-11	8.03e-10
respiratory system development (GO:0060541)	298	88	43.4	+	2.03	2.49e-11	8.14e-10
regulation of amide metabolic process (GO:0034248)	447	119	65.1	+	1.83	2.58e-11	8.43e-10
mesenchymal cell differentiation (GO:0048762)	177	61	25.78	+	2.37	2.63e-11	8.56e-10
regulation of gene expression (GO:0010468)	4586	813	667.86	+	1.22	2.76e-11	8.97e-10
adult behavior (GO:0030534)	190	64	27.67	+	2.31	2.9e-11	9.4e-10
regulation of neuron differentiation (GO:0045664)	239	75	34.81	+	2.15	3.13e-11	1.02e-09
negative regulation of cell motility (GO:2000146)	317	92	46.16	+	1.99	3.17e-11	1.02e-09
regulation of neural precursor cell proliferation (GO:2000177)	132	50	19.22	+	2.6	3.25e-11	1.05e-09
response to biotic stimulus (GO:0009607)	1447	301	210.73	+	1.43	3.75e-11	1.21e-09
protein localization to plasma membrane (GO:0072659)	222	71	32.33	+	2.2	3.93e-11	1.26e-09
central nervous system neuron differentiation (GO:0021953)	209	68	30.44	+	2.23	4e-11	1.28e-09
purine nucleotide metabolic process (GO:0006163)	446	118	64.95	+	1.82	4e-11	1.28e-09
regulation of dendrite development (GO:0050773)	145	53	21.12	+	2.51	4.11e-11	1.31e-09
negative regulation of neuron projection development (GO:0010977)	170	59	24.76	+	2.38	4.1e-11	1.31e-09
cellular response to amino acid stimulus (GO:0071230)	113	45	16.46	+	2.73	4.34e-11	1.38e-09
lung development (GO:0030324)	263	80	38.3	+	2.09	4.43e-11	1.4e-09
phosphorylation (GO:0016310)	586	145	85.34	+	1.7	4.42e-11	1.4e-09
primary metabolic process (GO:0044238)	6821	1156	993.34	+	1.16	4.53e-11	1.43e-09
positive regulation of actin filament bundle assembly (GO:0032233)	69	33	10.05	+	3.28	4.97e-11	1.57e-09
negative regulation of cell migration (GO:0030336)	301	88	43.83	+	2.01	5.31e-11	1.67e-09
cellular response to inorganic substance (GO:0071241)	307	89	44.71	+	1.99	5.47e-11	1.72e-09
response to ketone (GO:1901654)	408	110	59.42	+	1.85	5.78e-11	1.81e-09
cell population proliferation (GO:0008283)	861	196	125.39	+	1.56	5.91e-11	1.85e-09
memory (GO:0007613)	179	61	26.07	+	2.34	5.99e-11	1.87e-09
epithelial cell differentiation (GO:0030855)	687	164	100.05	+	1.64	6.13e-11	1.91e-09
collagen fibril organization (GO:0030199)	56	29	8.16	+	3.56	6.25e-11	1.94e-09
cellular response to stress (GO:0033554)	1636	332	238.25	+	1.39	6.4e-11	1.98e-09
regulation of insulin secretion (GO:0050796)	220	70	32.04	+	2.18	6.75e-11	2.08e-09
positive regulation of MAPK cascade (GO:0043410)	475	123	69.17	+	1.78	6.74e-11	2.08e-09
regulation of protein localization to nucleus (GO:1900180)	172	59	25.05	+	2.36	6.83e-11	2.1e-09
respiratory tube development (GO:0030323)	266	80	38.74	+	2.07	6.96e-11	2.14e-09
response to acid chemical (GO:0001101)	228	72	33.2	+	2.17	7.06e-11	2.17e-09
muscle system process (GO:0003012)	283	84	41.21	+	2.04	7.36e-11	2.26e-09
receptor-mediated endocytosis (GO:0006898)	159	56	23.16	+	2.42	7.52e-11	2.3e-09
action potential (GO:0001508)	107	43	15.58	+	2.76	8.21e-11	2.5e-09
regulation of muscle system process (GO:0090257)	270	81	39.32	+	2.06	8.21e-11	2.5e-09
anatomical structure maturation (GO:0071695)	262	79	38.16	+	2.07	8.38e-11	2.55e-09
protein-containing complex assembly (GO:0065003)	1172	251	170.68	+	1.47	8.42e-11	2.55e-09
negative regulation of nitrogen compound metabolic process (GO:0051172)	2067	404	301.02	+	1.34	8.52e-11	2.58e-09
positive regulation of protein-containing complex assembly (GO:0031334)	211	68	30.73	+	2.21	8.7e-11	2.63e-09
cell-matrix adhesion (GO:0007160)	127	48	18.49	+	2.6	8.73e-11	2.63e-09
negative regulation of secretion by cell (GO:1903531)	193	64	28.11	+	2.28	8.81e-11	2.65e-09
positive regulation of nucleobase-containing compound metabolic process (GO:0045935)	1989	391	289.66	+	1.35	9.58e-11	2.87e-09
regulation of blood circulation (GO:1903522)	277	82	40.34	+	2.03	9.78e-11	2.93e-09
regulation of smooth muscle cell proliferation (GO:0048660)	194	64	28.25	+	2.27	9.92e-11	2.97e-09
dendrite development (GO:0016358)	148	53	21.55	+	2.46	9.97e-11	2.97e-09
regulation of chemotaxis (GO:0050920)	239	74	34.81	+	2.13	1.13e-10	3.36e-09
multicellular organismal response to stress (GO:0033555)	116	45	16.89	+	2.66	1.22e-10	3.63e-09
cellular response to transforming growth factor beta stimulus (GO:0071560)	178	60	25.92	+	2.31	1.23e-10	3.64e-09
ameboidal-type cell migration (GO:0001667)	222	70	32.33	+	2.17	1.49e-10	4.4e-09
regulation of dendrite morphogenesis (GO:0048814)	101	41	14.71	+	2.79	1.55e-10	4.57e-09
cellular response to extracellular stimulus (GO:0031668)	322	91	46.89	+	1.94	1.57e-10	4.62e-09
regulation of presynapse organization (GO:0099174)	42	24	6.12	+	3.92	1.86e-10	5.46e-09
endomembrane system organization (GO:0010256)	488	124	71.07	+	1.74	1.98e-10	5.8e-09
calcium ion transmembrane transport (GO:0070588)	206	66	30	+	2.2	2.07e-10	6.07e-09
regulation of catecholamine secretion (GO:0050433)	65	31	9.47	+	3.27	2.08e-10	6.1e-09
regulation of defense response (GO:0031347)	779	179	113.45	+	1.58	2.11e-10	6.16e-09
regulation of blood vessel endothelial cell migration (GO:0043535)	98	40	14.27	+	2.8	2.12e-10	6.16e-09
cellular response to acid chemical (GO:0071229)	126	47	18.35	+	2.56	2.3e-10	6.7e-09
bone development (GO:0060348)	233	72	33.93	+	2.12	2.36e-10	6.85e-09
regulation of autophagy (GO:0010506)	290	84	42.23	+	1.99	2.37e-10	6.88e-09
positive regulation of protein transport (GO:0051222)	305	87	44.42	+	1.96	2.43e-10	7.04e-09
cell activation (GO:0001775)	744	172	108.35	+	1.59	2.46e-10	7.1e-09
exocytic process (GO:0140029)	76	34	11.07	+	3.07	2.49e-10	7.17e-09
regulation of molecular function (GO:0065009)	605	146	88.11	+	1.66	2.82e-10	8.11e-09
regulation of cellular catabolic process (GO:0031329)	627	150	91.31	+	1.64	2.84e-10	8.16e-09
purine-containing compound metabolic process (GO:0072521)	480	122	69.9	+	1.75	3.17e-10	9.09e-09
response to amino acid (GO:0043200)	209	66	30.44	+	2.17	3.37e-10	9.62e-09
negative regulation of secretion (GO:0051048)	217	68	31.6	+	2.15	3.45e-10	9.85e-09
negative regulation of cell adhesion (GO:0007162)	311	88	45.29	+	1.94	3.51e-10	1e-08
neuron migration (GO:0001764)	161	55	23.45	+	2.35	3.57e-10	1.01e-08
biological process involved in interspecies interaction between organisms (GO:0044419)	1541	312	224.42	+	1.39	3.66e-10	1.04e-08
response to external biotic stimulus (GO:0043207)	1407	289	204.9	+	1.41	3.68e-10	1.04e-08
regulation of response to wounding (GO:1903034)	174	58	25.34	+	2.29	3.81e-10	1.08e-08
cerebellum development (GO:0021549)	157	54	22.86	+	2.36	3.94e-10	1.11e-08
response to other organism (GO:0051707)	1403	288	204.32	+	1.41	4.48e-10	1.26e-08
adult locomotory behavior (GO:0008344)	108	42	15.73	+	2.67	4.59e-10	1.29e-08
response to peptide hormone (GO:0043434)	587	142	85.48	+	1.66	4.78e-10	1.34e-08
positive regulation of catabolic process (GO:0009896)	510	127	74.27	+	1.71	4.92e-10	1.38e-08
negative regulation of phosphate metabolic process (GO:0045936)	270	79	39.32	+	2.01	5.13e-10	1.43e-08
negative regulation of phosphorus metabolic process (GO:0010563)	270	79	39.32	+	2.01	5.13e-10	1.44e-08
transmission of nerve impulse (GO:0019226)	89	37	12.96	+	2.85	5.35e-10	1.49e-08
metencephalon development (GO:0022037)	171	57	24.9	+	2.29	5.45e-10	1.52e-08
response to oxidative stress (GO:0006979)	473	120	68.88	+	1.74	5.58e-10	1.55e-08
regulation of Wnt signaling pathway (GO:0030111)	319	89	46.46	+	1.92	6.06e-10	1.68e-08
synaptic transmission, GABAergic (GO:0051932)	32	20	4.66	+	4.29	6.69e-10	1.85e-08
lipid metabolic process (GO:0006629)	1196	251	174.17	+	1.44	6.72e-10	1.85e-08
epithelial cell development (GO:0002064)	230	70	33.49	+	2.09	6.81e-10	1.87e-08
nucleoside phosphate metabolic process (GO:0006753)	512	127	74.56	+	1.7	7.69e-10	2.12e-08
kidney epithelium development (GO:0072073)	163	55	23.74	+	2.32	7.77e-10	2.13e-08
regulation of actin polymerization or depolymerization (GO:0008064)	168	56	24.47	+	2.29	7.8e-10	2.14e-08
protein complex oligomerization (GO:0051259)	268	78	39.03	+	2	8.06e-10	2.2e-08
regulation of sequestering of calcium ion (GO:0051282)	126	46	18.35	+	2.51	8.12e-10	2.22e-08
gastrulation (GO:0007369)	186	60	27.09	+	2.22	8.41e-10	2.29e-08
catabolic process (GO:0009056)	1897	370	276.26	+	1.34	8.51e-10	2.31e-08
calcium-ion regulated exocytosis (GO:0017156)	51	26	7.43	+	3.5	9.51e-10	2.58e-08
axon extension (GO:0048675)	51	26	7.43	+	3.5	9.51e-10	2.58e-08
proton transmembrane transport (GO:1902600)	143	50	20.83	+	2.4	1.03e-09	2.78e-08
response to alcohol (GO:0097305)	459	116	66.84	+	1.74	1.16e-09	3.13e-08
negative regulation of cell growth (GO:0030308)	201	63	29.27	+	2.15	1.17e-09	3.16e-08
cytoskeleton-dependent intracellular transport (GO:0030705)	183	59	26.65	+	2.21	1.2e-09	3.24e-08
regulation of actin filament length (GO:0030832)	170	56	24.76	+	2.26	1.2e-09	3.24e-08
adenylate cyclase-modulating G protein-coupled receptor signaling pathway (GO:0007188)	223	68	32.48	+	2.09	1.23e-09	3.3e-08
positive regulation of endothelial cell migration (GO:0010595)	111	42	16.16	+	2.6	1.23e-09	3.3e-08
nucleotide metabolic process (GO:0009117)	502	124	73.11	+	1.7	1.29e-09	3.46e-08
regulation of apoptotic signaling pathway (GO:2001233)	433	111	63.06	+	1.76	1.34e-09	3.59e-08
regulation of dopamine secretion (GO:0014059)	42	23	6.12	+	3.76	1.4e-09	3.74e-08
regulation of tube diameter (GO:0035296)	198	62	28.83	+	2.15	1.67e-09	4.43e-08
blood vessel diameter maintenance (GO:0097746)	198	62	28.83	+	2.15	1.67e-09	4.44e-08
response to alkaloid (GO:0043279)	180	58	26.21	+	2.21	1.72e-09	4.56e-08
regulation of sodium ion transport (GO:0002028)	77	33	11.21	+	2.94	1.78e-09	4.69e-08
calcium-mediated signaling (GO:0019722)	175	57	25.49	+	2.24	1.78e-09	4.7e-08
positive regulation of immune system process (GO:0002684)	974	210	141.84	+	1.48	1.79e-09	4.71e-08
presynaptic endocytosis (GO:0140238)	59	28	8.59	+	3.26	1.79e-09	4.72e-08
positive regulation of endocytosis (GO:0045807)	194	61	28.25	+	2.16	2e-09	5.25e-08
regulation of tube size (GO:0035150)	199	62	28.98	+	2.14	2.01e-09	5.28e-08
excitatory synapse assembly (GO:1904861)	20	15	2.91	+	5.15	2.04e-09	5.35e-08
hepaticobiliary system development (GO:0061008)	258	75	37.57	+	2	2.1e-09	5.49e-08
chemical synaptic transmission, postsynaptic (GO:0099565)	85	35	12.38	+	2.83	2.12e-09	5.52e-08
morphogenesis of a branching structure (GO:0001763)	213	65	31.02	+	2.1	2.15e-09	5.59e-08
regulation of postsynaptic membrane neurotransmitter receptor levels (GO:0099072)	89	36	12.96	+	2.78	2.24e-09	5.82e-08
regulation of cell shape (GO:0008360)	132	47	19.22	+	2.44	2.28e-09	5.92e-08
negative regulation of growth (GO:0045926)	259	75	37.72	+	1.99	2.29e-09	5.94e-08
purine ribonucleotide metabolic process (GO:0009150)	368	97	53.59	+	1.81	2.48e-09	6.42e-08
negative regulation of neuron apoptotic process (GO:0043524)	209	64	30.44	+	2.1	2.56e-09	6.61e-08
multicellular organismal-level homeostasis (GO:0048871)	667	154	97.14	+	1.59	2.7e-09	6.95e-08
cellular response to mechanical stimulus (GO:0071260)	122	44	17.77	+	2.48	2.92e-09	7.5e-08
liver development (GO:0001889)	255	74	37.14	+	1.99	2.99e-09	7.68e-08
cellular response to environmental stimulus (GO:0104004)	393	102	57.23	+	1.78	3.15e-09	8.07e-08
cellular response to abiotic stimulus (GO:0071214)	393	102	57.23	+	1.78	3.15e-09	8.09e-08
response to nerve growth factor (GO:1990089)	94	37	13.69	+	2.7	3.31e-09	8.44e-08
cellular response to calcium ion (GO:0071277)	98	38	14.27	+	2.66	3.35e-09	8.55e-08
muscle organ development (GO:0007517)	314	86	45.73	+	1.88	3.6e-09	9.17e-08
negative regulation of intracellular signal transduction (GO:1902532)	556	133	80.97	+	1.64	3.68e-09	9.35e-08
osteoblast differentiation (GO:0001649)	123	44	17.91	+	2.46	3.91e-09	9.91e-08
regulation of calcium ion transmembrane transport (GO:1903169)	152	51	22.14	+	2.3	4.06e-09	1.03e-07
nerve development (GO:0021675)	119	43	17.33	+	2.48	4.11e-09	1.04e-07
positive regulation of cell-substrate adhesion (GO:0010811)	140	48	20.39	+	2.35	4.18e-09	1.06e-07
glomerulus development (GO:0032835)	68	30	9.9	+	3.03	4.19e-09	1.06e-07
negative regulation of protein phosphorylation (GO:0001933)	207	63	30.15	+	2.09	4.32e-09	1.09e-07
protein modification process (GO:0036211)	1533	305	223.25	+	1.37	4.44e-09	1.12e-07
morphogenesis of a branching epithelium (GO:0061138)	202	62	29.42	+	2.11	4.46e-09	1.12e-07
regulation of stress fiber assembly (GO:0051492)	95	37	13.83	+	2.67	4.66e-09	1.17e-07
response to axon injury (GO:0048678)	99	38	14.42	+	2.64	4.68e-09	1.17e-07
vesicle-mediated transport to the plasma membrane (GO:0098876)	136	47	19.81	+	2.37	4.72e-09	1.18e-07
nephron development (GO:0072006)	165	54	24.03	+	2.25	4.96e-09	1.23e-07
regulation of actin filament polymerization (GO:0030833)	148	50	21.55	+	2.32	5.19e-09	1.29e-07
positive regulation of epithelial cell proliferation (GO:0050679)	231	68	33.64	+	2.02	5.23e-09	1.3e-07
establishment of organelle localization (GO:0051656)	394	101	57.38	+	1.76	5.71e-09	1.41e-07
regulation of presynapse assembly (GO:1905606)	38	21	5.53	+	3.79	5.86e-09	1.45e-07
sensory system development (GO:0048880)	456	113	66.41	+	1.7	5.88e-09	1.45e-07
regulation of receptor-mediated endocytosis (GO:0048259)	128	45	18.64	+	2.41	6.57e-09	1.62e-07
visual system development (GO:0150063)	451	112	65.68	+	1.71	6.88e-09	1.7e-07
regulation of small molecule metabolic process (GO:0062012)	360	94	52.43	+	1.79	7.08e-09	1.74e-07
positive regulation of vasculature development (GO:1904018)	181	57	26.36	+	2.16	7.37e-09	1.81e-07
multi-organism reproductive process (GO:0044703)	300	82	43.69	+	1.88	7.55e-09	1.85e-07
animal organ regeneration (GO:0031100)	163	53	23.74	+	2.23	7.99e-09	1.95e-07
regulation of cell-cell adhesion (GO:0022407)	478	117	69.61	+	1.68	8.36e-09	2.04e-07
regulation of actomyosin structure organization (GO:0110020)	109	40	15.87	+	2.52	8.48e-09	2.07e-07
branching morphogenesis of an epithelial tube (GO:0048754)	169	54	24.61	+	2.19	8.68e-09	2.11e-07
regulation of calcium ion-dependent exocytosis (GO:0017158)	52	25	7.57	+	3.3	9.45e-09	2.3e-07
MAPK cascade (GO:0000165)	205	62	29.85	+	2.08	1.09e-08	2.65e-07
presynapse organization (GO:0099172)	27	17	3.93	+	4.32	1.12e-08	2.71e-07
heart morphogenesis (GO:0003007)	273	76	39.76	+	1.91	1.13e-08	2.73e-07
regulation of release of sequestered calcium ion into cytosol (GO:0051279)	78	32	11.36	+	2.82	1.14e-08	2.75e-07
regulation of macroautophagy (GO:0016241)	126	44	18.35	+	2.4	1.14e-08	2.76e-07
import across plasma membrane (GO:0098739)	160	52	23.3	+	2.23	1.17e-08	2.81e-07
regulation of endothelial cell proliferation (GO:0001936)	148	49	21.55	+	2.27	1.2e-08	2.87e-07
dendrite morphogenesis (GO:0048813)	82	33	11.94	+	2.76	1.2e-08	2.88e-07
response to electrical stimulus (GO:0051602)	82	33	11.94	+	2.76	1.2e-08	2.88e-07
synaptic vesicle endocytosis (GO:0048488)	56	26	8.16	+	3.19	1.21e-08	2.89e-07
homophilic cell adhesion via plasma membrane adhesion molecules (GO:0007156)	121	43	17.62	+	2.44	1.24e-08	2.97e-07
extracellular matrix assembly (GO:0085029)	33	19	4.81	+	3.95	1.25e-08	2.99e-07
positive regulation of chemotaxis (GO:0050921)	161	52	23.45	+	2.22	1.31e-08	3.12e-07
muscle contraction (GO:0006936)	207	62	30.15	+	2.06	1.33e-08	3.17e-07
hemostasis (GO:0007599)	136	46	19.81	+	2.32	1.38e-08	3.28e-07
positive regulation of amide metabolic process (GO:0034250)	180	56	26.21	+	2.14	1.41e-08	3.34e-07
negative regulation of organelle organization (GO:0010639)	358	93	52.14	+	1.78	1.46e-08	3.46e-07
receptor localization to synapse (GO:0097120)	60	27	8.74	+	3.09	1.47e-08	3.47e-07
positive regulation of blood vessel endothelial cell migration (GO:0043536)	60	27	8.74	+	3.09	1.47e-08	3.47e-07
sodium ion transmembrane transport (GO:0035725)	132	45	19.22	+	2.34	1.54e-08	3.63e-07
sensory perception of mechanical stimulus (GO:0050954)	202	61	29.42	+	2.07	1.57e-08	3.69e-07
positive regulation of DNA-templated transcription (GO:0045893)	1659	323	241.6	+	1.34	1.57e-08	3.69e-07
ribonucleotide metabolic process (GO:0009259)	389	99	56.65	+	1.75	1.58e-08	3.7e-07
positive regulation of RNA biosynthetic process (GO:1902680)	1661	323	241.89	+	1.34	1.61e-08	3.78e-07
regulation of amine transport (GO:0051952)	123	43	17.91	+	2.4	1.66e-08	3.88e-07
cellular response to oxygen levels (GO:0071453)	232	67	33.79	+	1.98	1.74e-08	4.06e-07
negative regulation of biosynthetic process (GO:0009890)	2122	399	309.03	+	1.29	1.77e-08	4.12e-07
positive regulation of RNA metabolic process (GO:0051254)	1796	345	261.55	+	1.32	1.88e-08	4.38e-07
blood vessel remodeling (GO:0001974)	50	24	7.28	+	3.3	1.94e-08	4.51e-07
blood coagulation (GO:0007596)	133	45	19.37	+	2.32	1.96e-08	4.55e-07
regulation of blood pressure (GO:0008217)	227	66	33.06	+	2	2.05e-08	4.72e-07
Wnt signaling pathway (GO:0016055)	227	66	33.06	+	2	2.05e-08	4.73e-07
cell-cell signaling by wnt (GO:0198738)	227	66	33.06	+	2	2.05e-08	4.74e-07
eye development (GO:0001654)	449	110	65.39	+	1.68	2.16e-08	4.98e-07
cellular response to decreased oxygen levels (GO:0036294)	213	63	31.02	+	2.03	2.19e-08	5.05e-07
axonal transport (GO:0098930)	61	27	8.88	+	3.04	2.27e-08	5.22e-07
regulation of cytokine production (GO:0001817)	786	172	114.47	+	1.5	2.27e-08	5.22e-07
positive regulation of angiogenesis (GO:0045766)	178	55	25.92	+	2.12	2.37e-08	5.43e-07
transmembrane receptor protein serine/threonine kinase signaling pathway (GO:0007178)	186	57	27.09	+	2.1	2.41e-08	5.51e-07
glutamate receptor signaling pathway (GO:0007215)	47	23	6.84	+	3.36	2.41e-08	5.52e-07
positive regulation of sodium ion transport (GO:0010765)	34	19	4.95	+	3.84	2.45e-08	5.58e-07
regulation of presynaptic cytosolic calcium ion concentration (GO:0099509)	28	17	4.08	+	4.17	2.46e-08	5.58e-07
positive regulation of hormone secretion (GO:0046887)	200	60	29.13	+	2.06	2.45e-08	5.58e-07
neuron maturation (GO:0042551)	54	25	7.86	+	3.18	2.47e-08	5.62e-07
negative regulation of gene expression (GO:0010629)	1002	210	145.92	+	1.44	2.59e-08	5.88e-07
multi-multicellular organism process (GO:0044706)	313	83	45.58	+	1.82	2.68e-08	6.07e-07
nucleobase-containing small molecule metabolic process (GO:0055086)	575	133	83.74	+	1.59	2.91e-08	6.58e-07
heart valve morphogenesis (GO:0003179)	58	26	8.45	+	3.08	2.99e-08	6.75e-07
cellular response to hypoxia (GO:0071456)	202	60	29.42	+	2.04	3.07e-08	6.91e-07
negative regulation of axonogenesis (GO:0050771)	73	30	10.63	+	2.82	3.1e-08	6.96e-07
response to corticosteroid (GO:0031960)	344	89	50.1	+	1.78	3.09e-08	6.96e-07
retina development in camera-type eye (GO:0060041)	210	62	30.58	+	2.03	3.14e-08	7.05e-07
negative regulation of establishment of protein localization (GO:1904950)	156	50	22.72	+	2.2	3.15e-08	7.05e-07
positive regulation of small molecule metabolic process (GO:0062013)	169	53	24.61	+	2.15	3.24e-08	7.24e-07
visual learning (GO:0008542)	77	31	11.21	+	2.76	3.26e-08	7.28e-07
phospholipase C-activating G protein-coupled receptor signaling pathway (GO:0007200)	93	35	13.54	+	2.58	3.38e-08	7.54e-07
response to starvation (GO:0042594)	265	73	38.59	+	1.89	3.41e-08	7.6e-07
response to osmotic stress (GO:0006970)	89	34	12.96	+	2.62	3.42e-08	7.61e-07
organic hydroxy compound metabolic process (GO:1901615)	486	116	70.78	+	1.64	3.72e-08	8.26e-07
negative regulation of cellular biosynthetic process (GO:0031327)	2097	393	305.39	+	1.29	3.77e-08	8.36e-07
ribose phosphate metabolic process (GO:0019693)	401	100	58.4	+	1.71	4e-08	8.85e-07
response to carbohydrate (GO:0009743)	295	79	42.96	+	1.84	4.14e-08	9.14e-07
negative regulation of phosphorylation (GO:0042326)	221	64	32.18	+	1.99	4.15e-08	9.16e-07
axon ensheathment (GO:0008366)	140	46	20.39	+	2.26	4.29e-08	9.45e-07
ensheathment of neurons (GO:0007272)	140	46	20.39	+	2.26	4.29e-08	9.46e-07
body fluid secretion (GO:0007589)	102	37	14.85	+	2.49	4.32e-08	9.48e-07
positive regulation of protein secretion (GO:0050714)	185	56	26.94	+	2.08	4.36e-08	9.56e-07
lipid localization (GO:0010876)	382	96	55.63	+	1.73	4.4e-08	9.64e-07
regulation of protein localization to membrane (GO:1905475)	222	64	32.33	+	1.98	4.46e-08	9.77e-07
negative regulation of response to external stimulus (GO:0032102)	403	100	58.69	+	1.7	4.47e-08	9.78e-07
platelet activation (GO:0030168)	74	30	10.78	+	2.78	4.48e-08	9.78e-07
endothelial cell migration (GO:0043542)	78	31	11.36	+	2.73	4.66e-08	1.02e-06
postsynaptic specialization organization (GO:0099084)	45	22	6.55	+	3.36	4.97e-08	1.08e-06
protein-containing complex organization (GO:0043933)	1871	355	272.47	+	1.3	5.02e-08	1.09e-06
organonitrogen compound catabolic process (GO:1901565)	1139	232	165.87	+	1.4	5.06e-08	1.1e-06
cellular response to peptide (GO:1901653)	429	105	62.48	+	1.68	5.14e-08	1.11e-06
coagulation (GO:0050817)	136	45	19.81	+	2.27	5.2e-08	1.12e-06
actin filament organization (GO:0007015)	282	76	41.07	+	1.85	5.43e-08	1.17e-06
connective tissue development (GO:0061448)	273	74	39.76	+	1.86	5.65e-08	1.22e-06
negative regulation of supramolecular fiber organization (GO:1902904)	173	53	25.19	+	2.1	5.7e-08	1.23e-06
nitrogen compound metabolic process (GO:0006807)	6284	1046	915.14	+	1.14	5.85e-08	1.26e-06
regulation of cellular response to growth factor stimulus (GO:0090287)	302	80	43.98	+	1.82	5.99e-08	1.29e-06
protein localization to postsynaptic membrane (GO:1903539)	49	23	7.14	+	3.22	6.49e-08	1.39e-06
post-Golgi vesicle-mediated transport (GO:0006892)	91	34	13.25	+	2.57	6.51e-08	1.39e-06
glial cell development (GO:0021782)	150	48	21.84	+	2.2	6.6e-08	1.41e-06
regulation of protein catabolic process (GO:0042176)	360	91	52.43	+	1.74	6.69e-08	1.43e-06
establishment or maintenance of cell polarity (GO:0007163)	205	60	29.85	+	2.01	6.89e-08	1.47e-06
regulation of long-term synaptic potentiation (GO:1900271)	60	26	8.74	+	2.98	7.01e-08	1.49e-06
regulation of neuron migration (GO:2001222)	60	26	8.74	+	2.98	7.01e-08	1.49e-06
myelination (GO:0042552)	138	45	20.1	+	2.24	7.47e-08	1.59e-06
lipid transport (GO:0006869)	345	88	50.24	+	1.75	7.84e-08	1.66e-06
protein metabolic process (GO:0019538)	3429	604	499.36	+	1.21	8.16e-08	1.73e-06
neuron recognition (GO:0008038)	46	22	6.7	+	3.28	8.21e-08	1.74e-06
negative regulation of smooth muscle cell proliferation (GO:0048662)	68	28	9.9	+	2.83	8.42e-08	1.78e-06
cellular response to chemical stress (GO:0062197)	336	86	48.93	+	1.76	8.55e-08	1.8e-06
regulation of protein stability (GO:0031647)	309	81	45	+	1.8	8.57e-08	1.8e-06
regulation of osteoblast differentiation (GO:0045667)	146	47	21.26	+	2.21	8.61e-08	1.81e-06
positive regulation of protein localization to nucleus (GO:1900182)	112	39	16.31	+	2.39	8.91e-08	1.87e-06
negative regulation of angiogenesis (GO:0016525)	112	39	16.31	+	2.39	8.91e-08	1.87e-06
negative regulation of macromolecule biosynthetic process (GO:0010558)	2040	381	297.08	+	1.28	9.36e-08	1.96e-06
regulation of cellular response to stress (GO:0080135)	482	114	70.19	+	1.62	9.65e-08	2.02e-06
female pregnancy (GO:0007565)	275	74	40.05	+	1.85	9.71e-08	2.03e-06
synaptic vesicle maturation (GO:0016188)	30	17	4.37	+	3.89	1.02e-07	2.13e-06
regulation of canonical Wnt signaling pathway (GO:0060828)	250	69	36.41	+	1.9	1.02e-07	2.13e-06
cellular response to nutrient levels (GO:0031669)	285	76	41.5	+	1.83	1.03e-07	2.14e-06
protein localization to postsynapse (GO:0062237)	50	23	7.28	+	3.16	1.04e-07	2.15e-06
receptor clustering (GO:0043113)	61	26	8.88	+	2.93	1.05e-07	2.18e-06
locomotion (GO:0040011)	332	85	48.35	+	1.76	1.07e-07	2.22e-06
regulation of canonical NF-kappaB signal transduction (GO:0043122)	267	72	38.88	+	1.85	1.08e-07	2.24e-06
transport along microtubule (GO:0010970)	161	50	23.45	+	2.13	1.09e-07	2.25e-06
response to molecule of bacterial origin (GO:0002237)	474	112	69.03	+	1.62	1.14e-07	2.34e-06
regulation of neuroblast proliferation (GO:1902692)	65	27	9.47	+	2.85	1.15e-07	2.37e-06
central nervous system neuron development (GO:0021954)	97	35	14.13	+	2.48	1.15e-07	2.37e-06
positive regulation of canonical NF-kappaB signal transduction (GO:0043123)	195	57	28.4	+	2.01	1.15e-07	2.37e-06
heart valve development (GO:0003170)	69	28	10.05	+	2.79	1.22e-07	2.5e-06
cellular lipid metabolic process (GO:0044255)	914	191	133.11	+	1.43	1.25e-07	2.57e-06
negative regulation of blood vessel morphogenesis (GO:2000181)	114	39	16.6	+	2.35	1.32e-07	2.7e-06
response to lipopolysaccharide (GO:0032496)	459	109	66.84	+	1.63	1.44e-07	2.94e-06
muscle cell differentiation (GO:0042692)	319	82	46.46	+	1.77	1.46e-07	2.98e-06
presynapse assembly (GO:0099054)	19	13	2.77	+	4.7	1.48e-07	3.02e-06
organic acid metabolic process (GO:0006082)	858	181	124.95	+	1.45	1.49e-07	3.04e-06
positive regulation of autophagy (GO:0010508)	150	47	21.84	+	2.15	1.52e-07	3.09e-06
regulation of microtubule cytoskeleton organization (GO:0070507)	158	49	23.01	+	2.13	1.57e-07	3.19e-06
regulation of cell cycle (GO:0051726)	1002	206	145.92	+	1.41	1.59e-07	3.22e-06
negative regulation of cytoskeleton organization (GO:0051494)	172	52	25.05	+	2.08	1.64e-07	3.32e-06
negative regulation of vasculature development (GO:1901343)	115	39	16.75	+	2.33	1.65e-07	3.34e-06
regulation of synaptic transmission, GABAergic (GO:0032228)	44	21	6.41	+	3.28	1.69e-07	3.41e-06
cellular response to nerve growth factor stimulus (GO:1990090)	90	33	13.11	+	2.52	1.7e-07	3.42e-06
regulation of vesicle fusion (GO:0031338)	34	18	4.95	+	3.64	1.74e-07	3.51e-06
regulation of potassium ion transport (GO:0043266)	86	32	12.52	+	2.56	1.76e-07	3.53e-06
regulation of immune response (GO:0050776)	871	183	126.84	+	1.44	1.83e-07	3.68e-06
postsynapse assembly (GO:0099068)	22	14	3.2	+	4.37	1.89e-07	3.78e-06
vesicle cytoskeletal trafficking (GO:0099518)	55	24	8.01	+	3	1.89e-07	3.79e-06
response to glucocorticoid (GO:0051384)	306	79	44.56	+	1.77	1.99e-07	3.98e-06
inorganic cation import across plasma membrane (GO:0098659)	99	35	14.42	+	2.43	2.06e-07	4.1e-06
regulation of epithelial cell differentiation (GO:0030856)	174	52	25.34	+	2.05	2.06e-07	4.1e-06
inorganic ion import across plasma membrane (GO:0099587)	99	35	14.42	+	2.43	2.06e-07	4.11e-06
positive regulation of monoatomic ion transmembrane transport (GO:0034767)	116	39	16.89	+	2.31	2.08e-07	4.14e-06
oxoacid metabolic process (GO:0043436)	845	178	123.06	+	1.45	2.08e-07	4.14e-06
protein tetramerization (GO:0051262)	95	34	13.83	+	2.46	2.18e-07	4.33e-06
negative regulation of developmental growth (GO:0048640)	129	42	18.79	+	2.24	2.21e-07	4.38e-06
glucose homeostasis (GO:0042593)	272	72	39.61	+	1.82	2.38e-07	4.71e-06
visual behavior (GO:0007632)	83	31	12.09	+	2.56	2.47e-07	4.87e-06
receptor internalization (GO:0031623)	79	30	11.5	+	2.61	2.51e-07	4.96e-06
response to vitamin (GO:0033273)	184	54	26.8	+	2.02	2.54e-07	5e-06
protein localization to nucleus (GO:0034504)	207	59	30.15	+	1.96	2.56e-07	5.03e-06
postsynaptic modulation of chemical synaptic transmission (GO:0099170)	38	19	5.53	+	3.43	2.59e-07	5.09e-06
regulation of G protein-coupled receptor signaling pathway (GO:0008277)	143	45	20.83	+	2.16	2.64e-07	5.18e-06
regulation of heart contraction (GO:0008016)	200	57	29.13	+	1.96	3.02e-07	5.92e-06
cellular response to starvation (GO:0009267)	200	57	29.13	+	1.96	3.02e-07	5.92e-06
neurotransmitter receptor transport (GO:0099637)	35	18	5.1	+	3.53	3.1e-07	6.07e-06
sprouting angiogenesis (GO:0002040)	60	25	8.74	+	2.86	3.13e-07	6.11e-06
camera-type eye development (GO:0043010)	402	97	58.54	+	1.66	3.17e-07	6.19e-06
regulation of cell activation (GO:0050865)	620	137	90.29	+	1.52	3.29e-07	6.4e-06
neural precursor cell proliferation (GO:0061351)	139	44	20.24	+	2.17	3.3e-07	6.43e-06
regulation of nervous system process (GO:0031644)	158	48	23.01	+	2.09	3.33e-07	6.47e-06
cytosolic transport (GO:0016482)	121	40	17.62	+	2.27	3.41e-07	6.62e-06
positive regulation of synaptic transmission, glutamatergic (GO:0051968)	42	20	6.12	+	3.27	3.48e-07	6.74e-06
synaptic vesicle lumen acidification (GO:0097401)	20	13	2.91	+	4.46	3.66e-07	7.09e-06
striated muscle tissue development (GO:0014706)	220	61	32.04	+	1.9	3.74e-07	7.22e-06
cardiac chamber development (GO:0003205)	196	56	28.54	+	1.96	3.75e-07	7.23e-06
carbohydrate homeostasis (GO:0033500)	273	72	39.76	+	1.81	3.75e-07	7.24e-06
positive regulation of Wnt signaling pathway (GO:0030177)	140	44	20.39	+	2.16	3.79e-07	7.3e-06
response to monosaccharide (GO:0034284)	255	68	37.14	+	1.83	3.97e-07	7.63e-06
response to tumor necrosis factor (GO:0034612)	239	65	34.81	+	1.87	4.12e-07	7.9e-06
positive regulation of protein polymerization (GO:0032273)	93	33	13.54	+	2.44	4.11e-07	7.9e-06
regulation of ARF protein signal transduction (GO:0032012)	23	14	3.35	+	4.18	4.17e-07	8e-06
epithelial cell migration (GO:0010631)	110	37	16.02	+	2.31	4.25e-07	8.12e-06
negative regulation of monoatomic ion transport (GO:0043271)	110	37	16.02	+	2.31	4.25e-07	8.13e-06
regulation of synaptic vesicle recycling (GO:1903421)	39	19	5.68	+	3.35	4.36e-07	8.29e-06
postsynaptic density organization (GO:0097106)	39	19	5.68	+	3.35	4.36e-07	8.3e-06
glial cell proliferation (GO:0014009)	39	19	5.68	+	3.35	4.36e-07	8.31e-06
ligand-gated ion channel signaling pathway (GO:1990806)	39	19	5.68	+	3.35	4.36e-07	8.32e-06
endosomal transport (GO:0016197)	249	67	36.26	+	1.85	4.44e-07	8.44e-06
response to reactive oxygen species (GO:0000302)	266	70	38.74	+	1.81	4.5e-07	8.54e-06
regulation of ERK1 and ERK2 cascade (GO:0070372)	326	82	47.48	+	1.73	4.6e-07	8.72e-06
epithelial to mesenchymal transition (GO:0001837)	81	30	11.8	+	2.54	4.74e-07	8.95e-06
integrin-mediated signaling pathway (GO:0007229)	81	30	11.8	+	2.54	4.74e-07	8.96e-06
organelle transport along microtubule (GO:0072384)	73	28	10.63	+	2.63	4.92e-07	9.27e-06
positive regulation of neuron differentiation (GO:0045666)	118	39	17.18	+	2.27	5e-07	9.43e-06
olfactory lobe development (GO:0021988)	50	22	7.28	+	3.02	5.11e-07	9.61e-06
negative regulation of axon extension (GO:0030517)	50	22	7.28	+	3.02	5.11e-07	9.63e-06
immune system process (GO:0002376)	2035	375	296.36	+	1.27	5.34e-07	1e-05
embryonic organ development (GO:0048568)	531	120	77.33	+	1.55	5.42e-07	1.02e-05
negative regulation of protein transport (GO:0051224)	137	43	19.95	+	2.16	5.46e-07	1.02e-05
amino acid transport (GO:0006865)	137	43	19.95	+	2.16	5.46e-07	1.02e-05
response to bacterium (GO:0009617)	822	172	119.71	+	1.44	5.51e-07	1.03e-05
regulation of organ growth (GO:0046620)	119	39	17.33	+	2.25	5.68e-07	1.06e-05
protein phosphorylation (GO:0006468)	291	75	42.38	+	1.77	5.69e-07	1.06e-05
membrane assembly (GO:0071709)	54	23	7.86	+	2.92	5.76e-07	1.07e-05
negative regulation of neuron differentiation (GO:0045665)	90	32	13.11	+	2.44	5.82e-07	1.08e-05
regulation of leukocyte migration (GO:0002685)	243	65	35.39	+	1.84	5.85e-07	1.09e-05
alcohol metabolic process (GO:0006066)	322	81	46.89	+	1.73	5.96e-07	1.11e-05
organic substance catabolic process (GO:1901575)	1636	309	238.25	+	1.3	6e-07	1.11e-05
regulation of dendritic spine morphogenesis (GO:0061001)	58	24	8.45	+	2.84	6.26e-07	1.16e-05
positive regulation of stress fiber assembly (GO:0051496)	58	24	8.45	+	2.84	6.26e-07	1.16e-05
response to nicotine (GO:0035094)	82	30	11.94	+	2.51	6.43e-07	1.19e-05
carboxylic acid metabolic process (GO:0019752)	831	173	121.02	+	1.43	6.46e-07	1.19e-05
membrane biogenesis (GO:0044091)	62	25	9.03	+	2.77	6.6e-07	1.22e-05
tissue migration (GO:0090130)	120	39	17.48	+	2.23	6.62e-07	1.22e-05
stem cell differentiation (GO:0048863)	204	57	29.71	+	1.92	6.65e-07	1.22e-05
negative regulation of epithelial cell proliferation (GO:0050680)	166	49	24.17	+	2.03	6.78e-07	1.24e-05
regulation of muscle contraction (GO:0006937)	166	49	24.17	+	2.03	6.78e-07	1.24e-05
cellular response to osmotic stress (GO:0071470)	47	21	6.84	+	3.07	6.77e-07	1.24e-05
postsynaptic specialization assembly (GO:0098698)	18	12	2.62	+	4.58	7.02e-07	1.28e-05
establishment of protein localization to organelle (GO:0072594)	346	85	50.39	+	1.69	7.08e-07	1.29e-05
epithelial cell differentiation involved in kidney development (GO:0035850)	40	19	5.83	+	3.26	7.17e-07	1.31e-05
gamma-aminobutyric acid signaling pathway (GO:0007214)	30	16	4.37	+	3.66	7.45e-07	1.36e-05
optic nerve development (GO:0021554)	30	16	4.37	+	3.66	7.45e-07	1.36e-05
synaptic vesicle localization (GO:0097479)	51	22	7.43	+	2.96	7.76e-07	1.41e-05
transforming growth factor beta receptor superfamily signaling pathway (GO:0141091)	167	49	24.32	+	2.01	7.82e-07	1.42e-05
protein localization to extracellular region (GO:0071692)	134	42	19.51	+	2.15	7.87e-07	1.43e-05
calcium ion-regulated exocytosis of neurotransmitter (GO:0048791)	21	13	3.06	+	4.25	8.33e-07	1.51e-05
response to pheromone (GO:0019236)	93	0	13.54	-	< 0.01	8.37e-07	1.51e-05
potassium ion import across plasma membrane (GO:1990573)	44	20	6.41	+	3.12	8.89e-07	1.6e-05
regulation of transforming growth factor beta production (GO:0071634)	44	20	6.41	+	3.12	8.89e-07	1.61e-05
regulation of amyloid-beta formation (GO:1902003)	37	18	5.39	+	3.34	9.02e-07	1.62e-05
positive regulation of neural precursor cell proliferation (GO:2000179)	79	29	11.5	+	2.52	9.07e-07	1.63e-05
regulation of post-translational protein modification (GO:1901873)	216	59	31.46	+	1.88	9.08e-07	1.63e-05
appendage development (GO:0048736)	210	58	30.58	+	1.9	9.38e-07	1.68e-05
limb development (GO:0060173)	210	58	30.58	+	1.9	9.38e-07	1.68e-05
regulation of transmembrane receptor protein serine/threonine kinase signaling pathway (GO:0090092)	245	65	35.68	+	1.82	9.62e-07	1.72e-05
cellular catabolic process (GO:0044248)	1069	213	155.68	+	1.37	9.71e-07	1.73e-05
positive regulation of defense response (GO:0031349)	412	97	60	+	1.62	9.7e-07	1.74e-05
response to cocaine (GO:0042220)	95	33	13.83	+	2.39	1.03e-06	1.84e-05
protein homooligomerization (GO:0051260)	202	56	29.42	+	1.9	1.04e-06	1.86e-05
protein-containing complex localization (GO:0031503)	187	53	27.23	+	1.95	1.05e-06	1.87e-05
epithelium migration (GO:0090132)	112	37	16.31	+	2.27	1.08e-06	1.93e-05
regulation of protein localization to cell periphery (GO:1904375)	158	47	23.01	+	2.04	1.1e-06	1.95e-05
regulation of inflammatory response (GO:0050727)	370	89	53.88	+	1.65	1.1e-06	1.95e-05
basement membrane organization (GO:0071711)	34	17	4.95	+	3.43	1.11e-06	1.96e-05
NADH metabolic process (GO:0006734)	34	17	4.95	+	3.43	1.11e-06	1.97e-05
in utero embryonic development (GO:0001701)	533	119	77.62	+	1.53	1.11e-06	1.97e-05
positive regulation of insulin secretion (GO:0032024)	118	38	17.18	+	2.21	1.13e-06	2e-05
regulation of amyloid precursor protein catabolic process (GO:1902991)	41	19	5.97	+	3.18	1.15e-06	2.03e-05
cortical actin cytoskeleton organization (GO:0030866)	41	19	5.97	+	3.18	1.15e-06	2.04e-05
sensory perception of pain (GO:0019233)	84	30	12.23	+	2.45	1.16e-06	2.05e-05
cartilage development (GO:0051216)	197	55	28.69	+	1.92	1.18e-06	2.08e-05
dicarboxylic acid metabolic process (GO:0043648)	96	33	13.98	+	2.36	1.21e-06	2.12e-05
positive regulation of cation transmembrane transport (GO:1904064)	113	37	16.46	+	2.25	1.21e-06	2.12e-05
neural crest cell differentiation (GO:0014033)	96	33	13.98	+	2.36	1.21e-06	2.12e-05
positive regulation of response to wounding (GO:1903036)	80	29	11.65	+	2.49	1.23e-06	2.14e-05
positive regulation of endothelial cell proliferation (GO:0001938)	101	34	14.71	+	2.31	1.25e-06	2.18e-05
modulation of excitatory postsynaptic potential (GO:0098815)	60	24	8.74	+	2.75	1.31e-06	2.28e-05
protein localization to endosome (GO:0036010)	16	11	2.33	+	4.72	1.32e-06	2.29e-05
adenylate cyclase-inhibiting G protein-coupled receptor signaling pathway (GO:0007193)	72	27	10.49	+	2.58	1.32e-06	2.3e-05
negative regulation of neuroblast proliferation (GO:0007406)	16	11	2.33	+	4.72	1.32e-06	2.3e-05
synaptic membrane adhesion (GO:0099560)	31	16	4.51	+	3.54	1.33e-06	2.31e-05
cell-cell junction organization (GO:0045216)	189	53	27.52	+	1.93	1.34e-06	2.32e-05
neuroblast proliferation (GO:0007405)	68	26	9.9	+	2.63	1.34e-06	2.32e-05
defense response (GO:0006952)	1275	247	185.68	+	1.33	1.35e-06	2.33e-05
plasma membrane organization (GO:0007009)	146	44	21.26	+	2.07	1.38e-06	2.39e-05
fat cell differentiation (GO:0045444)	146	44	21.26	+	2.07	1.38e-06	2.39e-05
regulation of catalytic activity (GO:0050790)	463	106	67.43	+	1.57	1.39e-06	2.4e-05
establishment of protein localization to extracellular region (GO:0035592)	127	40	18.49	+	2.16	1.47e-06	2.53e-05
response to temperature stimulus (GO:0009266)	184	52	26.8	+	1.94	1.48e-06	2.54e-05
membrane docking (GO:0022406)	85	30	12.38	+	2.42	1.55e-06	2.66e-05
regulation of neuronal synaptic plasticity (GO:0048168)	85	30	12.38	+	2.42	1.55e-06	2.66e-05
regulation of biomineral tissue development (GO:0070167)	102	34	14.85	+	2.29	1.56e-06	2.68e-05
presynaptic membrane organization (GO:0097090)	9	8	1.31	+	6.1	1.57e-06	2.69e-05
negative chemotaxis (GO:0050919)	49	21	7.14	+	2.94	1.57e-06	2.69e-05
neuron cell-cell adhesion (GO:0007158)	9	8	1.31	+	6.1	1.57e-06	2.69e-05
positive regulation of peptide hormone secretion (GO:0090277)	155	46	22.57	+	2.04	1.57e-06	2.69e-05
macromolecule modification (GO:0043412)	1726	321	251.36	+	1.28	1.6e-06	2.72e-05
regulation of translation (GO:0006417)	382	91	55.63	+	1.64	1.6e-06	2.72e-05
response to estradiol (GO:0032355)	254	66	36.99	+	1.78	1.6e-06	2.72e-05
regulation of organelle assembly (GO:1902115)	228	61	33.2	+	1.84	1.64e-06	2.78e-05
formation of primary germ layer (GO:0001704)	128	40	18.64	+	2.15	1.64e-06	2.79e-05
neuron projection fasciculation (GO:0106030)	25	14	3.64	+	3.85	1.71e-06	2.89e-05
axonal fasciculation (GO:0007413)	25	14	3.64	+	3.85	1.71e-06	2.89e-05
response to acetylcholine (GO:1905144)	53	22	7.72	+	2.85	1.71e-06	2.9e-05
liver regeneration (GO:0097421)	77	28	11.21	+	2.5	1.73e-06	2.93e-05
neuron apoptotic process (GO:0051402)	142	43	20.68	+	2.08	1.75e-06	2.95e-05
regulation of endothelial cell differentiation (GO:0045601)	42	19	6.12	+	3.11	1.82e-06	3.07e-05
protein stabilization (GO:0050821)	195	54	28.4	+	1.9	1.82e-06	3.07e-05
neuromuscular process controlling balance (GO:0050885)	69	26	10.05	+	2.59	1.85e-06	3.11e-05
homotypic cell-cell adhesion (GO:0034109)	69	26	10.05	+	2.59	1.85e-06	3.11e-05
positive regulation of cellular catabolic process (GO:0031331)	317	78	46.16	+	1.69	1.85e-06	3.11e-05
negative regulation of cell-substrate adhesion (GO:0010812)	61	24	8.88	+	2.7	1.86e-06	3.12e-05
regulation of muscle cell differentiation (GO:0051147)	157	46	22.86	+	2.01	1.94e-06	3.25e-05
cardiac muscle tissue development (GO:0048738)	214	58	31.16	+	1.86	2e-06	3.35e-05
maintenance of synapse structure (GO:0099558)	46	20	6.7	+	2.99	2.11e-06	3.53e-05
regulation of mitotic cell cycle (GO:0007346)	467	106	68.01	+	1.56	2.16e-06	3.6e-05
positive regulation of peptide secretion (GO:0002793)	158	46	23.01	+	2	2.21e-06	3.69e-05
regulation of tissue remodeling (GO:0034103)	89	31	12.96	+	2.39	2.25e-06	3.74e-05
small molecule biosynthetic process (GO:0044283)	456	104	66.41	+	1.57	2.26e-06	3.76e-05
cardiac ventricle development (GO:0003231)	144	43	20.97	+	2.05	2.27e-06	3.77e-05
innervation (GO:0060384)	32	16	4.66	+	3.43	2.3e-06	3.82e-05
sodium ion transport (GO:0006814)	182	51	26.5	+	1.92	2.32e-06	3.84e-05
cortical cytoskeleton organization (GO:0030865)	50	21	7.28	+	2.88	2.34e-06	3.87e-05
platelet aggregation (GO:0070527)	50	21	7.28	+	2.88	2.34e-06	3.87e-05
regulation of wound healing (GO:0061041)	125	39	18.2	+	2.14	2.37e-06	3.92e-05
protein secretion (GO:0009306)	125	39	18.2	+	2.14	2.37e-06	3.92e-05
regulation of cellular ketone metabolic process (GO:0010565)	153	45	22.28	+	2.02	2.47e-06	4.07e-05
carboxylic acid transport (GO:0046942)	314	77	45.73	+	1.68	2.48e-06	4.09e-05
positive regulation of transmembrane transport (GO:0034764)	192	53	27.96	+	1.9	2.55e-06	4.2e-05
microtubule-based transport (GO:0099111)	201	55	29.27	+	1.88	2.57e-06	4.23e-05
social behavior (GO:0035176)	66	25	9.61	+	2.6	2.6e-06	4.26e-05
biological process involved in intraspecies interaction between organisms (GO:0051703)	66	25	9.61	+	2.6	2.6e-06	4.27e-05
regulation of response to biotic stimulus (GO:0002831)	502	112	73.11	+	1.53	2.62e-06	4.29e-05
nephron epithelium development (GO:0072009)	126	39	18.35	+	2.13	2.7e-06	4.42e-05
calcium-dependent cell-cell adhesion via plasma membrane cell adhesion molecules (GO:0016339)	29	15	4.22	+	3.55	2.76e-06	4.52e-05
regulation of protein modification by small protein conjugation or removal (GO:1903320)	211	57	30.73	+	1.85	2.79e-06	4.56e-05
semi-lunar valve development (GO:1905314)	43	19	6.26	+	3.03	2.82e-06	4.59e-05
regulation of neuron projection regeneration (GO:0070570)	43	19	6.26	+	3.03	2.82e-06	4.6e-05
monocarboxylic acid metabolic process (GO:0032787)	564	123	82.14	+	1.5	2.88e-06	4.7e-05
appendage morphogenesis (GO:0035107)	178	50	25.92	+	1.93	2.93e-06	4.76e-05
limb morphogenesis (GO:0035108)	178	50	25.92	+	1.93	2.93e-06	4.76e-05
apoptotic signaling pathway (GO:0097190)	320	78	46.6	+	1.67	2.97e-06	4.83e-05
regulation of microtubule-based process (GO:0032886)	268	68	39.03	+	1.74	2.98e-06	4.84e-05
acetyl-CoA metabolic process (GO:0006084)	36	17	5.24	+	3.24	3.06e-06	4.94e-05
negative regulation of cell junction assembly (GO:1901889)	36	17	5.24	+	3.24	3.06e-06	4.94e-05
corpus callosum development (GO:0022038)	36	17	5.24	+	3.24	3.06e-06	4.95e-05
intracellular glucose homeostasis (GO:0001678)	155	45	22.57	+	1.99	3.13e-06	5.06e-05
regulation of vasoconstriction (GO:0019229)	96	32	13.98	+	2.29	3.2e-06	5.16e-05
neurotransmitter receptor internalization (GO:0099590)	17	11	2.48	+	4.44	3.24e-06	5.23e-05
striated muscle cell differentiation (GO:0051146)	249	64	36.26	+	1.76	3.27e-06	5.26e-05
regulation of heart growth (GO:0060420)	86	30	12.52	+	2.4	3.34e-06	5.36e-05
regulation of intrinsic apoptotic signaling pathway (GO:2001242)	197	54	28.69	+	1.88	3.4e-06	5.46e-05
forebrain cell migration (GO:0021885)	71	26	10.34	+	2.51	3.45e-06	5.53e-05
aorta development (GO:0035904)	71	26	10.34	+	2.51	3.45e-06	5.53e-05
positive regulation of transcription by RNA polymerase II (GO:0045944)	1290	247	187.86	+	1.31	3.45e-06	5.53e-05
inhibitory synapse assembly (GO:1904862)	23	13	3.35	+	3.88	3.51e-06	5.62e-05
regulation of protein ubiquitination (GO:0031396)	173	49	25.19	+	1.94	3.55e-06	5.67e-05
regulation of excitatory synapse assembly (GO:1904889)	20	12	2.91	+	4.12	3.58e-06	5.7e-05
NAD metabolic process (GO:0019674)	55	22	8.01	+	2.75	3.58e-06	5.7e-05
regulation of postsynaptic specialization assembly (GO:0099150)	20	12	2.91	+	4.12	3.58e-06	5.7e-05
2-oxoglutarate metabolic process (GO:0006103)	20	12	2.91	+	4.12	3.58e-06	5.71e-05
organic acid transport (GO:0015849)	315	77	45.87	+	1.68	3.6e-06	5.71e-05
spinal cord development (GO:0021510)	136	41	19.81	+	2.07	3.61e-06	5.72e-05
secondary alcohol metabolic process (GO:1902652)	136	41	19.81	+	2.07	3.61e-06	5.73e-05
positive regulation of leukocyte migration (GO:0002687)	165	47	24.03	+	1.96	3.63e-06	5.75e-05
forebrain generation of neurons (GO:0021872)	63	24	9.17	+	2.62	3.65e-06	5.76e-05
positive regulation of organ growth (GO:0046622)	63	24	9.17	+	2.62	3.65e-06	5.76e-05
skeletal muscle tissue development (GO:0007519)	180	50	26.21	+	1.91	3.66e-06	5.77e-05
presynaptic modulation of chemical synaptic transmission (GO:0099171)	63	24	9.17	+	2.62	3.65e-06	5.77e-05
cardiac chamber morphogenesis (GO:0003206)	142	42	20.68	+	2.03	3.75e-06	5.91e-05
insulin-like growth factor receptor signaling pathway (GO:0048009)	33	16	4.81	+	3.33	3.87e-06	6.09e-05
positive regulation of protein localization to membrane (GO:1905477)	123	38	17.91	+	2.12	3.89e-06	6.11e-05
regulation of protein localization to plasma membrane (GO:1903076)	123	38	17.91	+	2.12	3.89e-06	6.11e-05
cellular response to carbohydrate stimulus (GO:0071322)	151	44	21.99	+	2	3.92e-06	6.15e-05
postsynaptic density assembly (GO:0097107)	12	9	1.75	+	5.15	4.22e-06	6.62e-05
positive regulation of protein localization to cell periphery (GO:1904377)	76	27	11.07	+	2.44	4.4e-06	6.89e-05
positive regulation of osteoblast differentiation (GO:0045669)	76	27	11.07	+	2.44	4.4e-06	6.9e-05
regulation of tumor necrosis factor superfamily cytokine production (GO:1903555)	191	52	27.82	+	1.87	4.44e-06	6.93e-05
gland morphogenesis (GO:0022612)	138	41	20.1	+	2.04	4.6e-06	7.15e-05
regulation of ossification (GO:0030278)	138	41	20.1	+	2.04	4.6e-06	7.16e-05
maternal process involved in female pregnancy (GO:0060135)	93	31	13.54	+	2.29	4.59e-06	7.16e-05
regulation of hemopoiesis (GO:1903706)	404	93	58.83	+	1.58	4.59e-06	7.16e-05
cerebellar cortex development (GO:0021695)	72	26	10.49	+	2.48	4.66e-06	7.24e-05
neuron projection regeneration (GO:0031102)	48	20	6.99	+	2.86	4.69e-06	7.29e-05
postsynaptic cytoskeleton organization (GO:0099188)	30	15	4.37	+	3.43	4.78e-06	7.42e-05
positive regulation of neurotransmitter transport (GO:0051590)	30	15	4.37	+	3.43	4.78e-06	7.42e-05
response to hexose (GO:0009746)	240	62	34.95	+	1.77	4.87e-06	7.55e-05
endothelium development (GO:0003158)	106	34	15.44	+	2.2	4.92e-06	7.6e-05
regulation of fatty acid metabolic process (GO:0019217)	106	34	15.44	+	2.2	4.92e-06	7.6e-05
chemotaxis (GO:0006935)	302	74	43.98	+	1.68	4.99e-06	7.7e-05
postsynaptic signal transduction (GO:0098926)	64	24	9.32	+	2.58	5.03e-06	7.76e-05
regulation of potassium ion transmembrane transport (GO:1901379)	56	22	8.16	+	2.7	5.1e-06	7.85e-05
positive regulation of cell-cell adhesion (GO:0022409)	303	74	44.13	+	1.68	5.23e-06	8.04e-05
response to toxic substance (GO:0009636)	303	74	44.13	+	1.68	5.23e-06	8.05e-05
regulation of gliogenesis (GO:0014013)	139	41	20.24	+	2.03	5.32e-06	8.16e-05
skeletal muscle organ development (GO:0060538)	196	53	28.54	+	1.86	5.38e-06	8.24e-05
thioester metabolic process (GO:0035383)	89	30	12.96	+	2.31	5.38e-06	8.25e-05
acyl-CoA metabolic process (GO:0006637)	89	30	12.96	+	2.31	5.38e-06	8.26e-05
taxis (GO:0042330)	304	74	44.27	+	1.67	5.55e-06	8.49e-05
glomerular epithelium development (GO:0072010)	27	14	3.93	+	3.56	5.75e-06	8.78e-05
positive regulation of excitatory postsynaptic potential (GO:2000463)	41	18	5.97	+	3.01	5.75e-06	8.78e-05
monoatomic anion transmembrane transport (GO:0098656)	134	40	19.51	+	2.05	5.77e-06	8.8e-05
regulation of smooth muscle cell migration (GO:0014910)	112	35	16.31	+	2.15	5.86e-06	8.93e-05
pyridine-containing compound metabolic process (GO:0072524)	157	45	22.86	+	1.97	6.07e-06	9.24e-05
regulation of tumor necrosis factor production (GO:0032680)	188	51	27.38	+	1.86	6.16e-06	9.37e-05
regulation of action potential (GO:0098900)	73	26	10.63	+	2.45	6.24e-06	9.48e-05
nicotinamide nucleotide metabolic process (GO:0046496)	149	43	21.7	+	1.98	6.27e-06	9.49e-05
negative regulation of protein-containing complex assembly (GO:0031333)	149	43	21.7	+	1.98	6.27e-06	9.5e-05
regulation of postsynaptic cytosolic calcium ion concentration (GO:0099566)	15	10	2.18	+	4.58	6.29e-06	9.51e-05
pyridine nucleotide metabolic process (GO:0019362)	149	43	21.7	+	1.98	6.27e-06	9.51e-05
negative regulation of neural precursor cell proliferation (GO:2000178)	34	16	4.95	+	3.23	6.31e-06	9.54e-05
cellular component maintenance (GO:0043954)	85	29	12.38	+	2.34	6.51e-06	9.83e-05
regulation of GTPase activity (GO:0043087)	135	40	19.66	+	2.03	6.55e-06	9.87e-05
cell junction maintenance (GO:0034331)	69	25	10.05	+	2.49	6.59e-06	9.93e-05
negative regulation of protein secretion (GO:0050709)	90	30	13.11	+	2.29	6.6e-06	9.94e-05
renal filtration (GO:0097205)	24	13	3.5	+	3.72	6.64e-06	9.95e-05
paraxial mesoderm development (GO:0048339)	24	13	3.5	+	3.72	6.64e-06	9.96e-05
positive regulation of transforming growth factor beta production (GO:0071636)	24	13	3.5	+	3.72	6.64e-06	9.97e-05
positive regulation of neurotransmitter secretion (GO:0001956)	24	13	3.5	+	3.72	6.64e-06	9.98e-05
regulation of synaptic vesicle clustering (GO:2000807)	10	8	1.46	+	5.49	6.86e-06	0.000103
forebrain neuron differentiation (GO:0021879)	49	20	7.14	+	2.8	6.85e-06	0.000103
Rho protein signal transduction (GO:0007266)	65	24	9.47	+	2.54	6.88e-06	0.000103
cellular response to ketone (GO:1901655)	183	50	26.65	+	1.88	6.97e-06	0.000104
positive regulation of regulated secretory pathway (GO:1903307)	61	23	8.88	+	2.59	7.08e-06	0.000105
export across plasma membrane (GO:0140115)	61	23	8.88	+	2.59	7.08e-06	0.000106
face development (GO:0060324)	61	23	8.88	+	2.59	7.08e-06	0.000106
morphogenesis of an epithelial sheet (GO:0002011)	57	22	8.3	+	2.65	7.16e-06	0.000107
synaptic vesicle priming (GO:0016082)	21	12	3.06	+	3.92	7.24e-06	0.000107
regulation of clathrin-dependent endocytosis (GO:2000369)	18	11	2.62	+	4.2	7.24e-06	0.000107
response to retinoic acid (GO:0032526)	159	45	23.16	+	1.94	7.22e-06	0.000107
cerebellar granular layer development (GO:0021681)	18	11	2.62	+	4.2	7.24e-06	0.000107
cellular response to tumor necrosis factor (GO:0071356)	209	55	30.44	+	1.81	7.42e-06	0.00011
cell recognition (GO:0008037)	136	40	19.81	+	2.02	7.54e-06	0.000111
establishment of cell polarity (GO:0030010)	136	40	19.81	+	2.02	7.54e-06	0.000111
cellular response to monosaccharide stimulus (GO:0071326)	136	40	19.81	+	2.02	7.54e-06	0.000111
regulation of dendritic spine development (GO:0060998)	86	29	12.52	+	2.32	7.79e-06	0.000115
thioester biosynthetic process (GO:0035384)	31	15	4.51	+	3.32	8.02e-06	0.000118
regulation of synaptic vesicle endocytosis (GO:1900242)	31	15	4.51	+	3.32	8.02e-06	0.000118
acyl-CoA biosynthetic process (GO:0071616)	31	15	4.51	+	3.32	8.02e-06	0.000118
oligodendrocyte differentiation (GO:0048709)	117	36	17.04	+	2.11	8.07e-06	0.000119
neural tube development (GO:0021915)	194	52	28.25	+	1.84	8.13e-06	0.000119
stem cell development (GO:0048864)	91	30	13.25	+	2.26	8.19e-06	0.00012
regulation of cardiac muscle tissue growth (GO:0055021)	81	28	11.8	+	2.37	8.27e-06	0.000121
heart process (GO:0003015)	109	34	15.87	+	2.14	8.36e-06	0.000122
microtubule-based process (GO:0007017)	818	165	119.13	+	1.39	8.47e-06	0.000124
nucleoside bisphosphate biosynthetic process (GO:0033866)	42	18	6.12	+	2.94	8.69e-06	0.000127
ribonucleoside bisphosphate biosynthetic process (GO:0034030)	42	18	6.12	+	2.94	8.69e-06	0.000127
purine nucleoside bisphosphate biosynthetic process (GO:0034033)	42	18	6.12	+	2.94	8.69e-06	0.000127
protein import into nucleus (GO:0006606)	118	36	17.18	+	2.09	9.22e-06	0.000134
monoatomic anion transport (GO:0006820)	155	44	22.57	+	1.95	9.29e-06	0.000135
apoptotic mitochondrial changes (GO:0008637)	66	24	9.61	+	2.5	9.33e-06	0.000135
sterol metabolic process (GO:0016125)	132	39	19.22	+	2.03	9.33e-06	0.000136
process utilizing autophagic mechanism (GO:0061919)	265	66	38.59	+	1.71	9.37e-06	0.000136
autophagy (GO:0006914)	265	66	38.59	+	1.71	9.37e-06	0.000136
exploration behavior (GO:0035640)	46	19	6.7	+	2.84	9.42e-06	0.000136
presynaptic membrane assembly (GO:0097105)	8	7	1.17	+	6.01	9.65e-06	0.000139
regulation of collagen metabolic process (GO:0010712)	62	23	9.03	+	2.55	9.71e-06	0.00014
response to hydrogen peroxide (GO:0042542)	180	49	26.21	+	1.87	9.73e-06	0.00014
vesicle budding from membrane (GO:0006900)	62	23	9.03	+	2.55	9.71e-06	0.00014
positive regulation of ossification (GO:0045778)	62	23	9.03	+	2.55	9.71e-06	0.00014
post-transcriptional regulation of gene expression (GO:0010608)	521	113	75.87	+	1.49	9.83e-06	0.000141
cell differentiation involved in kidney development (GO:0061005)	50	20	7.28	+	2.75	9.86e-06	0.000142
cellular response to acetylcholine (GO:1905145)	50	20	7.28	+	2.75	9.86e-06	0.000142
positive regulation of peptidyl-threonine phosphorylation (GO:0010800)	28	14	4.08	+	3.43	9.96e-06	0.000143
cardiac muscle tissue growth (GO:0055017)	54	21	7.86	+	2.67	1e-05	0.000144
response to vitamin D (GO:0033280)	54	21	7.86	+	2.67	1e-05	0.000144
tricarboxylic acid cycle (GO:0006099)	35	16	5.1	+	3.14	1.01e-05	0.000144
regulation of fat cell differentiation (GO:0045598)	147	42	21.41	+	1.96	1.01e-05	0.000144
calcium ion transmembrane import into cytosol (GO:0097553)	92	30	13.4	+	2.24	1.02e-05	0.000146
peptidyl-serine phosphorylation (GO:0018105)	92	30	13.4	+	2.24	1.02e-05	0.000146
response to glucose (GO:0009749)	226	58	32.91	+	1.76	1.04e-05	0.000148
inorganic anion transmembrane transport (GO:0098661)	127	38	18.49	+	2.05	1.08e-05	0.000153
inorganic anion transport (GO:0015698)	157	44	22.86	+	1.92	1.14e-05	0.000162
response to light stimulus (GO:0009416)	363	84	52.86	+	1.59	1.17e-05	0.000166
cell adhesion mediated by integrin (GO:0033627)	39	17	5.68	+	2.99	1.17e-05	0.000166
protein localization to vacuole (GO:0072665)	71	25	10.34	+	2.42	1.18e-05	0.000166
bone mineralization (GO:0030282)	71	25	10.34	+	2.42	1.18e-05	0.000167
endothelial cell differentiation (GO:0045446)	88	29	12.82	+	2.26	1.18e-05	0.000167
excitatory postsynaptic potential (GO:0060079)	71	25	10.34	+	2.42	1.18e-05	0.000167
regulation of stem cell differentiation (GO:2000736)	71	25	10.34	+	2.42	1.18e-05	0.000167
negative regulation of immune system process (GO:0002683)	516	112	75.14	+	1.49	1.18e-05	0.000167
inflammatory response (GO:0006954)	472	104	68.74	+	1.51	1.19e-05	0.000168
positive regulation of canonical Wnt signaling pathway (GO:0090263)	106	33	15.44	+	2.14	1.19e-05	0.000168
positive regulation of fibroblast migration (GO:0010763)	25	13	3.64	+	3.57	1.2e-05	0.000169
secretory granule localization (GO:0032252)	25	13	3.64	+	3.57	1.2e-05	0.000169
cellular response to peptide hormone stimulus (GO:0071375)	352	82	51.26	+	1.6	1.21e-05	0.00017
negative regulation of peptide secretion (GO:0002792)	78	27	11.36	+	2.38	1.23e-05	0.000172
positive regulation of macroautophagy (GO:0016239)	78	27	11.36	+	2.38	1.23e-05	0.000172
small molecule catabolic process (GO:0044282)	341	80	49.66	+	1.61	1.25e-05	0.000175
cholesterol metabolic process (GO:0008203)	120	36	17.48	+	2.06	1.26e-05	0.000177
cell-substrate junction organization (GO:0150115)	43	18	6.26	+	2.87	1.29e-05	0.000181
tissue homeostasis (GO:0001894)	222	57	32.33	+	1.76	1.31e-05	0.000184
anatomical structure homeostasis (GO:0060249)	222	57	32.33	+	1.76	1.31e-05	0.000184
positive regulation of lipid transport (GO:0032370)	96	31	13.98	+	2.22	1.33e-05	0.000186
olfactory bulb development (GO:0021772)	47	19	6.84	+	2.78	1.37e-05	0.000191
regulation of receptor internalization (GO:0002090)	84	28	12.23	+	2.29	1.37e-05	0.000191
renal filtration cell differentiation (GO:0061318)	22	12	3.2	+	3.75	1.38e-05	0.000192
podocyte differentiation (GO:0072112)	22	12	3.2	+	3.75	1.38e-05	0.000192
glial cell migration (GO:0008347)	51	20	7.43	+	2.69	1.4e-05	0.000194
neuron projection organization (GO:0106027)	51	20	7.43	+	2.69	1.4e-05	0.000194
neuronal action potential (GO:0019228)	51	20	7.43	+	2.69	1.4e-05	0.000194
positive regulation of biomineral tissue development (GO:0070169)	55	21	8.01	+	2.62	1.4e-05	0.000194
amine metabolic process (GO:0009308)	102	32	14.85	+	2.15	1.42e-05	0.000197
ear development (GO:0043583)	275	67	40.05	+	1.67	1.45e-05	0.000201
regulation of synaptic vesicle fusion to presynaptic active zone membrane (GO:0031630)	19	11	2.77	+	3.98	1.49e-05	0.000205
negative regulation of synapse organization (GO:1905809)	19	11	2.77	+	3.98	1.49e-05	0.000206
regulation of synaptic vesicle membrane organization (GO:1901632)	19	11	2.77	+	3.98	1.49e-05	0.000206
negative regulation of amyloid-beta formation (GO:1902430)	19	11	2.77	+	3.98	1.49e-05	0.000206
regulation of microtubule polymerization or depolymerization (GO:0031110)	97	31	14.13	+	2.19	1.5e-05	0.000207
nucleoside bisphosphate metabolic process (GO:0033865)	110	34	16.02	+	2.12	1.53e-05	0.000209
ribonucleoside bisphosphate metabolic process (GO:0033875)	110	34	16.02	+	2.12	1.53e-05	0.00021
bone morphogenesis (GO:0060349)	116	35	16.89	+	2.07	1.53e-05	0.00021
purine nucleoside bisphosphate metabolic process (GO:0034032)	110	34	16.02	+	2.12	1.53e-05	0.00021
import into nucleus (GO:0051170)	124	37	18.06	+	2.05	1.55e-05	0.000212
positive regulation of smooth muscle cell proliferation (GO:0048661)	124	37	18.06	+	2.05	1.55e-05	0.000212
lipid modification (GO:0030258)	169	46	24.61	+	1.87	1.56e-05	0.000214
rhythmic process (GO:0048511)	349	81	50.82	+	1.59	1.58e-05	0.000216
regulation of lipid metabolic process (GO:0019216)	349	81	50.82	+	1.59	1.58e-05	0.000216
regulation of intracellular transport (GO:0032386)	290	70	42.23	+	1.66	1.59e-05	0.000217
phagocytosis (GO:0006909)	139	40	20.24	+	1.98	1.6e-05	0.000218
dentate gyrus development (GO:0021542)	29	14	4.22	+	3.31	1.67e-05	0.000227
telencephalon cell migration (GO:0022029)	68	24	9.9	+	2.42	1.67e-05	0.000227
actin filament-based movement (GO:0030048)	85	28	12.38	+	2.26	1.69e-05	0.000229
cardiac septum development (GO:0003279)	125	37	18.2	+	2.03	1.7e-05	0.00023
peptidyl-serine modification (GO:0018209)	103	32	15	+	2.13	1.7e-05	0.000231
positive regulation of exocytosis (GO:0045921)	98	31	14.27	+	2.17	1.74e-05	0.000235
negative regulation of apoptotic signaling pathway (GO:2001234)	249	62	36.26	+	1.71	1.74e-05	0.000236
positive regulation of translation (GO:0045727)	148	42	21.55	+	1.95	1.74e-05	0.000236
sensory perception of sound (GO:0007605)	164	45	23.88	+	1.88	1.75e-05	0.000237
cellular response to biotic stimulus (GO:0071216)	292	70	42.52	+	1.65	1.75e-05	0.000237
blood vessel endothelial cell migration (GO:0043534)	40	17	5.83	+	2.92	1.76e-05	0.000238
regulation of cell-substrate junction assembly (GO:0090109)	64	23	9.32	+	2.47	1.78e-05	0.000239
regulation of focal adhesion assembly (GO:0051893)	64	23	9.32	+	2.47	1.78e-05	0.00024
positive regulation of protein localization to plasma membrane (GO:1903078)	64	23	9.32	+	2.47	1.78e-05	0.00024
regulation of muscle adaptation (GO:0043502)	117	35	17.04	+	2.05	1.79e-05	0.000241
regulation of phagocytosis (GO:0050764)	117	35	17.04	+	2.05	1.79e-05	0.000241
chloride transport (GO:0006821)	117	35	17.04	+	2.05	1.79e-05	0.000241
protein homotetramerization (GO:0051289)	60	22	8.74	+	2.52	1.87e-05	0.000251
semaphorin-plexin signaling pathway (GO:0071526)	44	18	6.41	+	2.81	1.89e-05	0.000253
regulation of extracellular matrix organization (GO:1903053)	56	21	8.16	+	2.58	1.93e-05	0.000259
substrate adhesion-dependent cell spreading (GO:0034446)	48	19	6.99	+	2.72	1.95e-05	0.000261
response to cold (GO:0009409)	52	20	7.57	+	2.64	1.97e-05	0.000263
sulfur compound metabolic process (GO:0006790)	308	73	44.85	+	1.63	1.98e-05	0.000264
cardiac septum morphogenesis (GO:0060411)	81	27	11.8	+	2.29	1.98e-05	0.000265
peptidyl-amino acid modification (GO:0018193)	297	71	43.25	+	1.64	2.01e-05	0.000268
cellular component disassembly (GO:0022411)	320	75	46.6	+	1.61	2.04e-05	0.000272
positive regulation of muscle cell differentiation (GO:0051149)	76	26	11.07	+	2.35	2.06e-05	0.000274
negative regulation of peptide hormone secretion (GO:0090278)	76	26	11.07	+	2.35	2.06e-05	0.000274
regulation of innate immune response (GO:0045088)	412	92	60	+	1.53	2.09e-05	0.000277
cellular response to lipopolysaccharide (GO:0071222)	252	62	36.7	+	1.69	2.11e-05	0.00028
positive regulation of cytokine production (GO:0001819)	501	108	72.96	+	1.48	2.15e-05	0.000285
leukocyte activation (GO:0045321)	632	131	92.04	+	1.42	2.15e-05	0.000285
regulation of cell-substrate junction organization (GO:0150116)	69	24	10.05	+	2.39	2.21e-05	0.000293
negative regulation of protein ubiquitination (GO:0031397)	69	24	10.05	+	2.39	2.21e-05	0.000293
negative regulation of cellular catabolic process (GO:0031330)	215	55	31.31	+	1.76	2.31e-05	0.000305
regulation of amine metabolic process (GO:0033238)	37	16	5.39	+	2.97	2.39e-05	0.000315
dicarboxylic acid transport (GO:0006835)	77	26	11.21	+	2.32	2.4e-05	0.000317
retrograde axonal transport (GO:0008090)	23	12	3.35	+	3.58	2.5e-05	0.000329
regulation of catecholamine metabolic process (GO:0042069)	23	12	3.35	+	3.58	2.5e-05	0.000329
glucose catabolic process (GO:0006007)	23	12	3.35	+	3.58	2.5e-05	0.00033
glomerular epithelial cell differentiation (GO:0072311)	23	12	3.35	+	3.58	2.5e-05	0.00033
cell-substrate junction assembly (GO:0007044)	41	17	5.97	+	2.85	2.6e-05	0.000342
leukocyte cell-cell adhesion (GO:0007159)	57	21	8.3	+	2.53	2.64e-05	0.000347
regulation of receptor recycling (GO:0001919)	30	14	4.37	+	3.2	2.71e-05	0.000355
positive regulation of bone mineralization (GO:0030501)	45	18	6.55	+	2.75	2.72e-05	0.000356
regulation of vascular permeability (GO:0043114)	49	19	7.14	+	2.66	2.76e-05	0.000361
Golgi to plasma membrane transport (GO:0006893)	49	19	7.14	+	2.66	2.76e-05	0.000361
renal system process (GO:0003014)	138	39	20.1	+	1.94	2.83e-05	0.000369
negative regulation of amyloid precursor protein catabolic process (GO:1902992)	20	11	2.91	+	3.78	2.88e-05	0.000375
dense core granule localization (GO:0032253)	20	11	2.91	+	3.78	2.88e-05	0.000375
negative regulation of neuron projection regeneration (GO:0070571)	20	11	2.91	+	3.78	2.88e-05	0.000375
canonical glycolysis (GO:0061621)	14	9	2.04	+	4.41	2.91e-05	0.000377
glucose catabolic process to pyruvate (GO:0061718)	14	9	2.04	+	4.41	2.91e-05	0.000377
negative regulation of long-term synaptic potentiation (GO:1900272)	14	9	2.04	+	4.41	2.91e-05	0.000377
leukocyte aggregation (GO:0070486)	14	9	2.04	+	4.41	2.91e-05	0.000378
NADH regeneration (GO:0006735)	14	9	2.04	+	4.41	2.91e-05	0.000378
cerebellar granular layer morphogenesis (GO:0021683)	14	9	2.04	+	4.41	2.91e-05	0.000378
positive regulation of protein catabolic process (GO:0045732)	201	52	29.27	+	1.78	2.97e-05	0.000384
Golgi vesicle transport (GO:0048193)	263	64	38.3	+	1.67	2.97e-05	0.000384
negative regulation of protein modification by small protein conjugation or removal (GO:1903321)	83	27	12.09	+	2.23	3e-05	0.000387
regulation of muscle hypertrophy (GO:0014743)	83	27	12.09	+	2.23	3e-05	0.000387
neural crest cell development (GO:0014032)	83	27	12.09	+	2.23	3e-05	0.000388
carbohydrate derivative metabolic process (GO:1901135)	960	186	139.8	+	1.33	3.06e-05	0.000394
negative regulation of fatty acid oxidation (GO:0046322)	17	10	2.48	+	4.04	3.07e-05	0.000396
peptide transport (GO:0015833)	110	33	16.02	+	2.06	3.13e-05	0.000402
lung morphogenesis (GO:0060425)	66	23	9.61	+	2.39	3.15e-05	0.000405
regulation of autophagy of mitochondrion (GO:1903146)	34	15	4.95	+	3.03	3.21e-05	0.000413
cellular response to hexose stimulus (GO:0071331)	133	38	19.37	+	1.96	3.22e-05	0.000414
cellular response to oxidative stress (GO:0034599)	276	66	40.19	+	1.64	3.28e-05	0.00042
regulation of peptidyl-tyrosine phosphorylation (GO:0050730)	213	54	31.02	+	1.74	3.34e-05	0.000428
lactation (GO:0007595)	62	22	9.03	+	2.44	3.38e-05	0.000432
generation of precursor metabolites and energy (GO:0006091)	406	90	59.13	+	1.52	3.45e-05	0.000441
organelle localization by membrane tethering (GO:0140056)	74	25	10.78	+	2.32	3.52e-05	0.00045
chloride transmembrane transport (GO:1902476)	105	32	15.29	+	2.09	3.52e-05	0.00045
negative regulation of smooth muscle cell migration (GO:0014912)	38	16	5.53	+	2.89	3.57e-05	0.000453
replacement ossification (GO:0036075)	38	16	5.53	+	2.89	3.57e-05	0.000453
regulation of microtubule polymerization (GO:0031113)	58	21	8.45	+	2.49	3.58e-05	0.000453
regulation of axon regeneration (GO:0048679)	38	16	5.53	+	2.89	3.57e-05	0.000454
heart growth (GO:0060419)	58	21	8.45	+	2.49	3.58e-05	0.000454
positive regulation of sterol transport (GO:0032373)	38	16	5.53	+	2.89	3.57e-05	0.000454
positive regulation of cholesterol transport (GO:0032376)	38	16	5.53	+	2.89	3.57e-05	0.000454
regulation of sodium ion transmembrane transport (GO:1902305)	38	16	5.53	+	2.89	3.57e-05	0.000455
endochondral ossification (GO:0001958)	38	16	5.53	+	2.89	3.57e-05	0.000455
startle response (GO:0001964)	38	16	5.53	+	2.89	3.57e-05	0.000455
positive regulation of lipid biosynthetic process (GO:0046889)	111	33	16.16	+	2.04	3.63e-05	0.000459
central nervous system neuron axonogenesis (GO:0021955)	42	17	6.12	+	2.78	3.78e-05	0.000478
vesicle transport along microtubule (GO:0047496)	42	17	6.12	+	2.78	3.78e-05	0.000478
postsynaptic membrane assembly (GO:0097104)	9	7	1.31	+	5.34	3.79e-05	0.000478
inner ear development (GO:0048839)	246	60	35.82	+	1.67	3.81e-05	0.00048
regulation of cell cycle process (GO:0010564)	692	140	100.78	+	1.39	3.84e-05	0.000484
protein localization to lysosome (GO:0061462)	46	18	6.7	+	2.69	3.87e-05	0.000487
negative regulation of hormone secretion (GO:0046888)	106	32	15.44	+	2.07	3.93e-05	0.000494
adenylate cyclase-activating G protein-coupled receptor signaling pathway (GO:0007189)	144	40	20.97	+	1.91	4.02e-05	0.000505
response to leukemia inhibitory factor (GO:1990823)	129	37	18.79	+	1.97	4.25e-05	0.000533
negative regulation of post-translational protein modification (GO:1901874)	87	28	12.67	+	2.21	4.25e-05	0.000533
regulation of cardiac muscle hypertrophy (GO:0010611)	80	26	11.65	+	2.23	4.31e-05	0.00054
cellular response to glucose stimulus (GO:0071333)	130	37	18.93	+	1.95	4.58e-05	0.000573
cellular response to molecule of bacterial origin (GO:0071219)	263	63	38.3	+	1.64	4.6e-05	0.000576
positive regulation of ERK1 and ERK2 cascade (GO:0070374)	231	57	33.64	+	1.69	4.63e-05	0.000579
vacuolar transport (GO:0007034)	164	44	23.88	+	1.84	4.77e-05	0.000596
muscle cell development (GO:0055001)	191	49	27.82	+	1.76	4.95e-05	0.000618
regulation of heart rate (GO:0002027)	116	34	16.89	+	2.01	4.99e-05	0.000623
energy derivation by oxidation of organic compounds (GO:0015980)	267	64	38.88	+	1.65	5.04e-05	0.000628
establishment of protein localization to vacuole (GO:0072666)	55	20	8.01	+	2.5	5.08e-05	0.000632
positive regulation of vasoconstriction (GO:0045907)	55	20	8.01	+	2.5	5.08e-05	0.000633
regulation of dopamine metabolic process (GO:0042053)	21	11	3.06	+	3.6	5.25e-05	0.000651
glomerular filtration (GO:0003094)	21	11	3.06	+	3.6	5.25e-05	0.000652
positive regulation of immune response (GO:0050778)	604	124	87.96	+	1.41	5.25e-05	0.000652
regulation of fibroblast migration (GO:0010762)	51	19	7.43	+	2.56	5.3e-05	0.000656
fear response (GO:0042596)	51	19	7.43	+	2.56	5.3e-05	0.000657
response to pain (GO:0048265)	51	19	7.43	+	2.56	5.3e-05	0.000657
skin development (GO:0043588)	291	68	42.38	+	1.6	5.36e-05	0.000663
extrinsic apoptotic signaling pathway (GO:0097191)	117	34	17.04	+	2	5.5e-05	0.00068
positive regulation of potassium ion transmembrane transport (GO:1901381)	28	13	4.08	+	3.19	5.62e-05	0.000693
cell-cell adhesion mediated by cadherin (GO:0044331)	28	13	4.08	+	3.19	5.62e-05	0.000694
animal organ maturation (GO:0048799)	28	13	4.08	+	3.19	5.62e-05	0.000694
canonical Wnt signaling pathway (GO:0060070)	103	31	15	+	2.07	5.66e-05	0.000697
synaptic vesicle clustering (GO:0097091)	12	8	1.75	+	4.58	5.73e-05	0.000703
synaptic vesicle budding (GO:0070142)	12	8	1.75	+	4.58	5.73e-05	0.000704
cerebellar granular layer formation (GO:0021684)	12	8	1.75	+	4.58	5.73e-05	0.000705
cerebellar granule cell differentiation (GO:0021707)	12	8	1.75	+	4.58	5.73e-05	0.000705
negative regulation of tubulin deacetylation (GO:1904428)	7	6	1.02	+	5.89	5.82e-05	0.000714
energy coupled proton transmembrane transport, against electrochemical gradient (GO:0015988)	7	6	1.02	+	5.89	5.82e-05	0.000715
amide transport (GO:0042886)	150	41	21.84	+	1.88	5.85e-05	0.000717
positive regulation of dendrite morphogenesis (GO:0050775)	64	22	9.32	+	2.36	5.9e-05	0.000722
neuron remodeling (GO:0016322)	18	10	2.62	+	3.81	6.01e-05	0.000735
negative regulation of catecholamine secretion (GO:0033604)	18	10	2.62	+	3.81	6.01e-05	0.000735
biomineral tissue development (GO:0031214)	109	32	15.87	+	2.02	6.04e-05	0.000738
regulation of transmembrane transporter activity (GO:0022898)	72	24	10.49	+	2.29	6.08e-05	0.000741
regulation of monoatomic ion transmembrane transporter activity (GO:0032412)	72	24	10.49	+	2.29	6.08e-05	0.000741
endochondral bone morphogenesis (GO:0060350)	72	24	10.49	+	2.29	6.08e-05	0.000742
regulation of cold-induced thermogenesis (GO:0120161)	151	41	21.99	+	1.86	6.2e-05	0.000753
response to progesterone (GO:0032570)	77	25	11.21	+	2.23	6.19e-05	0.000753
regulation of lipid transport (GO:0032368)	151	41	21.99	+	1.86	6.2e-05	0.000753
cellular response to alcohol (GO:0097306)	142	39	20.68	+	1.89	6.19e-05	0.000753
regulation of leukocyte activation (GO:0002694)	565	117	82.28	+	1.42	6.3e-05	0.000764
regulation of postsynaptic density assembly (GO:0099151)	15	9	2.18	+	4.12	6.32e-05	0.000767
positive regulation of molecular function (GO:0044093)	324	74	47.18	+	1.57	6.47e-05	0.000783
cellular response to leukemia inhibitory factor (GO:1990830)	127	36	18.49	+	1.95	6.5e-05	0.000786
positive regulation of synaptic vesicle exocytosis (GO:2000302)	5	5	0.73	+	6.87	6.53e-05	0.000789
phospholipid metabolic process (GO:0006644)	351	79	51.12	+	1.55	6.52e-05	0.000789
positive regulation of protein localization to synapse (GO:1902474)	5	5	0.73	+	6.87	6.53e-05	0.00079
regulation of cell growth involved in cardiac muscle cell development (GO:0061050)	32	14	4.66	+	3	6.59e-05	0.000794
regulation of mitophagy (GO:1901524)	32	14	4.66	+	3	6.59e-05	0.000795
membrane depolarization (GO:0051899)	67	23	9.76	+	2.36	6.73e-05	0.00081
smooth muscle contraction (GO:0006939)	67	23	9.76	+	2.36	6.73e-05	0.00081
mammary gland development (GO:0030879)	188	48	27.38	+	1.75	6.76e-05	0.000813
positive regulation of apoptotic signaling pathway (GO:2001235)	178	46	25.92	+	1.77	6.76e-05	0.000813
outflow tract morphogenesis (GO:0003151)	85	27	12.38	+	2.18	6.83e-05	0.000819
positive regulation of epithelial to mesenchymal transition (GO:0010718)	56	20	8.16	+	2.45	6.83e-05	0.00082
negative regulation of epithelial cell differentiation (GO:0030857)	56	20	8.16	+	2.45	6.83e-05	0.00082
hemopoiesis (GO:0030097)	741	147	107.91	+	1.36	6.86e-05	0.000822
regulation of cell projection assembly (GO:0060491)	209	52	30.44	+	1.71	7.12e-05	0.000852
regulation of protein targeting (GO:1903533)	91	28	13.25	+	2.11	7.17e-05	0.000857
biogenic amine metabolic process (GO:0006576)	91	28	13.25	+	2.11	7.17e-05	0.000857
regulation of cholesterol efflux (GO:0010874)	36	15	5.24	+	2.86	7.22e-05	0.000863
membrane depolarization during action potential (GO:0086010)	25	12	3.64	+	3.3	7.25e-05	0.000865
regulation of transporter activity (GO:0032409)	73	24	10.63	+	2.26	7.31e-05	0.000872
hormone secretion (GO:0046879)	105	31	15.29	+	2.03	7.37e-05	0.000878
lamellipodium organization (GO:0097581)	48	18	6.99	+	2.58	7.5e-05	0.00089
Schwann cell development (GO:0014044)	48	18	6.99	+	2.58	7.5e-05	0.000891
acetylcholine receptor signaling pathway (GO:0095500)	48	18	6.99	+	2.58	7.5e-05	0.000892
behavioral defense response (GO:0002209)	48	18	6.99	+	2.58	7.5e-05	0.000892
response to cholesterol (GO:0070723)	40	16	5.83	+	2.75	7.55e-05	0.000896
regulation of striated muscle cell apoptotic process (GO:0010662)	68	23	9.9	+	2.32	7.61e-05	0.000902
response to ethanol (GO:0045471)	267	63	38.88	+	1.62	7.63e-05	0.000905
myotube differentiation (GO:0014902)	86	27	12.52	+	2.16	7.67e-05	0.000908
homeostasis of number of cells (GO:0048872)	331	75	48.2	+	1.56	7.74e-05	0.000915
organic anion transport (GO:0015711)	404	88	58.83	+	1.5	8.34e-05	0.000986
actin-mediated cell contraction (GO:0070252)	61	21	8.88	+	2.36	8.41e-05	0.000992
positive regulation of wound healing (GO:0090303)	61	21	8.88	+	2.36	8.41e-05	0.000993
regulation of peptidyl-serine phosphorylation (GO:0033135)	123	35	17.91	+	1.95	8.62e-05	0.00102
negative regulation of amide metabolic process (GO:0034249)	148	40	21.55	+	1.86	8.66e-05	0.00102
transforming growth factor beta receptor signaling pathway (GO:0007179)	87	27	12.67	+	2.13	8.81e-05	0.00104
regulation of lipid biosynthetic process (GO:0046890)	205	51	29.85	+	1.71	8.92e-05	0.00105
retina vasculature development in camera-type eye (GO:0061298)	22	11	3.2	+	3.43	9.11e-05	0.00107
negative regulation of catabolic process (GO:0009895)	350	78	50.97	+	1.53	9.08e-05	0.00107
establishment of mitochondrion localization, microtubule-mediated (GO:0034643)	22	11	3.2	+	3.43	9.11e-05	0.00107
aspartate transmembrane transport (GO:0015810)	22	11	3.2	+	3.43	9.11e-05	0.00107
mitochondrion transport along microtubule (GO:0047497)	22	11	3.2	+	3.43	9.11e-05	0.00107
negative regulation of vascular permeability (GO:0043116)	22	11	3.2	+	3.43	9.11e-05	0.00107
carbohydrate metabolic process (GO:0005975)	439	94	63.93	+	1.47	9.19e-05	0.00108
regulation of plasma membrane bounded cell projection assembly (GO:0120032)	206	51	30	+	1.7	9.62e-05	0.00112
adherens junction organization (GO:0034332)	53	19	7.72	+	2.46	9.72e-05	0.00113
regulation of membrane depolarization (GO:0003254)	53	19	7.72	+	2.46	9.72e-05	0.00114
lipid translocation (GO:0034204)	53	19	7.72	+	2.46	9.72e-05	0.00114
carboxylic acid catabolic process (GO:0046395)	230	56	33.49	+	1.67	9.92e-05	0.00115
organic acid catabolic process (GO:0016054)	230	56	33.49	+	1.67	9.92e-05	0.00115
response to magnesium ion (GO:0032026)	33	14	4.81	+	2.91	9.91e-05	0.00115
regulation of axon extension involved in axon guidance (GO:0048841)	33	14	4.81	+	2.91	9.91e-05	0.00115
positive regulation of plasma membrane bounded cell projection assembly (GO:0120034)	116	33	16.89	+	1.95	9.91e-05	0.00116
regulation of bone mineralization (GO:0030500)	82	26	11.94	+	2.18	0.0001	0.00116
positive regulation of reactive oxygen species metabolic process (GO:2000379)	82	26	11.94	+	2.18	0.0001	0.00116
positive regulation of small GTPase mediated signal transduction (GO:0051057)	88	27	12.82	+	2.11	0.000103	0.00119
purine-containing compound biosynthetic process (GO:0072522)	179	46	26.07	+	1.76	0.000103	0.0012
lipid biosynthetic process (GO:0008610)	530	110	77.18	+	1.43	0.000105	0.00121
regulation of BMP signaling pathway (GO:0030510)	102	30	14.85	+	2.02	0.000105	0.00121
aortic valve development (GO:0003176)	37	15	5.39	+	2.78	0.000105	0.00122
dendritic spine organization (GO:0097061)	37	15	5.39	+	2.78	0.000105	0.00122
regulation of oxidative stress-induced intrinsic apoptotic signaling pathway (GO:1902175)	41	16	5.97	+	2.68	0.000107	0.00124
pigmentation (GO:0043473)	96	29	13.98	+	2.07	0.000107	0.00124
negative regulation of protein depolymerization (GO:1901880)	75	24	10.92	+	2.2	0.00011	0.00126
presynaptic active zone organization (GO:1990709)	10	7	1.46	+	4.81	0.00011	0.00127
cellular response to histamine (GO:0071420)	10	7	1.46	+	4.81	0.00011	0.00127
fatty acid beta-oxidation using acyl-CoA dehydrogenase (GO:0033539)	10	7	1.46	+	4.81	0.00011	0.00127
regulation of cardiac muscle cell apoptotic process (GO:0010665)	65	22	9.47	+	2.32	0.000112	0.00129
regulation of myeloid cell differentiation (GO:0045637)	222	54	32.33	+	1.67	0.000112	0.00129
hormone transport (GO:0009914)	117	33	17.04	+	1.94	0.000114	0.0013
positive regulation of lipid localization (GO:1905954)	117	33	17.04	+	1.94	0.000114	0.0013
cellular lipid catabolic process (GO:0044242)	191	48	27.82	+	1.73	0.000115	0.00132
metanephros development (GO:0001656)	97	29	14.13	+	2.05	0.000117	0.00134
activation of immune response (GO:0002253)	335	75	48.79	+	1.54	0.000119	0.00136
reproductive behavior (GO:0019098)	58	20	8.45	+	2.37	0.00012	0.00137
organelle membrane fusion (GO:0090174)	89	27	12.96	+	2.08	0.000122	0.00139
negative regulation of response to wounding (GO:1903035)	89	27	12.96	+	2.08	0.000122	0.00139
endoderm development (GO:0007492)	89	27	12.96	+	2.08	0.000122	0.00139
glycolytic process through fructose-6-phosphate (GO:0061615)	16	9	2.33	+	3.86	0.000126	0.00143
glycolytic process through glucose-6-phosphate (GO:0061620)	16	9	2.33	+	3.86	0.000126	0.00143
regulation of neurotrophin TRK receptor signaling pathway (GO:0051386)	16	9	2.33	+	3.86	0.000126	0.00143
regulation of smooth muscle contraction (GO:0006940)	71	23	10.34	+	2.22	0.000129	0.00146
positive regulation of autophagy of mitochondrion (GO:1903599)	13	8	1.89	+	4.23	0.00013	0.00147
positive regulation of cell morphogenesis (GO:0010770)	66	22	9.61	+	2.29	0.00013	0.00147
paraxial mesoderm morphogenesis (GO:0048340)	13	8	1.89	+	4.23	0.00013	0.00147
response to angiotensin (GO:1990776)	66	22	9.61	+	2.29	0.00013	0.00147
negative regulation of dendrite morphogenesis (GO:0050774)	13	8	1.89	+	4.23	0.00013	0.00147
dicarboxylic acid biosynthetic process (GO:0043650)	13	8	1.89	+	4.23	0.00013	0.00147
Schwann cell differentiation (GO:0014037)	54	19	7.86	+	2.42	0.00013	0.00147
negative regulation of synapse assembly (GO:0051964)	13	8	1.89	+	4.23	0.00013	0.00147
regulation of collagen biosynthetic process (GO:0032965)	54	19	7.86	+	2.42	0.00013	0.00147
mesenchyme morphogenesis (GO:0072132)	54	19	7.86	+	2.42	0.00013	0.00147
wound healing, spreading of cells (GO:0044319)	30	13	4.37	+	2.98	0.000135	0.00152
epiboly involved in wound healing (GO:0090505)	30	13	4.37	+	2.98	0.000135	0.00152
positive regulation of focal adhesion assembly (GO:0051894)	30	13	4.37	+	2.98	0.000135	0.00152
response to purine-containing compound (GO:0014074)	239	57	34.81	+	1.64	0.000136	0.00153
response to radiation (GO:0009314)	512	106	74.56	+	1.42	0.000137	0.00154
mRNA transcription (GO:0009299)	50	18	7.28	+	2.47	0.000138	0.00155
catechol-containing compound metabolic process (GO:0009712)	50	18	7.28	+	2.47	0.000138	0.00155
catecholamine metabolic process (GO:0006584)	50	18	7.28	+	2.47	0.000138	0.00155
positive regulation of heart growth (GO:0060421)	50	18	7.28	+	2.47	0.000138	0.00156
regulation of nucleobase-containing compound metabolic process (GO:0019219)	3619	602	527.03	+	1.14	0.000143	0.0016
negative regulation of cytokine production (GO:0001818)	303	69	44.13	+	1.56	0.000145	0.00162
response to sterol (GO:0036314)	46	17	6.7	+	2.54	0.000146	0.00162
endodermal cell differentiation (GO:0035987)	46	17	6.7	+	2.54	0.000146	0.00162
behavioral fear response (GO:0001662)	46	17	6.7	+	2.54	0.000146	0.00163
response to activity (GO:0014823)	157	41	22.86	+	1.79	0.000145	0.00163
positive regulation of potassium ion transport (GO:0043268)	42	16	6.12	+	2.62	0.00015	0.00167
regulation of calcium-mediated signaling (GO:0050848)	99	29	14.42	+	2.01	0.00015	0.00167
synaptic vesicle transport (GO:0048489)	42	16	6.12	+	2.62	0.00015	0.00167
response to BMP (GO:0071772)	99	29	14.42	+	2.01	0.00015	0.00167
axon regeneration (GO:0031103)	38	15	5.53	+	2.71	0.000151	0.00167
cellular response to BMP stimulus (GO:0071773)	99	29	14.42	+	2.01	0.00015	0.00167
negative regulation of amine transport (GO:0051953)	38	15	5.53	+	2.71	0.000151	0.00167
vesicle docking involved in exocytosis (GO:0006904)	38	15	5.53	+	2.71	0.000151	0.00167
epithelial cell proliferation (GO:0050673)	219	53	31.89	+	1.66	0.000151	0.00167
positive regulation of dendrite development (GO:1900006)	23	11	3.35	+	3.28	0.000152	0.00168
detection of mechanical stimulus involved in sensory perception of pain (GO:0050966)	23	11	3.35	+	3.28	0.000152	0.00168
regulation of synapse maturation (GO:0090128)	23	11	3.35	+	3.28	0.000152	0.00168
system process (GO:0003008)	2838	481	413.3	+	1.16	0.000154	0.0017
tissue regeneration (GO:0042246)	93	28	13.54	+	2.07	0.000155	0.00172
regulation of leukocyte chemotaxis (GO:0002688)	132	36	19.22	+	1.87	0.000157	0.00173
organ growth (GO:0035265)	142	38	20.68	+	1.84	0.000169	0.00186
regulation of protein-containing complex disassembly (GO:0043244)	133	36	19.37	+	1.86	0.00017	0.00187
vesicle docking (GO:0048278)	55	19	8.01	+	2.37	0.000171	0.00189
protein dephosphorylation (GO:0006470)	86	26	12.52	+	2.08	0.000174	0.00192
regulation of transferase activity (GO:0051338)	152	40	22.14	+	1.81	0.000178	0.00195
ionotropic glutamate receptor signaling pathway (GO:0035235)	27	12	3.93	+	3.05	0.000182	0.002
secondary palate development (GO:0062009)	27	12	3.93	+	3.05	0.000182	0.002
filopodium assembly (GO:0046847)	27	12	3.93	+	3.05	0.000182	0.002
C4-dicarboxylate transport (GO:0015740)	27	12	3.93	+	3.05	0.000182	0.002
postsynaptic actin cytoskeleton organization (GO:0098974)	27	12	3.93	+	3.05	0.000182	0.002
regulation of establishment or maintenance of cell polarity (GO:0032878)	27	12	3.93	+	3.05	0.000182	0.002
substrate-dependent cell migration (GO:0006929)	27	12	3.93	+	3.05	0.000182	0.002
regulation of muscle cell apoptotic process (GO:0010660)	118	33	17.18	+	1.92	0.000185	0.00202
regulation of actin filament-based movement (GO:1903115)	51	18	7.43	+	2.42	0.000185	0.00202
regulation of nucleocytoplasmic transport (GO:0046822)	134	36	19.51	+	1.84	0.000187	0.00204
leukocyte migration (GO:0050900)	237	56	34.51	+	1.62	0.00019	0.00207
regulation of sterol transport (GO:0032371)	63	21	9.17	+	2.29	0.000191	0.00208
regulation of cholesterol transport (GO:0032374)	63	21	9.17	+	2.29	0.000191	0.00208
cell maturation (GO:0048469)	204	50	29.71	+	1.68	0.000191	0.00208
regulation of extracellular matrix assembly (GO:1901201)	20	10	2.91	+	3.43	0.000192	0.00208
negative regulation of G protein-coupled receptor signaling pathway (GO:0045744)	63	21	9.17	+	2.29	0.000191	0.00208
regulation of postsynaptic density organization (GO:1905874)	20	10	2.91	+	3.43	0.000192	0.00208
positive regulation of amyloid-beta formation (GO:1902004)	20	10	2.91	+	3.43	0.000192	0.00208
cellular response to reactive oxygen species (GO:0034614)	183	46	26.65	+	1.73	0.000193	0.00209
cellular modified amino acid metabolic process (GO:0006575)	183	46	26.65	+	1.73	0.000193	0.00209
purine nucleotide biosynthetic process (GO:0006164)	173	44	25.19	+	1.75	0.000193	0.00209
regulation of intracellular protein transport (GO:0033157)	173	44	25.19	+	1.75	0.000193	0.00209
steroid metabolic process (GO:0008202)	263	61	38.3	+	1.59	0.000196	0.00212
anterograde axonal transport (GO:0008089)	47	17	6.84	+	2.48	0.000197	0.00213
positive regulation of cardiac muscle tissue growth (GO:0055023)	47	17	6.84	+	2.48	0.000197	0.00213
developmental pigmentation (GO:0048066)	47	17	6.84	+	2.48	0.000197	0.00213
striated muscle contraction (GO:0006941)	119	33	17.33	+	1.9	0.0002	0.00216
response to cAMP (GO:0051591)	154	40	22.43	+	1.78	0.000201	0.00216
central nervous system projection neuron axonogenesis (GO:0021952)	31	13	4.51	+	2.88	0.000202	0.00217
mitochondrion organization (GO:0007005)	453	95	65.97	+	1.44	0.000202	0.00217
epiboly (GO:0090504)	31	13	4.51	+	2.88	0.000202	0.00217
negative regulation of tissue remodeling (GO:0034104)	31	13	4.51	+	2.88	0.000202	0.00217
regulation of cardiac muscle cell membrane potential (GO:0086036)	8	6	1.17	+	5.15	0.000204	0.00219
phospholipase C-activating G protein-coupled acetylcholine receptor signaling pathway (GO:0007207)	8	6	1.17	+	5.15	0.000204	0.00219
blood vessel maturation (GO:0001955)	8	6	1.17	+	5.15	0.000204	0.00219
positive regulation of synaptic vesicle clustering (GO:2000809)	8	6	1.17	+	5.15	0.000204	0.00219
positive regulation of neuroblast proliferation (GO:0002052)	43	16	6.26	+	2.56	0.000207	0.00221
vesicle fusion (GO:0006906)	87	26	12.67	+	2.05	0.000207	0.00222
positive regulation of cell-substrate junction organization (GO:0150117)	35	14	5.1	+	2.75	0.000211	0.00225
cerebellar cortex formation (GO:0021697)	35	14	5.1	+	2.75	0.000211	0.00225
reproduction (GO:0000003)	1678	297	244.37	+	1.22	0.000211	0.00225
positive regulation of leukocyte chemotaxis (GO:0002690)	104	30	15.15	+	1.98	0.000211	0.00225
ephrin receptor signaling pathway (GO:0048013)	39	15	5.68	+	2.64	0.000212	0.00226
regulation of long-term neuronal synaptic plasticity (GO:0048169)	39	15	5.68	+	2.64	0.000212	0.00226
regulation of protein depolymerization (GO:1901879)	96	28	13.98	+	2	0.000214	0.00227
purine ribonucleotide biosynthetic process (GO:0009152)	145	38	21.12	+	1.8	0.000214	0.00228
cranial nerve development (GO:0021545)	76	24	11.07	+	2.17	0.000217	0.0023
glucose metabolic process (GO:0006006)	129	35	18.79	+	1.86	0.00022	0.00233
positive regulation of calcium ion transport (GO:0051928)	120	33	17.48	+	1.89	0.00022	0.00233
regulation of bone remodeling (GO:0046850)	64	21	9.32	+	2.25	0.000225	0.00238
sulfur compound transport (GO:0072348)	64	21	9.32	+	2.25	0.000225	0.00238
negative regulation of endocytosis (GO:0045806)	69	22	10.05	+	2.19	0.000227	0.0024
negative regulation of dendritic spine development (GO:0061000)	17	9	2.48	+	3.64	0.000233	0.00246
regulation of synaptic vesicle cycle (GO:0098693)	17	9	2.48	+	3.64	0.000233	0.00246
primary amino compound metabolic process (GO:1901160)	17	9	2.48	+	3.64	0.000233	0.00246
cellular response to electrical stimulus (GO:0071257)	17	9	2.48	+	3.64	0.000233	0.00246
positive regulation of receptor recycling (GO:0001921)	17	9	2.48	+	3.64	0.000233	0.00246
aerobic respiration (GO:0009060)	166	42	24.17	+	1.74	0.000237	0.0025
response to morphine (GO:0043278)	24	11	3.5	+	3.15	0.000243	0.00255
protein localization to postsynaptic specialization membrane (GO:0099633)	24	11	3.5	+	3.15	0.000243	0.00256
neurotransmitter receptor localization to postsynaptic specialization membrane (GO:0099645)	24	11	3.5	+	3.15	0.000243	0.00256
bone maturation (GO:0070977)	24	11	3.5	+	3.15	0.000243	0.00256
positive regulation of stem cell differentiation (GO:2000738)	24	11	3.5	+	3.15	0.000243	0.00256
positive regulation of neuron migration (GO:2001224)	24	11	3.5	+	3.15	0.000243	0.00256
adrenergic receptor signaling pathway (GO:0071875)	24	11	3.5	+	3.15	0.000243	0.00257
negative regulation of calcium ion transport (GO:0051926)	52	18	7.57	+	2.38	0.000245	0.00257
positive regulation of lipid metabolic process (GO:0045834)	149	39	21.7	+	1.8	0.000246	0.00258
regulation of membrane lipid distribution (GO:0097035)	59	20	8.59	+	2.33	0.000248	0.0026
ERBB signaling pathway (GO:0038127)	59	20	8.59	+	2.33	0.000248	0.0026
peptide hormone secretion (GO:0030072)	83	25	12.09	+	2.07	0.00025	0.00261
positive regulation of catalytic activity (GO:0043085)	259	60	37.72	+	1.59	0.00025	0.00261
renal tubule development (GO:0061326)	106	30	15.44	+	1.94	0.00025	0.00262
cellular respiration (GO:0045333)	201	49	29.27	+	1.67	0.000257	0.00268
regulation of mononuclear cell migration (GO:0071675)	131	35	19.08	+	1.83	0.00026	0.00271
elastic fiber assembly (GO:0048251)	11	7	1.6	+	4.37	0.000265	0.00274
regulation of platelet activation (GO:0010543)	48	17	6.99	+	2.43	0.000264	0.00274
oxaloacetate metabolic process (GO:0006107)	11	7	1.6	+	4.37	0.000265	0.00274
skeletal muscle tissue regeneration (GO:0043403)	48	17	6.99	+	2.43	0.000264	0.00274
neurofilament cytoskeleton organization (GO:0060052)	11	7	1.6	+	4.37	0.000265	0.00275
positive regulation of vesicle fusion (GO:0031340)	14	8	2.04	+	3.92	0.000264	0.00275
phospholipid translocation (GO:0045332)	48	17	6.99	+	2.43	0.000264	0.00275
membrane raft assembly (GO:0001765)	11	7	1.6	+	4.37	0.000265	0.00275
G protein-coupled glutamate receptor signaling pathway (GO:0007216)	14	8	2.04	+	3.92	0.000264	0.00275
integrin activation (GO:0033622)	11	7	1.6	+	4.37	0.000265	0.00275
regulation of Fc receptor mediated stimulatory signaling pathway (GO:0060368)	14	8	2.04	+	3.92	0.000264	0.00275
regulation of extrinsic apoptotic signaling pathway (GO:2001236)	170	43	24.76	+	1.74	0.000264	0.00275
response to sterol depletion (GO:0006991)	14	8	2.04	+	3.92	0.000264	0.00275
organic acid biosynthetic process (GO:0016053)	261	60	38.01	+	1.58	0.000267	0.00276
regulation of vascular associated smooth muscle cell proliferation (GO:1904705)	78	24	11.36	+	2.11	0.000267	0.00276
regulation of lipid localization (GO:1905952)	181	45	26.36	+	1.71	0.000272	0.00281
negative regulation of interleukin-2 production (GO:0032703)	28	12	4.08	+	2.94	0.000277	0.00286
dephosphorylation (GO:0016311)	192	47	27.96	+	1.68	0.000278	0.00286
response to type II interferon (GO:0034341)	161	41	23.45	+	1.75	0.000278	0.00287
L-amino acid metabolic process (GO:0170033)	161	41	23.45	+	1.75	0.000278	0.00287
negative regulation of insulin secretion (GO:0046676)	60	20	8.74	+	2.29	0.000282	0.00289
B cell receptor signaling pathway (GO:0050853)	44	16	6.41	+	2.5	0.000281	0.00289
response to amino acid starvation (GO:1990928)	60	20	8.74	+	2.29	0.000282	0.00289
heterophilic cell-cell adhesion via plasma membrane cell adhesion molecules (GO:0007157)	44	16	6.41	+	2.5	0.000281	0.00289
artery development (GO:0060840)	116	32	16.89	+	1.89	0.000282	0.00289
nucleotide biosynthetic process (GO:0009165)	214	51	31.16	+	1.64	0.000284	0.00291
organophosphate biosynthetic process (GO:0090407)	475	98	69.17	+	1.42	0.000286	0.00293
regulation of cell migration involved in sprouting angiogenesis (GO:0090049)	40	15	5.83	+	2.58	0.000294	0.003
NADP metabolic process (GO:0006739)	40	15	5.83	+	2.58	0.000294	0.00301
aortic valve morphogenesis (GO:0003180)	32	13	4.66	+	2.79	0.000295	0.00301
behavioral response to pain (GO:0048266)	32	13	4.66	+	2.79	0.000295	0.00301
establishment of mitochondrion localization (GO:0051654)	32	13	4.66	+	2.79	0.000295	0.00301
postsynaptic membrane organization (GO:0001941)	32	13	4.66	+	2.79	0.000295	0.00301
hexose metabolic process (GO:0019318)	162	41	23.59	+	1.74	0.000298	0.00304
positive regulation of release of sequestered calcium ion into cytosol (GO:0051281)	36	14	5.24	+	2.67	0.000299	0.00305
response to manganese ion (GO:0010042)	36	14	5.24	+	2.67	0.000299	0.00305
cellular response to steroid hormone stimulus (GO:0071383)	204	49	29.71	+	1.65	0.0003	0.00305
sensory organ morphogenesis (GO:0090596)	318	70	46.31	+	1.51	0.0003	0.00305
nucleocytoplasmic transport (GO:0006913)	252	58	36.7	+	1.58	0.000302	0.00307
ureteric bud development (GO:0001657)	101	29	14.71	+	1.97	0.000302	0.00307
negative regulation of protein polymerization (GO:0032272)	79	24	11.5	+	2.09	0.000307	0.00311
endocytic recycling (GO:0032456)	79	24	11.5	+	2.09	0.000307	0.00311
regulation of systemic arterial blood pressure (GO:0003073)	126	34	18.35	+	1.85	0.000308	0.00312
reproductive process (GO:0022414)	1668	294	242.91	+	1.21	0.000309	0.00313
biosynthetic process (GO:0009058)	4081	669	594.32	+	1.13	0.000317	0.00321
positive regulation of protein export from nucleus (GO:0046827)	21	10	3.06	+	3.27	0.000318	0.00322
calcium-mediated signaling using intracellular calcium source (GO:0035584)	21	10	3.06	+	3.27	0.000318	0.00322
sensory perception of taste (GO:0050909)	73	1	10.63	-	0.09	0.000319	0.00322
locomotory exploration behavior (GO:0035641)	21	10	3.06	+	3.27	0.000318	0.00322
mesonephric epithelium development (GO:0072163)	102	29	14.85	+	1.95	0.000324	0.00327
mesonephric tubule development (GO:0072164)	102	29	14.85	+	1.95	0.000324	0.00327
regulation of kinase activity (GO:0043549)	146	38	21.26	+	1.79	0.00034	0.00342
caveolin-mediated endocytosis (GO:0072584)	6	5	0.87	+	5.72	0.000344	0.00345
postsynaptic density protein 95 clustering (GO:0097119)	6	5	0.87	+	5.72	0.000344	0.00345
branch elongation involved in mammary gland duct branching (GO:0060751)	6	5	0.87	+	5.72	0.000344	0.00346
regulation of membrane tubulation (GO:1903525)	6	5	0.87	+	5.72	0.000344	0.00346
monocyte aggregation (GO:0070487)	6	5	0.87	+	5.72	0.000344	0.00346
calcium-dependent activation of synaptic vesicle fusion (GO:0099502)	6	5	0.87	+	5.72	0.000344	0.00346
translation at postsynapse (GO:0140242)	6	5	0.87	+	5.72	0.000344	0.00346
farnesyl diphosphate metabolic process (GO:0045338)	6	5	0.87	+	5.72	0.000344	0.00347
skin epidermis development (GO:0098773)	137	36	19.95	+	1.8	0.000347	0.00347
heart contraction (GO:0060047)	94	27	13.69	+	1.97	0.000349	0.00349
long-term memory (GO:0007616)	49	17	7.14	+	2.38	0.00035	0.0035
peptide secretion (GO:0002790)	88	26	12.82	+	2.03	0.000353	0.00352
regulation of insulin secretion involved in cellular response to glucose stimulus (GO:0061178)	88	26	12.82	+	2.03	0.000353	0.00352
response to ischemia (GO:0002931)	88	26	12.82	+	2.03	0.000353	0.00352
regulation of mitochondrion organization (GO:0010821)	147	38	21.41	+	1.78	0.000357	0.00356
regulation of interleukin-6 production (GO:0032675)	168	42	24.47	+	1.72	0.000376	0.00375
regulation of sodium ion transmembrane transporter activity (GO:2000649)	25	11	3.64	+	3.02	0.000378	0.00376
mRNA transcription by RNA polymerase II (GO:0042789)	45	16	6.55	+	2.44	0.000378	0.00376
primary neural tube formation (GO:0014020)	119	32	17.33	+	1.85	0.000384	0.00382
peripheral nervous system development (GO:0007422)	89	26	12.96	+	2.01	0.000388	0.00386
alcohol biosynthetic process (GO:0046165)	104	29	15.15	+	1.91	0.000395	0.00393
regulation of coagulation (GO:0050818)	67	21	9.76	+	2.15	0.000399	0.00396
regulation of cell-matrix adhesion (GO:0001952)	129	34	18.79	+	1.81	0.000399	0.00396
response to thyroid hormone (GO:0097066)	41	15	5.97	+	2.51	0.000401	0.00397
detection of stimulus involved in sensory perception of pain (GO:0062149)	41	15	5.97	+	2.51	0.000401	0.00398
sodium ion homeostasis (GO:0055078)	41	15	5.97	+	2.51	0.000401	0.00398
neural retina development (GO:0003407)	95	27	13.83	+	1.95	0.000403	0.00398
protein polymerization (GO:0051258)	95	27	13.83	+	1.95	0.000403	0.00398
NAD catabolic process (GO:0019677)	18	9	2.62	+	3.43	0.000405	0.004
gamma-aminobutyric acid transport (GO:0015812)	18	9	2.62	+	3.43	0.000405	0.004
modification of postsynaptic structure (GO:0099010)	18	9	2.62	+	3.43	0.000405	0.004
prepulse inhibition (GO:0060134)	18	9	2.62	+	3.43	0.000405	0.004
mammary gland epithelial cell proliferation (GO:0033598)	18	9	2.62	+	3.43	0.000405	0.00401
positive regulation of macrophage migration (GO:1905523)	29	12	4.22	+	2.84	0.000411	0.00404
negative regulation of calcium ion transmembrane transport (GO:1903170)	29	12	4.22	+	2.84	0.000411	0.00404
lymphocyte activation (GO:0046649)	502	102	73.11	+	1.4	0.000413	0.00406
digestive system development (GO:0055123)	180	44	26.21	+	1.68	0.000413	0.00406
endoderm formation (GO:0001706)	57	19	8.3	+	2.29	0.000416	0.00409
JNK cascade (GO:0007254)	57	19	8.3	+	2.29	0.000416	0.00409
positive regulation of microtubule polymerization (GO:0031116)	33	13	4.81	+	2.71	0.000422	0.00413
negative regulation of vascular associated smooth muscle cell proliferation (GO:1904706)	33	13	4.81	+	2.71	0.000422	0.00414
cell differentiation in hindbrain (GO:0021533)	33	13	4.81	+	2.71	0.000422	0.00414
response to interleukin-1 (GO:0070555)	170	42	24.76	+	1.7	0.000427	0.00419
positive regulation of gliogenesis (GO:0014015)	90	26	13.11	+	1.98	0.000435	0.00426
nuclear transport (GO:0051169)	254	58	36.99	+	1.57	0.000438	0.00429
ribonucleotide biosynthetic process (GO:0009260)	160	40	23.3	+	1.72	0.000439	0.00429
neuronal signal transduction (GO:0023041)	4	4	0.58	+	6.87	0.000449	0.00436
positive regulation of connective tissue replacement (GO:1905205)	4	4	0.58	+	6.87	0.000449	0.00436
regulation of high-density lipoprotein particle assembly (GO:0090107)	4	4	0.58	+	6.87	0.000449	0.00436
response to ultrasound (GO:1990478)	4	4	0.58	+	6.87	0.000449	0.00437
trans-synaptic signaling by lipid (GO:0099541)	4	4	0.58	+	6.87	0.000449	0.00437
trans-synaptic signaling by endocannabinoid (GO:0099542)	4	4	0.58	+	6.87	0.000449	0.00437
calcium ion export (GO:1901660)	4	4	0.58	+	6.87	0.000449	0.00437
negative regulation of mitochondrial membrane permeability involved in apoptotic process (GO:1902109)	4	4	0.58	+	6.87	0.000449	0.00438
glutamate biosynthetic process (GO:0006537)	4	4	0.58	+	6.87	0.000449	0.00438
B-1a B cell differentiation (GO:0002337)	4	4	0.58	+	6.87	0.000449	0.00438
regulation of dopamine biosynthetic process (GO:1903179)	4	4	0.58	+	6.87	0.000449	0.00439
response to lead ion (GO:0010288)	50	17	7.28	+	2.33	0.00046	0.00446
regulation of Rho protein signal transduction (GO:0035023)	99	28	14.42	+	1.94	0.000462	0.00448
embryonic appendage morphogenesis (GO:0035113)	143	37	20.83	+	1.78	0.000468	0.00453
embryonic limb morphogenesis (GO:0030326)	143	37	20.83	+	1.78	0.000468	0.00453
regulation of proteolysis (GO:0030162)	457	94	66.55	+	1.41	0.000469	0.00453
protein-containing complex disassembly (GO:0032984)	143	37	20.83	+	1.78	0.000468	0.00454
regulation of blood coagulation (GO:0030193)	63	20	9.17	+	2.18	0.000472	0.00455
alpha-amino acid metabolic process (GO:1901605)	207	49	30.15	+	1.63	0.000475	0.00459
epidermis development (GO:0008544)	327	71	47.62	+	1.49	0.000476	0.0046
positive regulation of cytosolic calcium ion concentration (GO:0007204)	196	47	28.54	+	1.65	0.000479	0.00462
response to amyloid-beta (GO:1904645)	58	19	8.45	+	2.25	0.000481	0.00464
regulation of dendritic spine maintenance (GO:1902950)	15	8	2.18	+	3.66	0.000494	0.00474
hindbrain radial glia guided cell migration (GO:0021932)	15	8	2.18	+	3.66	0.000494	0.00474
neurotrophin TRK receptor signaling pathway (GO:0048011)	15	8	2.18	+	3.66	0.000494	0.00475
cholesterol homeostasis (GO:0042632)	91	26	13.25	+	1.96	0.000495	0.00475
regulation of sulfur metabolic process (GO:0042762)	15	8	2.18	+	3.66	0.000494	0.00475
positive regulation of peptidyl-serine phosphorylation (GO:0033138)	91	26	13.25	+	1.96	0.000495	0.00475
protein hydroxylation (GO:0018126)	15	8	2.18	+	3.66	0.000494	0.00475
nucleoside phosphate biosynthetic process (GO:1901293)	219	51	31.89	+	1.6	0.000497	0.00477
carboxylic acid biosynthetic process (GO:0046394)	257	58	37.43	+	1.55	0.000499	0.00478
adult walking behavior (GO:0007628)	46	16	6.7	+	2.39	0.000502	0.0048
regulation of peptidyl-threonine phosphorylation (GO:0010799)	46	16	6.7	+	2.39	0.000502	0.00481
roof of mouth development (GO:0060021)	100	28	14.56	+	1.92	0.000504	0.00482
positive regulation of amyloid precursor protein catabolic process (GO:1902993)	22	10	3.2	+	3.12	0.000508	0.00484
actin filament bundle organization (GO:0061572)	71	22	10.34	+	2.13	0.000509	0.00485
plasma membrane phospholipid scrambling (GO:0017121)	22	10	3.2	+	3.12	0.000508	0.00485
retrograde transport, endosome to Golgi (GO:0042147)	85	25	12.38	+	2.02	0.000509	0.00485
ossification involved in bone maturation (GO:0043931)	22	10	3.2	+	3.12	0.000508	0.00485
positive regulation by host of viral process (GO:0044794)	22	10	3.2	+	3.12	0.000508	0.00485
digestive tract development (GO:0048565)	165	41	24.03	+	1.71	0.000511	0.00486
regulation of cardiac muscle contraction (GO:0055117)	77	23	11.21	+	2.05	0.000513	0.00488
astrocyte differentiation (GO:0048708)	77	23	11.21	+	2.05	0.000513	0.00488
vacuole organization (GO:0007033)	176	43	25.63	+	1.68	0.000523	0.00497
microtubule cytoskeleton organization (GO:0000226)	541	108	78.79	+	1.37	0.000533	0.00506
forebrain neuron fate commitment (GO:0021877)	9	6	1.31	+	4.58	0.000536	0.00506
protein targeting (GO:0006605)	235	54	34.22	+	1.58	0.000533	0.00506
maintenance of presynaptic active zone structure (GO:0048790)	9	6	1.31	+	4.58	0.000536	0.00506
netrin-activated signaling pathway (GO:0038007)	9	6	1.31	+	4.58	0.000536	0.00507
positive regulation of tumor necrosis factor superfamily cytokine production (GO:1903557)	116	31	16.89	+	1.84	0.000535	0.00507
adenylate cyclase-inhibiting G protein-coupled glutamate receptor signaling pathway (GO:0007196)	9	6	1.31	+	4.58	0.000536	0.00507
negative regulation of intrinsic apoptotic signaling pathway (GO:2001243)	116	31	16.89	+	1.84	0.000535	0.00507
detection of cell density (GO:0060245)	9	6	1.31	+	4.58	0.000536	0.00507
monocarboxylic acid catabolic process (GO:0072329)	116	31	16.89	+	1.84	0.000535	0.00507
regulation of cardiac muscle cell contraction (GO:0086004)	42	15	6.12	+	2.45	0.000541	0.00509
ribose phosphate biosynthetic process (GO:0046390)	166	41	24.17	+	1.7	0.000541	0.0051
response to exogenous dsRNA (GO:0043330)	42	15	6.12	+	2.45	0.000541	0.0051
regulation of reactive oxygen species metabolic process (GO:2000377)	166	41	24.17	+	1.7	0.000541	0.0051
immune response-activating signaling pathway (GO:0002757)	262	59	38.16	+	1.55	0.000543	0.00511
lysosomal transport (GO:0007041)	126	33	18.35	+	1.8	0.000553	0.0052
nonassociative learning (GO:0046958)	12	7	1.75	+	4.01	0.000556	0.0052
detection of chemical stimulus involved in sensory perception of taste (GO:0050912)	53	0	7.72	-	< 0.01	0.000557	0.00521
trans-synaptic signaling, modulating synaptic transmission (GO:0099550)	12	7	1.75	+	4.01	0.000556	0.00521
positive regulation of mitophagy (GO:1901526)	12	7	1.75	+	4.01	0.000556	0.00521
collagen-activated tyrosine kinase receptor signaling pathway (GO:0038063)	12	7	1.75	+	4.01	0.000556	0.00521
regulation of dendritic cell apoptotic process (GO:2000668)	12	7	1.75	+	4.01	0.000556	0.00522
negative regulation of motor neuron apoptotic process (GO:2000672)	12	7	1.75	+	4.01	0.000556	0.00522
neuron-neuron synaptic transmission (GO:0007270)	12	7	1.75	+	4.01	0.000556	0.00522
negative regulation of extracellular matrix organization (GO:1903054)	12	7	1.75	+	4.01	0.000556	0.00523
organophosphate ester transport (GO:0015748)	146	37	21.26	+	1.74	0.000561	0.00524
positive regulation of cell activation (GO:0050867)	367	78	53.45	+	1.46	0.000562	0.00525
negative regulation of fat cell differentiation (GO:0045599)	59	19	8.59	+	2.21	0.000569	0.0053
ammonium ion metabolic process (GO:0097164)	26	11	3.79	+	2.91	0.000569	0.0053
regulation of glial cell migration (GO:1903975)	26	11	3.79	+	2.91	0.000569	0.00531
response to isoquinoline alkaloid (GO:0014072)	26	11	3.79	+	2.91	0.000569	0.00531
dendritic spine development (GO:0060996)	38	14	5.53	+	2.53	0.000573	0.00533
positive regulation of microtubule polymerization or depolymerization (GO:0031112)	38	14	5.53	+	2.53	0.000573	0.00533
regulation of homotypic cell-cell adhesion (GO:0034110)	38	14	5.53	+	2.53	0.000573	0.00534
negative regulation of Wnt signaling pathway (GO:0030178)	167	41	24.32	+	1.69	0.000578	0.00537
response to organophosphorus (GO:0046683)	202	48	29.42	+	1.63	0.000583	0.00542
amino acid metabolic process (GO:0006520)	279	62	40.63	+	1.53	0.000586	0.00544
regulation of dendrite extension (GO:1903859)	34	13	4.95	+	2.63	0.000593	0.0055
lipopolysaccharide-mediated signaling pathway (GO:0031663)	34	13	4.95	+	2.63	0.000593	0.0055
focal adhesion assembly (GO:0048041)	30	12	4.37	+	2.75	0.000594	0.00551
mesoderm morphogenesis (GO:0048332)	78	23	11.36	+	2.02	0.000602	0.00557
cardiac muscle contraction (GO:0060048)	78	23	11.36	+	2.02	0.000602	0.00557
cellular response to amino acid starvation (GO:0034198)	54	18	7.86	+	2.29	0.000618	0.00571
cerebral cortex cell migration (GO:0021795)	54	18	7.86	+	2.29	0.000618	0.00572
positive regulation of response to biotic stimulus (GO:0002833)	296	65	43.11	+	1.51	0.000623	0.00575
regulation of leukocyte differentiation (GO:1902105)	325	70	47.33	+	1.48	0.000625	0.00577
negative regulation of cellular response to growth factor stimulus (GO:0090288)	102	28	14.85	+	1.88	0.000627	0.00578
negative regulation of transmembrane receptor protein serine/threonine kinase signaling pathway (GO:0090101)	130	34	18.93	+	1.8	0.00063	0.00581
regulation of cytokine-mediated signaling pathway (GO:0001959)	140	36	20.39	+	1.77	0.000645	0.00594
epidermal growth factor receptor signaling pathway (GO:0007173)	47	16	6.84	+	2.34	0.000659	0.00607
neural tube closure (GO:0001843)	112	30	16.31	+	1.84	0.000669	0.00616
positive regulation of calcium ion-dependent exocytosis (GO:0045956)	19	9	2.77	+	3.25	0.000671	0.00617
skeletal system morphogenesis (GO:0048705)	258	58	37.57	+	1.54	0.00068	0.00626
negative regulation of monoatomic ion transmembrane transport (GO:0034766)	60	19	8.74	+	2.17	0.000682	0.00627
response to increased oxygen levels (GO:0036296)	60	19	8.74	+	2.17	0.000682	0.00627
protein catabolic process (GO:0030163)	741	141	107.91	+	1.31	0.000689	0.00632
positive regulation of peptidyl-tyrosine phosphorylation (GO:0050731)	162	40	23.59	+	1.7	0.000692	0.00635
organonitrogen compound biosynthetic process (GO:1901566)	1522	268	221.65	+	1.21	0.000702	0.00643
negative regulation of mitochondrion organization (GO:0010823)	55	18	8.01	+	2.25	0.000708	0.00648
amino acid transmembrane transport (GO:0003333)	97	27	14.13	+	1.91	0.000715	0.00654
positive regulation of cardiac muscle hypertrophy (GO:0010613)	43	15	6.26	+	2.4	0.00072	0.00658
negative regulation of striated muscle cell apoptotic process (GO:0010664)	43	15	6.26	+	2.4	0.00072	0.00659
ventricular septum development (GO:0003281)	82	24	11.94	+	2.01	0.000735	0.00672
regulation of cartilage development (GO:0061035)	74	22	10.78	+	2.04	0.000737	0.00673
mesoderm formation (GO:0001707)	74	22	10.78	+	2.04	0.000737	0.00673
regulation of leukocyte apoptotic process (GO:2000106)	106	29	15.44	+	1.88	0.00074	0.00675
mesonephros development (GO:0001823)	106	29	15.44	+	1.88	0.00074	0.00675
negative regulation of defense response (GO:0031348)	248	56	36.12	+	1.55	0.000742	0.00676
tube closure (GO:0060606)	113	30	16.46	+	1.82	0.000745	0.00678
actin filament bundle assembly (GO:0051017)	68	21	9.9	+	2.12	0.000746	0.00678
intracellular receptor signaling pathway (GO:0030522)	174	42	25.34	+	1.66	0.000746	0.00679
actomyosin structure organization (GO:0031032)	123	32	17.91	+	1.79	0.000765	0.00695
antigen receptor-mediated signaling pathway (GO:0050851)	133	34	19.37	+	1.76	0.000771	0.00701
lamellipodium assembly (GO:0030032)	39	14	5.68	+	2.46	0.000775	0.00703
regulation of calcineurin-mediated signaling (GO:0106056)	39	14	5.68	+	2.46	0.000775	0.00703
cerebral cortex radially oriented cell migration (GO:0021799)	39	14	5.68	+	2.46	0.000775	0.00704
regulation of RNA splicing (GO:0043484)	164	40	23.88	+	1.67	0.00078	0.00707
membrane raft organization (GO:0031579)	23	10	3.35	+	2.99	0.000782	0.00707
modification of synaptic structure (GO:0099563)	23	10	3.35	+	2.99	0.000782	0.00708
cell migration in hindbrain (GO:0021535)	23	10	3.35	+	2.99	0.000782	0.00708
mucosal immune response (GO:0002385)	48	0	6.99	-	< 0.01	0.000784	0.00708
phosphatidylinositol 3-kinase/protein kinase B signal transduction (GO:0043491)	89	25	12.96	+	1.93	0.000806	0.00728
organic substance biosynthetic process (GO:1901576)	4023	655	585.87	+	1.12	0.000808	0.00729
negative regulation of fatty acid metabolic process (GO:0045922)	35	13	5.1	+	2.55	0.000819	0.00738
secretion by tissue (GO:0032941)	35	13	5.1	+	2.55	0.000819	0.00738
regulation of membrane repolarization (GO:0060306)	35	13	5.1	+	2.55	0.000819	0.00739
ventricular cardiac muscle tissue development (GO:0003229)	69	21	10.05	+	2.09	0.000821	0.00739
response to epidermal growth factor (GO:0070849)	69	21	10.05	+	2.09	0.000821	0.0074
regulation of substrate adhesion-dependent cell spreading (GO:1900024)	61	19	8.88	+	2.14	0.000826	0.00743
negative regulation of endothelial cell migration (GO:0010596)	56	18	8.16	+	2.21	0.00083	0.00745
L-amino acid biosynthetic process (GO:0170034)	56	18	8.16	+	2.21	0.00083	0.00745
proteinogenic amino acid biosynthetic process (GO:0170038)	56	18	8.16	+	2.21	0.00083	0.00745
negative regulation of synaptic transmission (GO:0050805)	56	18	8.16	+	2.21	0.00083	0.00746
positive regulation of blood pressure (GO:0045777)	56	18	8.16	+	2.21	0.00083	0.00746
regulation of release of sequestered calcium ion into cytosol by sarcoplasmic reticulum (GO:0010880)	27	11	3.93	+	2.8	0.000834	0.00748
clathrin-dependent endocytosis (GO:0072583)	31	12	4.51	+	2.66	0.000842	0.0075
diol metabolic process (GO:0034311)	31	12	4.51	+	2.66	0.000842	0.00751
sensory perception of bitter taste (GO:0050913)	50	0	7.28	-	< 0.01	0.000838	0.00751
positive regulation of alcohol biosynthetic process (GO:1902932)	31	12	4.51	+	2.66	0.000842	0.00751
regulation of vascular endothelial cell proliferation (GO:1905562)	31	12	4.51	+	2.66	0.000842	0.00752
organelle fusion (GO:0048284)	117	31	17.04	+	1.82	0.00084	0.00752
protein heterooligomerization (GO:0051291)	31	12	4.51	+	2.66	0.000842	0.00752
smooth muscle tissue development (GO:0048745)	31	12	4.51	+	2.66	0.000842	0.00753
regulation of the force of heart contraction (GO:0002026)	31	12	4.51	+	2.66	0.000842	0.00753
hyperosmotic response (GO:0006972)	31	12	4.51	+	2.66	0.000842	0.00753
regulation of leukocyte proliferation (GO:0070663)	282	62	41.07	+	1.51	0.000855	0.00762
neurotransmitter-gated ion channel clustering (GO:0072578)	16	8	2.33	+	3.43	0.000862	0.00765
cardiac ventricle morphogenesis (GO:0003208)	75	22	10.92	+	2.01	0.00086	0.00765
positive regulation of cell growth involved in cardiac muscle cell development (GO:0061051)	16	8	2.33	+	3.43	0.000862	0.00766
positive regulation of synaptic vesicle recycling (GO:1903423)	16	8	2.33	+	3.43	0.000862	0.00766
regulation of vasculogenesis (GO:2001212)	16	8	2.33	+	3.43	0.000862	0.00766
regulation of purine nucleotide metabolic process (GO:1900542)	99	27	14.42	+	1.87	0.000881	0.00781
chondrocyte differentiation (GO:0002062)	99	27	14.42	+	1.87	0.000881	0.00781
response to insulin (GO:0032868)	312	67	45.44	+	1.47	0.00088	0.00781
maintenance of location (GO:0051235)	180	43	26.21	+	1.64	0.000899	0.00796
response to copper ion (GO:0046688)	51	17	7.43	+	2.29	0.00092	0.00815
cyclic-nucleotide-mediated signaling (GO:0019935)	70	21	10.19	+	2.06	0.000925	0.00818
sterol homeostasis (GO:0055092)	93	26	13.54	+	1.92	0.000937	0.00828
regulation of striated muscle contraction (GO:0006942)	93	26	13.54	+	1.92	0.000937	0.00829
immune response-regulating signaling pathway (GO:0002764)	285	62	41.5	+	1.49	0.000942	0.00832
female sex differentiation (GO:0046660)	170	41	24.76	+	1.66	0.000945	0.00834
positive regulation of heart contraction (GO:0045823)	44	15	6.41	+	2.34	0.000947	0.00835
monosaccharide metabolic process (GO:0005996)	181	43	26.36	+	1.63	0.000946	0.00835
positive regulation of muscle hypertrophy (GO:0014742)	44	15	6.41	+	2.34	0.000947	0.00835
regulation of glial cell proliferation (GO:0060251)	57	18	8.3	+	2.17	0.00099	0.00872
amide metabolic process (GO:0043603)	1069	194	155.68	+	1.25	0.000997	0.00878
negative regulation of protein-containing complex disassembly (GO:0043242)	85	24	12.38	+	1.94	0.001	0.00879
lipid homeostasis (GO:0055088)	171	41	24.9	+	1.65	0.001	0.0088
positive regulation of collagen metabolic process (GO:0010714)	40	14	5.83	+	2.4	0.00103	0.00908
brown fat cell differentiation (GO:0050873)	40	14	5.83	+	2.4	0.00103	0.00909
regulation of mRNA splicing, via spliceosome (GO:0048024)	110	29	16.02	+	1.81	0.00104	0.00909
trabecula morphogenesis (GO:0061383)	52	17	7.57	+	2.24	0.00104	0.00914
response to dsRNA (GO:0043331)	52	17	7.57	+	2.24	0.00104	0.00915
walking behavior (GO:0090659)	52	17	7.57	+	2.24	0.00104	0.00915
regulation of systemic arterial blood pressure mediated by a chemical signal (GO:0003044)	52	17	7.57	+	2.24	0.00104	0.00916
regulation of short-term neuronal synaptic plasticity (GO:0048172)	20	9	2.91	+	3.09	0.00106	0.00918
positive regulation of synaptic transmission, GABAergic (GO:0032230)	20	9	2.91	+	3.09	0.00106	0.00919
regulation of collagen fibril organization (GO:1904026)	7	5	1.02	+	4.9	0.00106	0.00919
regulation of endothelial cell development (GO:1901550)	20	9	2.91	+	3.09	0.00106	0.00919
cellular response to cAMP (GO:0071320)	79	23	11.5	+	2	0.00106	0.00919
synaptic vesicle budding from presynaptic endocytic zone membrane (GO:0016185)	7	5	1.02	+	4.9	0.00106	0.0092
regulation of mitochondrial membrane permeability involved in apoptotic process (GO:1902108)	20	9	2.91	+	3.09	0.00106	0.0092
regulation of SNARE complex assembly (GO:0035542)	7	5	1.02	+	4.9	0.00106	0.0092
sphingosine metabolic process (GO:0006670)	20	9	2.91	+	3.09	0.00106	0.0092
regulation of glutamate receptor signaling pathway (GO:1900449)	7	5	1.02	+	4.9	0.00106	0.00921
regulation of establishment of endothelial barrier (GO:1903140)	20	9	2.91	+	3.09	0.00106	0.00921
negative regulation of muscle adaptation (GO:0014745)	13	7	1.89	+	3.7	0.00105	0.00921
positive regulation of synaptic vesicle fusion to presynaptic active zone membrane (GO:0031632)	7	5	1.02	+	4.9	0.00106	0.00921
regulation of phospholipid transport (GO:2001138)	13	7	1.89	+	3.7	0.00105	0.00921
neurotransmitter receptor transport, postsynaptic endosome to lysosome (GO:0098943)	7	5	1.02	+	4.9	0.00106	0.00922
positive regulation of phospholipid transport (GO:2001140)	13	7	1.89	+	3.7	0.00105	0.00922
translation at synapse (GO:0140241)	7	5	1.02	+	4.9	0.00106	0.00922
positive regulation of synaptic vesicle membrane organization (GO:1901634)	7	5	1.02	+	4.9	0.00106	0.00923
hormone-mediated signaling pathway (GO:0009755)	120	31	17.48	+	1.77	0.00106	0.00923
plasma membrane raft assembly (GO:0044854)	7	5	1.02	+	4.9	0.00106	0.00923
regulation of cellular response to transforming growth factor beta stimulus (GO:1903844)	130	33	18.93	+	1.74	0.00106	0.00924
positive regulation of transforming growth factor beta1 production (GO:0032914)	7	5	1.02	+	4.9	0.00106	0.00924
amino acid biosynthetic process (GO:0008652)	71	21	10.34	+	2.03	0.00106	0.00924
response to estrogen (GO:0043627)	130	33	18.93	+	1.74	0.00106	0.00924
ribonucleoside triphosphate metabolic process (GO:0009199)	186	44	27.09	+	1.62	0.00109	0.00939
regulation of dephosphorylation (GO:0035303)	65	20	9.47	+	2.11	0.00109	0.00942
regulation of hemostasis (GO:1900046)	65	20	9.47	+	2.11	0.00109	0.00943
muscle cell proliferation (GO:0033002)	65	20	9.47	+	2.11	0.00109	0.00943
alpha-amino acid biosynthetic process (GO:1901607)	65	20	9.47	+	2.11	0.00109	0.00944
regulation of response to cytokine stimulus (GO:0060759)	151	37	21.99	+	1.68	0.00109	0.00944
positive regulation of dephosphorylation (GO:0035306)	36	13	5.24	+	2.48	0.00111	0.00954
negative regulation of blood vessel endothelial cell migration (GO:0043537)	36	13	5.24	+	2.48	0.00111	0.00955
negative regulation of actin filament bundle assembly (GO:0032232)	36	13	5.24	+	2.48	0.00111	0.00956
response to salt (GO:1902074)	36	13	5.24	+	2.48	0.00111	0.00956
heterotypic cell-cell adhesion (GO:0034113)	36	13	5.24	+	2.48	0.00111	0.00957
carboxylic acid transmembrane transport (GO:1905039)	141	35	20.53	+	1.7	0.00113	0.0097
proteolysis involved in protein catabolic process (GO:0051603)	593	115	86.36	+	1.33	0.00114	0.00981
muscle tissue morphogenesis (GO:0060415)	80	23	11.65	+	1.97	0.00115	0.00984
renal protein absorption (GO:0097017)	10	6	1.46	+	4.12	0.00117	0.00998
regulation of protein localization to early endosome (GO:1902965)	10	6	1.46	+	4.12	0.00117	0.00998
positive regulation of protein localization to early endosome (GO:1902966)	10	6	1.46	+	4.12	0.00117	0.00999
regulation of hepatocyte proliferation (GO:2000345)	24	10	3.5	+	2.86	0.00117	0.00999
chorio-allantoic fusion (GO:0060710)	10	6	1.46	+	4.12	0.00117	0.01
dendrite extension (GO:0097484)	10	6	1.46	+	4.12	0.00117	0.01
establishment or maintenance of cytoskeleton polarity (GO:0030952)	10	6	1.46	+	4.12	0.00117	0.01
positive regulation of tumor necrosis factor production (GO:0032760)	114	30	16.6	+	1.81	0.00117	0.01
motor neuron axon guidance (GO:0008045)	32	12	4.66	+	2.58	0.00117	0.01
postsynaptic neurotransmitter receptor internalization (GO:0098884)	10	6	1.46	+	4.12	0.00117	0.01
regulation of odontoblast differentiation (GO:1901329)	10	6	1.46	+	4.12	0.00117	0.01
retrograde trans-synaptic signaling (GO:0098917)	10	6	1.46	+	4.12	0.00117	0.01
L-aspartate transmembrane transport (GO:0070778)	10	6	1.46	+	4.12	0.00117	0.01
postsynaptic endocytosis (GO:0140239)	10	6	1.46	+	4.12	0.00117	0.01
regulation of membrane hyperpolarization (GO:1902630)	10	6	1.46	+	4.12	0.00117	0.01
regulation of striated muscle cell differentiation (GO:0051153)	105	28	15.29	+	1.83	0.00119	0.0101
insulin secretion (GO:0030073)	58	18	8.45	+	2.13	0.00119	0.0101
negative regulation of cell activation (GO:0050866)	226	51	32.91	+	1.55	0.00119	0.0101
positive regulation of striated muscle cell differentiation (GO:0051155)	58	18	8.45	+	2.13	0.00119	0.0101
lymph vessel development (GO:0001945)	28	11	4.08	+	2.7	0.00119	0.0101
regulation of endothelial cell apoptotic process (GO:2000351)	58	18	8.45	+	2.13	0.00119	0.0101
neuromuscular synaptic transmission (GO:0007274)	28	11	4.08	+	2.7	0.00119	0.0101
collagen metabolic process (GO:0032963)	58	18	8.45	+	2.13	0.00119	0.0101
positive regulation of cytokine-mediated signaling pathway (GO:0001961)	58	18	8.45	+	2.13	0.00119	0.0101
response to amphetamine (GO:0001975)	58	18	8.45	+	2.13	0.00119	0.0101
negative regulation of osteoblast differentiation (GO:0045668)	58	18	8.45	+	2.13	0.00119	0.0101
muscle hypertrophy (GO:0014896)	53	17	7.72	+	2.2	0.00121	0.0102
detection of mechanical stimulus involved in sensory perception (GO:0050974)	53	17	7.72	+	2.2	0.00121	0.0102
detection of chemical stimulus involved in sensory perception of bitter taste (GO:0001580)	46	0	6.7	-	< 0.01	0.00121	0.0102
regulation of lamellipodium organization (GO:1902743)	53	17	7.72	+	2.2	0.00121	0.0102
positive regulation of calcium ion transmembrane transport (GO:1904427)	72	21	10.49	+	2	0.00123	0.0103
neural nucleus development (GO:0048857)	72	21	10.49	+	2	0.00123	0.0104
cardiocyte differentiation (GO:0035051)	145	36	21.12	+	1.7	0.00125	0.0105
macroautophagy (GO:0016236)	178	42	25.92	+	1.62	0.00126	0.0106
BMP signaling pathway (GO:0030509)	81	23	11.8	+	1.95	0.00127	0.0107
maintenance of protein location (GO:0045185)	90	25	13.11	+	1.91	0.00133	0.0112
purine ribonucleoside triphosphate metabolic process (GO:0009205)	179	42	26.07	+	1.61	0.00134	0.0112
negative regulation of canonical Wnt signaling pathway (GO:0090090)	136	34	19.81	+	1.72	0.00133	0.0112
eye morphogenesis (GO:0048592)	179	42	26.07	+	1.61	0.00134	0.0112
protein polyubiquitination (GO:0000209)	244	54	35.53	+	1.52	0.00134	0.0112
cochlea development (GO:0090102)	67	20	9.76	+	2.05	0.00134	0.0112
cellular response to hydrogen peroxide (GO:0070301)	116	30	16.89	+	1.78	0.00134	0.0112
mating behavior (GO:0007617)	41	14	5.97	+	2.34	0.00136	0.0114
antigen processing and presentation of exogenous antigen (GO:0019884)	41	14	5.97	+	2.34	0.00136	0.0114
phospholipid dephosphorylation (GO:0046839)	41	14	5.97	+	2.34	0.00136	0.0114
negative regulation of actin filament depolymerization (GO:0030835)	41	14	5.97	+	2.34	0.00136	0.0114
canonical NF-kappaB signal transduction (GO:0007249)	41	14	5.97	+	2.34	0.00136	0.0114
acidic amino acid transport (GO:0015800)	48	16	6.99	+	2.29	0.00138	0.0115
regulation of macrophage migration (GO:1905521)	48	16	6.99	+	2.29	0.00138	0.0115
negative regulation of endothelial cell proliferation (GO:0001937)	48	16	6.99	+	2.29	0.00138	0.0115
nucleoside triphosphate metabolic process (GO:0009141)	206	47	30	+	1.57	0.00141	0.0117
RNA methylation (GO:0001510)	74	2	10.78	-	0.19	0.00141	0.0118
CD8-positive, alpha-beta T cell activation (GO:0036037)	17	8	2.48	+	3.23	0.00142	0.0118
positive regulation of smooth muscle cell differentiation (GO:0051152)	17	8	2.48	+	3.23	0.00142	0.0118
negative regulation of axon regeneration (GO:0048681)	17	8	2.48	+	3.23	0.00142	0.0118
acetyl-CoA biosynthetic process (GO:0006085)	17	8	2.48	+	3.23	0.00142	0.0118
proximal tubule development (GO:0072014)	17	8	2.48	+	3.23	0.00142	0.0118
angiogenesis involved in wound healing (GO:0060055)	17	8	2.48	+	3.23	0.00142	0.0118
proteinogenic amino acid catabolic process (GO:0170040)	59	18	8.59	+	2.09	0.00144	0.0119
embryonic heart tube development (GO:0035050)	91	25	13.25	+	1.89	0.00143	0.0119
regulation of alternative mRNA splicing, via spliceosome (GO:0000381)	59	18	8.59	+	2.09	0.00144	0.0119
pyruvate metabolic process (GO:0006090)	107	28	15.58	+	1.8	0.00144	0.0119
phospholipid transport (GO:0015914)	91	25	13.25	+	1.89	0.00143	0.0119
regulation of cell cycle phase transition (GO:1901987)	392	80	57.09	+	1.4	0.00144	0.0119
negative regulation of cation transmembrane transport (GO:1904063)	54	17	7.86	+	2.16	0.00144	0.0119
neural crest cell migration (GO:0001755)	59	18	8.59	+	2.09	0.00144	0.0119
regulation of mitochondrial membrane potential (GO:0051881)	91	25	13.25	+	1.89	0.00143	0.0119
bone remodeling (GO:0046849)	54	17	7.86	+	2.16	0.00144	0.0119
cerebellum morphogenesis (GO:0021587)	59	18	8.59	+	2.09	0.00144	0.0119
response to auditory stimulus (GO:0010996)	54	17	7.86	+	2.16	0.00144	0.0119
regulation of SMAD protein signal transduction (GO:0060390)	59	18	8.59	+	2.09	0.00144	0.0119
regulation of lymphocyte activation (GO:0051249)	489	97	71.21	+	1.36	0.00144	0.0119
regulation of leukocyte degranulation (GO:0043300)	54	17	7.86	+	2.16	0.00144	0.0119
negative regulation of cell cycle (GO:0045786)	340	71	49.51	+	1.43	0.00144	0.0119
regulation of transforming growth factor beta receptor signaling pathway (GO:0017015)	127	32	18.49	+	1.73	0.00145	0.0119
regulation of nucleotide metabolic process (GO:0006140)	100	27	14.56	+	1.85	0.00147	0.0121
negative regulation of smoothened signaling pathway (GO:0045879)	37	13	5.39	+	2.41	0.00149	0.0122
isoprenoid biosynthetic process (GO:0008299)	37	13	5.39	+	2.41	0.00149	0.0122
apoptotic cell clearance (GO:0043277)	37	13	5.39	+	2.41	0.00149	0.0122
positive regulation of collagen biosynthetic process (GO:0032967)	37	13	5.39	+	2.41	0.00149	0.0122
negative regulation of cell-matrix adhesion (GO:0001953)	37	13	5.39	+	2.41	0.00149	0.0122
endocrine system development (GO:0035270)	159	38	23.16	+	1.64	0.00151	0.0124
reproductive system development (GO:0061458)	415	84	60.44	+	1.39	0.00152	0.0124
detection of mechanical stimulus (GO:0050982)	68	20	9.9	+	2.02	0.00153	0.0125
glycerophospholipid metabolic process (GO:0006650)	266	58	38.74	+	1.5	0.00154	0.0126
regulation of protein dephosphorylation (GO:0035304)	49	16	7.14	+	2.24	0.00155	0.0126
cerebellar cortex morphogenesis (GO:0021696)	49	16	7.14	+	2.24	0.00155	0.0126
positive regulation of cold-induced thermogenesis (GO:0120162)	101	27	14.71	+	1.84	0.00155	0.0127
diencephalon development (GO:0021536)	101	27	14.71	+	1.84	0.00155	0.0127
sulfur compound biosynthetic process (GO:0044272)	128	32	18.64	+	1.72	0.00158	0.0129
cardiac muscle cell action potential involved in contraction (GO:0086002)	33	12	4.81	+	2.5	0.0016	0.013
positive regulation of protein dephosphorylation (GO:0035307)	33	12	4.81	+	2.5	0.0016	0.013
stress-activated protein kinase signaling cascade (GO:0031098)	33	12	4.81	+	2.5	0.0016	0.013
peripheral nervous system axon ensheathment (GO:0032292)	33	12	4.81	+	2.5	0.0016	0.013
cardiac muscle cell proliferation (GO:0060038)	33	12	4.81	+	2.5	0.0016	0.013
myelination in peripheral nervous system (GO:0022011)	33	12	4.81	+	2.5	0.0016	0.013
positive regulation of receptor-mediated endocytosis (GO:0048260)	62	19	9.03	+	2.1	0.00161	0.0131
positive regulation of transferase activity (GO:0051347)	83	23	12.09	+	1.9	0.00161	0.0131
vascular associated smooth muscle contraction (GO:0014829)	21	9	3.06	+	2.94	0.00162	0.0131
protein localization to cell-cell junction (GO:0150105)	21	9	3.06	+	2.94	0.00162	0.0131
neurotransmitter receptor transport to postsynaptic membrane (GO:0098969)	21	9	3.06	+	2.94	0.00162	0.0131
cellular hyperosmotic response (GO:0071474)	21	9	3.06	+	2.94	0.00162	0.0132
positive regulation of innate immune response (GO:0045089)	268	58	39.03	+	1.49	0.00163	0.0132
nucleic acid metabolic process (GO:0090304)	2056	252	299.41	-	0.84	0.00165	0.0133
cell projection assembly (GO:0030031)	440	88	64.08	+	1.37	0.00165	0.0134
cerebral cortex neuron differentiation (GO:0021895)	29	11	4.22	+	2.6	0.00167	0.0135
muscle cell cellular homeostasis (GO:0046716)	29	11	4.22	+	2.6	0.00167	0.0135
positive regulation of dendrite extension (GO:1903861)	29	11	4.22	+	2.6	0.00167	0.0135
response to interferon-alpha (GO:0035455)	29	11	4.22	+	2.6	0.00167	0.0135
epithelial cell maturation (GO:0002070)	29	11	4.22	+	2.6	0.00167	0.0135
neurotrophin signaling pathway (GO:0038179)	29	11	4.22	+	2.6	0.00167	0.0135
regulation of protein localization to synapse (GO:1902473)	29	11	4.22	+	2.6	0.00167	0.0135
establishment of monopolar cell polarity (GO:0061162)	25	10	3.64	+	2.75	0.00169	0.0136
positive regulation of cholesterol efflux (GO:0010875)	25	10	3.64	+	2.75	0.00169	0.0136
organic acid transmembrane transport (GO:1903825)	142	35	20.68	+	1.69	0.00169	0.0136
positive regulation of viral life cycle (GO:1903902)	25	10	3.64	+	2.75	0.00169	0.0136
proteinogenic amino acid metabolic process (GO:0170039)	142	35	20.68	+	1.69	0.00169	0.0136
neurotransmitter receptor transport to plasma membrane (GO:0098877)	25	10	3.64	+	2.75	0.00169	0.0136
regulation of collateral sprouting (GO:0048670)	25	10	3.64	+	2.75	0.00169	0.0136
neuromuscular junction development (GO:0007528)	55	17	8.01	+	2.12	0.00172	0.0138
exocrine system development (GO:0035272)	55	17	8.01	+	2.12	0.00172	0.0138
positive regulation of actin filament polymerization (GO:0030838)	55	17	8.01	+	2.12	0.00172	0.0138
odontogenesis (GO:0042476)	132	33	19.22	+	1.72	0.00173	0.0138
body morphogenesis (GO:0010171)	55	17	8.01	+	2.12	0.00172	0.0138
cell-cell junction assembly (GO:0007043)	132	33	19.22	+	1.72	0.00173	0.0138
negative regulation of actin filament polymerization (GO:0030837)	63	19	9.17	+	2.07	0.00175	0.014
positive regulation of viral process (GO:0048524)	63	19	9.17	+	2.07	0.00175	0.014
hindbrain morphogenesis (GO:0021575)	63	19	9.17	+	2.07	0.00175	0.014
Ras protein signal transduction (GO:0007265)	69	20	10.05	+	1.99	0.00176	0.014
protein targeting to vacuole (GO:0006623)	42	14	6.12	+	2.29	0.00177	0.0141
cyclic purine nucleotide metabolic process (GO:0052652)	42	14	6.12	+	2.29	0.00177	0.0141
cell volume homeostasis (GO:0006884)	42	14	6.12	+	2.29	0.00177	0.0142
columnar/cuboidal epithelial cell development (GO:0002066)	50	16	7.28	+	2.2	0.00178	0.0142
reproductive structure development (GO:0048608)	410	83	59.71	+	1.39	0.00181	0.0144
regulation of protein import into nucleus (GO:0042306)	78	22	11.36	+	1.94	0.00181	0.0144
regulation of epithelial to mesenchymal transition (GO:0010717)	103	27	15	+	1.8	0.00181	0.0144
positive regulation of transmembrane receptor protein serine/threonine kinase signaling pathway (GO:0090100)	103	27	15	+	1.8	0.00181	0.0144
organic hydroxy compound transport (GO:0015850)	191	44	27.82	+	1.58	0.00183	0.0146
regulation of plasma membrane organization (GO:1903729)	14	7	2.04	+	3.43	0.00184	0.0146
SNARE complex assembly (GO:0035493)	14	7	2.04	+	3.43	0.00184	0.0146
regulation of cell fate specification (GO:0042659)	14	7	2.04	+	3.43	0.00184	0.0146
positive regulation of extracellular matrix assembly (GO:1901203)	14	7	2.04	+	3.43	0.00184	0.0146
positive regulation of non-canonical Wnt signaling pathway (GO:2000052)	14	7	2.04	+	3.43	0.00184	0.0146
regulation of respiratory gaseous exchange by nervous system process (GO:0002087)	14	7	2.04	+	3.43	0.00184	0.0146
positive regulation of lymphocyte activation (GO:0051251)	307	65	44.71	+	1.45	0.00186	0.0147
positive regulation of inflammatory response (GO:0050729)	144	35	20.97	+	1.67	0.00187	0.0148
lytic vacuole organization (GO:0080171)	87	24	12.67	+	1.89	0.00189	0.015
muscle organ morphogenesis (GO:0048644)	87	24	12.67	+	1.89	0.00189	0.015
lysosome organization (GO:0007040)	87	24	12.67	+	1.89	0.00189	0.015
organic hydroxy compound biosynthetic process (GO:1901617)	180	42	26.21	+	1.6	0.00191	0.0151
endoplasmic reticulum organization (GO:0007029)	94	25	13.69	+	1.83	0.00194	0.0153
microtubule-based movement (GO:0007018)	396	80	57.67	+	1.39	0.00196	0.0154
regulation of calcineurin-NFAT signaling cascade (GO:0070884)	38	13	5.53	+	2.35	0.00196	0.0155
protein localization to early endosome (GO:1902946)	5	4	0.73	+	5.49	0.00198	0.0155
negative regulation of dendritic spine maintenance (GO:1902951)	5	4	0.73	+	5.49	0.00198	0.0155
formation of radial glial scaffolds (GO:0021943)	5	4	0.73	+	5.49	0.00198	0.0155
gephyrin clustering involved in postsynaptic density assembly (GO:0097116)	5	4	0.73	+	5.49	0.00198	0.0155
epithelial cell proliferation involved in mammary gland duct elongation (GO:0060750)	5	4	0.73	+	5.49	0.00198	0.0155
apical constriction (GO:0003383)	5	4	0.73	+	5.49	0.00198	0.0155
membrane to membrane docking (GO:0022614)	5	4	0.73	+	5.49	0.00198	0.0155
sympathetic neuron axon guidance (GO:0097492)	5	4	0.73	+	5.49	0.00198	0.0155
neuron-glial cell signaling (GO:0150099)	5	4	0.73	+	5.49	0.00198	0.0156
Roundabout signaling pathway (GO:0035385)	5	4	0.73	+	5.49	0.00198	0.0156
regulation of axon diameter (GO:0031133)	5	4	0.73	+	5.49	0.00198	0.0156
positive regulation of neuron apoptotic process (GO:0043525)	104	27	15.15	+	1.78	0.002	0.0156
electron transport coupled proton transport (GO:0015990)	5	4	0.73	+	5.49	0.00198	0.0156
establishment or maintenance of actin cytoskeleton polarity (GO:0030950)	5	4	0.73	+	5.49	0.00198	0.0156
negative regulation of mitochondrial calcium ion concentration (GO:0051562)	5	4	0.73	+	5.49	0.00198	0.0156
caveola assembly (GO:0070836)	5	4	0.73	+	5.49	0.00198	0.0156
cellular response to corticosterone stimulus (GO:0071386)	5	4	0.73	+	5.49	0.00198	0.0156
lymphocyte aggregation (GO:0071593)	5	4	0.73	+	5.49	0.00198	0.0156
cerebrospinal fluid secretion (GO:0033326)	5	4	0.73	+	5.49	0.00198	0.0156
endoplasmic reticulum tubular network formation (GO:0071787)	5	4	0.73	+	5.49	0.00198	0.0156
cellular biosynthetic process (GO:0044249)	3921	634	571.01	+	1.11	0.00203	0.0158
mammary gland epithelium development (GO:0061180)	70	20	10.19	+	1.96	0.00205	0.016
skeletal muscle cell differentiation (GO:0035914)	70	20	10.19	+	1.96	0.00205	0.016
regulation of fatty acid oxidation (GO:0046320)	45	15	6.55	+	2.29	0.00206	0.0161
negative regulation of protein localization to nucleus (GO:1900181)	45	15	6.55	+	2.29	0.00206	0.0161
brain morphogenesis (GO:0048854)	45	15	6.55	+	2.29	0.00206	0.0161
hair follicle development (GO:0001942)	97	26	14.13	+	1.84	0.00206	0.0161
response to pH (GO:0009268)	56	17	8.16	+	2.08	0.00208	0.0161
regulation of actin filament depolymerization (GO:0030834)	56	17	8.16	+	2.08	0.00208	0.0161
plasma membrane invagination (GO:0099024)	51	16	7.43	+	2.15	0.0021	0.0163
cellular response to catecholamine stimulus (GO:0071870)	51	16	7.43	+	2.15	0.0021	0.0163
chromosome organization involved in meiotic cell cycle (GO:0070192)	72	2	10.49	-	0.19	0.00211	0.0163
dopamine metabolic process (GO:0042417)	34	12	4.95	+	2.42	0.00215	0.0166
pigment cell differentiation (GO:0050931)	34	12	4.95	+	2.42	0.00215	0.0166
negative regulation of endothelial cell apoptotic process (GO:2000352)	34	12	4.95	+	2.42	0.00215	0.0166
hexose catabolic process (GO:0019320)	34	12	4.95	+	2.42	0.00215	0.0166
ovulation cycle (GO:0042698)	125	31	18.2	+	1.7	0.00215	0.0166
negative regulation of cell-cell adhesion (GO:0022408)	210	47	30.58	+	1.54	0.00219	0.0169
positive regulation of response to cytokine stimulus (GO:0060760)	65	19	9.47	+	2.01	0.0022	0.017
regulation of TORC1 signaling (GO:1903432)	89	24	12.96	+	1.85	0.00221	0.017
sterol transport (GO:0015918)	89	24	12.96	+	1.85	0.00221	0.017
response to amine (GO:0014075)	89	24	12.96	+	1.85	0.00221	0.017
regulation of hydrolase activity (GO:0051336)	283	60	41.21	+	1.46	0.00221	0.0171
regulation of Golgi organization (GO:1903358)	18	8	2.62	+	3.05	0.00223	0.0171
cell growth involved in cardiac muscle cell development (GO:0061049)	18	8	2.62	+	3.05	0.00223	0.0171
short-term memory (GO:0007614)	18	8	2.62	+	3.05	0.00223	0.0171
physiological muscle hypertrophy (GO:0003298)	18	8	2.62	+	3.05	0.00223	0.0171
physiological cardiac muscle hypertrophy (GO:0003301)	18	8	2.62	+	3.05	0.00223	0.0171
hippo signaling (GO:0035329)	18	8	2.62	+	3.05	0.00223	0.0171
regulation of modification of postsynaptic structure (GO:0099159)	18	8	2.62	+	3.05	0.00223	0.0171
collateral sprouting (GO:0048668)	18	8	2.62	+	3.05	0.00223	0.0171
Rab protein signal transduction (GO:0032482)	18	8	2.62	+	3.05	0.00223	0.0172
cellular response to prostaglandin E stimulus (GO:0071380)	18	8	2.62	+	3.05	0.00223	0.0172
p38MAPK cascade (GO:0038066)	18	8	2.62	+	3.05	0.00223	0.0172
synapse maturation (GO:0060074)	18	8	2.62	+	3.05	0.00223	0.0172
proline transport (GO:0015824)	11	6	1.6	+	3.75	0.00227	0.0172
regulation of motor neuron apoptotic process (GO:2000671)	18	8	2.62	+	3.05	0.00223	0.0172
ion channel modulating, G protein-coupled receptor signaling pathway (GO:0099105)	11	6	1.6	+	3.75	0.00227	0.0172
endoplasmic reticulum tubular network organization (GO:0071786)	18	8	2.62	+	3.05	0.00223	0.0172
dense core granule exocytosis (GO:1990504)	11	6	1.6	+	3.75	0.00227	0.0172
tricarboxylic acid metabolic process (GO:0072350)	18	8	2.62	+	3.05	0.00223	0.0172
positive regulation of intrinsic apoptotic signaling pathway in response to DNA damage (GO:1902231)	11	6	1.6	+	3.75	0.00227	0.0172
positive regulation of sodium ion transmembrane transport (GO:1902307)	11	6	1.6	+	3.75	0.00227	0.0172
glomerular basement membrane development (GO:0032836)	11	6	1.6	+	3.75	0.00227	0.0172
podocyte development (GO:0072015)	11	6	1.6	+	3.75	0.00227	0.0172
vagina development (GO:0060068)	11	6	1.6	+	3.75	0.00227	0.0172
regulation of viral process (GO:0050792)	161	38	23.45	+	1.62	0.00225	0.0172
plasma membrane raft organization (GO:0044857)	11	6	1.6	+	3.75	0.00227	0.0173
negative regulation of autophagy (GO:0010507)	80	22	11.65	+	1.89	0.00228	0.0173
regulation of pattern recognition receptor signaling pathway (GO:0062207)	150	36	21.84	+	1.65	0.00228	0.0173
SREBP signaling pathway (GO:0032933)	11	6	1.6	+	3.75	0.00227	0.0173
positive regulation of kinase activity (GO:0033674)	80	22	11.65	+	1.89	0.00228	0.0173
metanephric proximal tubule development (GO:0072237)	11	6	1.6	+	3.75	0.00227	0.0173
positive regulation of vasculogenesis (GO:2001214)	11	6	1.6	+	3.75	0.00227	0.0173
regulation of axon guidance (GO:1902667)	11	6	1.6	+	3.75	0.00227	0.0173
axonogenesis involved in innervation (GO:0060385)	11	6	1.6	+	3.75	0.00227	0.0173
negative regulation of endothelial cell differentiation (GO:0045602)	11	6	1.6	+	3.75	0.00227	0.0173
pinocytosis (GO:0006907)	11	6	1.6	+	3.75	0.00227	0.0173
[truncated: 441 more rows]

## Sheet: Go analysis-MF
Analysis Type:	PANTHER Overrepresentation Test (Released 20240226)
Annotation Version and Release Date:	GO Ontology database DOI: 10.5281/zenodo.10536401 Released 2024-01-17
Analyzed List:	upload_1 (Rattus norvegicus)
Reference List:	Rattus norvegicus (all genes in database)
Test Type:	FISHER
Correction:	FDR
GO molecular function complete	Rattus norvegicus - REFLIST (22825)	upload_1 (3324)	upload_1 (expected)	upload_1 (over/under)	upload_1 (fold Enrichment)	upload_1 (raw P-value)	upload_1 (FDR)
protein binding (GO:0005515)	7530	1786	1096.59	+	1.63	1.36e-157	6.79e-154
binding (GO:0005488)	12982	2479	1890.57	+	1.31	1.57e-115	3.92e-112
molecular_function (GO:0003674)	17031	2897	2480.22	+	1.17	4.46e-81	5.56e-78
Unclassified (UNCLASSIFIED)	5794	427	843.78	-	0.51	4.46e-81	7.42e-78
olfactory receptor activity (GO:0004984)	1118	1	162.81	-	< 0.01	8.89e-77	8.88e-74
enzyme binding (GO:0019899)	2250	580	327.67	+	1.77	2.94e-49	2.44e-46
small molecule binding (GO:0036094)	5798	1185	844.36	+	1.4	5.39e-46	3.84e-43
ion binding (GO:0043167)	5543	1138	807.23	+	1.41	1.29e-44	8.03e-42
protein-containing complex binding (GO:0044877)	2069	524	301.31	+	1.74	8.78e-42	4.87e-39
G protein-coupled receptor activity (GO:0004930)	1691	82	246.26	-	0.33	5.41e-40	2.7e-37
cytoskeletal protein binding (GO:0008092)	1014	305	147.67	+	2.07	2.59e-38	1.18e-35
identical protein binding (GO:0042802)	2285	541	332.76	+	1.63	1.84e-34	7.64e-32
cell adhesion molecule binding (GO:0050839)	290	126	42.23	+	2.98	6.49e-33	2.49e-30
transporter activity (GO:0005215)	1197	326	174.32	+	1.87	9.48e-32	3.38e-29
anion binding (GO:0043168)	2435	558	354.61	+	1.57	1.72e-31	5.74e-29
inorganic molecular entity transmembrane transporter activity (GO:0015318)	664	212	96.7	+	2.19	1.08e-30	3.37e-28
monoatomic ion transmembrane transporter activity (GO:0015075)	720	223	104.85	+	2.13	5.38e-30	1.58e-27
kinase binding (GO:0019900)	862	252	125.53	+	2.01	1.67e-29	4.62e-27
carbohydrate derivative binding (GO:0097367)	2234	514	325.34	+	1.58	2.66e-29	7e-27
inorganic cation transmembrane transporter activity (GO:0022890)	554	184	80.68	+	2.28	4.36e-29	1.09e-26
monoatomic cation transmembrane transporter activity (GO:0008324)	598	194	87.09	+	2.23	4.96e-29	1.18e-26
transmembrane transporter activity (GO:0022857)	1092	295	159.03	+	1.86	4.43e-28	1e-25
signaling receptor binding (GO:0005102)	1521	372	221.5	+	1.68	4.14e-26	8.99e-24
cation binding (GO:0043169)	3788	766	551.65	+	1.39	2.27e-25	4.71e-23
odorant binding (GO:0005549)	359	0	52.28	-	< 0.01	2.52e-25	5.04e-23
metal ion transmembrane transporter activity (GO:0046873)	435	149	63.35	+	2.35	3.15e-25	6.05e-23
protein kinase binding (GO:0019901)	771	221	112.28	+	1.97	9.01e-25	1.67e-22
heterocyclic compound binding (GO:1901363)	2330	514	339.32	+	1.51	1.03e-24	1.84e-22
protein domain specific binding (GO:0019904)	796	222	115.92	+	1.92	4.18e-23	6.96e-21
metal ion binding (GO:0046872)	3691	739	537.52	+	1.37	4.16e-23	7.16e-21
molecular function regulator activity (GO:0098772)	1997	448	290.82	+	1.54	5.88e-23	9.47e-21
purine nucleotide binding (GO:0017076)	2021	451	294.32	+	1.53	1.06e-22	1.66e-20
calcium ion binding (GO:0005509)	665	193	96.84	+	1.99	2.03e-22	3.07e-20
nucleotide binding (GO:0000166)	2183	478	317.91	+	1.5	3.18e-22	4.54e-20
nucleoside phosphate binding (GO:1901265)	2183	478	317.91	+	1.5	3.18e-22	4.67e-20
purine ribonucleotide binding (GO:0032555)	1881	421	273.93	+	1.54	2.48e-21	3.43e-19
voltage-gated channel activity (GO:0022832)	182	79	26.5	+	2.98	4.22e-21	5.69e-19
ribonucleotide binding (GO:0032553)	1900	423	276.7	+	1.53	5.31e-21	6.98e-19
voltage-gated monoatomic ion channel activity (GO:0005244)	181	78	26.36	+	2.96	1.28e-20	1.64e-18
gated channel activity (GO:0022836)	304	109	44.27	+	2.46	1.47e-20	1.84e-18
enzyme regulator activity (GO:0030234)	1251	302	182.18	+	1.66	2.55e-20	3.11e-18
purine ribonucleoside triphosphate binding (GO:0035639)	1807	401	263.15	+	1.52	1.31e-19	1.55e-17
adenyl nucleotide binding (GO:0030554)	1659	373	241.6	+	1.54	3.45e-19	4e-17
monoatomic ion channel activity (GO:0005216)	436	136	63.49	+	2.14	6.02e-19	6.83e-17
channel activity (GO:0015267)	492	148	71.65	+	2.07	6.77e-19	7.35e-17
passive transmembrane transporter activity (GO:0022803)	492	148	71.65	+	2.07	6.77e-19	7.51e-17
voltage-gated monoatomic cation channel activity (GO:0022843)	147	65	21.41	+	3.04	4.06e-18	4.31e-16
monoatomic cation channel activity (GO:0005261)	325	109	47.33	+	2.3	5.46e-18	5.68e-16
adenyl ribonucleotide binding (GO:0032559)	1521	343	221.5	+	1.55	5.87e-18	5.98e-16
catalytic activity (GO:0003824)	5703	1032	830.53	+	1.24	1.18e-17	1.17e-15
actin binding (GO:0003779)	433	132	63.06	+	2.09	1.38e-17	1.35e-15
nucleoside-triphosphatase regulator activity (GO:0060589)	449	135	65.39	+	2.06	2.85e-17	2.68e-15
GTPase regulator activity (GO:0030695)	449	135	65.39	+	2.06	2.85e-17	2.73e-15
transmembrane signaling receptor activity (GO:0004888)	2075	180	302.18	-	0.6	3.49e-17	3.22e-15
integrin binding (GO:0005178)	148	63	21.55	+	2.92	1.3e-16	1.18e-14
potassium ion transmembrane transporter activity (GO:0015079)	162	66	23.59	+	2.8	3.58e-16	3.19e-14
ATP binding (GO:0005524)	1456	323	212.04	+	1.52	9.15e-16	8.01e-14
active transmembrane transporter activity (GO:0022804)	429	125	62.48	+	2	4.77e-15	4.1e-13
GTPase binding (GO:0051020)	329	103	47.91	+	2.15	7.6e-15	6.42e-13
lipid binding (GO:0008289)	855	208	124.51	+	1.67	1.52e-14	1.26e-12
protein kinase activity (GO:0004672)	586	155	85.34	+	1.82	3.28e-14	2.68e-12
phospholipid binding (GO:0005543)	496	136	72.23	+	1.88	5.58e-14	4.49e-12
calmodulin binding (GO:0005516)	181	67	26.36	+	2.54	5.72e-14	4.53e-12
phosphotransferase activity, alcohol group as acceptor (GO:0016773)	694	173	101.07	+	1.71	3.01e-13	2.34e-11
small GTPase binding (GO:0031267)	287	90	41.8	+	2.15	3.43e-13	2.63e-11
extracellular matrix binding (GO:0050840)	70	36	10.19	+	3.53	4.11e-13	3.11e-11
actin filament binding (GO:0051015)	215	73	31.31	+	2.33	7.46e-13	5.55e-11
amide binding (GO:0033218)	395	112	57.52	+	1.95	1.09e-12	7.98e-11
voltage-gated potassium channel activity (GO:0005249)	100	44	14.56	+	3.02	1.22e-12	8.81e-11
glycosaminoglycan binding (GO:0005539)	218	73	31.75	+	2.3	2.26e-12	1.61e-10
sulfur compound binding (GO:1901681)	262	82	38.16	+	2.15	5.35e-12	3.76e-10
extracellular matrix structural constituent (GO:0005201)	65	33	9.47	+	3.49	6.18e-12	4.28e-10
kinase activity (GO:0016301)	758	180	110.39	+	1.63	9.46e-12	6.46e-10
potassium channel activity (GO:0005267)	125	49	18.2	+	2.69	1.19e-11	8.04e-10
active monoatomic ion transmembrane transporter activity (GO:0022853)	245	77	35.68	+	2.16	1.54e-11	1.02e-09
PDZ domain binding (GO:0030165)	122	48	17.77	+	2.7	1.65e-11	1.08e-09
protein dimerization activity (GO:0046983)	1048	232	152.62	+	1.52	1.8e-11	1.17e-09
signaling receptor activity (GO:0038023)	2264	229	329.71	-	0.69	4.85e-11	3.06e-09
molecular transducer activity (GO:0060089)	2264	229	329.71	-	0.69	4.85e-11	3.1e-09
enzyme activator activity (GO:0008047)	529	134	77.04	+	1.74	5.21e-11	3.25e-09
catalytic activity, acting on a protein (GO:0140096)	2314	445	336.99	+	1.32	9.03e-11	5.56e-09
GTPase activator activity (GO:0005096)	230	72	33.49	+	2.15	9.18e-11	5.59e-09
protein serine/threonine kinase activity (GO:0004674)	437	115	63.64	+	1.81	1.04e-10	6.28e-09
protein kinase C binding (GO:0005080)	57	29	8.3	+	3.49	1.1e-10	6.51e-09
protein serine kinase activity (GO:0106310)	193	63	28.11	+	2.24	1.97e-10	1.14e-08
transmembrane transporter binding (GO:0044325)	163	56	23.74	+	2.36	1.95e-10	1.14e-08
calcium ion transmembrane transporter activity (GO:0015085)	131	48	19.08	+	2.52	3.04e-10	1.74e-08
molecular adaptor activity (GO:0060090)	1056	228	153.79	+	1.48	3.25e-10	1.84e-08
organic cyclic compound binding (GO:0097159)	5598	961	815.24	+	1.18	3.74e-10	2.1e-08
syntaxin binding (GO:0019905)	74	33	10.78	+	3.06	5.04e-10	2.8e-08
transporter regulator activity (GO:0141108)	155	53	22.57	+	2.35	7.19e-10	3.94e-08
SNARE binding (GO:0000149)	114	43	16.6	+	2.59	8.83e-10	4.79e-08
primary active transmembrane transporter activity (GO:0015399)	143	50	20.83	+	2.4	1.03e-09	5.51e-08
phosphatase binding (GO:0019902)	229	69	33.35	+	2.07	1.31e-09	6.97e-08
phosphatidylinositol binding (GO:0035091)	287	81	41.8	+	1.94	1.88e-09	9.86e-08
ligand-gated channel activity (GO:0022834)	163	54	23.74	+	2.27	1.97e-09	1.02e-07
transferase activity, transferring phosphorus-containing groups (GO:0016772)	919	200	133.83	+	1.49	2.03e-09	1.04e-07
collagen binding (GO:0005518)	70	31	10.19	+	3.04	2.07e-09	1.05e-07
peptide binding (GO:0042277)	322	88	46.89	+	1.88	2.16e-09	1.08e-07
channel regulator activity (GO:0016247)	153	52	22.28	+	2.33	2.15e-09	1.08e-07
heparin binding (GO:0008201)	159	53	23.16	+	2.29	2.31e-09	1.14e-07
ion channel regulator activity (GO:0099106)	147	50	21.41	+	2.34	2.64e-09	1.29e-07
growth factor binding (GO:0019838)	143	49	20.83	+	2.35	2.94e-09	1.42e-07
ligand-gated monoatomic ion channel activity (GO:0015276)	159	52	23.16	+	2.25	6.18e-09	2.97e-07
molecular function activator activity (GO:0140677)	1051	221	153.06	+	1.44	6.66e-09	3.17e-07
transferase activity (GO:0016740)	2270	425	330.58	+	1.29	9.06e-09	4.27e-07
protein phosphatase binding (GO:0019903)	179	56	26.07	+	2.15	1.21e-08	5.65e-07
voltage-gated monoatomic ion channel activity involved in regulation of presynaptic membrane potential (GO:0099508)	17	13	2.48	+	5.25	1.73e-08	8.01e-07
tubulin binding (GO:0015631)	393	99	57.23	+	1.73	2.89e-08	1.32e-06
clathrin binding (GO:0030276)	58	26	8.45	+	3.08	2.99e-08	1.36e-06
carboxylic acid binding (GO:0031406)	211	62	30.73	+	2.02	3.38e-08	1.52e-06
neurotransmitter receptor activity involved in regulation of postsynaptic membrane potential (GO:0099529)	55	25	8.01	+	3.12	3.91e-08	1.74e-06
phosphatidylserine binding (GO:0001786)	74	30	10.78	+	2.78	4.48e-08	1.98e-06
ATPase-coupled monoatomic cation transmembrane transporter activity (GO:0019829)	59	26	8.59	+	3.03	4.61e-08	2.02e-06
organic acid binding (GO:0043177)	223	64	32.48	+	1.97	4.9e-08	2.13e-06
protein kinase A binding (GO:0051018)	56	25	8.16	+	3.07	6.09e-08	2.62e-06
microtubule binding (GO:0008017)	279	75	40.63	+	1.85	7.52e-08	3.18e-06
protein homodimerization activity (GO:0042803)	726	159	105.73	+	1.5	7.52e-08	3.21e-06
extracellular matrix structural constituent conferring tensile strength (GO:0030020)	36	19	5.24	+	3.62	8.45e-08	3.55e-06
protein kinase A catalytic subunit binding (GO:0034236)	16	12	2.33	+	5.15	9.16e-08	3.81e-06
laminin binding (GO:0043236)	33	18	4.81	+	3.75	9.51e-08	3.92e-06
lipid transporter activity (GO:0005319)	171	52	24.9	+	2.09	1.52e-07	6.21e-06
phosphatidylinositol phosphate binding (GO:1901981)	192	56	27.96	+	2	1.63e-07	6.61e-06
cell adhesion mediator activity (GO:0098631)	44	21	6.41	+	3.28	1.69e-07	6.8e-06
postsynaptic neurotransmitter receptor activity (GO:0098960)	70	28	10.19	+	2.75	1.75e-07	7e-06
scaffold protein binding (GO:0097110)	91	33	13.25	+	2.49	2.29e-07	9.09e-06
ribonucleoside triphosphate phosphatase activity (GO:0017111)	666	146	96.99	+	1.51	2.48e-07	9.75e-06
secondary active transmembrane transporter activity (GO:0015291)	283	74	41.21	+	1.8	2.68e-07	1.05e-05
protein-macromolecule adaptor activity (GO:0030674)	895	186	130.34	+	1.43	2.71e-07	1.05e-05
proton transmembrane transporter activity (GO:0015078)	139	44	20.24	+	2.17	3.3e-07	1.27e-05
SH3 domain binding (GO:0017124)	114	38	16.6	+	2.29	3.76e-07	1.43e-05
transmitter-gated monoatomic ion channel activity involved in regulation of postsynaptic membrane potential (GO:1904315)	53	23	7.72	+	2.98	3.83e-07	1.45e-05
beta-catenin binding (GO:0008013)	93	33	13.54	+	2.44	4.11e-07	1.53e-05
neurotransmitter receptor activity (GO:0030594)	93	33	13.54	+	2.44	4.11e-07	1.54e-05
cadherin binding (GO:0045296)	65	26	9.47	+	2.75	4.78e-07	1.77e-05
guanyl-nucleotide exchange factor activity (GO:0005085)	225	62	32.77	+	1.89	4.97e-07	1.82e-05
kinesin binding (GO:0019894)	54	23	7.86	+	2.92	5.76e-07	2.1e-05
sodium ion transmembrane transporter activity (GO:0015081)	160	48	23.3	+	2.06	7.05e-07	2.55e-05
ATPase-coupled transmembrane transporter activity (GO:0042626)	108	36	15.73	+	2.29	7.64e-07	2.74e-05
ligand-gated monoatomic cation channel activity (GO:0099094)	121	39	17.62	+	2.21	7.88e-07	2.81e-05
glutamate receptor activity (GO:0008066)	27	15	3.93	+	3.81	8.28e-07	2.93e-05
proteoglycan binding (GO:0043394)	37	18	5.39	+	3.34	9.02e-07	3.17e-05
protein heterodimerization activity (GO:0046982)	316	79	46.02	+	1.72	1.09e-06	3.8e-05
calcium channel activity (GO:0005262)	113	37	16.46	+	2.25	1.21e-06	4.19e-05
transmitter-gated monoatomic ion channel activity (GO:0022824)	56	23	8.16	+	2.82	1.25e-06	4.24e-05
pheromone receptor activity (GO:0016503)	89	0	12.96	-	< 0.01	1.24e-06	4.25e-05
transmitter-gated channel activity (GO:0022835)	56	23	8.16	+	2.82	1.25e-06	4.27e-05
voltage-gated calcium channel activity involved in regulation of cytosolic calcium levels (GO:0099511)	9	8	1.31	+	6.1	1.57e-06	5.27e-05
voltage-gated calcium channel activity involved in regulation of presynaptic cytosolic calcium levels (GO:0099626)	9	8	1.31	+	6.1	1.57e-06	5.31e-05
metal cation:monoatomic cation antiporter activity (GO:0140828)	39	18	5.68	+	3.17	2.37e-06	7.9e-05
structural constituent of cytoskeleton (GO:0005200)	74	27	10.78	+	2.51	2.44e-06	8.08e-05
ubiquitin-like protein ligase binding (GO:0044389)	338	82	49.22	+	1.67	2.49e-06	8.18e-05
pyrophosphatase activity (GO:0016462)	720	151	104.85	+	1.44	2.71e-06	8.83e-05
voltage-gated calcium channel activity (GO:0005245)	43	19	6.26	+	3.03	2.82e-06	9.07e-05
modified amino acid binding (GO:0072341)	113	36	16.46	+	2.19	2.8e-06	9.08e-05
dopamine receptor binding (GO:0050780)	26	14	3.79	+	3.7	3.2e-06	0.000102
inorganic anion transmembrane transporter activity (GO:0015103)	141	42	20.53	+	2.05	3.23e-06	0.000103
GTP binding (GO:0005525)	385	90	56.07	+	1.61	3.69e-06	0.000117
hydrolase activity, acting on acid anhydrides (GO:0016817)	727	151	105.87	+	1.43	4.01e-06	0.000125
hydrolase activity, acting on acid anhydrides, in phosphorus-containing anhydrides (GO:0016818)	727	151	105.87	+	1.43	4.01e-06	0.000126
antiporter activity (GO:0015297)	125	38	18.2	+	2.09	5.27e-06	0.000163
oxidoreductase activity (GO:0016491)	794	162	115.63	+	1.4	6.08e-06	0.000187
ubiquitin protein ligase binding (GO:0031625)	320	77	46.6	+	1.65	6.39e-06	0.000196
guanyl ribonucleotide binding (GO:0032561)	408	93	59.42	+	1.57	7.18e-06	0.000218
protein serine/threonine kinase binding (GO:0120283)	18	11	2.62	+	4.2	7.24e-06	0.000219
monoatomic anion transmembrane transporter activity (GO:0008509)	145	42	21.12	+	1.99	7.91e-06	0.000238
glutamate receptor binding (GO:0035254)	74	26	10.78	+	2.41	8.3e-06	0.000248
intramembrane lipid transporter activity (GO:0140303)	42	18	6.12	+	2.94	8.69e-06	0.000258
guanyl nucleotide binding (GO:0019001)	409	93	59.56	+	1.56	9.97e-06	0.000293
protein sequestering activity (GO:0140311)	28	14	4.08	+	3.43	9.96e-06	0.000294
vitamin binding (GO:0019842)	138	40	20.1	+	1.99	1.46e-05	0.000427
protein tyrosine kinase activity (GO:0004713)	131	38	19.08	+	1.99	1.75e-05	0.000509
protein kinase regulator activity (GO:0019887)	229	58	33.35	+	1.74	1.79e-05	0.000517
transmembrane receptor protein kinase activity (GO:0019199)	75	26	10.92	+	2.38	1.83e-05	0.000521
myosin binding (GO:0017022)	75	26	10.92	+	2.38	1.83e-05	0.000524
ATPase binding (GO:0051117)	99	31	14.42	+	2.15	2.04e-05	0.000579
protein kinase A regulatory subunit binding (GO:0034237)	26	13	3.79	+	3.43	2.08e-05	0.000586
syntaxin-1 binding (GO:0017075)	23	12	3.35	+	3.58	2.5e-05	0.000702
phosphatidylinositol bisphosphate binding (GO:1902936)	114	34	16.6	+	2.05	2.55e-05	0.000711
GTPase activity (GO:0003924)	306	72	44.56	+	1.62	2.73e-05	0.000757
chloride transmembrane transporter activity (GO:0015108)	119	35	17.33	+	2.02	3.48e-05	0.00096
structural constituent of synapse (GO:0098918)	38	16	5.53	+	2.89	3.57e-05	0.000979
carboxylic acid transmembrane transporter activity (GO:0046943)	177	47	25.78	+	1.82	3.64e-05	0.000988
organic anion transmembrane transporter activity (GO:0008514)	256	62	37.28	+	1.66	3.64e-05	0.000991
calcium channel regulator activity (GO:0005246)	46	18	6.7	+	2.69	3.87e-05	0.00104
organic acid transmembrane transporter activity (GO:0005342)	178	47	25.92	+	1.81	3.85e-05	0.00104
hormone binding (GO:0042562)	98	30	14.27	+	2.1	4.18e-05	0.00112
inward rectifier potassium channel activity (GO:0005242)	24	12	3.5	+	3.43	4.34e-05	0.00115
ligand-gated monoatomic ion channel activity involved in regulation of presynaptic membrane potential (GO:0099507)	24	12	3.5	+	3.43	4.34e-05	0.00115
extracellular ligand-gated monoatomic ion channel activity (GO:0005230)	70	24	10.19	+	2.35	4.52e-05	0.00119
molecular sequestering activity (GO:0140313)	47	18	6.84	+	2.63	5.42e-05	0.00142
P-type ion transporter activity (GO:0015662)	28	13	4.08	+	3.19	5.62e-05	0.00145
amino acid transmembrane transporter activity (GO:0015171)	103	31	15	+	2.07	5.66e-05	0.00145
P-type transmembrane transporter activity (GO:0140358)	28	13	4.08	+	3.19	5.62e-05	0.00146
L-ascorbic acid binding (GO:0031418)	18	10	2.62	+	3.81	6.01e-05	0.00154
molecular function inhibitor activity (GO:0140678)	515	108	75	+	1.44	6.54e-05	0.00167
calcium-dependent phospholipid binding (GO:0005544)	56	20	8.16	+	2.45	6.83e-05	0.00173
voltage-gated sodium channel activity (GO:0005248)	25	12	3.64	+	3.3	7.25e-05	0.00182
sodium channel regulator activity (GO:0017080)	36	15	5.24	+	2.86	7.22e-05	0.00182
kinase regulator activity (GO:0019207)	272	64	39.61	+	1.62	8.62e-05	0.00215
symporter activity (GO:0015293)	139	38	20.24	+	1.88	8.67e-05	0.00215
chemorepellent activity (GO:0045499)	29	13	4.22	+	3.08	8.83e-05	0.00218
ankyrin binding (GO:0030506)	22	11	3.2	+	3.43	9.11e-05	0.00223
phospholipid transporter activity (GO:0005548)	57	20	8.3	+	2.41	9.09e-05	0.00224
G protein-coupled receptor binding (GO:0001664)	312	71	45.44	+	1.56	9.53e-05	0.00232
phosphatidylinositol-4,5-bisphosphate binding (GO:0005546)	88	27	12.82	+	2.11	0.000103	0.00248
alcohol binding (GO:0043178)	88	27	12.82	+	2.11	0.000103	0.00249
GTPase activating protein binding (GO:0032794)	19	10	2.77	+	3.61	0.00011	0.00263
catalytic activity, acting on a nucleic acid (GO:0140640)	587	54	85.48	-	0.63	0.00011	0.00264
flavin adenine dinucleotide binding (GO:0050660)	97	29	14.13	+	2.05	0.000117	0.00279
5S rRNA binding (GO:0008097)	16	9	2.33	+	3.86	0.000126	0.00298
amyloid-beta binding (GO:0001540)	66	22	9.61	+	2.29	0.00013	0.00306
cell-cell adhesion mediator activity (GO:0098632)	30	13	4.37	+	2.98	0.000135	0.00317
protein serine/threonine/tyrosine kinase activity (GO:0004712)	34	14	4.95	+	2.83	0.000146	0.00341
nitric-oxide synthase binding (GO:0050998)	23	11	3.35	+	3.28	0.000152	0.00352
oxidoreduction-driven active transmembrane transporter activity (GO:0015453)	35	14	5.1	+	2.75	0.000211	0.00487
monosaccharide binding (GO:0048029)	82	25	11.94	+	2.09	0.000213	0.0049
amino acid binding (GO:0016597)	69	22	10.05	+	2.19	0.000227	0.00519
phospholipid scramblase activity (GO:0017128)	17	9	2.48	+	3.64	0.000233	0.00528
NADH dehydrogenase (ubiquinone) activity (GO:0008137)	17	9	2.48	+	3.64	0.000233	0.0053
calcium-dependent protein binding (GO:0048306)	91	27	13.25	+	2.04	0.000244	0.00549
metal cation:proton antiporter activity (GO:0051139)	24	11	3.5	+	3.15	0.000243	0.00549
platelet-derived growth factor binding (GO:0048407)	11	7	1.6	+	4.37	0.000265	0.00588
profilin binding (GO:0005522)	11	7	1.6	+	4.37	0.000265	0.00591
ATP-dependent protein binding (GO:0043008)	11	7	1.6	+	4.37	0.000265	0.00593
ATPase activity, coupled to transmembrane movement of ions, rotational mechanism (GO:0044769)	28	12	4.08	+	2.94	0.000277	0.00607
proton-transporting ATPase activity, rotational mechanism (GO:0046961)	28	12	4.08	+	2.94	0.000277	0.00609
ATPase-coupled ion transmembrane transporter activity (GO:0042625)	28	12	4.08	+	2.94	0.000277	0.00612
sodium channel activity (GO:0005272)	44	16	6.41	+	2.5	0.000281	0.00613
spectrin binding (GO:0030507)	32	13	4.66	+	2.79	0.000295	0.00637
protein phosphatase 2A binding (GO:0051721)	40	15	5.83	+	2.58	0.000294	0.00637
hydrolase activity (GO:0016787)	2439	416	355.19	+	1.17	0.000298	0.00641
NADH dehydrogenase activity (GO:0003954)	21	10	3.06	+	3.27	0.000318	0.00682
fibrinogen binding (GO:0070051)	6	5	0.87	+	5.72	0.000344	0.00735
NADH dehydrogenase (quinone) activity (GO:0050136)	18	9	2.62	+	3.43	0.000405	0.00861
transmembrane receptor protein tyrosine kinase activity (GO:0004714)	57	19	8.3	+	2.29	0.000416	0.0088
ephrin receptor binding (GO:0046875)	33	13	4.81	+	2.71	0.000422	0.00889
JUN kinase activity (GO:0004705)	4	4	0.58	+	6.87	0.000449	0.00942
catalytic activity, acting on RNA (GO:0140098)	359	30	52.28	-	0.57	0.000489	0.0102
adenylate cyclase binding (GO:0008179)	15	8	2.18	+	3.66	0.000494	0.0103
G protein-coupled glutamate receptor activity (GO:0098988)	9	6	1.31	+	4.58	0.000536	0.0111
adenylate cyclase inhibiting G protein-coupled glutamate receptor activity (GO:0001640)	9	6	1.31	+	4.58	0.000536	0.0111
signal sequence binding (GO:0005048)	42	15	6.12	+	2.45	0.000541	0.0111
protein self-association (GO:0043621)	86	25	12.52	+	2	0.000557	0.0113
phosphoprotein binding (GO:0051219)	110	30	16.02	+	1.87	0.00056	0.0113
peptidyl-proline dioxygenase activity (GO:0031543)	12	7	1.75	+	4.01	0.000556	0.0113
delayed rectifier potassium channel activity (GO:0005251)	26	11	3.79	+	2.91	0.000569	0.0113
calcium:monoatomic cation antiporter activity (GO:0015368)	12	7	1.75	+	4.01	0.000556	0.0113
low-density lipoprotein particle receptor binding (GO:0050750)	26	11	3.79	+	2.91	0.000569	0.0114
gamma-catenin binding (GO:0045295)	12	7	1.75	+	4.01	0.000556	0.0114
acyl-CoA binding (GO:0120227)	26	11	3.79	+	2.91	0.000569	0.0114
lipoprotein particle binding (GO:0071813)	30	12	4.37	+	2.75	0.000594	0.0117
protein-lipid complex binding (GO:0071814)	30	12	4.37	+	2.75	0.000594	0.0118
monoatomic anion channel activity (GO:0005253)	96	27	13.98	+	1.93	0.000658	0.0129
solute:monoatomic cation symporter activity (GO:0015294)	113	30	16.46	+	1.82	0.000745	0.0146
cytokine binding (GO:0019955)	143	36	20.83	+	1.73	0.000767	0.0149
nuclear localization sequence binding (GO:0008139)	23	10	3.35	+	2.99	0.000782	0.0152
steroid binding (GO:0005496)	108	29	15.73	+	1.84	0.000852	0.0165
enzyme inhibitor activity (GO:0004857)	396	82	57.67	+	1.42	0.000899	0.0173
ionotropic glutamate receptor binding (GO:0035255)	51	17	7.43	+	2.29	0.00092	0.0177
phosphoric ester hydrolase activity (GO:0042578)	352	74	51.26	+	1.44	0.001	0.0192
acidic amino acid transmembrane transporter activity (GO:0015172)	20	9	2.91	+	3.09	0.00106	0.0197
heparan sulfate proteoglycan binding (GO:0043395)	20	9	2.91	+	3.09	0.00106	0.0198
D2 dopamine receptor binding (GO:0031749)	7	5	1.02	+	4.9	0.00106	0.0198
vinculin binding (GO:0017166)	13	7	1.89	+	3.7	0.00105	0.0198
carbohydrate binding (GO:0030246)	275	60	40.05	+	1.5	0.00104	0.0198
heparan sulfate binding (GO:1904399)	7	5	1.02	+	4.9	0.00106	0.0199
GABA-gated chloride ion channel activity (GO:0022851)	13	7	1.89	+	3.7	0.00105	0.0199
MAP-kinase scaffold activity (GO:0005078)	13	7	1.89	+	3.7	0.00105	0.02
prostaglandin transmembrane transporter activity (GO:0015132)	10	6	1.46	+	4.12	0.00117	0.0215
P-type calcium transporter activity (GO:0005388)	10	6	1.46	+	4.12	0.00117	0.0215
Roundabout binding (GO:0048495)	10	6	1.46	+	4.12	0.00117	0.0216
acid-thiol ligase activity (GO:0016878)	28	11	4.08	+	2.7	0.00119	0.0217
electron transfer activity (GO:0009055)	58	18	8.45	+	2.13	0.00119	0.0217
calcium-dependent protein serine/threonine kinase activity (GO:0009931)	10	6	1.46	+	4.12	0.00117	0.0217
protease binding (GO:0002020)	156	38	22.72	+	1.67	0.00126	0.0228
glutamate-gated receptor activity (GO:0004970)	17	8	2.48	+	3.23	0.00142	0.0256
RNA methyltransferase activity (GO:0008173)	60	1	8.74	-	0.11	0.00148	0.0266
ligand-gated monoatomic anion channel activity (GO:0099095)	21	9	3.06	+	2.94	0.00162	0.0289
NAD(P)H dehydrogenase (quinone) activity (GO:0003955)	21	9	3.06	+	2.94	0.00162	0.029
ubiquitin-protein transferase regulator activity (GO:0055106)	29	11	4.22	+	2.6	0.00167	0.0297
protein kinase activator activity (GO:0030295)	132	33	19.22	+	1.72	0.00173	0.0306
sterol binding (GO:0032934)	63	19	9.17	+	2.07	0.00175	0.0308
G-protein alpha-subunit binding (GO:0001965)	42	14	6.12	+	2.29	0.00177	0.0312
G protein-coupled serotonin receptor binding (GO:0031821)	5	4	0.73	+	5.49	0.00198	0.0338
pyruvate dehydrogenase [NAD(P)+] activity (GO:0034603)	5	4	0.73	+	5.49	0.00198	0.0339
pyruvate dehydrogenase (NAD+) activity (GO:0034604)	5	4	0.73	+	5.49	0.00198	0.034
glutamate-gated calcium ion channel activity (GO:0022849)	5	4	0.73	+	5.49	0.00198	0.0341
acyltransferase activity, acyl groups converted into alkyl on transfer (GO:0046912)	5	4	0.73	+	5.49	0.00198	0.0343
chloride channel activity (GO:0005254)	79	22	11.5	+	1.91	0.00202	0.0343
isocitrate dehydrogenase [NAD(P)+] activity (GO:0004448)	5	4	0.73	+	5.49	0.00198	0.0344
epidermal growth factor receptor binding (GO:0005154)	38	13	5.53	+	2.35	0.00196	0.0344
procollagen-proline 4-dioxygenase activity (GO:0004656)	5	4	0.73	+	5.49	0.00198	0.0345
cyclic nucleotide-dependent protein kinase activity (GO:0004690)	5	4	0.73	+	5.49	0.00198	0.0346
sterol transporter activity (GO:0015248)	34	12	4.95	+	2.42	0.00215	0.0363
exopeptidase activity (GO:0008238)	98	26	14.27	+	1.82	0.00217	0.0367
growth factor receptor binding (GO:0070851)	149	36	21.7	+	1.66	0.0022	0.0369
oxidoreductase activity, acting on the CH-CH group of donors, with a flavin as acceptor (GO:0052890)	11	6	1.6	+	3.75	0.00227	0.037
GABA receptor binding (GO:0050811)	18	8	2.62	+	3.05	0.00223	0.037
SMAD binding (GO:0046332)	80	22	11.65	+	1.89	0.00228	0.037
high voltage-gated calcium channel activity (GO:0008331)	11	6	1.6	+	3.75	0.00227	0.0371
lipoprotein particle receptor binding (GO:0070325)	30	11	4.37	+	2.52	0.0023	0.0371
insulin-like growth factor binding (GO:0005520)	18	8	2.62	+	3.05	0.00223	0.0371
calcium-dependent protein kinase activity (GO:0010857)	11	6	1.6	+	3.75	0.00227	0.0372
oxidoreductase activity, acting on NAD(P)H, quinone or similar compound as acceptor (GO:0016655)	30	11	4.37	+	2.52	0.0023	0.0372
S100 protein binding (GO:0044548)	18	8	2.62	+	3.05	0.00223	0.0373
acyl-CoA dehydrogenase activity (GO:0003995)	11	6	1.6	+	3.75	0.00227	0.0373
solute:potassium antiporter activity (GO:0022821)	18	8	2.62	+	3.05	0.00223	0.0374
icosanoid transmembrane transporter activity (GO:0071714)	11	6	1.6	+	3.75	0.00227	0.0374
phosphorus-oxygen lyase activity (GO:0016849)	26	10	3.79	+	2.64	0.0024	0.0382
outward rectifier potassium channel activity (GO:0015271)	26	10	3.79	+	2.64	0.0024	0.0383
ligand-gated calcium channel activity (GO:0099604)	26	10	3.79	+	2.64	0.0024	0.0384
GABA receptor activity (GO:0016917)	22	9	3.2	+	2.81	0.00239	0.0385
peptidyl-proline 4-dioxygenase activity (GO:0031545)	8	5	1.17	+	4.29	0.00249	0.039
NMDA glutamate receptor activity (GO:0004972)	8	5	1.17	+	4.29	0.00249	0.0392
structural constituent of presynaptic active zone (GO:0098882)	8	5	1.17	+	4.29	0.00249	0.0393
procollagen-proline dioxygenase activity (GO:0019798)	8	5	1.17	+	4.29	0.00249	0.0394
enzyme-substrate adaptor activity (GO:0140767)	66	19	9.61	+	1.98	0.00252	0.0394
syndecan binding (GO:0045545)	8	5	1.17	+	4.29	0.00249	0.0395
ATPase regulator activity (GO:0060590)	47	15	6.84	+	2.19	0.00263	0.041
X11-like protein binding (GO:0042988)	3	3	0.44	+	6.87	0.00309	0.0464
phosphate ion uniporter activity (GO:0140787)	3	3	0.44	+	6.87	0.00309	0.0465
heat shock protein binding (GO:0031072)	158	37	23.01	+	1.61	0.003	0.0466
taste receptor activity (GO:0008527)	42	0	6.12	-	< 0.01	0.00311	0.0466
phosphatase activity (GO:0016791)	269	57	39.17	+	1.46	0.00301	0.0466
structural constituent of postsynaptic intermediate filament cytoskeleton (GO:0099184)	3	3	0.44	+	6.87	0.00309	0.0467
retinal binding (GO:0016918)	15	7	2.18	+	3.2	0.00302	0.0467
A2A adenosine receptor binding (GO:0031687)	3	3	0.44	+	6.87	0.00309	0.0468
androgen binding (GO:0005497)	3	3	0.44	+	6.87	0.00309	0.047
procollagen-lysine 5-dioxygenase activity (GO:0008475)	3	3	0.44	+	6.87	0.00309	0.0471
6-phosphofructokinase activity (GO:0003872)	3	3	0.44	+	6.87	0.00309	0.0472
oxidoreductase activity, acting on NAD(P)H (GO:0016651)	62	18	9.03	+	1.99	0.00317	0.0473
sterol response element binding (GO:0032810)	3	3	0.44	+	6.87	0.00309	0.0474
cAMP-dependent protein kinase activity (GO:0004691)	3	3	0.44	+	6.87	0.00309	0.0475
kinase inhibitor activity (GO:0019210)	77	21	11.21	+	1.87	0.00322	0.048
ATPase activator activity (GO:0001671)	27	10	3.93	+	2.54	0.00331	0.0492
3'-5' exonuclease activity (GO:0008408)	55	1	8.01	-	0.12	0.00334	0.0495

## Sheet: Go analysis-CC
Analysis Type:	PANTHER Overrepresentation Test (Released 20240226)
Annotation Version and Release Date:	GO Ontology database DOI: 10.5281/zenodo.10536401 Released 2024-01-17
Analyzed List:	upload_1 (Rattus norvegicus)
Reference List:	Rattus norvegicus (all genes in database)
Test Type:	FISHER
Correction:	FDR
GO cellular component complete	Rattus norvegicus - REFLIST (22825)	upload_1 (3324)	upload_1 (expected)	upload_1 (over/under)	upload_1 (fold Enrichment)	upload_1 (raw P-value)	upload_1 (FDR)
cell junction (GO:0030054)	2277	852	331.6	+	2.57	4.66e-183	9.21e-180
synapse (GO:0045202)	1687	698	245.68	+	2.84	1.08e-174	1.06e-171
cytoplasm (GO:0005737)	11223	2283	1634.4	+	1.4	3.09e-133	2.04e-130
cellular anatomical entity (GO:0110165)	19054	3163	2774.83	+	1.14	1.32e-107	6.5e-105
neuron projection (GO:0043005)	1577	559	229.66	+	2.43	2.15e-103	8.51e-101
cellular_component (GO:0005575)	19254	3172	2803.96	+	1.13	1.09e-101	3.06e-99
Unclassified (UNCLASSIFIED)	3571	152	520.04	-	0.29	1.09e-101	3.58e-99
intracellular anatomical structure (GO:0005622)	14224	2597	2071.44	+	1.25	2.82e-98	6.97e-96
cell projection (GO:0042995)	2554	756	371.94	+	2.03	4.51e-97	9.92e-95
plasma membrane bounded cell projection (GO:0120025)	2471	730	359.85	+	2.03	8.61e-93	1.7e-90
postsynapse (GO:0098794)	827	350	120.44	+	2.91	3.46e-87	6.22e-85
somatodendritic compartment (GO:0036477)	1152	422	167.77	+	2.52	7.97e-82	1.31e-79
organelle (GO:0043226)	12986	2376	1891.15	+	1.26	4.2e-78	6.39e-76
presynapse (GO:0098793)	750	315	109.22	+	2.88	2.89e-77	4.09e-75
axon (GO:0030424)	840	334	122.33	+	2.73	1.16e-74	1.53e-72
endomembrane system (GO:0012505)	4075	987	593.44	+	1.66	2.93e-74	3.62e-72
plasma membrane region (GO:0098590)	1366	457	198.93	+	2.3	5.05e-74	5.87e-72
glutamatergic synapse (GO:0098978)	655	277	95.39	+	2.9	1.4e-68	1.53e-66
intracellular membrane-bounded organelle (GO:0043231)	11186	2090	1629.01	+	1.28	1.56e-67	1.62e-65
intracellular organelle (GO:0043229)	12652	2294	1842.51	+	1.25	7.32e-67	7.24e-65
dendritic tree (GO:0097447)	820	316	119.42	+	2.65	1.05e-66	9.88e-65
dendrite (GO:0030425)	818	315	119.13	+	2.64	2.11e-66	1.9e-64
cell periphery (GO:0071944)	6352	1344	925.04	+	1.45	6.27e-65	5.39e-63
membrane-bounded organelle (GO:0043227)	11678	2146	1700.66	+	1.26	1.48e-63	1.22e-61
neuron to neuron synapse (GO:0098984)	459	213	66.84	+	3.19	3.98e-61	3.15e-59
cell body (GO:0044297)	871	317	126.84	+	2.5	3.99e-60	3.03e-58
membrane (GO:0016020)	9605	1832	1398.77	+	1.31	4.29e-60	3.14e-58
postsynaptic specialization (GO:0099572)	444	202	64.66	+	3.12	3.2e-56	2.26e-54
synaptic membrane (GO:0097060)	512	220	74.56	+	2.95	7.42e-56	5.06e-54
asymmetric synapse (GO:0032279)	420	192	61.16	+	3.14	7.38e-54	4.86e-52
vesicle (GO:0031982)	2118	559	308.44	+	1.81	6.37e-51	4.06e-49
postsynaptic density (GO:0014069)	397	181	57.82	+	3.13	1.37e-50	8.46e-49
neuronal cell body (GO:0043025)	780	278	113.59	+	2.45	1.95e-50	1.17e-48
cytoplasmic vesicle (GO:0031410)	1972	527	287.18	+	1.84	1.47e-49	8.57e-48
intracellular vesicle (GO:0097708)	1979	528	288.2	+	1.83	2.09e-49	1.18e-47
distal axon (GO:0150034)	437	186	63.64	+	2.92	1.5e-46	8.23e-45
plasma membrane (GO:0005886)	5895	1195	858.49	+	1.39	1.44e-44	7.72e-43
organelle membrane (GO:0031090)	3074	717	447.67	+	1.6	1.99e-44	1.03e-42
bounding membrane of organelle (GO:0098588)	1654	442	240.87	+	1.84	4.35e-41	2.2e-39
cell leading edge (GO:0031252)	451	179	65.68	+	2.73	8.05e-40	3.98e-38
cytosol (GO:0005829)	4053	859	590.24	+	1.46	9.01e-37	4.34e-35
anchoring junction (GO:0070161)	707	232	102.96	+	2.25	1.37e-35	6.43e-34
postsynaptic membrane (GO:0045211)	344	144	50.1	+	2.87	2.97e-35	1.36e-33
perinuclear region of cytoplasm (GO:0048471)	781	244	113.74	+	2.15	1.6e-33	7.19e-32
presynaptic membrane (GO:0042734)	248	114	36.12	+	3.16	1.23e-32	5.39e-31
transport vesicle (GO:0030133)	418	157	60.87	+	2.58	9.29e-32	3.99e-30
collagen-containing extracellular matrix (GO:0062023)	260	114	37.86	+	3.01	2.49e-30	1.05e-28
transporter complex (GO:1990351)	465	165	67.72	+	2.44	6.61e-30	2.72e-28
transmembrane transporter complex (GO:1902495)	439	158	63.93	+	2.47	1.69e-29	6.81e-28
protein-containing complex (GO:0032991)	6229	1178	907.13	+	1.3	6.74e-29	2.67e-27
monoatomic ion channel complex (GO:0034702)	328	129	47.77	+	2.7	1.58e-28	6.11e-27
cytoplasmic vesicle membrane (GO:0030659)	837	244	121.89	+	2	1.81e-28	6.74e-27
vesicle membrane (GO:0012506)	854	248	124.37	+	1.99	1.78e-28	6.75e-27
Golgi apparatus (GO:0005794)	1370	350	199.51	+	1.75	3.56e-28	1.3e-26
neuron projection terminus (GO:0044306)	255	109	37.14	+	2.94	6.64e-28	2.39e-26
endosome (GO:0005768)	912	258	132.81	+	1.94	7.52e-28	2.65e-26
axon terminus (GO:0043679)	232	101	33.79	+	2.99	1.02e-26	3.54e-25
membrane protein complex (GO:0098796)	1324	336	192.81	+	1.74	1.73e-26	5.9e-25
exocytic vesicle (GO:0070382)	307	120	44.71	+	2.68	2.42e-26	8.13e-25
growth cone (GO:0030426)	224	98	32.62	+	3	3.64e-26	1.2e-24
extracellular matrix (GO:0031012)	402	143	58.54	+	2.44	4.46e-26	1.45e-24
site of polarized growth (GO:0030427)	232	100	33.79	+	2.96	4.72e-26	1.5e-24
external encapsulating structure (GO:0030312)	404	143	58.83	+	2.43	6.57e-26	2.06e-24
synaptic vesicle (GO:0008021)	276	110	40.19	+	2.74	4.48e-25	1.38e-23
plasma membrane protein complex (GO:0098797)	609	187	88.69	+	2.11	7.79e-25	2.37e-23
membrane microdomain (GO:0098857)	322	121	46.89	+	2.58	9.17e-25	2.75e-23
membrane raft (GO:0045121)	321	120	46.75	+	2.57	2.43e-24	7.16e-23
cell-cell junction (GO:0005911)	528	168	76.89	+	2.18	2.69e-24	7.83e-23
Schaffer collateral - CA1 synapse (GO:0098685)	144	72	20.97	+	3.43	7.65e-24	2.19e-22
excitatory synapse (GO:0060076)	97	57	14.13	+	4.04	8.9e-24	2.51e-22
actin cytoskeleton (GO:0015629)	511	163	74.42	+	2.19	1.29e-23	3.6e-22
supramolecular polymer (GO:0099081)	998	263	145.34	+	1.81	2.34e-23	6.42e-22
cell surface (GO:0009986)	1005	264	146.36	+	1.8	3.25e-23	8.8e-22
postsynaptic specialization membrane (GO:0099634)	163	76	23.74	+	3.2	1.11e-22	2.97e-21
endoplasmic reticulum (GO:0005783)	1756	402	255.73	+	1.57	2.54e-22	6.71e-21
supramolecular fiber (GO:0099512)	991	258	144.32	+	1.79	4.38e-22	1.14e-20
cell projection membrane (GO:0031253)	366	125	53.3	+	2.35	2.64e-21	6.77e-20
supramolecular complex (GO:0099080)	1332	320	193.98	+	1.65	4.61e-21	1.17e-19
leading edge membrane (GO:0031256)	190	81	27.67	+	2.93	5.35e-21	1.34e-19
cytoskeleton (GO:0005856)	2249	484	327.52	+	1.48	7.17e-21	1.77e-19
neuron spine (GO:0044309)	237	93	34.51	+	2.69	7.47e-21	1.82e-19
GABA-ergic synapse (GO:0098982)	134	65	19.51	+	3.33	9.37e-21	2.26e-19
presynaptic active zone (GO:0048786)	123	61	17.91	+	3.41	3.47e-20	8.28e-19
dendritic spine (GO:0043197)	233	90	33.93	+	2.65	1.09e-19	2.57e-18
postsynaptic density membrane (GO:0098839)	123	60	17.91	+	3.35	2.02e-19	4.69e-18
secretory vesicle (GO:0099503)	687	187	100.05	+	1.87	2e-18	4.59e-17
synaptic vesicle membrane (GO:0030672)	160	68	23.3	+	2.92	9.02e-18	2.03e-16
exocytic vesicle membrane (GO:0099501)	160	68	23.3	+	2.92	9.02e-18	2.05e-16
transport vesicle membrane (GO:0030658)	223	84	32.48	+	2.59	1.1e-17	2.45e-16
organelle subcompartment (GO:0031984)	1302	302	189.61	+	1.59	1.53e-17	3.36e-16
focal adhesion (GO:0005925)	189	75	27.52	+	2.72	2.06e-17	4.47e-16
cell-substrate junction (GO:0030055)	203	78	29.56	+	2.64	4.26e-17	9.14e-16
sarcolemma (GO:0042383)	183	72	26.65	+	2.7	1.54e-16	3.28e-15
cell cortex (GO:0005938)	334	108	48.64	+	2.22	1.7e-16	3.58e-15
early endosome (GO:0005769)	365	114	53.15	+	2.14	3.41e-16	7.1e-15
basement membrane (GO:0005604)	114	53	16.6	+	3.19	3.49e-16	7.2e-15
Golgi membrane (GO:0000139)	460	133	66.99	+	1.99	1.44e-15	2.94e-14
lamellipodium (GO:0030027)	202	74	29.42	+	2.52	5.33e-15	1.07e-13
nucleus (GO:0005634)	6944	1205	1011.25	+	1.19	6.21e-15	1.24e-13
neuromuscular junction (GO:0031594)	110	50	16.02	+	3.12	7.38e-15	1.46e-13
parallel fiber to Purkinje cell synapse (GO:0098688)	37	26	5.39	+	4.83	2.66e-14	5.2e-13
side of membrane (GO:0098552)	752	187	109.51	+	1.71	4.38e-14	8.49e-13
terminal bouton (GO:0043195)	129	54	18.79	+	2.87	4.44e-14	8.52e-13
perikaryon (GO:0043204)	205	73	29.85	+	2.45	5.23e-14	9.94e-13
cation channel complex (GO:0034703)	197	71	28.69	+	2.47	7.84e-14	1.48e-12
basal plasma membrane (GO:0009925)	321	99	46.75	+	2.12	8.9e-14	1.66e-12
neuron projection cytoplasm (GO:0120111)	108	47	15.73	+	2.99	3.45e-13	6.38e-12
extrinsic component of plasma membrane (GO:0019897)	112	48	16.31	+	2.94	3.91e-13	7.15e-12
non-membrane-bounded organelle (GO:0043228)	4917	877	716.06	+	1.22	6.05e-13	1.09e-11
intracellular non-membrane-bounded organelle (GO:0043232)	4916	877	715.92	+	1.23	6e-13	1.09e-11
basal part of cell (GO:0045178)	346	102	50.39	+	2.02	8.51e-13	1.52e-11
filopodium (GO:0030175)	111	47	16.16	+	2.91	1.17e-12	2.06e-11
extrinsic component of membrane (GO:0019898)	187	66	27.23	+	2.42	1.29e-12	2.26e-11
presynaptic active zone membrane (GO:0048787)	66	34	9.61	+	3.54	1.73e-12	2.99e-11
main axon (GO:0044304)	90	41	13.11	+	3.13	1.75e-12	3.01e-11
receptor complex (GO:0043235)	437	120	63.64	+	1.89	1.96e-12	3.34e-11
plasma membrane raft (GO:0044853)	136	53	19.81	+	2.68	2.3e-12	3.89e-11
polymeric cytoskeletal fiber (GO:0099513)	743	179	108.2	+	1.65	2.76e-12	4.62e-11
basolateral plasma membrane (GO:0016323)	290	88	42.23	+	2.08	5.97e-12	9.76e-11
neuron projection membrane (GO:0032589)	82	38	11.94	+	3.18	5.9e-12	9.79e-11
intracellular organelle lumen (GO:0070013)	4365	783	635.67	+	1.23	5.96e-12	9.83e-11
ruffle (GO:0001726)	180	63	26.21	+	2.4	6.08e-12	9.85e-11
membrane-enclosed lumen (GO:0031974)	4366	783	635.82	+	1.23	7.02e-12	1.12e-10
organelle lumen (GO:0043233)	4366	783	635.82	+	1.23	7.02e-12	1.13e-10
endocytic vesicle (GO:0030139)	220	72	32.04	+	2.25	7.84e-12	1.24e-10
actin filament (GO:0005884)	132	51	19.22	+	2.65	8.7e-12	1.37e-10
vacuole (GO:0005773)	615	153	89.56	+	1.71	1.06e-11	1.65e-10
coated vesicle (GO:0030135)	225	73	32.77	+	2.23	1.19e-11	1.84e-10
clathrin-coated vesicle (GO:0030136)	137	52	19.95	+	2.61	1.21e-11	1.85e-10
actin-based cell projection (GO:0098858)	246	77	35.82	+	2.15	1.84e-11	2.8e-10
endosome membrane (GO:0010008)	416	113	60.58	+	1.87	2.02e-11	3.05e-10
nuclear envelope (GO:0005635)	473	124	68.88	+	1.8	2.4e-11	3.59e-10
caveola (GO:0005901)	104	43	15.15	+	2.84	2.71e-11	4.03e-10
actin filament bundle (GO:0032432)	103	42	15	+	2.8	7.82e-11	1.15e-09
T-tubule (GO:0030315)	74	34	10.78	+	3.15	1.02e-10	1.49e-09
extracellular region (GO:0005576)	2135	414	310.92	+	1.33	1.58e-10	2.29e-09
cytosolic region (GO:0099522)	48	26	6.99	+	3.72	1.64e-10	2.37e-09
endoplasmic reticulum subcompartment (GO:0098827)	1012	221	147.38	+	1.5	1.92e-10	2.75e-09
lysosome (GO:0005764)	504	127	73.4	+	1.73	2.42e-10	3.42e-09
lytic vacuole (GO:0000323)	504	127	73.4	+	1.73	2.42e-10	3.44e-09
nuclear lumen (GO:0031981)	3896	697	567.37	+	1.23	2.65e-10	3.71e-09
glial cell projection (GO:0097386)	46	25	6.7	+	3.73	3.36e-10	4.68e-09
dendrite membrane (GO:0032590)	56	28	8.16	+	3.43	3.88e-10	5.36e-09
cytoplasmic side of membrane (GO:0098562)	210	66	30.58	+	2.16	4.07e-10	5.59e-09
Golgi apparatus subcompartment (GO:0098791)	333	92	48.49	+	1.9	5.22e-10	7.11e-09
stress fiber (GO:0001725)	93	38	13.54	+	2.81	5.72e-10	7.7e-09
contractile actin filament bundle (GO:0097517)	93	38	13.54	+	2.81	5.72e-10	7.75e-09
contractile fiber (GO:0043292)	254	75	36.99	+	2.03	8.5e-10	1.14e-08
actomyosin (GO:0042641)	102	40	14.85	+	2.69	8.82e-10	1.17e-08
late endosome (GO:0005770)	284	81	41.36	+	1.96	9.58e-10	1.26e-08
synaptic cleft (GO:0043083)	27	18	3.93	+	4.58	1.04e-09	1.36e-08
endoplasmic reticulum membrane (GO:0005789)	1002	216	145.92	+	1.48	1.22e-09	1.58e-08
apical part of cell (GO:0045177)	527	129	76.75	+	1.68	1.36e-09	1.75e-08
cortical cytoskeleton (GO:0030863)	120	44	17.48	+	2.52	1.6e-09	2.06e-08
dense core granule (GO:0031045)	52	26	7.57	+	3.43	1.64e-09	2.09e-08
microtubule (GO:0005874)	452	114	65.82	+	1.73	2e-09	2.53e-08
cell body membrane (GO:0044298)	40	22	5.83	+	3.78	2.87e-09	3.61e-08
nuclear outer membrane-endoplasmic reticulum membrane network (GO:0042175)	1032	219	150.29	+	1.46	3.67e-09	4.59e-08
myofibril (GO:0030016)	243	71	35.39	+	2.01	3.87e-09	4.81e-08
apical plasma membrane (GO:0016324)	427	108	62.18	+	1.74	4.04e-09	4.99e-08
cell-cell contact zone (GO:0044291)	87	35	12.67	+	2.76	4.42e-09	5.43e-08
hippocampal mossy fiber to CA3 synapse (GO:0098686)	61	28	8.88	+	3.15	4.6e-09	5.62e-08
potassium channel complex (GO:0034705)	95	37	13.83	+	2.67	4.66e-09	5.65e-08
presynaptic cytosol (GO:0099523)	32	19	4.66	+	4.08	6.15e-09	7.37e-08
calyx of Held (GO:0044305)	32	19	4.66	+	4.08	6.15e-09	7.42e-08
voltage-gated potassium channel complex (GO:0008076)	81	33	11.8	+	2.8	8.33e-09	9.92e-08
clathrin-coated vesicle membrane (GO:0030665)	59	27	8.59	+	3.14	9.39e-09	1.11e-07
trans-Golgi network (GO:0005802)	233	68	33.93	+	2	1.01e-08	1.19e-07
intercalated disc (GO:0014704)	63	28	9.17	+	3.05	1.12e-08	1.31e-07
recycling endosome (GO:0055037)	184	57	26.8	+	2.13	1.17e-08	1.35e-07
extracellular space (GO:0005615)	1583	311	230.53	+	1.35	1.17e-08	1.36e-07
cortical actin cytoskeleton (GO:0030864)	86	34	12.52	+	2.71	1.24e-08	1.43e-07
dendritic shaft (GO:0043198)	72	30	10.49	+	2.86	2.12e-08	2.42e-07
neuronal cell body membrane (GO:0032809)	37	20	5.39	+	3.71	2.25e-08	2.56e-07
microtubule cytoskeleton (GO:0015630)	1352	270	196.89	+	1.37	2.39e-08	2.7e-07
adherens junction (GO:0005912)	160	51	23.3	+	2.19	2.56e-08	2.87e-07
collagen trimer (GO:0005581)	62	27	9.03	+	2.99	3.47e-08	3.88e-07
axon cytoplasm (GO:1904115)	66	28	9.61	+	2.91	3.89e-08	4.32e-07
organelle envelope (GO:0031967)	1218	246	177.38	+	1.39	4.08e-08	4.48e-07
envelope (GO:0031975)	1218	246	177.38	+	1.39	4.08e-08	4.5e-07
astrocyte projection (GO:0097449)	23	15	3.35	+	4.48	4.18e-08	4.56e-07
neuronal dense core vesicle (GO:0098992)	35	19	5.1	+	3.73	4.63e-08	5.02e-07
sarcomere (GO:0030017)	214	62	31.16	+	1.99	4.77e-08	5.16e-07
complex of collagen trimers (GO:0098644)	18	13	2.62	+	4.96	5.4e-08	5.8e-07
clathrin-coated pit (GO:0005905)	76	30	11.07	+	2.71	9.16e-08	9.79e-07
coated vesicle membrane (GO:0030662)	108	38	15.73	+	2.42	1.13e-07	1.2e-06
ribbon synapse (GO:0097470)	31	17	4.51	+	3.77	1.96e-07	2.07e-06
nuclear membrane (GO:0031965)	290	76	42.23	+	1.8	2.16e-07	2.27e-06
nucleoplasm (GO:0005654)	3430	600	499.51	+	1.2	2.26e-07	2.36e-06
ruffle membrane (GO:0032587)	91	33	13.25	+	2.49	2.29e-07	2.39e-06
Z disc (GO:0030018)	134	42	19.51	+	2.15	7.87e-07	8.15e-06
extrinsic component of synaptic membrane (GO:0099243)	31	16	4.51	+	3.54	1.33e-06	1.37e-05
cytoplasmic side of plasma membrane (GO:0009898)	160	47	23.3	+	2.02	1.37e-06	1.4e-05
ionotropic glutamate receptor complex (GO:0008328)	45	20	6.55	+	3.05	1.38e-06	1.41e-05
axon initial segment (GO:0043194)	28	15	4.08	+	3.68	1.54e-06	1.56e-05
node of Ranvier (GO:0033268)	19	12	2.77	+	4.34	1.65e-06	1.67e-05
postsynaptic cytoskeleton (GO:0099571)	22	13	3.2	+	4.06	1.76e-06	1.77e-05
coated membrane (GO:0048475)	100	33	14.56	+	2.27	2.8e-06	2.78e-05
membrane coat (GO:0030117)	100	33	14.56	+	2.27	2.8e-06	2.8e-05
vacuolar membrane (GO:0005774)	320	78	46.6	+	1.67	2.97e-06	2.94e-05
neurotransmitter receptor complex (GO:0098878)	47	20	6.84	+	2.92	3.17e-06	3.12e-05
cluster of actin-based cell projections (GO:0098862)	210	56	30.58	+	1.83	4.45e-06	4.35e-05
clathrin coat (GO:0030118)	52	21	7.57	+	2.77	4.96e-06	4.83e-05
cytoplasmic side of rough endoplasmic reticulum membrane (GO:0098556)	27	14	3.93	+	3.56	5.75e-06	5.55e-05
catenin complex (GO:0016342)	27	14	3.93	+	3.56	5.75e-06	5.57e-05
cytoplasmic region (GO:0099568)	341	81	49.66	+	1.63	6e-06	5.76e-05
external side of plasma membrane (GO:0009897)	456	102	66.41	+	1.54	6.27e-06	5.99e-05
axonal growth cone (GO:0044295)	45	19	6.55	+	2.9	6.4e-06	6.09e-05
mitochondrion (GO:0005739)	1685	310	245.39	+	1.26	7.02e-06	6.64e-05
immunoglobulin complex (GO:0019814)	112	2	16.31	-	0.12	9.71e-06	9.14e-05
recycling endosome membrane (GO:0055038)	83	28	12.09	+	2.32	1.13e-05	0.000106
I band (GO:0031674)	151	43	21.99	+	1.96	1.23e-05	0.000114
brush border (GO:0005903)	143	41	20.83	+	1.97	1.26e-05	0.000116
early endosome membrane (GO:0031901)	143	41	20.83	+	1.97	1.26e-05	0.000117
axolemma (GO:0030673)	22	12	3.2	+	3.75	1.38e-05	0.000127
lateral plasma membrane (GO:0016328)	102	32	14.85	+	2.15	1.42e-05	0.00013
calcium channel complex (GO:0034704)	68	24	9.9	+	2.42	1.67e-05	0.000152
inhibitory synapse (GO:0060077)	29	14	4.22	+	3.31	1.67e-05	0.000152
plasma membrane signaling receptor complex (GO:0098802)	221	56	32.18	+	1.74	2.1e-05	0.00019
banded collagen fibril (GO:0098643)	11	8	1.6	+	4.99	2.19e-05	0.000196
fibrillar collagen trimer (GO:0005583)	11	8	1.6	+	4.99	2.19e-05	0.000197
cytoplasmic side of endoplasmic reticulum membrane (GO:0098554)	37	16	5.39	+	2.97	2.39e-05	0.000213
secretory granule (GO:0030141)	448	98	65.24	+	1.5	2.53e-05	0.000224
protein complex involved in cell adhesion (GO:0098636)	49	19	7.14	+	2.66	2.76e-05	0.000243
chromaffin granule (GO:0042583)	14	9	2.04	+	4.41	2.91e-05	0.000255
postsynaptic cytosol (GO:0099524)	27	13	3.93	+	3.31	3.47e-05	0.000304
extrinsic component of organelle membrane (GO:0031312)	38	16	5.53	+	2.89	3.57e-05	0.000311
postsynaptic specialization, intracellular component (GO:0099091)	54	20	7.86	+	2.54	3.74e-05	0.000325
postsynaptic density, intracellular component (GO:0099092)	46	18	6.7	+	2.69	3.87e-05	0.000334
pigment granule (GO:0048770)	102	31	14.85	+	2.09	5.1e-05	0.000436
melanosome (GO:0042470)	102	31	14.85	+	2.09	5.1e-05	0.000438
dendrite cytoplasm (GO:0032839)	39	16	5.68	+	2.82	5.24e-05	0.000446
basement membrane collagen trimer (GO:0098651)	7	6	1.02	+	5.89	5.82e-05	0.000494
dendritic spine membrane (GO:0032591)	18	10	2.62	+	3.81	6.01e-05	0.000508
phagocytic vesicle (GO:0045335)	126	36	18.35	+	1.96	6.05e-05	0.000509
extrinsic component of presynaptic membrane (GO:0098888)	15	9	2.18	+	4.12	6.32e-05	0.00053
inclusion body (GO:0016234)	78	25	11.36	+	2.2	7.64e-05	0.000637
presynaptic active zone cytoplasmic component (GO:0098831)	22	11	3.2	+	3.43	9.11e-05	0.000754
extrinsic component of synaptic vesicle membrane (GO:0098850)	22	11	3.2	+	3.43	9.11e-05	0.000757
rough endoplasmic reticulum membrane (GO:0030867)	53	19	7.72	+	2.46	9.72e-05	0.000801
nucleolus (GO:0005730)	938	179	136.6	+	1.31	0.000103	0.000849
astrocyte end-foot (GO:0097450)	10	7	1.46	+	4.81	0.00011	0.000883
filtration diaphragm (GO:0036056)	10	7	1.46	+	4.81	0.00011	0.000887
slit diaphragm (GO:0036057)	10	7	1.46	+	4.81	0.00011	0.00089
filopodium tip (GO:0032433)	19	10	2.77	+	3.61	0.00011	0.000894
cholinergic synapse (GO:0098981)	19	10	2.77	+	3.61	0.00011	0.000897
lamellipodium membrane (GO:0031258)	19	10	2.77	+	3.61	0.00011	0.000901
Golgi-associated vesicle (GO:0005798)	97	29	14.13	+	2.05	0.000117	0.000936
plasma membrane bounded cell projection cytoplasm (GO:0032838)	298	68	43.4	+	1.57	0.000129	0.00102
synapse-associated extracellular matrix (GO:0099535)	13	8	1.89	+	4.23	0.00013	0.00103
AMPA glutamate receptor complex (GO:0032281)	30	13	4.37	+	2.98	0.000135	0.00106
proton-transporting V-type ATPase complex (GO:0033176)	30	13	4.37	+	2.98	0.000135	0.00106
clathrin-coated endocytic vesicle (GO:0045334)	27	12	3.93	+	3.05	0.000182	0.00143
extrinsic component of cytoplasmic side of plasma membrane (GO:0031234)	51	18	7.43	+	2.42	0.000185	0.00144
costamere (GO:0043034)	20	10	2.91	+	3.43	0.000192	0.00149
apical dendrite (GO:0097440)	31	13	4.51	+	2.88	0.000202	0.00156
dense core granule membrane (GO:0032127)	8	6	1.17	+	5.15	0.000204	0.00156
chromaffin granule membrane (GO:0042584)	8	6	1.17	+	5.15	0.000204	0.00157
rough endoplasmic reticulum (GO:0005791)	96	28	13.98	+	2	0.000214	0.00163
perisynaptic extracellular matrix (GO:0098966)	11	7	1.6	+	4.37	0.000265	0.00202
GTPase complex (GO:1905360)	40	15	5.83	+	2.58	0.000294	0.00222
neuronal dense core vesicle membrane (GO:0099012)	6	5	0.87	+	5.72	0.000344	0.00259
collagen type IV trimer (GO:0005587)	6	5	0.87	+	5.72	0.000344	0.0026
lysosomal membrane (GO:0005765)	260	59	37.86	+	1.56	0.000384	0.00286
lytic vacuole membrane (GO:0098852)	260	59	37.86	+	1.56	0.000384	0.00287
photoreceptor ribbon synapse (GO:0098684)	18	9	2.62	+	3.43	0.000405	0.00301
secretory granule membrane (GO:0030667)	98	28	14.27	+	1.96	0.000432	0.0032
postsynaptic intermediate filament cytoskeleton (GO:0099160)	4	4	0.58	+	6.87	0.000449	0.00331
mitochondrial outer membrane (GO:0005741)	195	47	28.4	+	1.66	0.000461	0.00339
keratin filament (GO:0045095)	84	2	12.23	-	0.16	0.000476	0.00348
postsynaptic actin cytoskeleton (GO:0098871)	15	8	2.18	+	3.66	0.000494	0.0036
AP-type membrane coat adaptor complex (GO:0030119)	46	16	6.7	+	2.39	0.000502	0.00365
vacuolar proton-transporting V-type ATPase complex (GO:0016471)	22	10	3.2	+	3.12	0.000508	0.00368
endoplasmic reticulum tubular network (GO:0071782)	30	12	4.37	+	2.75	0.000594	0.00426
phagocytic cup (GO:0001891)	30	12	4.37	+	2.75	0.000594	0.00427
perinuclear endoplasmic reticulum (GO:0097038)	30	12	4.37	+	2.75	0.000594	0.00429
clathrin coat of coated pit (GO:0030132)	19	9	2.77	+	3.25	0.000671	0.00479
myelin sheath (GO:0043209)	56	18	8.16	+	2.21	0.00083	0.0059
integrin complex (GO:0008305)	31	12	4.51	+	2.66	0.000842	0.00597
glycinergic synapse (GO:0098690)	16	8	2.33	+	3.43	0.000862	0.00608
network-forming collagen trimer (GO:0098642)	7	5	1.02	+	4.9	0.00106	0.00741
collagen network (GO:0098645)	7	5	1.02	+	4.9	0.00106	0.00743
mitochondrial pyruvate dehydrogenase complex (GO:0005967)	7	5	1.02	+	4.9	0.00106	0.00746
perineuronal net (GO:0072534)	10	6	1.46	+	4.12	0.00117	0.00815
proton-transporting V-type ATPase, V0 domain (GO:0033179)	10	6	1.46	+	4.12	0.00117	0.00818
axonemal outer doublet (GO:0097545)	46	0	6.7	-	< 0.01	0.00121	0.00833
A axonemal microtubule (GO:0097649)	46	0	6.7	-	< 0.01	0.00121	0.00836
axonemal microtubule doublet inner sheath (GO:0160110)	45	0	6.55	-	< 0.01	0.00121	0.00837
voltage-gated sodium channel complex (GO:0001518)	17	8	2.48	+	3.23	0.00142	0.00972
vesicle coat (GO:0030120)	59	18	8.59	+	2.09	0.00144	0.00984
microtubule organizing center (GO:0005815)	827	153	120.44	+	1.27	0.00153	0.0104
GABA receptor complex (GO:1902710)	21	9	3.06	+	2.94	0.00162	0.011
clathrin vesicle coat (GO:0030125)	29	11	4.22	+	2.6	0.00167	0.0113
chloride channel complex (GO:0034707)	50	16	7.28	+	2.2	0.00178	0.012
neurofilament (GO:0005883)	14	7	2.04	+	3.43	0.00184	0.0123
presynaptic endocytic zone membrane (GO:0098835)	14	7	2.04	+	3.43	0.00184	0.0124
G protein-coupled receptor heterodimeric complex (GO:0038039)	5	4	0.73	+	5.49	0.00198	0.0131
symbiont cell surface (GO:0106139)	5	4	0.73	+	5.49	0.00198	0.0131
neurofibrillary tangle (GO:0097418)	5	4	0.73	+	5.49	0.00198	0.0132
tubular endosome (GO:0097422)	5	4	0.73	+	5.49	0.00198	0.0132
filamentous actin (GO:0031941)	34	12	4.95	+	2.42	0.00215	0.014
heterotrimeric G-protein complex (GO:0005834)	34	12	4.95	+	2.42	0.00215	0.0141
organelle outer membrane (GO:0031968)	225	50	32.77	+	1.53	0.00221	0.0144
asymmetric, glutamatergic, excitatory synapse (GO:0098985)	18	8	2.62	+	3.05	0.00223	0.0144
outer membrane (GO:0019867)	225	50	32.77	+	1.53	0.00221	0.0144
filopodium membrane (GO:0031527)	18	8	2.62	+	3.05	0.00223	0.0144
presynaptic endocytic zone (GO:0098833)	18	8	2.62	+	3.05	0.00223	0.0145
microfibril (GO:0001527)	11	6	1.6	+	3.75	0.00227	0.0145
AP-3 adaptor complex (GO:0030123)	11	6	1.6	+	3.75	0.00227	0.0145
kinesin complex (GO:0005871)	46	15	6.7	+	2.24	0.0023	0.0146
ATPase dependent transmembrane transport complex (GO:0098533)	22	9	3.2	+	2.81	0.00239	0.0152
centriolar satellite (GO:0034451)	119	30	17.33	+	1.73	0.00239	0.0152
pyruvate dehydrogenase complex (GO:0045254)	8	5	1.17	+	4.29	0.00249	0.0157
ribonucleoprotein granule (GO:0035770)	262	56	38.16	+	1.47	0.00265	0.0167
nuclear chromosome (GO:0000228)	220	17	32.04	-	0.53	0.00275	0.0173
endocytic vesicle membrane (GO:0030666)	76	21	11.07	+	1.9	0.00287	0.0179
centrosome (GO:0005813)	688	128	100.19	+	1.28	0.003	0.0187
Schwann cell microvillus (GO:0097454)	3	3	0.44	+	6.87	0.00309	0.0189
kinesin II complex (GO:0016939)	3	3	0.44	+	6.87	0.00309	0.019
retromer, cargo-selective complex (GO:0030906)	3	3	0.44	+	6.87	0.00309	0.0191
growth cone lamellipodium (GO:1990761)	3	3	0.44	+	6.87	0.00309	0.0191
6-phosphofructokinase complex (GO:0005945)	3	3	0.44	+	6.87	0.00309	0.0192
cation-transporting ATPase complex (GO:0090533)	19	8	2.77	+	2.89	0.00337	0.0206
late endosome membrane (GO:0031902)	139	33	20.24	+	1.63	0.00359	0.0219
cell cortex region (GO:0099738)	44	14	6.41	+	2.18	0.00388	0.0235
voltage-gated calcium channel complex (GO:0005891)	44	14	6.41	+	2.18	0.00388	0.0236
sodium:potassium-exchanging ATPase complex (GO:0005890)	12	6	1.75	+	3.43	0.00398	0.024
AP-2 adaptor complex (GO:0030122)	12	6	1.75	+	3.43	0.00398	0.024
cytoplasmic ribonucleoprotein granule (GO:0036464)	243	52	35.39	+	1.47	0.00437	0.0262
sodium channel complex (GO:0034706)	28	10	4.08	+	2.45	0.00449	0.0269
clathrin-coated endocytic vesicle membrane (GO:0030669)	16	7	2.33	+	3	0.00471	0.028
extrinsic component of postsynaptic membrane (GO:0098890)	16	7	2.33	+	3	0.00471	0.0281
G protein-coupled receptor dimeric complex (GO:0038037)	9	5	1.31	+	3.81	0.00493	0.0288
NMDA selective glutamate receptor complex (GO:0017146)	9	5	1.31	+	3.81	0.00493	0.0289
cerebellar climbing fiber to Purkinje cell synapse (GO:0150053)	9	5	1.31	+	3.81	0.00493	0.029
dendritic spine neck (GO:0044326)	9	5	1.31	+	3.81	0.00493	0.0291
dopaminergic synapse (GO:0098691)	20	8	2.91	+	2.75	0.0049	0.0291
basal dendrite (GO:0097441)	9	5	1.31	+	3.81	0.00493	0.0292
podosome (GO:0002102)	40	13	5.83	+	2.23	0.00513	0.0299
other organism part (GO:0044217)	6	4	0.87	+	4.58	0.00526	0.0304
calcineurin complex (GO:0005955)	6	4	0.87	+	4.58	0.00526	0.0305
vacuolar proton-transporting V-type ATPase, V0 domain (GO:0000220)	6	4	0.87	+	4.58	0.00526	0.0306
myosin complex (GO:0016459)	54	16	7.86	+	2.03	0.00546	0.0315
lipid droplet (GO:0005811)	106	26	15.44	+	1.68	0.00562	0.0323
cytoplasmic stress granule (GO:0010494)	89	23	12.96	+	1.77	0.00591	0.0339
clathrin adaptor complex (GO:0030131)	29	10	4.22	+	2.37	0.00597	0.0341
cuticular plate (GO:0032437)	13	6	1.89	+	3.17	0.00648	0.0364
fascia adherens (GO:0005916)	13	6	1.89	+	3.17	0.00648	0.0365
dendritic growth cone (GO:0044294)	13	6	1.89	+	3.17	0.00648	0.0366
presynaptic cytoskeleton (GO:0099569)	13	6	1.89	+	3.17	0.00648	0.0367
SCAR complex (GO:0031209)	13	6	1.89	+	3.17	0.00648	0.0368
clathrin coat of endocytic vesicle (GO:0030128)	13	6	1.89	+	3.17	0.00648	0.0369
platelet alpha granule (GO:0031091)	21	8	3.06	+	2.62	0.00693	0.0388
interstitial matrix (GO:0005614)	17	7	2.48	+	2.83	0.007	0.0391
mitochondrial ribosome (GO:0005761)	83	4	12.09	-	0.33	0.00762	0.0423
organellar ribosome (GO:0000313)	83	4	12.09	-	0.33	0.00762	0.0424
Golgi stack (GO:0005795)	129	30	18.79	+	1.6	0.00808	0.0448
hemidesmosome (GO:0030056)	10	5	1.46	+	3.43	0.00868	0.0477
paranodal junction (GO:0033010)	10	5	1.46	+	3.43	0.00868	0.0478
neuronal ribonucleoprotein granule (GO:0071598)	10	5	1.46	+	3.43	0.00868	0.0479

## Sheet: Top30
GO analysis	Rattus norvegicus - REFLIST (22825)	upload_1 (3324)	upload_1 (expected)	upload_1 (over/under)	upload_1 (fold Enrichment)	upload_1 (raw P-value)	upload_1 (FDR)	Sum=-log10(FDR)
synapse (GO:0045202)	1687	698	245.68	+	2.84	1.08e-174	1.06e-171	170.975
cellular anatomical entity (GO:0110165)	19054	3163	2774.83	+	1.14	1.32e-107	6.5e-105	104.187
nervous system development (GO:0007399)	2247	713	327.23	+	2.18	5.17e-107	8.67e-104	103.062
neuron projection (GO:0043005)	1577	559	229.66	+	2.43	2.15e-103	8.51e-101	100.07
intracellular anatomical structure (GO:0005622)	14224	2597	2071.44	+	1.25	2.82e-98	6.97e-96	95.1568
regulation of signaling (GO:0023051)	3450	933	502.42	+	1.86	7.87e-98	7.92e-95	94.1013
cell projection (GO:0042995)	2554	756	371.94	+	2.03	4.51e-97	9.92e-95	94.0035
regulation of cell communication (GO:0010646)	3448	929	502.13	+	1.85	3.7e-96	3.49e-93	92.4572
plasma membrane bounded cell projection (GO:0120025)	2471	730	359.85	+	2.03	8.61e-93	1.7e-90	89.7696
cellular component organization or biogenesis (GO:0071840)	5675	1304	826.45	+	1.58	3.89e-88	2.94e-85	84.5317
postsynapse (GO:0098794)	827	350	120.44	+	2.91	3.46e-87	6.22e-85	84.2062
regulation of localization (GO:0032879)	2201	654	320.53	+	2.04	3.46e-83	2.38e-80	79.6234
somatodendritic compartment (GO:0036477)	1152	422	167.77	+	2.52	7.97e-82	1.31e-79	78.8827
establishment of localization (GO:0051234)	3849	964	560.53	+	1.72	9.08e-81	5.96e-78	77.2248
detection of chemical stimulus involved in sensory perception (GO:0050907)	1164	1	169.51	-	< 0.01	6.31e-80	3.97e-77	76.4012
organelle (GO:0043226)	12986	2376	1891.15	+	1.26	4.2e-78	6.39e-76	75.1945
presynapse (GO:0098793)	750	315	109.22	+	2.88	2.89e-77	4.09e-75	74.3883
sensory perception of chemical stimulus (GO:0007606)	1299	8	189.17	-	0.04	1.28e-77	7.71e-75	74.1129
neurogenesis (GO:0022008)	1518	494	221.07	+	2.23	8.03e-76	4.33e-73	72.3635
axon (GO:0030424)	840	334	122.33	+	2.73	1.16e-74	1.53e-72	71.8153
endomembrane system (GO:0012505)	4075	987	593.44	+	1.66	2.93e-74	3.62e-72	71.4413
plasma membrane region (GO:0098590)	1366	457	198.93	+	2.3	5.05e-74	5.87e-72	71.2314
regulation of transport (GO:0051049)	1773	541	258.2	+	2.1	3.93e-72	2.05e-69	68.6882
cell differentiation (GO:0030154)	3679	909	535.77	+	1.7	5.92e-72	2.98e-69	68.5258
glutamatergic synapse (GO:0098978)	655	277	95.39	+	2.9	1.4e-68	1.53e-66	65.8153
generation of neurons (GO:0048699)	1298	431	189.03	+	2.28	2.12e-68	9.13e-66	65.0395
intracellular membrane-bounded organelle (GO:0043231)	11186	2090	1629.01	+	1.28	1.56e-67	1.62e-65	64.7905
sensory perception of smell (GO:0007608)	1141	7	166.16	-	0.04	4.65e-68	1.95e-65	64.71
intracellular organelle (GO:0043229)	12652	2294	1842.51	+	1.25	7.32e-67	7.24e-65	64.1403
dendritic tree (GO:0097447)	820	316	119.42	+	2.65	1.05e-66	9.88e-65	64.0052

## Sheet: 1-synapse
RAT|RGD=1359672|UniProtKB=Q5RK27	Slc12a7	Solute carrier family 12 member 7;Slc12a7;PTN000214919;orthologs	SOLUTE CARRIER FAMILY 12 MEMBER 7 (PTHR11827:SF47)	secondary carrier transporter(PC00258)	Rattus norvegicus
RAT|RGD=621576|UniProtKB=P81155	Vdac2	Voltage-dependent anion-selective channel protein 2;Vdac2;PTN000201980;orthologs	VOLTAGE-DEPENDENT ANION-SELECTIVE CHANNEL PROTEIN 2 (PTHR11743:SF12)	voltage-gated ion channel(PC00241)	Rattus norvegicus
RAT|RGD=3595|UniProtKB=P62271	Rps18	40S ribosomal protein S18;Rps18;PTN000093281;orthologs	40S RIBOSOMAL PROTEIN S18 (PTHR10871:SF3)	ribosomal protein(PC00202)	Rattus norvegicus
RAT|RGD=621358|UniProtKB=Q01956	Kcnc3	Potassium voltage-gated channel subfamily C member 3;Kcnc3;PTN000165527;orthologs	POTASSIUM VOLTAGE-GATED CHANNEL SUBFAMILY C MEMBER 3 (PTHR11537:SF184)	voltage-gated ion channel(PC00241)	Rattus norvegicus
RAT|RGD=3715|UniProtKB=P23977	Slc6a3	Sodium-dependent dopamine transporter;Slc6a3;PTN000178390;orthologs	SODIUM-DEPENDENT DOPAMINE TRANSPORTER (PTHR11616:SF38)	primary active transporter(PC00068)	Rattus norvegicus
RAT|RGD=67385|UniProtKB=Q8VGC3	Cacnb2	Voltage-dependent L-type calcium channel subunit beta-2;Cacnb2;PTN000214504;orthologs	VOLTAGE-DEPENDENT L-TYPE CALCIUM CHANNEL SUBUNIT BETA-2 (PTHR11824:SF9)	voltage-gated ion channel(PC00241)	Rattus norvegicus
RAT|RGD=3209|UniProtKB=P97686	Nrcam	Neuronal cell adhesion molecule;Nrcam;PTN000050954;orthologs	NEURONAL CELL ADHESION MOLECULE (PTHR10075:SF44)	scaffold/adaptor protein(PC00226)	Rattus norvegicus
RAT|RGD=3160|UniProtKB=P12839	Nefm	Neurofilament medium polypeptide;Nefm;PTN000581376;orthologs	NEUROFILAMENT MEDIUM POLYPEPTIDE (PTHR45652:SF3)	intermediate filament(PC00129)	Rattus norvegicus
RAT|RGD=621118|UniProtKB=Q62888	Nlgn2	Neuroligin-2;Nlgn2;PTN000168602;orthologs	NEUROLIGIN-2 (PTHR43903:SF3)	cell adhesion molecule(PC00069)	Rattus norvegicus
RAT|RGD=620065|UniProtKB=P97532	Mpst	3-mercaptopyruvate sulfurtransferase;Mpst;PTN000146179;orthologs	3-MERCAPTOPYRUVATE SULFURTRANSFERASE (PTHR11364:SF25)	transferase(PC00220)	Rattus norvegicus
RAT|RGD=727907|UniProtKB=Q9R1K2	Tenm2	Teneurin-2;Tenm2;PTN000131561;orthologs	TENEURIN-2 (PTHR11219:SF8)		Rattus norvegicus
RAT|RGD=620988|UniProtKB=Q6RJR6	Rtn3	Reticulon-3;Rtn3;PTN000107516;orthologs	RETICULON-3 (PTHR45799:SF4)		Rattus norvegicus
RAT|RGD=620156|UniProtKB=F1LM42	Ank2	Ankyrin 2;Ank2;PTN001191149;orthologs	ANKYRIN 2 (PTHR24173:SF61)	scaffold/adaptor protein(PC00226)	Rattus norvegicus
RAT|RGD=620048|UniProtKB=Q91V26	Sphk1	Sphingosine kinase 1;Sphk1;PTN000270665;orthologs	SPHINGOSINE KINASE 1 (PTHR12358:SF47)	kinase(PC00137)	Rattus norvegicus
RAT|RGD=628762|UniProtKB=Q9JIR3	Rims3	Regulating synaptic membrane exocytosis protein 3;Rims3;PTN000255333;orthologs	REGULATING SYNAPTIC MEMBRANE EXOCYTOSIS PROTEIN 3 (PTHR12157:SF25)	membrane traffic protein(PC00150)	Rattus norvegicus
RAT|RGD=2745|UniProtKB=P31423	Grm4	Metabotropic glutamate receptor 4;Grm4;PTN000624978;orthologs	METABOTROPIC GLUTAMATE RECEPTOR 4 (PTHR24060:SF23)	G-protein coupled receptor(PC00021)	Rattus norvegicus
RAT|RGD=621201|UniProtKB=P62890	Rpl30	60S ribosomal protein L30;Rpl30;PTN000154908;orthologs	60S RIBOSOMAL PROTEIN L30 (PTHR11449:SF1)	ribosomal protein(PC00202)	Rattus norvegicus
RAT|RGD=61904|UniProtKB=Q63475	Ptprn2	Receptor-type tyrosine-protein phosphatase N2;Ptprn2;PTN000439808;orthologs	RECEPTOR-TYPE TYROSINE-PROTEIN PHOSPHATASE N2 (PTHR46106:SF5)	protein phosphatase(PC00195)	Rattus norvegicus
RAT|RGD=1306458|UniProtKB=Q6Q0N0	Clstn1	Calsyntenin-1;Clstn1;PTN000365091;orthologs	CALSYNTENIN-1 (PTHR14139:SF4)	membrane traffic protein(PC00150)	Rattus norvegicus
RAT|RGD=1306053|UniProtKB=P69682	Necap1	Adaptin ear-binding coat-associated protein 1;Necap1;PTN000304027;orthologs	ADAPTIN EAR-BINDING COAT-ASSOCIATED PROTEIN 1 (PTHR12847:SF15)	ATP-binding cassette (ABC) transporter(PC00003)	Rattus norvegicus
RAT|RGD=3344|UniProtKB=P10687	Plcb1	1-phosphatidylinositol 4,5-bisphosphate phosphodiesterase beta-1;Plcb1;PTN000037019;orthologs	1-PHOSPHATIDYLINOSITOL 4,5-BISPHOSPHATE PHOSPHODIESTERASE BETA-1 (PTHR10336:SF12)	phospholipase(PC00186)	Rattus norvegicus
RAT|Ensembl=ENSRNOG00000005736.7|UniProtKB=A0A8I6A8I7	Eif1ax	Eukaryotic translation initiation factor 1A, X-linked;Eif1ax;PTN000494919;orthologs	EUKARYOTIC TRANSLATION INITIATION FACTOR 1A, X-LINKED (PTHR21668:SF31)	translation initiation factor(PC00224)	Rattus norvegicus
RAT|RGD=62078|UniProtKB=P49242	Rps3a	40S ribosomal protein S3a;Rps3a;PTN000216406;orthologs	40S RIBOSOMAL PROTEIN S3A (PTHR11830:SF28)	ribosomal protein(PC00202)	Rattus norvegicus
RAT|RGD=1303112|UniProtKB=A0A8I5ZWK8	Ly6g6e	Lymphocyte antigen 6 family member G6E;Ly6g6e;PTN000377818;orthologs	LYMPHOCYTE ANTIGEN 6 FAMILY MEMBER G6E (PTHR14569:SF0)		Rattus norvegicus
RAT|RGD=620391|UniProtKB=P97605	Efna5	Ephrin-A5;Efna5;PTN000139136;orthologs	EPHRIN-A5 (PTHR11304:SF33)	membrane-bound signaling molecule(PC00152)	Rattus norvegicus
RAT|RGD=3397|UniProtKB=P63319	Prkcg	Protein kinase C gamma type;Prkcg;PTN000684189;orthologs	PROTEIN KINASE C GAMMA TYPE (PTHR24356:SF162)	non-receptor serine/threonine protein kinase(PC00167)	Rattus norvegicus
RAT|RGD=620284|UniProtKB=P62815	Atp6v1b2	V-type proton ATPase subunit B, brain isoform;Atp6v1b2;PTN000389734;orthologs	V-TYPE PROTON ATPASE SUBUNIT B, BRAIN ISOFORM (PTHR43389:SF5)	ATP synthase(PC00002)	Rattus norvegicus
RAT|RGD=2933|UniProtKB=P29994	Itpr1	Inositol 1,4,5-trisphosphate receptor type 1;Itpr1;PTN000346580;orthologs	INOSITOL 1,4,5-TRISPHOSPHATE RECEPTOR TYPE 1 (PTHR13715:SF52)	ligand-gated ion channel(PC00141)	Rattus norvegicus
RAT|RGD=1309900|UniProtKB=A0A8I6AMT9	Dnajc6	DnaJ heat shock protein family (Hsp40) member C6;Dnajc6;PTN002353279;orthologs	TYROSINE-PROTEIN PHOSPHATASE AUXILIN-RELATED (PTHR23172:SF4)	membrane traffic protein(PC00150)	Rattus norvegicus
RAT|RGD=735066|UniProtKB=Q7TPB7	Mal2	MAL2A;Mal2;PTN000512319;orthologs	PROTEIN MAL2 (PTHR22776:SF42)	scaffold/adaptor protein(PC00226)	Rattus norvegicus
RAT|RGD=3797|UniProtKB=P09951	Syn1	Synapsin-1;Syn1;PTN000090124;orthologs	SYNAPSIN-1 (PTHR10841:SF24)	membrane trafficking regulatory protein(PC00151)	Rattus norvegicus
RAT|RGD=1587375|UniProtKB=G3V901	Ext1	Exostosin-1;Ext1;PTN000115229;orthologs	EXOSTOSIN-1 (PTHR11062:SF97)	glycosyltransferase(PC00111)	Rattus norvegicus
RAT|RGD=61855|UniProtKB=P62813	Gabra1	Gamma-aminobutyric acid receptor subunit alpha-1;Gabra1;PTN000436502;orthologs	GAMMA-AMINOBUTYRIC ACID RECEPTOR SUBUNIT ALPHA-1 (PTHR18945:SF514)	ligand-gated ion channel(PC00141)	Rattus norvegicus
RAT|RGD=620165|UniProtKB=Q8R5L7	Fgf14	Fibroblast growth factor 14;Fgf14;PTN000160164;orthologs	FIBROBLAST GROWTH FACTOR 14 (PTHR11486:SF18)	growth factor(PC00112)	Rattus norvegicus
RAT|RGD=2911|UniProtKB=P23565	Ina	Alpha-internexin;Ina;PTN000580201;orthologs	ALPHA-INTERNEXIN (PTHR45652:SF18)	intermediate filament(PC00129)	Rattus norvegicus
RAT|RGD=1359708|UniProtKB=Q66H91	Git2	ARF GTPase-activating protein GIT2;Git2;PTN000572277;orthologs	ARF GTPASE-ACTIVATING PROTEIN GIT2 (PTHR46097:SF4)		Rattus norvegicus
RAT|RGD=621511|UniProtKB=P24268	Ctsd	Cathepsin D;Ctsd;PTN000343015;orthologs	CATHEPSIN D (PTHR47966:SF42)	aspartic protease(PC00053)	Rattus norvegicus
RAT|RGD=1311419|UniProtKB=A0A8I5ZXT2	Dmtn	Dematin actin-binding protein;Dmtn;PTN000655076;orthologs	DEMATIN (PTHR24213:SF17)	actin or actin-binding cytoskeletal protein(PC00041)	Rattus norvegicus
RAT|RGD=621026|UniProtKB=P62282	Rps11	40S ribosomal protein S11;Rps11;PTN000078571;orthologs	40S RIBOSOMAL PROTEIN S11 (PTHR10744:SF9)	ribosomal protein(PC00202)	Rattus norvegicus
RAT|RGD=619857|UniProtKB=P35400	Grm7	Metabotropic glutamate receptor 7;Grm7;PTN000625009;orthologs	METABOTROPIC GLUTAMATE RECEPTOR 7 (PTHR24060:SF98)	G-protein coupled receptor(PC00021)	Rattus norvegicus
RAT|RGD=620135|UniProtKB=P84092	Ap2m1	AP-2 complex subunit mu;Ap2m1;PTN000242391;orthologs	AP-2 COMPLEX SUBUNIT MU (PTHR10529:SF236)	membrane traffic protein(PC00150)	Rattus norvegicus
RAT|RGD=628814|UniProtKB=M0RCN5	Fzd3	Frizzled class receptor 3;Fzd3;PTN001345488;orthologs	FRIZZLED-3 (PTHR11309:SF22)	transmembrane signal receptor(PC00197)	Rattus norvegicus
RAT|RGD=68386|UniProtKB=Q62784	Inpp4a	Inositol polyphosphate-4-phosphatase type I A;Inpp4a;PTN000257064;orthologs	INOSITOL POLYPHOSPHATE-4-PHOSPHATASE TYPE I A (PTHR12187:SF4)	phosphatase(PC00181)	Rattus norvegicus
RAT|RGD=61800|UniProtKB=P14842	Htr2a	5-hydroxytryptamine receptor 2A;Htr2a;PTN000664129;orthologs	5-HYDROXYTRYPTAMINE RECEPTOR 2A (PTHR24247:SF30)	G-protein coupled receptor(PC00021)	Rattus norvegicus
RAT|RGD=2492|UniProtKB=Q63155	Dcc	Netrin receptor DCC;Dcc;PTN000050660;orthologs	NETRIN RECEPTOR DCC (PTHR44170:SF8)	cell adhesion molecule(PC00069)	Rattus norvegicus
RAT|RGD=1308343|UniProtKB=D3ZFQ5	Cdh9	Cadherin 9;Cdh9;PTN000616462;orthologs	CADHERIN-9 (PTHR24027:SF99)	cadherin(PC00057)	Rattus norvegicus
RAT|RGD=620061|UniProtKB=O35413	Sorbs2	Sorbin and SH3 domain-containing protein 2;Sorbs2;PTN000070036;orthologs	DREBRIN-LIKE PROTEIN-RELATED (PTHR14167:SF56)	scaffold/adaptor protein(PC00226)	Rattus norvegicus
RAT|RGD=3383|UniProtKB=P20651	Ppp3cb	Serine_threonine-protein phosphatase 2B catalytic subunit beta isoform;Ppp3cb;PTN000185297;orthologs	SERINE_THREONINE-PROTEIN PHOSPHATASE 2B CATALYTIC SUBUNIT BETA ISOFORM (PTHR45673:SF7)	protein phosphatase(PC00195)	Rattus norvegicus
RAT|RGD=619969|UniProtKB=P04917	Srgn	Serglycin;Srgn;PTN000425267;orthologs	SERGLYCIN (PTHR17178:SF0)		Rattus norvegicus
RAT|RGD=62013|UniProtKB=Q62747	Syt7	Synaptotagmin-7;Syt7;PTN000002137;orthologs	SYNAPTOTAGMIN-7 (PTHR10024:SF344)	membrane trafficking regulatory protein(PC00151)	Rattus norvegicus
RAT|RGD=2928|UniProtKB=Q64632	Itgb4	Integrin beta-4;Itgb4;PTN000008828;orthologs	INTEGRIN BETA-4 (PTHR10082:SF42)	integrin(PC00126)	Rattus norvegicus
RAT|RGD=1560062|UniProtKB=F1LTF8	Lama4	Laminin subunit alpha 4;Lama4;PTN002549661;orthologs	LAMININ SUBUNIT ALPHA-4 (PTHR15036:SF47)	cell adhesion molecule(PC00069)	Rattus norvegicus
RAT|RGD=621395|UniProtKB=Q9Z1N3	Myo9a	Unconventional myosin-IXa;Myo9a;PTN000321022;orthologs	UNCONVENTIONAL MYOSIN-IXA (PTHR46184:SF3)		Rattus norvegicus
RAT|RGD=1309978|UniProtKB=D3ZE85	Frrs1l	DOMON domain-containing protein FRRS1L;Frrs1l;PTN001138412;orthologs	DOMON DOMAIN-CONTAINING PROTEIN FRRS1L (PTHR46902:SF1)		Rattus norvegicus
RAT|RGD=619722|UniProtKB=Q62768	Unc13a	Protein unc-13 homolog A;Unc13a;PTN000049898;orthologs	PROTEIN UNC-13 HOMOLOG A (PTHR10480:SF1)		Rattus norvegicus
RAT|RGD=621612|UniProtKB=P20068	Nts	Neurotensin_neuromedin N;Nts;PTN000394559;orthologs	NEUROTENSIN_NEUROMEDIN N (PTHR15356:SF0)		Rattus norvegicus
RAT|RGD=1309427|UniProtKB=Q3KRE8	Tubb2b	Tubulin beta-2B chain;Tubb2b;PTN000172959;orthologs	TUBULIN BETA-2B CHAIN (PTHR11588:SF330)	tubulin(PC00228)	Rattus norvegicus
RAT|RGD=727967|UniProtKB=Q7TSY2	Lhfpl4	LHFPL tetraspan subfamily member 4 protein;Lhfpl4;PTN000281209;orthologs	LHFPL TETRASPAN SUBFAMILY MEMBER 4 PROTEIN (PTHR12489:SF14)	scaffold/adaptor protein(PC00226)	Rattus norvegicus
RAT|RGD=1306828|UniProtKB=P31722	C1qc	Complement C1q subcomponent subunit C;C1qc;PTN002369634;orthologs	COMPLEMENT C1Q SUBCOMPONENT SUBUNIT C (PTHR15427:SF29)	scaffold/adaptor protein(PC00226)	Rattus norvegicus
RAT|RGD=1587119|UniProtKB=D3ZTT2	Lypd6	Ly6_PLAUR domain-containing protein 6;Lypd6;PTN001580625;orthologs	LY6_PLAUR DOMAIN-CONTAINING PROTEIN 6 (PTHR31171:SF0)		Rattus norvegicus
RAT|RGD=2661|UniProtKB=P04797	Gapdh	Glyceraldehyde-3-phosphate dehydrogenase;Gapdh;PTN000089608;orthologs	GLYCERALDEHYDE-3-PHOSPHATE DEHYDROGENASE (PTHR10836:SF111)	dehydrogenase(PC00092)	Rattus norvegicus
RAT|RGD=70957|UniProtKB=P54759	Epha7	Ephrin type-A receptor 7;Epha7;PTN000700172;orthologs	EPHRIN TYPE-A RECEPTOR 7 (PTHR46877:SF9)	transmembrane signal receptor(PC00197)	Rattus norvegicus
RAT|RGD=1309428|UniProtKB=D4A5L7	Slc35d3	Solute carrier family 35, member D3;Slc35d3;PTN002255162;orthologs	SOLUTE CARRIER FAMILY 35 MEMBER D3 (PTHR11132:SF282)	secondary carrier transporter(PC00258)	Rattus norvegicus
RAT|RGD=2707|UniProtKB=P13264	Gls	Glutaminase kidney isoform, mitochondrial;Gls;PTN000284031;orthologs	GLUTAMINASE KIDNEY ISOFORM, MITOCHONDRIAL (PTHR12544:SF49)	hydrolase(PC00121)	Rattus norvegicus
RAT|RGD=619922|UniProtKB=O08873	Madd	MAP kinase-activating death domain protein;Madd;PTN000313801;orthologs	MAP KINASE-ACTIVATING DEATH DOMAIN PROTEIN (PTHR13008:SF7)		Rattus norvegicus
RAT|RGD=3590|UniProtKB=Q62868	Rock2	Rho-associated protein kinase 2;Rock2;PTN000542137;orthologs	RHO-ASSOCIATED PROTEIN KINASE 2 (PTHR22988:SF28)	non-receptor serine/threonine protein kinase(PC00167)	Rattus norvegicus
RAT|RGD=3392|UniProtKB=P81377	Prkar1b	cAMP-dependent protein kinase type I-beta regulatory subunit;Prkar1b;PTN000180728;orthologs	CAMP-DEPENDENT PROTEIN KINASE TYPE I-BETA REGULATORY SUBUNIT (PTHR11635:SF126)	kinase modulator(PC00140)	Rattus norvegicus
RAT|RGD=735157|UniProtKB=Q6PCU2	Atp6v1e1	V-type proton ATPase subunit E 1;Atp6v1e1;PTN000172061;orthologs	V-TYPE PROTON ATPASE SUBUNIT E 1 (PTHR45715:SF2)		Rattus norvegicus
RAT|RGD=71000|UniProtKB=Q9JLT0	Myh10	Myosin-10;Myh10;PTN000320844;orthologs	MYOSIN-10 (PTHR45615:SF24)	actin or actin-binding cytoskeletal protein(PC00041)	Rattus norvegicus
RAT|RGD=3978|UniProtKB=P68511	Ywhah	14-3-3 protein eta;Ywhah;PTN000428973;orthologs	14-3-3 PROTEIN ETA (PTHR18860:SF16)	scaffold/adaptor protein(PC00226)	Rattus norvegicus
RAT|RGD=1589784|UniProtKB=G3V8A5	Vps35	Vacuolar protein sorting-associated protein 35;Vps35;PTN000120839;orthologs	VACUOLAR PROTEIN SORTING-ASSOCIATED PROTEIN 35 (PTHR11099:SF0)	membrane traffic protein(PC00150)	Rattus norvegicus
RAT|RGD=69436|UniProtKB=O55207	Synj2	Synaptojanin-2;Synj2;PTN000128379;orthologs	SYNAPTOJANIN-2 (PTHR11200:SF148)	phosphatase(PC00181)	Rattus norvegicus
RAT|RGD=3043|UniProtKB=P15205	Map1b	Microtubule-associated protein 1B;Map1b;PTN000353873;orthologs	MICROTUBULE-ASSOCIATED PROTEIN 1B (PTHR13843:SF5)	non-motor microtubule binding protein(PC00166)	Rattus norvegicus
RAT|RGD=1308539|UniProtKB=P56536	Kif5c	Kinesin heavy chain isoform 5C (Fragment);Kif5c;;orthologs			Rattus norvegicus
RAT|RGD=628697|UniProtKB=P35427	Rpl13a	60S ribosomal protein L13a;Rpl13a;PTN000166738;orthologs	60S RIBOSOMAL PROTEIN L13A (PTHR11545:SF3)	ribosomal protein(PC00202)	Rattus norvegicus
RAT|RGD=620223|UniProtKB=P97836	Dlgap1	Disks large-associated protein 1;Dlgap1;PTN000270047;orthologs	DISKS LARGE-ASSOCIATED PROTEIN 1 (PTHR12353:SF7)	scaffold/adaptor protein(PC00226)	Rattus norvegicus
RAT|RGD=628672|UniProtKB=P63057	Olfm3	Noelin-3;Olfm3;PTN000573653;orthologs	NOELIN-3 (PTHR23192:SF36)	structural protein(PC00211)	Rattus norvegicus
RAT|RGD=1305060|UniProtKB=A0A0G2JYF7	Ctnna1	Catenin alpha 2;Ctnna1;PTN000431745;orthologs	CATENIN ALPHA-2 (PTHR18914:SF23)	non-motor actin binding protein(PC00165)	Rattus norvegicus
RAT|RGD=3687|UniProtKB=Q63632	Slc12a4	Solute carrier family 12 member 4;Slc12a4;PTN000214989;orthologs	SOLUTE CARRIER FAMILY 12 MEMBER 4 (PTHR11827:SF46)	secondary carrier transporter(PC00258)	Rattus norvegicus
RAT|RGD=621191|UniProtKB=P83732	Rpl24	60S ribosomal protein L24;Rpl24;PTN000082513;orthologs	60S RIBOSOMAL PROTEIN L24 (PTHR10792:SF44)	ribosomal protein(PC00202)	Rattus norvegicus
RAT|RGD=68417|UniProtKB=P62168	Ncs1	Neuronal calcium sensor 1;Ncs1;PTN000550898;orthologs	NEURONAL CALCIUM SENSOR 1 (PTHR23055:SF195)	calmodulin-related(PC00061)	Rattus norvegicus
RAT|RGD=3143|UniProtKB=Q9QYF3	Myo5a	Unconventional myosin-Va;Myo5a;PTN000321288;orthologs	UNCONVENTIONAL MYOSIN-VA (PTHR13140:SF273)	actin binding motor protein(PC00040)	Rattus norvegicus
RAT|RGD=1585921|UniProtKB=D4A6D8	LRRTM1	Leucine-rich repeat transmembrane neuronal protein 1;Lrrtm1;PTN000689427;orthologs	LEUCINE-RICH REPEAT TRANSMEMBRANE NEURONAL PROTEIN 1 (PTHR24373:SF290)	transmembrane signal receptor(PC00197)	Rattus norvegicus
RAT|RGD=1561090|UniProtKB=A0A8I6A6R5	Ptprd	Protein tyrosine phosphatase, receptor type, D;Ptprd;PTN002317836;orthologs	RECEPTOR-TYPE TYROSINE-PROTEIN PHOSPHATASE DELTA (PTHR19134:SF430)	protein phosphatase(PC00195)	Rattus norvegicus
RAT|RGD=631368|UniProtKB=Q812E9	Gpm6a	Neuronal membrane glycoprotein M6-a;Gpm6a;PTN000188369;orthologs	NEURONAL MEMBRANE GLYCOPROTEIN M6-A (PTHR11683:SF4)	myelin protein(PC00161)	Rattus norvegicus
RAT|RGD=619745|UniProtKB=A0A8I6G502	Cdh13	Cadherin 13;Cdh13;PTN002370126;orthologs	CADHERIN-13 (PTHR24027:SF80)	cadherin(PC00057)	Rattus norvegicus
RAT|RGD=71048|UniProtKB=P62944	Ap2b1	AP-2 complex subunit beta;Ap2b1;PTN000123692;orthologs	AP-2 COMPLEX SUBUNIT BETA (PTHR11134:SF9)	membrane traffic protein(PC00150)	Rattus norvegicus
RAT|RGD=620820|UniProtKB=Q62818	Eif2b2	Translation initiation factor eIF-2B subunit beta;Eif2b2;PTN000028016;orthologs	TRANSLATION INITIATION FACTOR EIF-2B SUBUNIT BETA (PTHR45859:SF1)	translation initiation factor(PC00224)	Rattus norvegicus
RAT|RGD=2141|UniProtKB=P29975	Aqp1	Aquaporin-1;Aqp1;PTN000440678;orthologs	AQUAPORIN-1 (PTHR19139:SF161)	transporter(PC00227)	Rattus norvegicus
RAT|RGD=1564621|UniProtKB=D3ZJR6	Smcr8	SMCR8-C9orf72 complex subunit;Smcr8;PTN000771661;orthologs	GUANINE NUCLEOTIDE EXCHANGE PROTEIN SMCR8 (PTHR31334:SF1)		Rattus norvegicus
RAT|RGD=1308190|UniProtKB=B5DF89	Cul3	Cullin-3;Cul3;PTN000232353;orthologs	CULLIN-3 (PTHR11932:SF168)	ubiquitin-protein ligase(PC00234)	Rattus norvegicus
RAT|RGD=2744|UniProtKB=P31422	Grm3	Metabotropic glutamate receptor 3;Grm3;PTN000625031;orthologs	METABOTROPIC GLUTAMATE RECEPTOR 3 (PTHR24060:SF160)	G-protein coupled receptor(PC00021)	Rattus norvegicus
RAT|RGD=3801|UniProtKB=Q62876	Syngr1	Synaptogyrin-1;Syngr1;PTN000089974;orthologs	SYNAPTOGYRIN-1 (PTHR10838:SF7)	membrane trafficking regulatory protein(PC00151)	Rattus norvegicus
RAT|RGD=3391|UniProtKB=P09456	Prkar1a	cAMP-dependent protein kinase type I-alpha regulatory subunit;Prkar1a;PTN001360465;orthologs	CAMP-DEPENDENT PROTEIN KINASE TYPE I-ALPHA REGULATORY SUBUNIT (PTHR11635:SF129)	kinase modulator(PC00140)	Rattus norvegicus
RAT|RGD=1309958|UniProtKB=A0A0G2JT78	Rab6b	RAB6B, member RAS oncogene family;Rab6b;PTN002375113;orthologs	RAS-RELATED PROTEIN RAB-6B (PTHR24073:SF343)	small GTPase(PC00208)	Rattus norvegicus
RAT|RGD=70958|UniProtKB=P19492	Gria3	Glutamate receptor 3;Gria3;PTN000438148;orthologs	GLUTAMATE RECEPTOR 3 (PTHR18966:SF151)	transmembrane signal receptor(PC00197)	Rattus norvegicus
RAT|RGD=708520|UniProtKB=Q8CF97	Vcpip1	Deubiquitinating protein VCPIP1;Vcpip1;PTN000795550;orthologs	DEUBIQUITINATING PROTEIN VCPIP1 (PTHR14843:SF2)	cysteine protease(PC00081)	Rattus norvegicus
RAT|RGD=620777|UniProtKB=Q63259	Ptprn	Receptor-type tyrosine-protein phosphatase-like N;Ptprn;PTN000439785;orthologs	RECEPTOR-TYPE TYROSINE-PROTEIN PHOSPHATASE-LIKE N (PTHR46106:SF1)	protein phosphatase(PC00195)	Rattus norvegicus
RAT|RGD=628611|UniProtKB=Q8CH84	Elavl2	ELAV-like protein 2;Elavl2;PTN002365275;orthologs	ELAV-LIKE PROTEIN 2 (PTHR10352:SF12)	translation initiation factor(PC00224)	Rattus norvegicus
RAT|RGD=632281|UniProtKB=O35274	Ppp1r9b	Neurabin-2;Ppp1r9b;PTN000414442;orthologs	NEURABIN-2 (PTHR16154:SF24)		Rattus norvegicus
RAT|RGD=69286|UniProtKB=O54800	Cdh8	Cadherin-8;Cdh8;PTN000616792;orthologs	CADHERIN-8 (PTHR24027:SF273)	cadherin(PC00057)	Rattus norvegicus
RAT|RGD=2343|UniProtKB=P08483	Chrm3	Muscarinic acetylcholine receptor M3;Chrm3;PTN000665659;orthologs	MUSCARINIC ACETYLCHOLINE RECEPTOR M3 (PTHR24247:SF183)	G-protein coupled receptor(PC00021)	Rattus norvegicus
RAT|RGD=1565556|UniProtKB=P0C6S7	Anks1b	Ankyrin repeat and sterile alpha motif domain-containing protein 1B;Anks1b;PTN000652739;orthologs	ANKYRIN REPEAT AND STERILE ALPHA MOTIF DOMAIN-CONTAINING PROTEIN 1B (PTHR24174:SF3)	scaffold/adaptor protein(PC00226)	Rattus norvegicus
RAT|RGD=621153|UniProtKB=Q8R553	Clstn3	Calsyntenin-3;Clstn3;PTN000365070;orthologs	CALSYNTENIN-3 (PTHR14139:SF5)	membrane traffic protein(PC00150)	Rattus norvegicus
RAT|RGD=61306|UniProtKB=P42930	Hspb1	Heat shock protein beta-1;Hspb1;PTN000163179;orthologs	HEAT SHOCK PROTEIN BETA-1 (PTHR45640:SF7)	chaperone(PC00072)	Rattus norvegicus
RAT|RGD=1303238|UniProtKB=Q5EB76	Atp6v0e2	V-type proton ATPase subunit e 2;Atp6v0e2;PTN000262673;orthologs	V-TYPE PROTON ATPASE SUBUNIT E 2 (PTHR12263:SF2)	ATP synthase(PC00002)	Rattus norvegicus
RAT|RGD=1565106|UniProtKB=P23358	Rpl12	60S ribosomal protein L12;Rpl12;PTN000910345;orthologs	60S RIBOSOMAL PROTEIN L12 (PTHR11661:SF38)	ribosomal protein(PC00202)	Rattus norvegicus
RAT|RGD=3168|UniProtKB=P97526	Nf1	Neurofibromin;Nf1;PTN000022898;orthologs	NEUROFIBROMIN (PTHR10194:SF142)	GTPase-activating protein(PC00257)	Rattus norvegicus
RAT|RGD=1307379|UniProtKB=Q1AAU6	Asap1	Arf-GAP with SH3 domain, ANK repeat and PH domain-containing protein 1;Asap1;PTN000571993;orthologs	ARF-GAP WITH SH3 DOMAIN, ANK REPEAT AND PH DOMAIN-CONTAINING PROTEIN 1 (PTHR45854:SF2)		Rattus norvegicus
RAT|Ensembl=ENSRNOG00000038686.5|UniProtKB=A0A8I5ZVG9	Ap1s2	Adaptor-related protein complex 1, sigma 2 subunit;Ap1s2;PTN000204408;orthologs	AP-1 COMPLEX SUBUNIT SIGMA-2 (PTHR11753:SF19)	vesicle coat protein(PC00235)	Rattus norvegicus
RAT|RGD=3663|UniProtKB=P49187	Mapk10	Mitogen-activated protein kinase 10;Mapk10;PTN000622348;orthologs	MITOGEN-ACTIVATED PROTEIN KINASE 10 (PTHR24055:SF162)	non-receptor serine/threonine protein kinase(PC00167)	Rattus norvegicus
RAT|RGD=1309703|UniProtKB=D4A831	Adgrb3	Adhesion G protein-coupled receptor B3;Adgrb3;PTN000245496;orthologs	ADHESION G PROTEIN-COUPLED RECEPTOR B3 (PTHR12011:SF40)	G-protein coupled receptor(PC00021)	Rattus norvegicus
RAT|RGD=1308659|UniProtKB=B5DFK6	Ap3d1	Adaptor-related protein complex 3 subunit delta 1;Ap3d1;PTN000513044;orthologs	AP-3 COMPLEX SUBUNIT DELTA-1 (PTHR22781:SF12)	transporter(PC00227)	Rattus norvegicus
RAT|RGD=727806|UniProtKB=Q7TMB7	Plppr4	Phospholipid phosphatase-related protein type 4;Plppr4;PTN000018023;orthologs	PHOSPHOLIPID PHOSPHATASE-RELATED PROTEIN TYPE 4 (PTHR10165:SF13)	phosphatase(PC00181)	Rattus norvegicus
RAT|RGD=1303281|UniProtKB=Q6R556	Scgn	Secretagogin;Scgn;PTN000463277;orthologs	SECRETAGOGIN (PTHR19972:SF15)	calmodulin-related(PC00061)	Rattus norvegicus
RAT|RGD=2128|UniProtKB=P15943	Aplp2,Appl2	Amyloid beta precursor like protein 2;Aplp2;PTN001499876;orthologs	AMYLOID BETA PRECURSOR LIKE PROTEIN 2 (PTHR23103:SF14)	protease inhibitor(PC00191)	Rattus norvegicus
RAT|RGD=1309357|UniProtKB=D4A1J9	Lrfn5	Leucine-rich repeat and fibronectin type-III domain-containing protein 5;Lrfn5;PTN000690502;orthologs	LEUCINE-RICH REPEAT AND FIBRONECTIN TYPE-III DOMAIN-CONTAINING PROTEIN 5 (PTHR45842:SF10)	immunoglobulin superfamily cell adhesion molecule(PC00125)	Rattus norvegicus
RAT|RGD=1304996|UniProtKB=F1M4A4	Kif1a	Kinesin-like protein KIF1A;Kif1a;PTN001948067;orthologs	KINESIN-LIKE PROTEIN KIF1A (PTHR24115:SF361)	microtubule binding motor protein(PC00156)	Rattus norvegicus
RAT|RGD=1359461|UniProtKB=Q5YLM1	Dagla	Diacylglycerol lipase-alpha;Dagla;PTN000486559;orthologs	DIACYLGLYCEROL LIPASE-ALPHA (PTHR45792:SF8)	lipase(PC00143)	Rattus norvegicus
RAT|RGD=3704|UniProtKB=P11167	Slc2a1	Solute carrier family 2, facilitated glucose transporter member 1;Slc2a1;PTN000627488;orthologs	SOLUTE CARRIER FAMILY 2, FACILITATED GLUCOSE TRANSPORTER MEMBER 1 (PTHR23503:SF51)	secondary carrier transporter(PC00258)	Rattus norvegicus
RAT|RGD=1305263|UniProtKB=A0A8I5ZRL8	Asap2	ArfGAP with SH3 domain, ankyrin repeat and PH domain 2;Asap2;PTN000571962;orthologs	ARF-GAP WITH SH3 DOMAIN, ANK REPEAT AND PH DOMAIN-CONTAINING PROTEIN 2 (PTHR45854:SF4)		Rattus norvegicus
RAT|RGD=69279|UniProtKB=Q9R0T4	Cdh1	Cadherin-1;Cdh1;PTN000616426;orthologs	CADHERIN-1 (PTHR24027:SF319)	cadherin(PC00057)	Rattus norvegicus
RAT|RGD=620840|UniProtKB=Q8VHV7	Hnrnph1	Heterogeneous nuclear ribonucleoprotein H;Hnrnph1;PTN000360011;orthologs	HETEROGENEOUS NUCLEAR RIBONUCLEOPROTEIN H (PTHR13976:SF60)	RNA splicing factor(PC00148)	Rattus norvegicus
RAT|RGD=3960|UniProtKB=Q64259	Vhl	von Hippel-Lindau disease tumor suppressor;Vhl;PTN000389260;orthologs	VON HIPPEL-LINDAU DISEASE TUMOR SUPPRESSOR (PTHR15160:SF1)	ubiquitin-protein ligase(PC00234)	Rattus norvegicus
RAT|RGD=69222|UniProtKB=O88944	Kcnq3	Potassium voltage-gated channel subfamily KQT member 3;Kcnq3;PTN000165351;orthologs	POTASSIUM VOLTAGE-GATED CHANNEL SUBFAMILY KQT MEMBER 3 (PTHR11537:SF5)	voltage-gated ion channel(PC00241)	Rattus norvegicus
RAT|RGD=71026|UniProtKB=P38983	Rpsa	40S ribosomal protein SA;Rpsa;PTN000160756;orthologs	40S RIBOSOMAL PROTEIN SA-RELATED (PTHR11489:SF32)	ribosomal protein(PC00202)	Rattus norvegicus
RAT|RGD=628771|UniProtKB=A0A8I5ZLD3	Abi2	Abl-interactor 2;Abi2;PTN002235306;orthologs	ABL INTERACTOR 2 (PTHR10460:SF26)	scaffold/adaptor protein(PC00226)	Rattus norvegicus
RAT|RGD=621537|UniProtKB=Q9Z0U4	Gabbr1	Gamma-aminobutyric acid type B receptor subunit 1;Gabbr1;PTN000055034;orthologs	GAMMA-AMINOBUTYRIC ACID TYPE B RECEPTOR SUBUNIT 1 (PTHR10519:SF76)	G-protein coupled receptor(PC00021)	Rattus norvegicus
RAT|RGD=1311079|UniProtKB=D3ZN61	Lgi3	Leucine-rich repeat LGI family, member 3;Lgi3;PTN000688411;orthologs	LEUCINE-RICH REPEAT LGI FAMILY MEMBER 3 (PTHR24367:SF10)		Rattus norvegicus
RAT|RGD=620688|UniProtKB=Q9JKB0	Hcn1	Potassium_sodium hyperpolarization-activated cyclic nucleotide-gated channel 1;Hcn1;PTN000025423;orthologs	POTASSIUM_SODIUM HYPERPOLARIZATION-ACTIVATED CYCLIC NUCLEOTIDE-GATED CHANNEL 1 (PTHR45689:SF3)	ion channel(PC00133)	Rattus norvegicus
RAT|RGD=2353|UniProtKB=P09660	Ache	Acetylcholine receptor subunit epsilon;Chrne;PTN000435964;orthologs	ACETYLCHOLINE RECEPTOR SUBUNIT EPSILON (PTHR18945:SF59)	ligand-gated ion channel(PC00141)	Rattus norvegicus
RAT|RGD=1309727|UniProtKB=G3V9M2	Mapk8ip2	C-Jun-amino-terminal kinase-interacting protein 2;Mapk8ip2;PTN000132605;orthologs	C-JUN-AMINO-TERMINAL KINASE-INTERACTING PROTEIN 2 (PTHR47437:SF2)		Rattus norvegicus
RAT|RGD=620055|UniProtKB=Q91Z80	Ppfia4	Liprin-alpha-4 (Fragment);Ppfia4;PTN000287144;orthologs	LIPRIN-ALPHA-4 (PTHR12587:SF5)	scaffold/adaptor protein(PC00226)	Rattus norvegicus
RAT|RGD=1307035|UniProtKB=Q1WIM3	Cadm3	Cell adhesion molecule 3;Cadm3;PTN000589079;orthologs	CELL ADHESION MOLECULE 3 (PTHR45889:SF5)		Rattus norvegicus
RAT|RGD=620063|UniProtKB=Q99J82	Ilk	Integrin-linked protein kinase;Ilk;PTN000584254;orthologs	INTEGRIN-LINKED PROTEIN KINASE (PTHR44329:SF57)	non-receptor serine/threonine protein kinase(PC00167)	Rattus norvegicus
RAT|RGD=1561685|UniProtKB=Q4V7D3	Maco1	Macoilin;Maco1;PTN001410056;orthologs	MACOILIN (PTHR13289:SF6)	transporter(PC00227)	Rattus norvegicus
RAT|RGD=621024|UniProtKB=P63326	Rps10	40S ribosomal protein S10;Rps10;PTN000254471;orthologs	40S RIBOSOMAL PROTEIN S10 (PTHR12146:SF10)	ribosomal protein(PC00202)	Rattus norvegicus
RAT|RGD=1561761|UniProtKB=A0A1W2Q6G2	Il1rapl2	Interleukin 1 receptor accessory protein-like 2;Il1rapl2;PTN004318401;orthologs	X-LINKED INTERLEUKIN-1 RECEPTOR ACCESSORY PROTEIN-LIKE 2 (PTHR11890:SF10)	transmembrane signal receptor(PC00197)	Rattus norvegicus
RAT|RGD=621448|UniProtKB=Q920B6	Kcnk2	Potassium channel subfamily K member 2;Kcnk2;PTN000108918;orthologs	POTASSIUM CHANNEL SUBFAMILY K MEMBER 2 (PTHR11003:SF21)	ion channel(PC00133)	Rattus norvegicus
RAT|RGD=621178|UniProtKB=Q6PDV7	Rpl10	60S ribosomal protein L10;Rpl10;PTN000197772;orthologs	60S RIBOSOMAL PROTEIN L10 (PTHR11726:SF36)	ribosomal protein(PC00202)	Rattus norvegicus
RAT|RGD=1564008|UniProtKB=D4A3W8	Dact1	Dishevelled-binding antagonist of beta-catenin 1;Dact1;PTN000408488;orthologs	DAPPER HOMOLOG 1 (PTHR15919:SF12)		Rattus norvegicus
RAT|RGD=2091|UniProtKB=P09117	Aldoc	Fructose-bisphosphate aldolase C;Aldoc;PTN000179402;orthologs	FRUCTOSE-BISPHOSPHATE ALDOLASE C (PTHR11627:SF3)	aldolase(PC00044)	Rattus norvegicus
RAT|RGD=1310607|UniProtKB=P12749	Rpl26	60S ribosomal protein L26;Rpl26;PTN000124984;orthologs	60S RIBOSOMAL PROTEIN L26 (PTHR11143:SF11)	ribosomal protein(PC00202)	Rattus norvegicus
RAT|RGD=1589649|UniProtKB=P85969	Napb	Beta-soluble NSF attachment protein;Napb;PTN000349287;orthologs	BETA-SOLUBLE NSF ATTACHMENT PROTEIN (PTHR13768:SF12)	membrane traffic protein(PC00150)	Rattus norvegicus
RAT|RGD=1309455|UniProtKB=G3V9Q4	Stk38	Serine_threonine kinase 38;Stk38;PTN001554095;orthologs	SERINE_THREONINE-PROTEIN KINASE 38 (PTHR24356:SF221)	non-receptor serine/threonine protein kinase(PC00167)	Rattus norvegicus
RAT|RGD=620668|UniProtKB=Q9Z327	Synpo	Synaptopodin;Synpo;PTN000655456;orthologs	SYNAPTOPODIN (PTHR24217:SF13)	actin or actin-binding cytoskeletal protein(PC00041)	Rattus norvegicus
RAT|RGD=2176|UniProtKB=P11506	Atp2b2	Plasma membrane calcium-transporting ATPase 2;Atp2b2;PTN000643906;orthologs	PLASMA MEMBRANE CALCIUM-TRANSPORTING ATPASE 2 (PTHR24093:SF377)	primary active transporter(PC00068)	Rattus norvegicus
RAT|RGD=69276|UniProtKB=Q05140	Snap91	Clathrin coat assembly protein AP180;Snap91;PTN000536716;orthologs	CLATHRIN COAT ASSEMBLY PROTEIN AP180 (PTHR22951:SF4)	vesicle coat protein(PC00235)	Rattus norvegicus
RAT|RGD=621465|UniProtKB=Q63054	Ica1	Islet cell autoantigen 1;Ica1;PTN000017926;orthologs	ISLET CELL AUTOANTIGEN 1 (PTHR10164:SF3)		Rattus norvegicus
RAT|RGD=1596464|UniProtKB=D4A133	Atp6v1a	H(+)-transporting two-sector ATPase;Atp6v1a;PTN000389824;orthologs	V-TYPE PROTON ATPASE CATALYTIC SUBUNIT A (PTHR43607:SF1)	ATP synthase(PC00002)	Rattus norvegicus
RAT|RGD=3570|UniProtKB=P49803	Rgs7	Regulator of G-protein signaling 7;Rgs7;PTN000090440;orthologs	REGULATOR OF G-PROTEIN SIGNALING 7 (PTHR45746:SF7)		Rattus norvegicus
RAT|RGD=619824|UniProtKB=P50878	Rpl4	60S ribosomal protein L4;Rpl4;PTN000454646;orthologs	60S RIBOSOMAL PROTEIN L4 (PTHR19431:SF0)	ribosomal protein(PC00202)	Rattus norvegicus
RAT|RGD=621037|UniProtKB=P60868	Rps20	40S ribosomal protein S20;Rps20;PTN000193549;orthologs	40S RIBOSOMAL PROTEIN S20 (PTHR11700:SF37)	ribosomal protein(PC00202)	Rattus norvegicus
RAT|RGD=621183|UniProtKB=P84100	Rpl19	60S ribosomal protein L19;Rpl19;PTN000076613;orthologs	60S RIBOSOMAL PROTEIN L19 (PTHR10722:SF0)	ribosomal protein(PC00202)	Rattus norvegicus
RAT|RGD=1562952|UniProtKB=A0A8I6AE43	Erbin	Erbb2-interacting protein;Erbin;PTN002351998;orthologs	ERBB2-INTERACTING PROTEIN (PTHR23119:SF46)	scaffold/adaptor protein(PC00226)	Rattus norvegicus
RAT|RGD=1309715|UniProtKB=P98087	Cbln2	Cerebellin-2;Cbln2;PTN000531757;orthologs	CEREBELLIN-2 (PTHR22923:SF50)	scaffold/adaptor protein(PC00226)	Rattus norvegicus
RAT|RGD=68366|UniProtKB=Q62640	Glud1,Grid1	Glutamate receptor ionotropic, delta-1;Grid1;PTN000438353;orthologs	GLUTAMATE RECEPTOR IONOTROPIC, DELTA-1 (PTHR18966:SF108)	transmembrane signal receptor(PC00197)	Rattus norvegicus
RAT|RGD=2706|UniProtKB=P20781	Glrb	Glycine receptor subunit beta;Glrb;PTN000435746;orthologs	GLYCINE RECEPTOR SUBUNIT BETA (PTHR18945:SF29)	ligand-gated ion channel(PC00141)	Rattus norvegicus
RAT|RGD=1560104|UniProtKB=D4ABY0	Cplx3	Complexin 3;Cplx3;PTN000422987;orthologs	COMPLEXIN-3 (PTHR16705:SF5)		Rattus norvegicus
RAT|RGD=619860|UniProtKB=Q78P75	Dynll2	Dynein light chain 2, cytoplasmic;Dynll2;PTN000223383;orthologs	DYNEIN LIGHT CHAIN 2, CYTOPLASMIC (PTHR11886:SF35)	microtubule or microtubule-binding cytoskeletal protein(PC00157)	Rattus norvegicus
RAT|RGD=3452|UniProtKB=Q64605	Ptprs	Receptor-type tyrosine-protein phosphatase S;Ptprs;PTN001451721;orthologs	RECEPTOR-TYPE TYROSINE-PROTEIN PHOSPHATASE S (PTHR19134:SF543)	protein phosphatase(PC00195)	Rattus norvegicus
RAT|RGD=1306487|UniProtKB=P69735	Rab3gap1	Rab3 GTPase-activating protein catalytic subunit;Rab3gap1;PTN000484272;orthologs	RAB3 GTPASE-ACTIVATING PROTEIN CATALYTIC SUBUNIT (PTHR21422:SF9)	GTPase-activating protein(PC00257)	Rattus norvegicus
RAT|RGD=620157|UniProtKB=O70511	Ank3	Ankyrin-3;Ank3;PTN002380882;orthologs	ANKYRIN-3 (PTHR24126:SF46)		Rattus norvegicus
RAT|RGD=2081|UniProtKB=P47196	Akt1	RAC-alpha serine_threonine-protein kinase;Akt1;PTN000682378;orthologs	RAC-ALPHA SERINE_THREONINE-PROTEIN KINASE (PTHR24356:SF171)	non-receptor serine/threonine protein kinase(PC00167)	Rattus norvegicus
RAT|RGD=2256|UniProtKB=Q62736	Cald1	Non-muscle caldesmon;Cald1;PTN000436798;orthologs	CALDESMON (PTHR18949:SF0)	non-motor actin binding protein(PC00165)	Rattus norvegicus
RAT|RGD=2346|UniProtKB=P09483	Chrna4	Neuronal acetylcholine receptor subunit alpha-4;Chrna4;PTN000436119;orthologs	NEURONAL ACETYLCHOLINE RECEPTOR SUBUNIT ALPHA-4 (PTHR18945:SF401)	ligand-gated ion channel(PC00141)	Rattus norvegicus
RAT|RGD=68437|UniProtKB=O08875	Dclk1	Serine_threonine-protein kinase DCLK1;Dclk1;PTN000680677;orthologs	SERINE_THREONINE-PROTEIN KINASE DCLK1 (PTHR24347:SF401)	non-receptor serine/threonine protein kinase(PC00167)	Rattus norvegicus
RAT|RGD=3632|UniProtKB=P04775	Scn2a	Sodium channel protein type 2 subunit alpha;Scn2a;PTN000004486;orthologs	SODIUM CHANNEL PROTEIN TYPE 2 SUBUNIT ALPHA (PTHR10037:SF278)	voltage-gated ion channel(PC00241)	Rattus norvegicus
RAT|RGD=1589169|UniProtKB=Q63734	Kcnc4	Potassium voltage-gated channel subfamily C member 4;Kcnc4;PTN001355672;orthologs	POTASSIUM VOLTAGE-GATED CHANNEL SUBFAMILY C MEMBER 4 (PTHR11537:SF126)	voltage-gated ion channel(PC00241)	Rattus norvegicus
RAT|RGD=1308360|UniProtKB=F1M0Z1	Trio	Triple functional domain protein;Trio;PTN000518762;orthologs	TRIPLE FUNCTIONAL DOMAIN PROTEIN (PTHR22826:SF104)	guanyl-nucleotide exchange factor(PC00113)	Rattus norvegicus
RAT|RGD=620705|UniProtKB=O88801	Homer2	Homer protein homolog 2;Homer2;PTN000099662;orthologs	HOMER PROTEIN HOMOLOG 2 (PTHR10918:SF2)		Rattus norvegicus
RAT|RGD=2494|UniProtKB=P14173	Ddc	Aromatic-L-amino-acid decarboxylase;Ddc;PTN000242992;orthologs	AROMATIC-L-AMINO-ACID DECARBOXYLASE (PTHR11999:SF70)	decarboxylase(PC00089)	Rattus norvegicus
RAT|RGD=69250|UniProtKB=Q9QXQ7	Wnt5a	Protein Wnt-5a;Wnt5a;PTN000246854;orthologs	PROTEIN WNT-5A (PTHR12027:SF33)	intercellular signal molecule(PC00207)	Rattus norvegicus
RAT|RGD=619838|UniProtKB=Q9EPH8	Pabpc1	Polyadenylate-binding protein 1;Pabpc1;PTN000610141;orthologs	POLYADENYLATE-BINDING PROTEIN 1 (PTHR24012:SF409)	RNA metabolism protein(PC00031)	Rattus norvegicus
RAT|RGD=620851|UniProtKB=P16067	Npr2	Atrial natriuretic peptide receptor 2;Npr2;PTN000229062;orthologs	ATRIAL NATRIURETIC PEPTIDE RECEPTOR 2 (PTHR11920:SF508)	guanylate cyclase(PC00114)	Rattus norvegicus
RAT|RGD=62024|UniProtKB=P63324	Rps12	40S ribosomal protein S12;Rps12;PTN000217565;orthologs	40S RIBOSOMAL PROTEIN S12 (PTHR11843:SF38)	ribosomal protein(PC00202)	Rattus norvegicus
RAT|RGD=1563582|UniProtKB=D3ZJ86	Slc9a6	Sodium_hydrogen exchanger;Slc9a6;PTN000011817;orthologs	SODIUM_HYDROGEN EXCHANGER 6 (PTHR10110:SF94)	secondary carrier transporter(PC00258)	Rattus norvegicus
RAT|RGD=621193|UniProtKB=P17702	Rpl28	60S ribosomal protein L28;Rpl28;PTN000057409;orthologs	60S RIBOSOMAL PROTEIN L28 (PTHR10544:SF0)	ribosomal protein(PC00202)	Rattus norvegicus
RAT|RGD=1307395|UniProtKB=F1MAQ8	Pnisr	PNN-interacting serine and arginine-rich protein;Pnisr;PTN001267545;orthologs	ARGININE_SERINE-RICH PROTEIN PNISR (PTHR31518:SF3)		Rattus norvegicus
RAT|RGD=1304765|UniProtKB=A0A8I6AA94	Ano6	Anoctamin 6;Ano6;PTN002285171;orthologs	ANOCTAMIN-6 (PTHR12308:SF21)	ion channel(PC00133)	Rattus norvegicus
RAT|RGD=3804|UniProtKB=P29101	Syt2	Synaptotagmin-2;Syt2;PTN000001857;orthologs	SYNAPTOTAGMIN-2 (PTHR10024:SF223)	membrane trafficking regulatory protein(PC00151)	Rattus norvegicus
RAT|RGD=621714|UniProtKB=P16086	Sptan1	Spectrin alpha chain, non-erythrocytic 1;Sptan1;PTN000747268;orthologs	SPECTRIN ALPHA CHAIN, NON-ERYTHROCYTIC 1 (PTHR11915:SF427)	actin or actin-binding cytoskeletal protein(PC00041)	Rattus norvegicus
RAT|RGD=1559440|UniProtKB=A0A8I6ASE4	Cadps2	Calcium-dependent secretion activator 2;Cadps2;PTN000255652;orthologs	CALCIUM-DEPENDENT SECRETION ACTIVATOR 2 (PTHR12166:SF7)	membrane trafficking regulatory protein(PC00151)	Rattus norvegicus
RAT|RGD=1310419|UniProtKB=A0A8I6ALY8	Nipsnap1	Nipsnap homolog 1;Nipsnap1;PTN000470766;orthologs	PROTEIN NIPSNAP HOMOLOG 1 (PTHR21017:SF11)		Rattus norvegicus
RAT|RGD=3907|UniProtKB=P05371	Clu	Clusterin;Clu;PTN000103799;orthologs	CLUSTERIN (PTHR10970:SF1)		Rattus norvegicus
RAT|RGD=3691|UniProtKB=Q63344	Slc16a7	Monocarboxylate transporter 2;Slc16a7;PTN000144889;orthologs	MONOCARBOXYLATE TRANSPORTER 2 (PTHR11360:SF25)	transporter(PC00227)	Rattus norvegicus
RAT|RGD=708527|UniProtKB=P70587	Lrrc7	Leucine-rich repeat-containing protein 7;Lrrc7;PTN000568508;orthologs	LEUCINE-RICH REPEAT-CONTAINING PROTEIN 7 (PTHR23119:SF48)	scaffold/adaptor protein(PC00226)	Rattus norvegicus
RAT|RGD=1308038|UniProtKB=D3ZTB4	Vps11	Vacuolar protein sorting-associated protein 11 homolog;Vps11;PTN000595266;orthologs	VACUOLAR PROTEIN SORTING-ASSOCIATED PROTEIN 11 HOMOLOG (PTHR23323:SF24)	membrane trafficking regulatory protein(PC00151)	Rattus norvegicus
RAT|RGD=2868|UniProtKB=P08025	Igf1	Insulin-like growth factor I;Igf1;PTN000155825;orthologs	INSULIN-LIKE GROWTH FACTOR I (PTHR46845:SF1)	growth factor(PC00112)	Rattus norvegicus
RAT|RGD=3073|UniProtKB=Q794F9	Slc3a2	4F2 cell-surface antigen heavy chain;Slc3a2;PTN000040123;orthologs	4F2 CELL-SURFACE ANTIGEN HEAVY CHAIN (PTHR46673:SF1)		Rattus norvegicus
RAT|RGD=735119|UniProtKB=Q6P503	Atp6v1d	V-type proton ATPase subunit D;Atp6v1d;PTN000186849;orthologs	V-TYPE PROTON ATPASE SUBUNIT D (PTHR11671:SF1)	ATP synthase(PC00002)	Rattus norvegicus
RAT|RGD=1307331|UniProtKB=Q0HA29	Nmnat2	Nicotinamide_nicotinic acid mononucleotide adenylyltransferase 2;Nmnat2;PTN000247725;orthologs	NICOTINAMIDE_NICOTINIC ACID MONONUCLEOTIDE ADENYLYLTRANSFERASE 2 (PTHR12039:SF18)	nucleotidyltransferase(PC00174)	Rattus norvegicus
RAT|RGD=2300155|UniProtKB=F1M1E4	Pnkd	PNKD metallo-beta-lactamase domain-containing;Pnkd;PTN001377594;orthologs	HYDROLASE PNKD-RELATED (PTHR11935:SF116)		Rattus norvegicus
RAT|RGD=61910|UniProtKB=P62243	Rps8	40S ribosomal protein S8;Rps8;PTN000044524;orthologs	40S RIBOSOMAL PROTEIN S8 (PTHR10394:SF3)	ribosomal protein(PC00202)	Rattus norvegicus
RAT|RGD=1308681|UniProtKB=P62914	Rpl11	60S ribosomal protein L11;Rpl11;PTN000242081;orthologs	60S RIBOSOMAL PROTEIN L11 (PTHR11994:SF23)	ribosomal protein(PC00202)	Rattus norvegicus
RAT|RGD=1564527|UniProtKB=A0A8I5ZYJ0	Ptchd1	Patched domain-containing 1;Ptchd1;PTN000083715;orthologs	PATCHED DOMAIN-CONTAINING PROTEIN 1 (PTHR10796:SF36)	protein-binding activity modulator(PC00095)	Rattus norvegicus
RAT|RGD=619731|UniProtKB=Q9QYP1	Lrp4	Low-density lipoprotein receptor-related protein 4;Lrp4;PTN000056106;orthologs	LOW-DENSITY LIPOPROTEIN RECEPTOR-RELATED PROTEIN 4 (PTHR24270:SF5)	apolipoprotein(PC00052)	Rattus norvegicus
RAT|RGD=3781|UniProtKB=P62632	Eef1a2	Elongation factor 1-alpha 2;Eef1a2;PTN000562606;orthologs	ELONGATION FACTOR 1-ALPHA 2 (PTHR23115:SF228)	translation factor(PC00223)	Rattus norvegicus
RAT|RGD=619908|UniProtKB=A0A8I6ATH0	Braf	B-Raf proto-oncogene, serine_threonine kinase;Braf;PTN000584645;orthologs	SERINE_THREONINE-PROTEIN KINASE B-RAF (PTHR44329:SF240)	non-receptor serine/threonine protein kinase(PC00167)	Rattus norvegicus
RAT|RGD=735194|UniProtKB=Q6P6S0	Snap47	Synaptosomal-associated protein 47;Snap47;PTN000447765;orthologs	SYNAPTOSOMAL-ASSOCIATED PROTEIN 47 (PTHR19305:SF1)	SNARE protein(PC00034)	Rattus norvegicus
RAT|RGD=61907|UniProtKB=P62083	Rps7	40S ribosomal protein S7;Rps7;PTN000138881;orthologs	40S RIBOSOMAL PROTEIN S7 (PTHR11278:SF0)	ribosomal protein(PC00202)	Rattus norvegicus
RAT|RGD=2258|UniProtKB=P0DP30	Calm2	Calmodulin-2;Calm2;PTN004596986;orthologs	CALMODULIN-3 (PTHR23050:SF566)	calmodulin-related(PC00061)	Rattus norvegicus
RAT|RGD=1310826|UniProtKB=Q5M7U6	Actr2	Actin-related protein 2;Actr2;PTN000233618;orthologs	ACTIN-RELATED PROTEIN 2 (PTHR11937:SF37)	actin and actin related protein(PC00039)	Rattus norvegicus
RAT|RGD=1311931|UniProtKB=A0A0G2K3Y6	Cpeb4	Cytoplasmic polyadenylation element-binding protein 4;Cpeb4;PTN002289159;orthologs	CYTOPLASMIC POLYADENYLATION ELEMENT-BINDING PROTEIN 4 (PTHR12566:SF2)	mRNA polyadenylation factor(PC00146)	Rattus norvegicus
RAT|RGD=620277|UniProtKB=Q9Z2I7	Svop	Synaptic vesicle 2-related protein;Svop;PTN002783352;orthologs	SYNAPTIC VESICLE 2-RELATED PROTEIN (PTHR24064:SF655)	secondary carrier transporter(PC00258)	Rattus norvegicus
RAT|RGD=2138|UniProtKB=P02650	Apoe	Apolipoprotein E;Apoe;PTN000439020;orthologs	APOLIPOPROTEIN E (PTHR18976:SF2)	apolipoprotein(PC00052)	Rattus norvegicus
RAT|RGD=1311825|UniProtKB=A0A8I5ZY29	Usp14	Ubiquitin-specific peptidase 14;Usp14;PTN000607770;orthologs	UBIQUITIN CARBOXYL-TERMINAL HYDROLASE 14 (PTHR43982:SF1)	cysteine protease(PC00081)	Rattus norvegicus
RAT|RGD=61862|UniProtKB=P19491	Gria2	Glutamate receptor 2;Gria2;PTN000438099;orthologs	GLUTAMATE RECEPTOR 2 (PTHR18966:SF99)	transmembrane signal receptor(PC00197)	Rattus norvegicus
RAT|RGD=1307473|UniProtKB=Q5XIA7	Doc2g	Double C2-like domain-containing protein;Doc2g;PTN000002058;orthologs	DOUBLE C2-LIKE DOMAIN-CONTAINING PROTEIN GAMMA (PTHR45729:SF7)		Rattus norvegicus
RAT|RGD=1561817|UniProtKB=A0A0G2K490	Tnik	TRAF2 and NCK-interacting kinase;Tnik;PTN002390750;orthologs	TRAF2 AND NCK-INTERACTING PROTEIN KINASE (PTHR48015:SF41)	non-receptor serine/threonine protein kinase(PC00167)	Rattus norvegicus
RAT|RGD=70500|UniProtKB=P63086	Mapk1	Mitogen-activated protein kinase 1;Mapk1;PTN000622676;orthologs	MITOGEN-ACTIVATED PROTEIN KINASE 1 (PTHR24055:SF599)	non-receptor serine/threonine protein kinase(PC00167)	Rattus norvegicus
RAT|RGD=620880|UniProtKB=P35286	Rab13	Ras-related protein Rab-13;Rab13;PTN000635559;orthologs	RAS-RELATED PROTEIN RAB-13 (PTHR47980:SF42)		Rattus norvegicus
RAT|RGD=70992|UniProtKB=Q63754	Sncb	Beta-synuclein;Sncb;PTN000352434;orthologs	BETA-SYNUCLEIN (PTHR13820:SF4)	membrane trafficking regulatory protein(PC00151)	Rattus norvegicus
RAT|RGD=1307121|UniProtKB=P0CC10	Lrrc4b	Leucine-rich repeat-containing protein 4B;Lrrc4b;PTN000689078;orthologs	LEUCINE-RICH REPEAT-CONTAINING PROTEIN 4B (PTHR24369:SF102)	cell adhesion molecule(PC00069)	Rattus norvegicus
RAT|RGD=1311082|UniProtKB=Q5FVI6	Atp6v1c1	V-type proton ATPase subunit C 1;Atp6v1c1;PTN000015532;orthologs	V-TYPE PROTON ATPASE SUBUNIT C 1 (PTHR10137:SF5)	ATP synthase(PC00002)	Rattus norvegicus
RAT|RGD=1560026|UniProtKB=Q45R42	Lrrc4	Leucine-rich repeat-containing protein 4;Lrrc4;PTN000689054;orthologs	LEUCINE-RICH REPEAT-CONTAINING PROTEIN 4 (PTHR24369:SF9)	cell adhesion molecule(PC00069)	Rattus norvegicus
RAT|RGD=735105|UniProtKB=P21531	Rpl3	60S ribosomal protein L3;Rpl3;PTN000146094;orthologs	60S RIBOSOMAL PROTEIN L3 (PTHR11363:SF4)	ribosomal protein(PC00202)	Rattus norvegicus
RAT|RGD=1562830|UniProtKB=Q66HA6	Arl8b	ADP-ribosylation factor-like protein 8B;Arl8b;PTN000195218;orthologs	ADP-RIBOSYLATION FACTOR-LIKE PROTEIN 8B (PTHR45732:SF13)		Rattus norvegicus
RAT|RGD=71027|UniProtKB=P42264	Grik3	Glutamate receptor ionotropic, kainate 3;Grik3;PTN000438412;orthologs	GLUTAMATE RECEPTOR IONOTROPIC, KAINATE 3 (PTHR18966:SF174)	transmembrane signal receptor(PC00197)	Rattus norvegicus
RAT|RGD=1310301|UniProtKB=F7EUU4	Cops5	COP9 signalosome subunit 5;Cops5;PTN002234591;orthologs	COP9 SIGNALOSOME COMPLEX SUBUNIT 5 (PTHR10410:SF6)	translation initiation factor(PC00224)	Rattus norvegicus
RAT|RGD=68408|UniProtKB=Q99MZ8	Lasp1	LIM and SH3 domain protein 1;Lasp1;PTN001337066;orthologs	LIM AND SH3 DOMAIN PROTEIN 1 (PTHR46218:SF2)		Rattus norvegicus
RAT|RGD=1310957|UniProtKB=M0R9U3	Slitrk5	RCG37061;Slitrk5;PTN001556756;orthologs	SLIT AND NTRK-LIKE PROTEIN 5 (PTHR45773:SF5)	transmembrane signal receptor(PC00197)	Rattus norvegicus
RAT|RGD=1593785|UniProtKB=D4A7P2	Lrrtm2	Leucine-rich repeat transmembrane neuronal protein 2;Lrrtm2;PTN000688113;orthologs	LEUCINE-RICH REPEAT TRANSMEMBRANE NEURONAL PROTEIN 2 (PTHR45712:SF19)		Rattus norvegicus
RAT|RGD=1310103|UniProtKB=P0C5X8	Ttyh1	Protein tweety homolog 1;Ttyh1;PTN000276675;orthologs	PROTEIN TWEETY HOMOLOG 1 (PTHR12424:SF5)	ion channel(PC00133)	Rattus norvegicus
RAT|RGD=3821|UniProtKB=P22063	Cntn2	Contactin-2;Cntn2;PTN000051191;orthologs	CONTACTIN-2 (PTHR44170:SF28)	cell adhesion molecule(PC00069)	Rattus norvegicus
RAT|RGD=1308758|UniProtKB=Q5U2P2	Igsf11	Immunoglobulin superfamily member 11;Igsf11;PTN000260404;orthologs	IMMUNOGLOBULIN SUPERFAMILY MEMBER 11 (PTHR44699:SF1)	immunoglobulin(PC00123)	Rattus norvegicus
RAT|RGD=1306566|UniProtKB=A0A8I5ZQD4	Dst	Dystonin;Dst;PTN002276408;orthologs	DYSTONIN (PTHR23169:SF24)	intermediate filament binding protein(PC00130)	Rattus norvegicus
RAT|RGD=2558|UniProtKB=P50279	Stx2	Syntaxin-2;Stx2;PTN000461618;orthologs	SYNTAXIN-2 (PTHR19957:SF36)	SNARE protein(PC00034)	Rattus norvegicus
RAT|RGD=1308256|UniProtKB=D4A205	Apc2	APC regulator of WNT-signaling pathway 2;Apc2;PTN002289663;orthologs	ADENOMATOUS POLYPOSIS COLI PROTEIN 2 (PTHR12607:SF3)		Rattus norvegicus
RAT|RGD=620194|UniProtKB=P48768	Slc8a2	Sodium_calcium exchanger 2;Slc8a2;PTN000222646;orthologs	SODIUM_CALCIUM EXCHANGER 2 (PTHR11878:SF8)	secondary carrier transporter(PC00258)	Rattus norvegicus
RAT|RGD=1306434|UniProtKB=F1M386	Rapgef2	Rap guanine nucleotide exchange factor 2;Rapgef2;PTN000561283;orthologs	RAP GUANINE NUCLEOTIDE EXCHANGE FACTOR 2 (PTHR23113:SF217)	guanyl-nucleotide exchange factor(PC00113)	Rattus norvegicus
RAT|RGD=708517|UniProtKB=Q9WU70	Stxbp5	Syntaxin-binding protein 5;Stxbp5;PTN000028317;orthologs	SYNTAXIN-BINDING PROTEIN 5 (PTHR10241:SF22)	membrane trafficking regulatory protein(PC00151)	Rattus norvegicus
RAT|RGD=621865|UniProtKB=P97924	Kalrn	Kalirin;Kalrn;PTN000518720;orthologs	KALIRIN (PTHR22826:SF49)	guanyl-nucleotide exchange factor(PC00113)	Rattus norvegicus
RAT|RGD=1310506|UniProtKB=D4A062	Slitrk3	SLIT and NTRK-like family, member 3;Slitrk3;PTN000690461;orthologs	SLIT AND NTRK-LIKE PROTEIN 3 (PTHR45773:SF6)	transmembrane signal receptor(PC00197)	Rattus norvegicus
RAT|RGD=621869|UniProtKB=Q9Z1C8	Rapgef3	Rap guanine nucleotide exchange factor 3;Rapgef3;PTN000561172;orthologs	RAP GUANINE NUCLEOTIDE EXCHANGE FACTOR 3 (PTHR23113:SF24)	guanyl-nucleotide exchange factor(PC00113)	Rattus norvegicus
RAT|RGD=621219|UniProtKB=P51792	Clcn3	H(+)_Cl(-) exchange transporter 3;Clcn3;PTN000189425;orthologs	H(+)_CL(-) EXCHANGE TRANSPORTER 3 (PTHR45711:SF8)	ion channel(PC00133)	Rattus norvegicus
RAT|RGD=1310707|UniProtKB=F1M775	Diaph1	Protein diaphanous homolog 1;Diaph1;PTN001143995;orthologs	PROTEIN DIAPHANOUS HOMOLOG 1 (PTHR45691:SF4)	cytoskeletal protein(PC00085)	Rattus norvegicus
RAT|RGD=619921|UniProtKB=P61589	Rhoa	Transforming protein RhoA;Rhoa;PTN001530186;orthologs	TRANSFORMING PROTEIN RHOA (PTHR24072:SF153)	small GTPase(PC00208)	Rattus norvegicus
RAT|RGD=2223|UniProtKB=O88778	Bsn	Protein bassoon;Bsn;PTN000364336;orthologs	PROTEIN BASSOON (PTHR14113:SF1)		Rattus norvegicus
RAT|RGD=70991|UniProtKB=Q9Z1E1	Flot1	Flotillin-1;Flot1;PTN000351750;orthologs	FLOTILLIN-1 (PTHR13806:SF47)		Rattus norvegicus
RAT|RGD=1586163|UniProtKB=F1M3W5	Dmxl2	Dmx-like 2;Dmxl2;PTN001420985;orthologs	DMX-LIKE PROTEIN 2 (PTHR13950:SF13)		Rattus norvegicus
RAT|RGD=1311801|UniProtKB=D4ABK1	Syngr3	Synaptogyrin 3;Syngr3;PTN000089912;orthologs	SYNAPTOGYRIN-3 (PTHR10838:SF8)	membrane trafficking regulatory protein(PC00151)	Rattus norvegicus
RAT|RGD=620331|UniProtKB=P63004	Pafah1b1	Platelet-activating factor acetylhydrolase IB subunit alpha;Pafah1b1;PTN001483662;orthologs	PLATELET-ACTIVATING FACTOR ACETYLHYDROLASE IB SUBUNIT BETA (PTHR44129:SF1)		Rattus norvegicus
RAT|RGD=708454|UniProtKB=Q9Z1T4	Cnksr2	Connector enhancer of kinase suppressor of ras 2;Cnksr2;PTN000303743;orthologs	CONNECTOR ENHANCER OF KINASE SUPPRESSOR OF RAS 2 (PTHR12844:SF21)	scaffold/adaptor protein(PC00226)	Rattus norvegicus
RAT|RGD=68423|UniProtKB=Q62936	Dlg3	Disks large homolog 3;Dlg3;PTN000563581;orthologs	DISKS LARGE HOMOLOG 3 (PTHR23119:SF28)	scaffold/adaptor protein(PC00226)	Rattus norvegicus
RAT|RGD=1562717|UniProtKB=A0A8I6AGS4	Abi3bp	ABI family member 3-binding protein;Abi3bp;PTN001143154;orthologs	TARGET OF NESH-SH3 (PTHR23197:SF10)		Rattus norvegicus
RAT|RGD=621440|UniProtKB=Q63511	Kcnj9	G protein-activated inward rectifier potassium channel 3;Kcnj9;PTN000205797;orthologs	G PROTEIN-ACTIVATED INWARD RECTIFIER POTASSIUM CHANNEL 3 (PTHR11767:SF17)	ion channel(PC00133)	Rattus norvegicus
RAT|RGD=2244|UniProtKB=P54282	Cacna1a	Voltage-dependent P_Q-type calcium channel subunit alpha-1A;Cacna1a;PTN000004207;orthologs	VOLTAGE-DEPENDENT P_Q-TYPE CALCIUM CHANNEL SUBUNIT ALPHA-1A (PTHR45628:SF3)	voltage-gated ion channel(PC00241)	Rattus norvegicus
RAT|RGD=628737|UniProtKB=P31647	Slc6a11	Sodium- and chloride-dependent GABA transporter 3;Slc6a11;PTN000177981;orthologs	SODIUM- AND CHLORIDE-DEPENDENT GABA TRANSPORTER 3 (PTHR11616:SF124)	primary active transporter(PC00068)	Rattus norvegicus
RAT|RGD=620310|UniProtKB=P52481	Cap2	Adenylyl cyclase-associated protein 2;Cap2;PTN001319835;orthologs	ADENYLYL CYCLASE-ASSOCIATED PROTEIN 2 (PTHR10652:SF2)	actin or actin-binding cytoskeletal protein(PC00041)	Rattus norvegicus
RAT|RGD=1306716|UniProtKB=P31720	C1qa	Complement C1q subcomponent subunit A;C1qa;PTN002368593;orthologs	COMPLEMENT C1Q SUBCOMPONENT SUBUNIT A (PTHR15427:SF26)	scaffold/adaptor protein(PC00226)	Rattus norvegicus
RAT|RGD=628803|UniProtKB=Q8VHX0	Cacng3	Voltage-dependent calcium channel gamma-3 subunit;Cacng3;PTN000251141;orthologs	VOLTAGE-DEPENDENT CALCIUM CHANNEL GAMMA-3 SUBUNIT (PTHR12107:SF5)	voltage-gated ion channel(PC00241)	Rattus norvegicus
RAT|RGD=3742|UniProtKB=P16975	Sparc	SPARC;Sparc;PTN000355759;orthologs	SPARC (PTHR13866:SF6)	extracellular matrix glycoprotein(PC00100)	Rattus norvegicus
RAT|RGD=619715|UniProtKB=Q02563	Sv2a	Synaptic vesicle glycoprotein 2A;Sv2a;PTN000629496;orthologs	SYNAPTIC VESICLE GLYCOPROTEIN 2A (PTHR23511:SF11)		Rattus norvegicus
RAT|RGD=3717|UniProtKB=Q01728	Slc8a1	Sodium_calcium exchanger 1;Slc8a1;PTN000222706;orthologs	SODIUM_CALCIUM EXCHANGER 1 (PTHR11878:SF6)	secondary carrier transporter(PC00258)	Rattus norvegicus
RAT|RGD=1306361|UniProtKB=F1M7B8	Ube3a	Ubiquitin-protein ligase E3A;Ube3a;PTN000134694;orthologs	UBIQUITIN-PROTEIN LIGASE E3A (PTHR45622:SF60)	ubiquitin-protein ligase(PC00234)	Rattus norvegicus
RAT|RGD=621361|UniProtKB=Q62845	Cntn4	Contactin-4;Cntn4;PTN000051277;orthologs	CONTACTIN-4 (PTHR10075:SF63)	scaffold/adaptor protein(PC00226)	Rattus norvegicus
RAT|RGD=2959|UniProtKB=P48550	Kcnj6	G protein-activated inward rectifier potassium channel 2;Kcnj6;PTN000205845;orthologs	G PROTEIN-ACTIVATED INWARD RECTIFIER POTASSIUM CHANNEL 2 (PTHR11767:SF19)	ion channel(PC00133)	Rattus norvegicus
RAT|RGD=3638|UniProtKB=O88420	Scn8a	Sodium channel protein type 8 subunit alpha;Scn8a;PTN000004384;orthologs	SODIUM CHANNEL PROTEIN TYPE 8 SUBUNIT ALPHA (PTHR10037:SF23)	voltage-gated ion channel(PC00241)	Rattus norvegicus
RAT|RGD=621305|UniProtKB=Q64542	Atp2b4	Plasma membrane calcium-transporting ATPase 4;Atp2b4;PTN000643831;orthologs	PLASMA MEMBRANE CALCIUM-TRANSPORTING ATPASE 4 (PTHR24093:SF435)	primary active transporter(PC00068)	Rattus norvegicus
RAT|RGD=1311335|UniProtKB=G3V6N7	Slc12a6	Solute carrier family 12, member 6;Slc12a6;PTN000214967;orthologs	SOLUTE CARRIER FAMILY 12 MEMBER 6 (PTHR11827:SF66)	secondary carrier transporter(PC00258)	Rattus norvegicus
RAT|RGD=620759|UniProtKB=P62882	Gnb5	Guanine nucleotide-binding protein subunit beta-5;Gnb5;PTN001459501;orthologs	GUANINE NUCLEOTIDE-BINDING PROTEIN SUBUNIT BETA-5 (PTHR19850:SF36)	heterotrimeric G-protein(PC00117)	Rattus norvegicus
RAT|RGD=1565055|UniProtKB=D3ZWS0	Scrib	Scribble planar cell polarity protein;Scrib;PTN000568577;orthologs	PROTEIN SCRIBBLE HOMOLOG (PTHR23119:SF44)	scaffold/adaptor protein(PC00226)	Rattus norvegicus
RAT|RGD=2845|UniProtKB=P19327	Htr1a	5-hydroxytryptamine receptor 1A;Htr1a;PTN000664356;orthologs	5-HYDROXYTRYPTAMINE RECEPTOR 1A (PTHR24247:SF20)	G-protein coupled receptor(PC00021)	Rattus norvegicus
RAT|RGD=1310053|UniProtKB=Q5U2S1	Ndfip1	NEDD4 family-interacting protein 1;Ndfip1;PTN000333717;orthologs	NEDD4 FAMILY-INTERACTING PROTEIN 1 (PTHR13396:SF3)		Rattus norvegicus
RAT|RGD=621169|UniProtKB=Q925C0	Syt5	Synaptotagmin-9;Syt9;PTN000001799;orthologs	SYNAPTOTAGMIN-9 (PTHR10024:SF180)	membrane trafficking regulatory protein(PC00151)	Rattus norvegicus
RAT|RGD=620907|UniProtKB=Q5XI34	Ppp2r1a	Protein phosphatase 2 (Formerly 2A), regulatory subunit A (PR 65), alpha isoform, isoform CRA_a;Ppp2r1a;PTN000068684;orthologs	SERINE_THREONINE-PROTEIN PHOSPHATASE 2A 65 KDA REGULATORY SUBUNIT A ALPHA ISOFORM (PTHR10648:SF2)	phosphatase modulator(PC00184)	Rattus norvegicus
RAT|RGD=2194|UniProtKB=P55068	Bcan	Brevican core protein;Bcan;PTN000515732;orthologs	BREVICAN CORE PROTEIN (PTHR22804:SF41)	extracellular matrix glycoprotein(PC00100)	Rattus norvegicus
RAT|RGD=1310999|UniProtKB=Q6AYP5	Cadm1	Cell adhesion molecule 1;Cadm1;PTN002358448;orthologs	CELL ADHESION MOLECULE 1 (PTHR45889:SF2)		Rattus norvegicus
RAT|RGD=619839|UniProtKB=Q66HL2	Cttn	Src substrate cortactin;Cttn;PTN000089232;orthologs	SRC SUBSTRATE CORTACTIN (PTHR10829:SF15)	non-motor actin binding protein(PC00165)	Rattus norvegicus
RAT|RGD=1307100|UniProtKB=F1LVK0	RGD1307100	Similar to RIKEN cDNA D630029K19;RGD1307100;PTN002420080;orthologs	TRANSMEMBRANE PROTEIN KIAA1109 (PTHR31640:SF1)		Rattus norvegicus
RAT|RGD=621447|UniProtKB=Q9Z2T2	Kcnk1	Potassium channel subfamily K member 1;Kcnk1;PTN000108627;orthologs	POTASSIUM CHANNEL SUBFAMILY K MEMBER 1 (PTHR11003:SF59)	ion channel(PC00133)	Rattus norvegicus
RAT|RGD=1311556|UniProtKB=B5DFJ4	Vps18	Vacuolar protein sorting-associated protein 18 homolog;Vps18;PTN000595195;orthologs	VACUOLAR PROTEIN SORTING-ASSOCIATED PROTEIN 18 HOMOLOG (PTHR23323:SF26)	membrane trafficking regulatory protein(PC00151)	Rattus norvegicus
RAT|RGD=735164|UniProtKB=Q6RVG2	Slc4a8	Electroneutral sodium bicarbonate exchanger 1;Slc4a8;PTN001351390;orthologs	ELECTRONEUTRAL SODIUM BICARBONATE EXCHANGER 1 (PTHR11453:SF37)	secondary carrier transporter(PC00258)	Rattus norvegicus
RAT|RGD=619999|UniProtKB=O54861	Sort1	Sortilin;Sort1;PTN000250946;orthologs	SORTILIN (PTHR12106:SF23)	membrane traffic protein(PC00150)	Rattus norvegicus
RAT|RGD=2710|UniProtKB=P09606	Glul	Glutamine synthetase;Glul;PTN001462450;orthologs	GLUTAMINE SYNTHETASE (PTHR20852:SF45)	ligase(PC00142)	Rattus norvegicus
RAT|RGD=3028|UniProtKB=P30009	Marcks	Myristoylated alanine-rich C-kinase substrate;Marcks;PTN000372053;orthologs	MYRISTOYLATED ALANINE-RICH C-KINASE SUBSTRATE (PTHR14353:SF9)		Rattus norvegicus
RAT|RGD=3214|UniProtKB=Q03351	Ntrk3	NT-3 growth factor receptor;Ntrk3;PTN000699884;orthologs	NT-3 GROWTH FACTOR RECEPTOR (PTHR24416:SF66)	transmembrane signal receptor(PC00197)	Rattus norvegicus
RAT|RGD=61993|UniProtKB=Q99JE6	Plcb3	1-phosphatidylinositol 4,5-bisphosphate phosphodiesterase beta-3;Plcb3;PTN000036972;orthologs	1-PHOSPHATIDYLINOSITOL 4,5-BISPHOSPHATE PHOSPHODIESTERASE BETA-3 (PTHR10336:SF11)	phospholipase(PC00186)	Rattus norvegicus
RAT|RGD=621520|UniProtKB=O88658	Kif1b	Kinesin-like protein KIF1B;Kif1b;PTN000648724;orthologs	KINESIN-LIKE PROTEIN KIF1B (PTHR24115:SF328)	microtubule binding motor protein(PC00156)	Rattus norvegicus
RAT|RGD=3802|UniProtKB=P07825	Syp	Synaptophysin;Syp;PTN000033964;orthologs	SYNAPTOPHYSIN (PTHR10306:SF10)	membrane trafficking regulatory protein(PC00151)	Rattus norvegicus
RAT|RGD=1559576|UniProtKB=D3ZFM3	Slc35f1	Similar to solute carrier family 35, member F1 (Predicted);Slc35f1;PTN000369387;orthologs	SOLUTE CARRIER FAMILY 35 MEMBER F1 (PTHR14233:SF10)		Rattus norvegicus
RAT|RGD=628805|UniProtKB=Q8VHW8	Cacng5	Voltage-dependent calcium channel gamma-5 subunit;Cacng5;PTN001383380;orthologs	VOLTAGE-DEPENDENT CALCIUM CHANNEL GAMMA-5 SUBUNIT (PTHR12107:SF4)	voltage-gated ion channel(PC00241)	Rattus norvegicus
RAT|RGD=67378|UniProtKB=P13596	Ncam1	Neural cell adhesion molecule 1;Ncam1;PTN000050616;orthologs	NEURAL CELL ADHESION MOLECULE 1 (PTHR12231:SF239)	immunoglobulin superfamily cell adhesion molecule(PC00125)	Rattus norvegicus
RAT|RGD=620981|UniProtKB=P47728	Calb2	Calretinin;Calb2;PTN000463250;orthologs	CALRETININ (PTHR19972:SF4)	calmodulin-related(PC00061)	Rattus norvegicus
RAT|RGD=621040|UniProtKB=P62850	Rps24	40S ribosomal protein S24;Rps24;PTN000052069;orthologs	40S RIBOSOMAL PROTEIN S24 (PTHR10496:SF7)	ribosomal protein(PC00202)	Rattus norvegicus
RAT|RGD=1308895|UniProtKB=A0A0G2K618	Large1	LARGE xylosyl- and glucuronyltransferase 1;Large1;PTN002284335;orthologs	XYLOSYL- AND GLUCURONYLTRANSFERASE LARGE1 (PTHR12270:SF48)	glycosyltransferase(PC00111)	Rattus norvegicus
RAT|RGD=3250|UniProtKB=P35465	Pak1	Serine_threonine-protein kinase PAK 1;Pak1;PTN000685362;orthologs	SERINE_THREONINE-PROTEIN KINASE PAK 1 (PTHR48015:SF20)	non-receptor serine/threonine protein kinase(PC00167)	Rattus norvegicus
RAT|RGD=2738|UniProtKB=Q00960	Grin2b	Glutamate receptor ionotropic, NMDA 2B;Grin2b;PTN000438233;orthologs	GLUTAMATE RECEPTOR IONOTROPIC, NMDA 2B (PTHR18966:SF382)	transmembrane signal receptor(PC00197)	Rattus norvegicus
RAT|RGD=2319947|UniProtKB=D4AAZ6	Rpl37a	60S ribosomal protein L37a;Rpl37a;PTN008490144;orthologs	60S RIBOSOMAL PROTEIN L37A (PTHR48188:SF5)	ribosomal protein(PC00202)	Rattus norvegicus
RAT|RGD=61899|UniProtKB=O54698	Slc29a1	Equilibrative nucleoside transporter 1;Slc29a1;PTN000035769;orthologs	EQUILIBRATIVE NUCLEOSIDE TRANSPORTER 1 (PTHR10332:SF9)	transporter(PC00227)	Rattus norvegicus
RAT|RGD=1309402|UniProtKB=P11250	Rpl34	60S ribosomal protein L34;Rpl34;PTN000079632;orthologs	60S RIBOSOMAL PROTEIN L34 (PTHR46595:SF2)	ribosomal protein(PC00202)	Rattus norvegicus
RAT|RGD=1304566|UniProtKB=P0C5H6	Igsf9	Protein turtle homolog A;Igsf9;PTN000051751;orthologs	PROTEIN TURTLE HOMOLOG A (PTHR12231:SF244)	immunoglobulin superfamily cell adhesion molecule(PC00125)	Rattus norvegicus
RAT|RGD=61880|UniProtKB=P63025	Vamp3	Vesicle-associated membrane protein 3;Vamp3;PTN000474173;orthologs	VESICLE-ASSOCIATED MEMBRANE PROTEIN 3 (PTHR45701:SF6)	membrane traffic protein(PC00150)	Rattus norvegicus
RAT|RGD=1309285|UniProtKB=F1LTE0	Tanc2	Protein TANC2;Tanc2;PTN002381536;orthologs	PROTEIN TANC2 (PTHR24166:SF21)	scaffold/adaptor protein(PC00226)	Rattus norvegicus
RAT|RGD=2769|UniProtKB=P20595	Gucy1b1	Guanylate cyclase soluble subunit beta-1;Gucy1b1;PTN000229305;orthologs	GUANYLATE CYCLASE SOLUBLE SUBUNIT BETA-1 (PTHR45655:SF2)	guanylate cyclase(PC00114)	Rattus norvegicus
RAT|RGD=621275|UniProtKB=P61751	Arf4	ADP-ribosylation factor 4;Arf4;PTN000195870;orthologs	ADP-RIBOSYLATION FACTOR 4 (PTHR11711:SF110)	G-protein(PC00020)	Rattus norvegicus
RAT|RGD=1305550|UniProtKB=A0A8I5YC99	Eps15	Epidermal growth factor receptor pathway substrate 15;Eps15;PTN000131229;orthologs	EPIDERMAL GROWTH FACTOR RECEPTOR SUBSTRATE 15 (PTHR11216:SF54)	membrane traffic protein(PC00150)	Rattus norvegicus
RAT|RGD=621173|UniProtKB=A0A8I5ZM12	Anxa7	Annexin A7;Anxa7;PTN000052838;orthologs	ANNEXIN A7 (PTHR10502:SF102)	calcium-binding protein(PC00060)	Rattus norvegicus
RAT|RGD=2648|UniProtKB=P20236	Gabra3	Gamma-aminobutyric acid receptor subunit alpha-3;Gabra3;PTN000436582;orthologs	GAMMA-AMINOBUTYRIC ACID RECEPTOR SUBUNIT ALPHA-3 (PTHR18945:SF216)	ligand-gated ion channel(PC00141)	Rattus norvegicus
RAT|RGD=71015|UniProtKB=P18484	Ap2a2	AP-2 complex subunit alpha-2;Ap2a2;PTN000512934;orthologs	AP-2 COMPLEX SUBUNIT ALPHA-2 (PTHR22780:SF30)	membrane traffic protein(PC00150)	Rattus norvegicus
RAT|RGD=1584466|UniProtKB=A0A8I6GJY7	Snx9	Sorting nexin 9;Snx9;PTN001316297;orthologs	SORTING NEXIN-9 (PTHR45827:SF2)	scaffold/adaptor protein(PC00226)	Rattus norvegicus
RAT|RGD=621705|UniProtKB=Q8VHN2	Grin3b	Glutamate receptor ionotropic, NMDA 3B;Grin3b;PTN000438013;orthologs	GLUTAMATE RECEPTOR IONOTROPIC, NMDA 3B (PTHR18966:SF364)	transmembrane signal receptor(PC00197)	Rattus norvegicus
RAT|RGD=1309741|UniProtKB=Q568Y7	Olfm2	Noelin-2;Olfm2;PTN000573737;orthologs	NOELIN-2 (PTHR23192:SF27)	structural protein(PC00211)	Rattus norvegicus
RAT|RGD=2490|UniProtKB=P11030	Dbi	Acyl-CoA-binding protein;Dbi;PTN000593147;orthologs	ACYL-COA-BINDING PROTEIN (PTHR23310:SF54)	transfer/carrier protein(PC00219)	Rattus norvegicus
RAT|RGD=708533|UniProtKB=Q9JIR1	Rimbp2	RIMS-binding protein 2;Rimbp2;PTN000369458;orthologs	RIMS-BINDING PROTEIN 2 (PTHR14234:SF18)	scaffold/adaptor protein(PC00226)	Rattus norvegicus
RAT|RGD=1309653|UniProtKB=A0A8I5ZW41	Ptprt	Protein tyrosine phosphatase, receptor type, T;Ptprt;PTN001451752;orthologs	RECEPTOR-TYPE TYROSINE-PROTEIN PHOSPHATASE T (PTHR19134:SF208)	protein phosphatase(PC00195)	Rattus norvegicus
RAT|RGD=2364|UniProtKB=P11442	Cltc	Clathrin heavy chain 1;Cltc;PTN000033500;orthologs	CLATHRIN HEAVY CHAIN 1 (PTHR10292:SF7)	vesicle coat protein(PC00235)	Rattus norvegicus
RAT|RGD=61936|UniProtKB=Q9R0W2	Slc22a2	Solute carrier family 22 member 2;Slc22a2;PTN002782776;orthologs	SOLUTE CARRIER FAMILY 22 MEMBER 2 (PTHR24064:SF432)	secondary carrier transporter(PC00258)	Rattus norvegicus
RAT|RGD=1309902|UniProtKB=Q2VUH7	Dixdc1	Dixin;Dixdc1;PTN000093849;orthologs	DIXIN (PTHR10878:SF22)	scaffold/adaptor protein(PC00226)	Rattus norvegicus
RAT|RGD=621594|UniProtKB=Q9QUL6	Nsf	Vesicle-fusing ATPase;Nsf;PTN000554910;orthologs	VESICLE-FUSING ATPASE (PTHR23078:SF3)	membrane traffic protein(PC00150)	Rattus norvegicus
RAT|RGD=708372|UniProtKB=Q8K3M6	Cast,Erc2	ERC protein 2;Erc2;PTN000429293;orthologs	ERC PROTEIN 2 (PTHR18861:SF3)	membrane traffic protein(PC00150)	Rattus norvegicus
RAT|RGD=10059729|UniProtKB=F1LVS1	Baiap3	BAI1-associated protein 3;Baiap3;PTN000385310;orthologs	BAI1-ASSOCIATED PROTEIN 3 (PTHR45999:SF1)		Rattus norvegicus
RAT|RGD=2958|UniProtKB=P63251	Kcnj3	G protein-activated inward rectifier potassium channel 1;Kcnj3;PTN000205714;orthologs	G PROTEIN-ACTIVATED INWARD RECTIFIER POTASSIUM CHANNEL 1 (PTHR11767:SF16)	ion channel(PC00133)	Rattus norvegicus
RAT|RGD=2513|UniProtKB=P39052	Dnm2	Dynamin-2;Dnm2;PTN000170187;orthologs	DYNAMIN-2 (PTHR11566:SF23)	membrane traffic protein(PC00150)	Rattus norvegicus
RAT|RGD=620770|UniProtKB=P82471	Gnaq	Guanine nucleotide-binding protein G(q) subunit alpha;Gnaq;PTN000026474;orthologs	GUANINE NUCLEOTIDE-BINDING PROTEIN G(Q) SUBUNIT ALPHA (PTHR10218:SF316)	heterotrimeric G-protein(PC00117)	Rattus norvegicus
RAT|RGD=1564195|UniProtKB=D3ZFB6	Prrt2	Proline-rich transmembrane protein 2;Prrt2;PTN000383603;orthologs	PROLINE-RICH TRANSMEMBRANE PROTEIN 2 (PTHR14948:SF20)	scaffold/adaptor protein(PC00226)	Rattus norvegicus
RAT|RGD=61966|UniProtKB=P18508	Gabrg2	Gamma-aminobutyric acid receptor subunit gamma-2;Gabrg2;PTN000436385;orthologs	GAMMA-AMINOBUTYRIC ACID RECEPTOR SUBUNIT GAMMA-2 (PTHR18945:SF498)	ligand-gated ion channel(PC00141)	Rattus norvegicus
RAT|RGD=69411|UniProtKB=Q9QY17	Pacsin2	Protein kinase C and casein kinase substrate in neurons 2 protein;Pacsin2;PTN000103038;orthologs	PROTEIN KINASE C AND CASEIN KINASE SUBSTRATE IN NEURONS PROTEIN 2 (PTHR23065:SF14)	actin or actin-binding cytoskeletal protein(PC00041)	Rattus norvegicus
RAT|RGD=735169|UniProtKB=P05426	Rpl7	60S ribosomal protein L7;Rpl7;PTN000162852;orthologs	60S RIBOSOMAL PROTEIN L7 (PTHR11524:SF12)	ribosomal protein(PC00202)	Rattus norvegicus
RAT|RGD=621182|UniProtKB=P12001	Rpl18	60S ribosomal protein L18;Rpl18;PTN000101238;orthologs	60S RIBOSOMAL PROTEIN L18 (PTHR10934:SF2)	ribosomal protein(PC00202)	Rattus norvegicus
RAT|RGD=1305021|UniProtKB=A0A8I6AK94	Ppfia2	PTPRF-interacting protein alpha 2;Ppfia2;PTN000287162;orthologs	LIPRIN-ALPHA-2 (PTHR12587:SF6)	scaffold/adaptor protein(PC00226)	Rattus norvegicus
RAT|RGD=619737|UniProtKB=Q9WVB1	Rab6a	Ras-related protein Rab-6A;Rab6a;PTN000633634;orthologs	RAS-RELATED PROTEIN RAB-6A-RELATED (PTHR24073:SF1089)	small GTPase(PC00208)	Rattus norvegicus
RAT|RGD=1305520|UniProtKB=P0C1X8	Aak1	AP2-associated protein kinase 1;Aak1;PTN000540003;orthologs	AP2-ASSOCIATED PROTEIN KINASE 1 (PTHR47907:SF3)		Rattus norvegicus
RAT|RGD=69340|UniProtKB=P07171	Calb1	Calbindin;Calb1;PTN000463302;orthologs	CALBINDIN (PTHR19972:SF14)	calmodulin-related(PC00061)	Rattus norvegicus
RAT|RGD=1311496|UniProtKB=A0A8I6A6U2	Spock1	Sparc_osteonectin, cwcv and kazal-like domains proteoglycan 1;Spock1;PTN000247628;orthologs	SPARC_OSTEONECTIN, CWCV AND KAZAL-LIKE DOMAINS PROTEOGLYCAN 1 (PTHR12352:SF25)	calmodulin-related(PC00061)	Rattus norvegicus
RAT|RGD=620307|UniProtKB=O55173	Pdpk1,Pdk1	3-phosphoinositide-dependent protein kinase 1;Pdpk1;PTN000682514;orthologs	3-PHOSPHOINOSITIDE-DEPENDENT PROTEIN KINASE 1-RELATED (PTHR24356:SF163)	non-receptor serine/threonine protein kinase(PC00167)	Rattus norvegicus
RAT|RGD=621031|UniProtKB=P62250	Rps16	40S ribosomal protein S16;Rps16;PTN001471168;orthologs	40S RIBOSOMAL PROTEIN S16 (PTHR21569:SF16)	ribosomal protein(PC00202)	Rattus norvegicus
RAT|RGD=62037|UniProtKB=Q63053	Arc	Activity-regulated cytoskeleton-associated protein;Arc;PTN000409809;orthologs	ACTIVITY-REGULATED CYTOSKELETON-ASSOCIATED PROTEIN (PTHR15962:SF0)		Rattus norvegicus
RAT|RGD=2342|UniProtKB=P08482	Chrm1	Muscarinic acetylcholine receptor M1;Chrm1;PTN000665615;orthologs	MUSCARINIC ACETYLCHOLINE RECEPTOR M1 (PTHR24247:SF182)	G-protein coupled receptor(PC00021)	Rattus norvegicus
RAT|RGD=69364|UniProtKB=P04774	Scn1a	Sodium channel protein type 1 subunit alpha;Scn1a;PTN000004458;orthologs	SODIUM CHANNEL PROTEIN TYPE 1 SUBUNIT ALPHA (PTHR10037:SF280)	voltage-gated ion channel(PC00241)	Rattus norvegicus
RAT|Ensembl=ENSRNOG00000018951.8|UniProtKB=A0A8I5ZZ86	Col4a5	Collagen, type IV, alpha 5;Col4a5;PTN002369649;orthologs	COLLAGEN ALPHA-5(IV) CHAIN (PTHR24023:SF1029)	extracellular matrix structural protein(PC00103)	Rattus norvegicus
RAT|RGD=3782|UniProtKB=P70483	Strn	Striatin;Strn;PTN000402161;orthologs	STRIATIN (PTHR15653:SF2)		Rattus norvegicus
RAT|RGD=3389|UniProtKB=P27791	Prkaca	cAMP-dependent protein kinase catalytic subunit alpha;Prkaca;PTN000682600;orthologs	CAMP-DEPENDENT PROTEIN KINASE CATALYTIC SUBUNIT ALPHA (PTHR24353:SF82)	non-receptor serine/threonine protein kinase(PC00167)	Rattus norvegicus
RAT|RGD=1560259|UniProtKB=A1A5P9	Magee1	Melanoma-associated antigen E1;Magee1;PTN000200715;orthologs	MELANOMA-ASSOCIATED ANTIGEN E1 (PTHR11736:SF9)	scaffold/adaptor protein(PC00226)	Rattus norvegicus
RAT|RGD=1563119|UniProtKB=A0A096MJY4	Mef2c	Myocyte-specific enhancer factor 2C;Mef2c;PTN002278508;orthologs	MYOCYTE-SPECIFIC ENHANCER FACTOR 2C (PTHR11945:SF145)	MADS box transcription factor(PC00250)	Rattus norvegicus
RAT|RGD=620084|UniProtKB=Q8R4C0	Capn5	Calpain-5;Capn5;PTN000022152;orthologs	CALPAIN-5 (PTHR10183:SF402)	cysteine protease(PC00081)	Rattus norvegicus
RAT|RGD=61843|UniProtKB=P62961	Ybx1	Y-box-binding protein 1;Ybx1;PTN000166574;orthologs	Y-BOX-BINDING PROTEIN 1 (PTHR11544:SF68)		Rattus norvegicus
RAT|RGD=1309312|UniProtKB=Q1M168	Atcay	Caytaxin;Atcay;PTN000251551;orthologs	CAYTAXIN (PTHR12112:SF9)	phosphodiesterase(PC00185)	Rattus norvegicus
RAT|RGD=621394|UniProtKB=P63081	Atp6v0c	V-type proton ATPase 16 kDa proteolipid subunit c;Atp6v0c;PTN000029627;orthologs	V-TYPE PROTON ATPASE 16 KDA PROTEOLIPID SUBUNIT C (PTHR10263:SF5)	ATP synthase(PC00002)	Rattus norvegicus
RAT|RGD=621151|UniProtKB=Q8VDA1	Clstn2	Calsyntenin-2;Clstn2;PTN000365114;orthologs	CALSYNTENIN-2 (PTHR14139:SF3)	membrane traffic protein(PC00150)	Rattus norvegicus
RAT|RGD=3242|UniProtKB=P49651	P2ry1	P2Y purinoceptor 1;P2ry1;PTN000660657;orthologs	P2Y PURINOCEPTOR 1 (PTHR24231:SF2)	G-protein coupled receptor(PC00021)	Rattus norvegicus
RAT|RGD=621270|UniProtKB=P84079	Arf1	ADP-ribosylation factor 1;Arf1;PTN000195950;orthologs	ADP-RIBOSYLATION FACTOR 1 (PTHR11711:SF357)	G-protein(PC00020)	Rattus norvegicus
RAT|RGD=1564359|UniProtKB=Q5M7W5	Map4	Microtubule-associated protein 4;Map4;PTN000161239;orthologs	MICROTUBULE-ASSOCIATED PROTEIN 4 (PTHR11501:SF16)	non-motor microtubule binding protein(PC00166)	Rattus norvegicus
RAT|RGD=3528|UniProtKB=P63012	Rab3a	Ras-related protein Rab-3A;Rab3a;PTN000635522;orthologs	RAS-RELATED PROTEIN RAB-3A (PTHR47980:SF9)		Rattus norvegicus
RAT|RGD=621267|UniProtKB=O08700	Vps45	Vacuolar protein sorting-associated protein 45;Vps45;PTN000187936;orthologs	VACUOLAR PROTEIN SORTING-ASSOCIATED PROTEIN 45 (PTHR11679:SF3)	membrane trafficking regulatory protein(PC00151)	Rattus norvegicus
RAT|RGD=3455|UniProtKB=Q62656	Ptprz1	Receptor-type tyrosine-protein phosphatase zeta;Ptprz1;PTN000439504;orthologs	RECEPTOR-TYPE TYROSINE-PROTEIN PHOSPHATASE ZETA (PTHR19134:SF461)	protein phosphatase(PC00195)	Rattus norvegicus
RAT|RGD=3803|UniProtKB=P21707	Syt1	Synaptotagmin-1;Syt1;PTN000001891;orthologs	SYNAPTOTAGMIN-1 (PTHR10024:SF239)	membrane trafficking regulatory protein(PC00151)	Rattus norvegicus
RAT|RGD=70495|UniProtKB=Q01986	Map2k1	Dual specificity mitogen-activated protein kinase kinase 1;Map2k1;PTN000684596;orthologs	DUAL SPECIFICITY MITOGEN-ACTIVATED PROTEIN KINASE KINASE 1 (PTHR48013:SF5)	non-receptor serine/threonine protein kinase(PC00167)	Rattus norvegicus
RAT|RGD=620835|UniProtKB=O88923	Adgrl2	Adhesion G protein-coupled receptor L2;Adgrl2;PTN000245225;orthologs	ADHESION G PROTEIN-COUPLED RECEPTOR L2 (PTHR12011:SF61)	G-protein coupled receptor(PC00021)	Rattus norvegicus
RAT|RGD=1562618|UniProtKB=B0BN13	Insyn1	Inhibitory synaptic factor 1;Insyn1;PTN000790412;orthologs	INHIBITORY SYNAPTIC FACTOR 1 (PTHR15917:SF3)		Rattus norvegicus
RAT|RGD=1565416|UniProtKB=A0A0G2JUI0	Tln2	Talin 2;Tln2;PTN000463467;orthologs	TALIN-2 (PTHR19981:SF34)		Rattus norvegicus
RAT|RGD=1561954|UniProtKB=Q5BJU7	Wasf1	Wiskott-Aldrich syndrome protein family member 1;Wasf1;PTN001402654;orthologs	WISKOTT-ALDRICH SYNDROME PROTEIN FAMILY MEMBER 1 (PTHR12902:SF8)	non-motor actin binding protein(PC00165)	Rattus norvegicus
RAT|RGD=3980|UniProtKB=P63102	Ywhaz	14-3-3 protein zeta_delta;Ywhaz;PTN000429084;orthologs	14-3-3 PROTEIN ZETA_DELTA (PTHR18860:SF7)	scaffold/adaptor protein(PC00226)	Rattus norvegicus
RAT|RGD=1310974|UniProtKB=D4A2I9	Sorcs3	Sortilin-related VPS10 domain-containing receptor 3;Sorcs3;PTN000250985;orthologs	VPS10 DOMAIN-CONTAINING RECEPTOR SORCS3 (PTHR12106:SF10)	membrane traffic protein(PC00150)	Rattus norvegicus
RAT|RGD=620163|UniProtKB=P61150	Fgf12	Fibroblast growth factor 12;Fgf12;PTN000160092;orthologs	FIBROBLAST GROWTH FACTOR 12 (PTHR11486:SF17)	growth factor(PC00112)	Rattus norvegicus
RAT|RGD=2955|UniProtKB=P25122	Kcnc1	Potassium voltage-gated channel subfamily C member 1;Kcnc1;PTN000165555;orthologs	POTASSIUM VOLTAGE-GATED CHANNEL SUBFAMILY C MEMBER 1 (PTHR11537:SF87)	voltage-gated ion channel(PC00241)	Rattus norvegicus
RAT|RGD=621750|UniProtKB=Q9EPA0	Drp2	Dystrophin-related protein 2;Drp2;PTN002544465;orthologs	DYSTROPHIN-RELATED PROTEIN 2 (PTHR12268:SF16)	ubiquitin-protein ligase(PC00234)	Rattus norvegicus
RAT|RGD=628866|UniProtKB=Q8CJH6	Npas4	Neuronal PAS domain-containing protein 4;Npas4;PTN000548970;orthologs	NEURONAL PAS DOMAIN-CONTAINING PROTEIN 4 (PTHR23043:SF24)	basic helix-loop-helix transcription factor(PC00055)	Rattus norvegicus
RAT|RGD=1309528|UniProtKB=Q5M821	Ppm1h	Protein phosphatase 1H;Ppm1h;PTN000353291;orthologs	PROTEIN PHOSPHATASE 1H (PTHR13832:SF287)	protein phosphatase(PC00195)	Rattus norvegicus
RAT|RGD=1585016|UniProtKB=A0A8I5Y6E8	Adam22	ADAM metallopeptidase domain 22;Adam22;PTN000935531;orthologs	DISINTEGRIN AND METALLOPROTEINASE DOMAIN-CONTAINING PROTEIN 22 (PTHR11905:SF14)	metalloprotease(PC00153)	Rattus norvegicus
RAT|RGD=1310167|UniProtKB=A0A8I6AIN6	Eea1	Early endosome antigen 1;Eea1;PTN002353212;orthologs	EARLY ENDOSOME ANTIGEN 1 (PTHR23164:SF17)	membrane trafficking regulatory protein(PC00151)	Rattus norvegicus
RAT|RGD=1311013|UniProtKB=D3ZXT1	Lrrc4c	Leucine rich repeat containing 4C (Predicted), isoform CRA_a;Lrrc4c;PTN000689271;orthologs	LEUCINE-RICH REPEAT-CONTAINING PROTEIN 4C (PTHR24369:SF8)	cell adhesion molecule(PC00069)	Rattus norvegicus
RAT|RGD=621056|UniProtKB=Q62764	Ybx3	Y-box-binding protein 3;Ybx3;PTN000166544;orthologs	Y-BOX-BINDING PROTEIN 3 (PTHR11544:SF14)		Rattus norvegicus
RAT|RGD=1310786|UniProtKB=A0A8I5ZNW7	Ano1	Anoctamin 1;Ano1;PTN000267502;orthologs	ANOCTAMIN-1 (PTHR12308:SF13)	ion channel(PC00133)	Rattus norvegicus
RAT|RGD=2651|UniProtKB=P63079	Gabrb3	Gamma-aminobutyric acid receptor subunit beta-3;Gabrb3;PTN000435222;orthologs	GAMMA-AMINOBUTYRIC ACID RECEPTOR SUBUNIT BETA-3 (PTHR18945:SF571)	ligand-gated ion channel(PC00141)	Rattus norvegicus
RAT|RGD=69406|UniProtKB=Q9JKS6	Pclo	Protein piccolo;Pclo;PTN000364359;orthologs	PROTEIN PICCOLO (PTHR14113:SF6)		Rattus norvegicus
RAT|RGD=1303064|UniProtKB=Q6MG58	Ly6g6d	Lymphocyte antigen 6 complex locus protein G6d;Ly6g6d;PTN000792709;orthologs	LYMPHOCYTE ANTIGEN 6 COMPLEX LOCUS PROTEIN G6D (PTHR32286:SF9)		Rattus norvegicus
RAT|RGD=628597|UniProtKB=Q8K4T4	Filip1	Filamin-A-interacting protein 1;Filip1;PTN000570673;orthologs	FILAMIN-A-INTERACTING PROTEIN 1 (PTHR23166:SF3)		Rattus norvegicus
RAT|RGD=1308889|UniProtKB=A0A8I5ZPP7	Lama2	Laminin subunit alpha 2;Lama2;PTN000743019;orthologs	LAMININ SUBUNIT ALPHA-2 (PTHR10574:SF291)	extracellular matrix protein(PC00102)	Rattus norvegicus
RAT|RGD=2676|UniProtKB=P50398	Gdi1	Rab GDP dissociation inhibitor alpha;Gdi1;PTN000209493;orthologs	RAB GDP DISSOCIATION INHIBITOR ALPHA (PTHR11787:SF3)	G-protein modulator(PC00022)	Rattus norvegicus
RAT|RGD=3159|UniProtKB=P16884	Nefh	Neurofilament heavy polypeptide;Nefh;PTN000575863;orthologs	NEUROFILAMENT HEAVY POLYPEPTIDE (PTHR23214:SF1)		Rattus norvegicus
RAT|RGD=2347|UniProtKB=P20420	Chrna5	Neuronal acetylcholine receptor subunit alpha-5;Chrna5;PTN000436171;orthologs	NEURONAL ACETYLCHOLINE RECEPTOR SUBUNIT ALPHA-5 (PTHR18945:SF76)	ligand-gated ion channel(PC00141)	Rattus norvegicus
RAT|RGD=621303|UniProtKB=P11505	Atp2b1	Plasma membrane calcium-transporting ATPase 1;Atp2b1;PTN000643864;orthologs	PLASMA MEMBRANE CALCIUM-TRANSPORTING ATPASE 1 (PTHR24093:SF245)	primary active transporter(PC00068)	Rattus norvegicus
RAT|RGD=69285|UniProtKB=P45592	Cfl1	Cofilin-1;Cfl1;PTN000227313;orthologs	COFILIN-1 (PTHR11913:SF17)	non-motor actin binding protein(PC00165)	Rattus norvegicus
RAT|RGD=1560646|UniProtKB=A0A8I6ACM8	Myo6	Myosin VI;Myo6;PTN000321166;orthologs	UNCONVENTIONAL MYOSIN-VI (PTHR13140:SF745)	actin binding motor protein(PC00040)	Rattus norvegicus
RAT|RGD=2721|UniProtKB=P13221	Got1	Aspartate aminotransferase, cytoplasmic;Got1;PTN000222880;orthologs	ASPARTATE AMINOTRANSFERASE, CYTOPLASMIC (PTHR11879:SF3)	transaminase(PC00216)	Rattus norvegicus
RAT|RGD=62085|UniProtKB=P39032	Rpl36	60S ribosomal protein L36;Rpl36;PTN001298113;orthologs	60S RIBOSOMAL PROTEIN L36 (PTHR10114:SF28)	ribosomal protein(PC00202)	Rattus norvegicus
RAT|RGD=1309512|UniProtKB=A0A8I5ZTW6	Gopc	Golgi-associated PDZ and coiled-coil motif-containing;Gopc;PTN000421705;orthologs	GOLGI-ASSOCIATED PDZ AND COILED-COIL MOTIF-CONTAINING PROTEIN (PTHR16528:SF2)	membrane traffic protein(PC00150)	Rattus norvegicus
RAT|RGD=68372|UniProtKB=Q9EQH5	Ctbp2	C-terminal-binding protein 2;Ctbp2;PTN000107708;orthologs	C-TERMINAL-BINDING PROTEIN 2 (PTHR46029:SF3)	transcription cofactor(PC00217)	Rattus norvegicus
RAT|RGD=620416|UniProtKB=O35303	Dnm1l	Dynamin-1-like protein;Dnm1l;PTN000170107;orthologs	DYNAMIN-1-LIKE PROTEIN (PTHR11566:SF39)	membrane traffic protein(PC00150)	Rattus norvegicus
RAT|RGD=70982|UniProtKB=P18266	Gsk3b	Glycogen synthase kinase-3 beta;Gsk3b;PTN000624342;orthologs	GLYCOGEN SYNTHASE KINASE-3 BETA (PTHR24057:SF8)	non-receptor serine/threonine protein kinase(PC00167)	Rattus norvegicus
RAT|RGD=62042|UniProtKB=O08835	Syt11	Synaptotagmin-11;Syt11;PTN000001458;orthologs	SYNAPTOTAGMIN-11 (PTHR10024:SF115)	membrane trafficking regulatory protein(PC00151)	Rattus norvegicus
RAT|RGD=3342|UniProtKB=P19637	Plat	Tissue-type plasminogen activator;Plat;PTN000667078;orthologs	TISSUE-TYPE PLASMINOGEN ACTIVATOR (PTHR24264:SF42)	serine protease(PC00203)	Rattus norvegicus
RAT|RGD=1311630|UniProtKB=P0C643	Rasgrp2	RAS guanyl-releasing protein 2;Rasgrp2;PTN000561509;orthologs	RAS GUANYL-RELEASING PROTEIN 2 (PTHR23113:SF16)	guanyl-nucleotide exchange factor(PC00113)	Rattus norvegicus
RAT|RGD=3046|UniProtKB=P21708	Mapk3	Mitogen-activated protein kinase 3;Mapk3;PTN000622654;orthologs	MITOGEN-ACTIVATED PROTEIN KINASE 3 (PTHR24055:SF393)	non-receptor serine/threonine protein kinase(PC00167)	Rattus norvegicus
RAT|RGD=620518|UniProtKB=P70611	Doc2a	Double C2-like domain-containing protein alpha;Doc2a;PTN000002044;orthologs	DOUBLE C2-LIKE DOMAIN-CONTAINING PROTEIN ALPHA (PTHR45729:SF1)		Rattus norvegicus
RAT|RGD=620836|UniProtKB=Q9Z173	Adgrl3	Adhesion G protein-coupled receptor L3;Adgrl3;PTN000245519;orthologs	ADHESION G PROTEIN-COUPLED RECEPTOR L3 (PTHR12011:SF60)	G-protein coupled receptor(PC00021)	Rattus norvegicus
RAT|RGD=3317|UniProtKB=Q63449	Pgr	Progesterone receptor;Pgr;PTN000639554;orthologs	PROGESTERONE RECEPTOR (PTHR48092:SF6)	C4 zinc finger nuclear receptor(PC00169)	Rattus norvegicus
RAT|RGD=61939|UniProtKB=P55161	Nckap1	Nck-associated protein 1;Nckap1;PTN000250338;orthologs	NCK-ASSOCIATED PROTEIN 1 (PTHR12093:SF11)		Rattus norvegicus
RAT|RGD=1595717|UniProtKB=M0RBE6	LOC498122	Similar to CG15908-PA;LOC498122;;orthologs			Rattus norvegicus
RAT|RGD=628894|UniProtKB=P47971	Nptx1	Neuronal pentraxin-1;Nptx1;PTN000444287;orthologs	NEURONAL PENTRAXIN-1 (PTHR19277:SF24)	scaffold/adaptor protein(PC00226)	Rattus norvegicus
RAT|RGD=621595|UniProtKB=P46462	Vcp	Transitional endoplasmic reticulum ATPase;Vcp;PTN000554524;orthologs	TRANSITIONAL ENDOPLASMIC RETICULUM ATPASE (PTHR23077:SF69)	primary active transporter(PC00068)	Rattus norvegicus
RAT|RGD=71044|UniProtKB=P37397	Cnn3	Calponin-3;Cnn3;PTN000437574;orthologs	CALPONIN-3 (PTHR47385:SF17)		Rattus norvegicus
RAT|RGD=1305678|UniProtKB=Q1WIM2	Cadm2	Cell adhesion molecule 2;Cadm2;PTN000589098;orthologs	CELL ADHESION MOLECULE 2 (PTHR45889:SF1)		Rattus norvegicus
RAT|RGD=621181|UniProtKB=P61314	Rpl15	60S ribosomal protein L15;Rpl15;PTN000218002;orthologs	60S RIBOSOMAL PROTEIN L15 (PTHR11847:SF29)	ribosomal protein(PC00202)	Rattus norvegicus
RAT|RGD=708452|UniProtKB=Q62848	Arfgap1	ADP-ribosylation factor GTPase-activating protein 1;Arfgap1;PTN000572421;orthologs	ADP-RIBOSYLATION FACTOR GTPASE-ACTIVATING PROTEIN 1 (PTHR46395:SF1)	GTPase-activating protein(PC00257)	Rattus norvegicus
RAT|RGD=1595790|UniProtKB=E9PTT0	Zdhhc17	Palmitoyltransferase ZDHHC17;Zdhhc17;PTN000525488;orthologs	PALMITOYLTRANSFERASE ZDHHC17 (PTHR24161:SF18)	protein modifying enzyme(PC00260)	Rattus norvegicus
RAT|RGD=71059|UniProtKB=F1LQ48	Fblim1	Heterogeneous nuclear ribonucleoprotein L;Hnrnpl;PTN000166930;orthologs	HETEROGENEOUS NUCLEAR RIBONUCLEOPROTEIN L (PTHR15592:SF20)	RNA processing factor(PC00147)	Rattus norvegicus
RAT|RGD=620800|UniProtKB=Q9ET45	Bnip3	BCL2-interacting protein 3;Bnip3;PTN000796026;orthologs	BCL2_ADENOVIRUS E1B 19 KDA PROTEIN-INTERACTING PROTEIN 3 (PTHR15186:SF4)		Rattus norvegicus
RAT|RGD=2272|UniProtKB=P49192	Cartpt	Cocaine- and amphetamine-regulated transcript protein;Cartpt;PTN000422245;orthologs	COCAINE- AND AMPHETAMINE-REGULATED TRANSCRIPT PROTEIN (PTHR16655:SF0)		Rattus norvegicus
RAT|RGD=620811|UniProtKB=Q63633	Slc12a5	Solute carrier family 12 member 5;Slc12a5;PTN000214944;orthologs	SOLUTE CARRIER FAMILY 12 MEMBER 5 (PTHR11827:SF54)	secondary carrier transporter(PC00258)	Rattus norvegicus
RAT|RGD=69079|UniProtKB=M0R9D3	Wnt7a	Protein Wnt;Wnt7a;PTN000246732;orthologs	PROTEIN WNT-7A (PTHR12027:SF78)	intercellular signal molecule(PC00207)	Rattus norvegicus
RAT|RGD=61979|UniProtKB=P05197	Eef2	Elongation factor 2;Eef2;PTN000562771;orthologs	ELONGATION FACTOR 2 (PTHR42908:SF10)	translation elongation factor(PC00222)	Rattus norvegicus
RAT|RGD=620424|UniProtKB=Q63644	Rock1	Rho-associated protein kinase 1;Rock1;PTN000542110;orthologs	RHO-ASSOCIATED PROTEIN KINASE 1 (PTHR22988:SF33)	non-receptor serine/threonine protein kinase(PC00167)	Rattus norvegicus
RAT|RGD=3428|UniProtKB=Q63347	Psmc2	26S proteasome regulatory subunit 7;Psmc2;PTN000553424;orthologs	26S PROTEASOME REGULATORY SUBUNIT 7 (PTHR23073:SF13)	protease(PC00190)	Rattus norvegicus
RAT|RGD=2369|UniProtKB=P20272	Cnr1	Cannabinoid receptor 1;Cnr1;PTN000508356;orthologs	CANNABINOID RECEPTOR 1 (PTHR22750:SF47)	G-protein coupled receptor(PC00021)	Rattus norvegicus
RAT|RGD=1309790|UniProtKB=A0A0G2K3H2	Dock7	Dedicator of cytokinesis 7;Dock7;PTN002359753;orthologs	DEDICATOR OF CYTOKINESIS PROTEIN 7 (PTHR23317:SF78)	guanyl-nucleotide exchange factor(PC00113)	Rattus norvegicus
RAT|RGD=2403|UniProtKB=P24388	Crhbp	Corticotropin-releasing factor-binding protein;Crhbp;PTN000031433;orthologs	CORTICOTROPIN-RELEASING FACTOR-BINDING PROTEIN (PTHR10278:SF0)		Rattus norvegicus
RAT|RGD=70969|UniProtKB=P53678	Ap3m2	AP-3 complex subunit mu-2;Ap3m2;PTN000242334;orthologs	AP-3 COMPLEX SUBUNIT MU-2 (PTHR10529:SF341)	membrane traffic protein(PC00150)	Rattus norvegicus
RAT|RGD=1560914|UniProtKB=A0A096UWG9	Dgke	Diacylglycerol kinase;Dgke;PTN002258318;orthologs	DIACYLGLYCEROL KINASE EPSILON (PTHR11255:SF117)	kinase(PC00137)	Rattus norvegicus
RAT|RGD=2950|UniProtKB=P63142	Kcna2	Potassium voltage-gated channel subfamily A member 2;Kcna2;PTN000165684;orthologs	POTASSIUM VOLTAGE-GATED CHANNEL SUBFAMILY A MEMBER 2 (PTHR11537:SF23)	voltage-gated ion channel(PC00241)	Rattus norvegicus
RAT|RGD=1560027|UniProtKB=O09032	Elavl4	ELAV-like protein 4;Elavl4;PTN002365238;orthologs	ELAV-LIKE PROTEIN 4 (PTHR10352:SF9)	translation initiation factor(PC00224)	Rattus norvegicus
RAT|RGD=620719|UniProtKB=Q9QX73	Arhgef9	Rho guanine nucleotide exchange factor 9;Arhgef9;PTN000518133;orthologs	RHO GUANINE NUCLEOTIDE EXCHANGE FACTOR 9 (PTHR45834:SF6)	guanyl-nucleotide exchange factor(PC00113)	Rattus norvegicus
RAT|RGD=621506|UniProtKB=P49185	Mapk8	Mitogen-activated protein kinase 8;Mapk8;PTN001526944;orthologs	MITOGEN-ACTIVATED PROTEIN KINASE 8 (PTHR24055:SF222)	non-receptor serine/threonine protein kinase(PC00167)	Rattus norvegicus
RAT|RGD=1591795|UniProtKB=D4A3T5	C1ql3	Adiponectin j;C1ql3;PTN002368933;orthologs	COMPLEMENT C1Q-LIKE PROTEIN 3 (PTHR22923:SF96)	scaffold/adaptor protein(PC00226)	Rattus norvegicus
RAT|RGD=2174|UniProtKB=P11507	Atp2a2	Sarcoplasmic_endoplasmic reticulum calcium ATPase 2;Atp2a2;PTN000643416;orthologs	SARCOPLASMIC_ENDOPLASMIC RETICULUM CALCIUM ATPASE 2 (PTHR42861:SF18)	primary active transporter(PC00068)	Rattus norvegicus
RAT|RGD=620038|UniProtKB=Q9ES39	Nde1	Nuclear distribution protein nudE homolog 1;Nde1;PTN000100540;orthologs	NUCLEAR DISTRIBUTION PROTEIN NUDE HOMOLOG 1 (PTHR10921:SF2)		Rattus norvegicus
RAT|RGD=620029|UniProtKB=P22829	Nr4a1	Nuclear receptor subfamily 4 group A member 1;Nr4a1;PTN000639662;orthologs	NUCLEAR RECEPTOR SUBFAMILY 4 GROUP A MEMBER 1 (PTHR24085:SF1)	C4 zinc finger nuclear receptor(PC00169)	Rattus norvegicus
RAT|RGD=621300|UniProtKB=Q63198	Cntn1	Contactin-1;Cntn1;PTN000050842;orthologs	CONTACTIN-1 (PTHR44170:SF10)	cell adhesion molecule(PC00069)	Rattus norvegicus
RAT|RGD=620791|UniProtKB=F1LNP8	Nectin1	Nectin cell adhesion molecule 1;Nectin1;PTN000724155;orthologs	NECTIN-1 (PTHR23277:SF69)	cell adhesion molecule(PC00069)	Rattus norvegicus
RAT|RGD=3396|UniProtKB=P68403	Prkcb	Protein kinase C beta type;Prkcb;PTN001554054;orthologs	PROTEIN KINASE C BETA TYPE (PTHR24356:SF158)	non-receptor serine/threonine protein kinase(PC00167)	Rattus norvegicus
RAT|RGD=1302976|UniProtKB=P62718	Rpl18a	60S ribosomal protein L18a;Rpl18a;PTN000006310;orthologs	60S RIBOSOMAL PROTEIN L18A (PTHR10052:SF50)	ribosomal protein(PC00202)	Rattus norvegicus
RAT|RGD=2988|UniProtKB=P15800	Lamb2	Laminin subunit beta-2;Lamb2;PTN001316884;orthologs	LAMININ SUBUNIT BETA-2 (PTHR10574:SF36)	extracellular matrix protein(PC00102)	Rattus norvegicus
RAT|RGD=620531|UniProtKB=Q9JI12	Slc17a6	Vesicular glutamate transporter 2;Slc17a6;PTN000184293;orthologs	VESICULAR GLUTAMATE TRANSPORTER 2 (PTHR11662:SF201)	secondary carrier transporter(PC00258)	Rattus norvegicus
RAT|RGD=621045|UniProtKB=Q71TY3	Rps27	40S ribosomal protein S27;Rps27;PTN000174332;orthologs	40S RIBOSOMAL PROTEIN S27 (PTHR11594:SF1)	ribosomal protein(PC00202)	Rattus norvegicus
RAT|RGD=628807|UniProtKB=P62957	Cacng7	Voltage-dependent calcium channel gamma-7 subunit;Cacng7;PTN000251166;orthologs	VOLTAGE-DEPENDENT CALCIUM CHANNEL GAMMA-7 SUBUNIT (PTHR12107:SF12)	voltage-gated ion channel(PC00241)	Rattus norvegicus
RAT|RGD=1310109|UniProtKB=A0A0G2K350	Napg	NSF attachment protein gamma;Napg;PTN002301016;orthologs	GAMMA-SOLUBLE NSF ATTACHMENT PROTEIN (PTHR13768:SF2)	membrane traffic protein(PC00150)	Rattus norvegicus
RAT|RGD=1305739|UniProtKB=A0A8I6A4T9	Adam23	ADAM metallopeptidase domain 23;Adam23;PTN000225353;orthologs	DISINTEGRIN AND METALLOPROTEINASE DOMAIN-CONTAINING PROTEIN 23 (PTHR11905:SF13)	metalloprotease(PC00153)	Rattus norvegicus
RAT|RGD=2167|UniProtKB=P06685	Atp1a1	Sodium_potassium-transporting ATPase subunit alpha-1;Atp1a1;PTN001534136;orthologs	SODIUM_POTASSIUM-TRANSPORTING ATPASE SUBUNIT ALPHA-1 (PTHR43294:SF9)	primary active transporter(PC00068)	Rattus norvegicus
RAT|RGD=628869|UniProtKB=A0A8I6AQL1	Itgb5	Integrin subunit beta 5;Itgb5;PTN008736728;orthologs	INTEGRIN BETA-5 (PTHR10082:SF26)	integrin(PC00126)	Rattus norvegicus
RAT|RGD=1307031|UniProtKB=P85171	Mdga1	MAM domain-containing glycosylphosphatidylinositol anchor protein 1;Mdga1;PTN000590215;orthologs	MAM DOMAIN-CONTAINING GLYCOSYLPHOSPHATIDYLINOSITOL ANCHOR PROTEIN 1 (PTHR23282:SF123)		Rattus norvegicus
RAT|RGD=68397|UniProtKB=P50232	Syt4	Synaptotagmin-4;Syt4;PTN000001435;orthologs	SYNAPTOTAGMIN-4 (PTHR10024:SF114)	membrane trafficking regulatory protein(PC00151)	Rattus norvegicus
RAT|RGD=621304|UniProtKB=Q64568	Atp2b3	Plasma membrane calcium-transporting ATPase 3;Atp2b3;PTN000643889;orthologs	PLASMA MEMBRANE CALCIUM-TRANSPORTING ATPASE 3 (PTHR24093:SF284)	primary active transporter(PC00068)	Rattus norvegicus
RAT|RGD=1308574|UniProtKB=D3ZTV3	Flrt2	Leucine-rich repeat transmembrane protein FLRT2;Flrt2;PTN000689105;orthologs	LEUCINE-RICH REPEAT TRANSMEMBRANE PROTEIN FLRT2 (PTHR45712:SF16)		Rattus norvegicus
RAT|RGD=2736|UniProtKB=P35439	Grin1	Glutamate receptor ionotropic, NMDA 1;Grin1;PTN000438059;orthologs	GLUTAMATE RECEPTOR IONOTROPIC, NMDA 1 (PTHR18966:SF377)	transmembrane signal receptor(PC00197)	Rattus norvegicus
RAT|RGD=1308647|UniProtKB=D4AC89	Btbd11	BTB domain-containing 11;Btbd11;PTN001561769;orthologs	ANKYRIN REPEAT AND BTB_POZ DOMAIN-CONTAINING PROTEIN BTBD11 (PTHR46071:SF1)	scaffold/adaptor protein(PC00226)	Rattus norvegicus
RAT|RGD=621409|UniProtKB=Q63598	Pls3	Plastin-3;Pls3;PTN000462527;orthologs	PLASTIN-3 (PTHR19961:SF32)	non-motor actin binding protein(PC00165)	Rattus norvegicus
RAT|RGD=3410|UniProtKB=P13852	Prnp	Major prion protein;Prnp;PTN000162603;orthologs	MAJOR PRION PROTEIN (PTHR15506:SF2)		Rattus norvegicus
RAT|RGD=1306279|UniProtKB=A0A0G2JTR4	Abr	Active breakpoint cluster region-related protein;Abr;PTN000573040;orthologs	ACTIVE BREAKPOINT CLUSTER REGION-RELATED PROTEIN (PTHR23182:SF5)	G-protein modulator(PC00022)	Rattus norvegicus
RAT|RGD=68390|UniProtKB=P20280	Rpl21	60S ribosomal protein L21;Rpl21;PTN000469730;orthologs	60S RIBOSOMAL PROTEIN L21 (PTHR20981:SF8)	ribosomal protein(PC00202)	Rattus norvegicus
RAT|RGD=68356|UniProtKB=Q9JKE3	Scamp5	Secretory carrier-associated membrane protein 5;Scamp5;PTN001322031;orthologs	SECRETORY CARRIER-ASSOCIATED MEMBRANE PROTEIN 5 (PTHR10687:SF5)	transfer/carrier protein(PC00219)	Rattus norvegicus
RAT|RGD=1309619|UniProtKB=A0A8I5ZXX6	Atp8a1	ATPase phospholipid-transporting 8A1;Atp8a1;PTN001184514;orthologs	PHOSPHOLIPID-TRANSPORTING ATPASE IA (PTHR24092:SF225)	primary active transporter(PC00068)	Rattus norvegicus
RAT|RGD=621179|UniProtKB=P41123	Rpl13	60S ribosomal protein L13;Rpl13;PTN000197533;orthologs	60S RIBOSOMAL PROTEIN L13 (PTHR11722:SF0)	ribosomal protein(PC00202)	Rattus norvegicus
RAT|RGD=628898|UniProtKB=O35764	Nptxr	Neuronal pentraxin receptor;Nptxr;PTN001453705;orthologs	NEURONAL PENTRAXIN RECEPTOR (PTHR19277:SF94)	scaffold/adaptor protein(PC00226)	Rattus norvegicus
RAT|RGD=628829|UniProtKB=P22462	Kcnc2	Potassium voltage-gated channel subfamily C member 2;Kcnc2;PTN000165508;orthologs	POTASSIUM VOLTAGE-GATED CHANNEL SUBFAMILY C MEMBER 2 (PTHR11537:SF172)	voltage-gated ion channel(PC00241)	Rattus norvegicus
RAT|RGD=2169|UniProtKB=P06687	Atp1a3	Sodium_potassium-transporting ATPase subunit alpha-3;Atp1a3;PTN000643217;orthologs	SODIUM_POTASSIUM-TRANSPORTING ATPASE SUBUNIT ALPHA-3 (PTHR43294:SF15)	primary active transporter(PC00068)	Rattus norvegicus
RAT|RGD=2200|UniProtKB=P53563	Bcl2l1	Bcl-2-like protein 1;Bcl2l1;PTN000135711;orthologs	BCL-2-LIKE PROTEIN 1 (PTHR11256:SF12)		Rattus norvegicus
RAT|Ensembl=ENSRNOG00000003742.9|UniProtKB=A0A8I5ZVL4	Cdkl5	Cyclin-dependent kinase-like 5;Cdkl5;PTN001173126;orthologs	CYCLIN-DEPENDENT KINASE-LIKE 5 (PTHR24056:SF111)	non-receptor serine/threonine protein kinase(PC00167)	Rattus norvegicus
RAT|RGD=1309590|UniProtKB=A0A8I6AQT3	Etv5	ETS variant transcription factor 5;Etv5;PTN000219586;orthologs	ETS TRANSLOCATION VARIANT 5 (PTHR11849:SF160)	winged helix/forkhead transcription factor(PC00246)	Rattus norvegicus
RAT|RGD=620845|UniProtKB=O35431	Apba2	Amyloid-beta A4 precursor protein-binding family A member 2;Apba2;PTN000269574;orthologs	AMYLOID-BETA A4 PRECURSOR PROTEIN-BINDING FAMILY A MEMBER 2 (PTHR12345:SF12)	membrane trafficking regulatory protein(PC00151)	Rattus norvegicus
RAT|RGD=68436|UniProtKB=P19686	Gucy1a1	Guanylate cyclase soluble subunit alpha-1;Gucy1a1;PTN000229336;orthologs	GUANYLATE CYCLASE SOLUBLE SUBUNIT ALPHA-1 (PTHR45655:SF4)	guanylate cyclase(PC00114)	Rattus norvegicus
RAT|RGD=1588939|UniProtKB=B0B1T9	Ric3	Putative alpha7-nAChR chaperone;Ric3;PTN000496904;orthologs	PROTEIN RIC-3 (PTHR21723:SF1)		Rattus norvegicus
RAT|RGD=621023|UniProtKB=F1MAN8	Lama5	Laminin subunit alpha 5;Lama5;PTN000759099;orthologs	LAMININ SUBUNIT ALPHA-5 (PTHR10574:SF261)	extracellular matrix protein(PC00102)	Rattus norvegicus
RAT|RGD=69434|UniProtKB=Q62910	Synj1	Synaptojanin-1;Synj1;PTN000128390;orthologs	SYNAPTOJANIN-1 (PTHR11200:SF158)	phosphatase(PC00181)	Rattus norvegicus
RAT|RGD=2043|UniProtKB=Q62847	Add3	Gamma-adducin;Add3;PTN000072581;orthologs	GAMMA-ADDUCIN (PTHR10672:SF5)	non-motor actin binding protein(PC00165)	Rattus norvegicus
RAT|RGD=71096|UniProtKB=P21575	Dnm1	Dynamin-1;Dnm1;PTN000170281;orthologs	DYNAMIN-1 (PTHR11566:SF32)	membrane traffic protein(PC00150)	Rattus norvegicus
RAT|RGD=2846|UniProtKB=P28564	Htr1b	5-hydroxytryptamine receptor 1B;Htr1b;PTN000664241;orthologs	5-HYDROXYTRYPTAMINE RECEPTOR 1B (PTHR24247:SF16)	G-protein coupled receptor(PC00021)	Rattus norvegicus
RAT|RGD=620073|UniProtKB=P47709	Rph3a	Rabphilin-3A;Rph3a;PTN000002017;orthologs	RABPHILIN-3A (PTHR45729:SF3)		Rattus norvegicus
RAT|RGD=2278|UniProtKB=P27321	Cast	Calpastatin;Cast;PTN000008559;orthologs	CALPASTATIN (PTHR10077:SF0)	protease inhibitor(PC00191)	Rattus norvegicus
RAT|RGD=619742|UniProtKB=F1MAH6	Cdh11	Cadherin 11;Cdh11;PTN001167484;orthologs	CADHERIN-11 (PTHR24027:SF85)	cadherin(PC00057)	Rattus norvegicus
RAT|RGD=70547|UniProtKB=P47866	Crhr2	Corticotropin-releasing factor receptor 2;Crhr2;PTN000244330;orthologs	CORTICOTROPIN-RELEASING FACTOR RECEPTOR 2 (PTHR45620:SF19)	transmembrane signal receptor(PC00197)	Rattus norvegicus
RAT|RGD=619777|UniProtKB=Q05695	L1cam	Neural cell adhesion molecule L1;L1cam;PTN000051112;orthologs	NEURAL CELL ADHESION MOLECULE L1 (PTHR45080:SF15)		Rattus norvegicus
RAT|RGD=1563596|UniProtKB=A0A8I6ALB1	Ckap5	Cytoskeleton-associated protein 5;Ckap5;PTN002289696;orthologs	CYTOSKELETON-ASSOCIATED PROTEIN 5 (PTHR12609:SF0)	non-motor microtubule binding protein(PC00166)	Rattus norvegicus
RAT|RGD=2191|UniProtKB=P56819	Bace1	Beta-secretase 1;Bace1;PTN000343257;orthologs	BETA-SECRETASE 1 (PTHR47965:SF69)	protease(PC00190)	Rattus norvegicus
RAT|RGD=620140|UniProtKB=Q03070	Chn2	Beta-chimaerin;Chn2;PTN000571669;orthologs	BETA-CHIMAERIN (PTHR46075:SF4)		Rattus norvegicus
RAT|RGD=1306159|UniProtKB=F7FFW7	Atp6v0d1	ATPase H+-transporting V0 subunit D1;Atp6v0d1;PTN000111994;orthologs	V-TYPE PROTON ATPASE SUBUNIT D 1 (PTHR11028:SF3)	ATP synthase(PC00002)	Rattus norvegicus
RAT|RGD=620715|UniProtKB=Q62976	Kcnma1	Calcium-activated potassium channel subunit alpha-1;Kcnma1;PTN000002904;orthologs	CALCIUM-ACTIVATED POTASSIUM CHANNEL SUBUNIT ALPHA-1 (PTHR10027:SF28)	ion channel(PC00133)	Rattus norvegicus
RAT|RGD=620881|UniProtKB=P61107	Rab14	Ras-related protein Rab-14;Rab14;PTN000633953;orthologs	RAS-RELATED PROTEIN RAB-14 (PTHR24073:SF185)	small GTPase(PC00208)	Rattus norvegicus
RAT|RGD=620458|UniProtKB=O55145	Cx3cl1	Fractalkine;Cx3cl1;PTN000387958;orthologs	FRACTALKINE (PTHR12015:SF92)	cytokine(PC00083)	Rattus norvegicus
RAT|RGD=621422|UniProtKB=P51650	Aldh5a1	Succinate-semialdehyde dehydrogenase, mitochondrial;Aldh5a1;PTN000192599;orthologs	SUCCINATE-SEMIALDEHYDE DEHYDROGENASE, MITOCHONDRIAL (PTHR43353:SF5)	dehydrogenase(PC00092)	Rattus norvegicus
RAT|RGD=1305841|UniProtKB=D4A6L0	Gpr158	Probable G-protein coupled receptor 158;Gpr158;PTN000792559;orthologs	G-PROTEIN COUPLED RECEPTOR 158-RELATED (PTHR32546:SF11)	G-protein coupled receptor(PC00021)	Rattus norvegicus
RAT|RGD=3251|UniProtKB=Q62829	Pak3	Serine_threonine-protein kinase PAK 3;Pak3;PTN000685342;orthologs	SERINE_THREONINE-PROTEIN KINASE PAK 3 (PTHR48015:SF30)	non-receptor serine/threonine protein kinase(PC00167)	Rattus norvegicus
RAT|RGD=3444|UniProtKB=P63090	Ptn	Pleiotrophin;Ptn;PTN000354719;orthologs	PLEIOTROPHIN (PTHR13850:SF1)	growth factor(PC00112)	Rattus norvegicus
RAT|RGD=619760|UniProtKB=P58365	Cdh23	Cadherin-23;Cdh23;PTN000616861;orthologs	CADHERIN-23 (PTHR24025:SF32)	cadherin(PC00057)	Rattus norvegicus
RAT|RGD=1311189|UniProtKB=D3ZG78	Zzef1	Zinc finger ZZ-type and EF-hand domain-containing 1;Zzef1;PTN000511766;orthologs	ZINC FINGER ZZ-TYPE AND EF-HAND DOMAIN-CONTAINING PROTEIN 1 (PTHR22772:SF4)		Rattus norvegicus
RAT|RGD=6489478|UniProtKB=P62982	Rps27a	Ubiquitin-40S ribosomal protein S27a;Rps27a;PTN000708358;orthologs	UBIQUITIN-40S RIBOSOMAL PROTEIN S27A (PTHR10666:SF496)		Rattus norvegicus
RAT|RGD=1306578|UniProtKB=A0A0G2KB60	Rps6kc1	Non-specific serine_threonine protein kinase;Rps6kc1;PTN002311044;orthologs	RIBOSOMAL PROTEIN S6 KINASE DELTA-1 (PTHR15508:SF2)	non-receptor serine/threonine protein kinase(PC00167)	Rattus norvegicus
RAT|RGD=2059|UniProtKB=P18090	Adrb1	Beta-1 adrenergic receptor;Adrb1;PTN000664702;orthologs	BETA-1 ADRENERGIC RECEPTOR (PTHR24248:SF54)	G-protein coupled receptor(PC00021)	Rattus norvegicus
RAT|RGD=71082|UniProtKB=A0A8I6AM39	Bmpr2	Bone morphogenetic protein receptor type 2;Bmpr2;PTN001509835;orthologs	BONE MORPHOGENETIC PROTEIN RECEPTOR TYPE-2 (PTHR23255:SF63)	serine/threonine protein kinase receptor(PC00205)	Rattus norvegicus
RAT|RGD=621203|UniProtKB=P62912	Rpl32	60S ribosomal protein L32;Rpl32;PTN000601939;orthologs	60S RIBOSOMAL PROTEIN L32 (PTHR23413:SF6)	ribosomal protein(PC00202)	Rattus norvegicus
RAT|RGD=628852|UniProtKB=Q02294	Cacna1b	Voltage-dependent N-type calcium channel subunit alpha-1B;Cacna1b;PTN000004156;orthologs	VOLTAGE-DEPENDENT N-TYPE CALCIUM CHANNEL SUBUNIT ALPHA-1B (PTHR45628:SF6)	voltage-gated ion channel(PC00241)	Rattus norvegicus
RAT|RGD=2037|UniProtKB=P13589	Adcyap1	Pituitary adenylate cyclase-activating polypeptide;Adcyap1;PTN001342200;orthologs	PITUITARY ADENYLATE CYCLASE-ACTIVATING POLYPEPTIDE (PTHR11213:SF1)	neuropeptide(PC00162)	Rattus norvegicus
RAT|RGD=69247|UniProtKB=P70673	Kcnj11	ATP-sensitive inward rectifier potassium channel 11;Kcnj11;PTN000205636;orthologs	ATP-SENSITIVE INWARD RECTIFIER POTASSIUM CHANNEL 11 (PTHR11767:SF44)	ion channel(PC00133)	Rattus norvegicus
RAT|RGD=1584485|UniProtKB=A0A8I5Y9M9	Sri	Sorcin;Sri;PTN001303413;orthologs	SORCIN (PTHR46735:SF7)		Rattus norvegicus
RAT|RGD=1310923|UniProtKB=A0A8I6APL5	Arhgap26	Rho GTPase-activating protein 26;Arhgap26;PTN000284838;orthologs	RHO GTPASE-ACTIVATING PROTEIN 26 (PTHR12552:SF4)	GTPase-activating protein(PC00257)	Rattus norvegicus
RAT|RGD=1311075|UniProtKB=D4ACB6	Psd2	Pleckstrin and Sec7 domain-containing 2;Psd2;PTN000071033;orthologs	PH AND SEC7 DOMAIN-CONTAINING PROTEIN 2 (PTHR10663:SF329)	guanyl-nucleotide exchange factor(PC00113)	Rattus norvegicus
RAT|RGD=621575|UniProtKB=Q9Z2L0	Vdac1	Voltage-dependent anion-selective channel protein 1;Vdac1;PTN000922326;orthologs	VOLTAGE-DEPENDENT ANION-SELECTIVE CHANNEL PROTEIN 1 (PTHR11743:SF13)	voltage-gated ion channel(PC00241)	Rattus norvegicus
RAT|RGD=621876|UniProtKB=P97610	Syt12	Synaptotagmin-12;Syt12;PTN000001640;orthologs	SYNAPTOTAGMIN-12 (PTHR10024:SF252)	membrane trafficking regulatory protein(PC00151)	Rattus norvegicus
RAT|RGD=2949|UniProtKB=P10499	Kcna1	Potassium voltage-gated channel subfamily A member 1;Kcna1;PTN000165713;orthologs	POTASSIUM VOLTAGE-GATED CHANNEL SUBFAMILY A MEMBER 1 (PTHR11537:SF24)	voltage-gated ion channel(PC00241)	Rattus norvegicus
RAT|RGD=61995|UniProtKB=A0A8I6AU71	Pten	Phosphatase and tensin homolog;Pten;PTN000266963;orthologs	PHOSPHATIDYLINOSITOL 3,4,5-TRISPHOSPHATE 3-PHOSPHATASE AND DUAL-SPECIFICITY PROTEIN PHOSPHATASE PTEN (PTHR12305:SF81)	protein phosphatase(PC00195)	Rattus norvegicus
RAT|RGD=1306327|UniProtKB=M0R3K6	Fam107a	Actin-associated protein FAM107A;Fam107a;PTN002314415;orthologs	ACTIN-ASSOCIATED PROTEIN FAM107A (PTHR16768:SF3)		Rattus norvegicus
RAT|RGD=3601|UniProtKB=P24050	Rps5	40S ribosomal protein S5;Rps5;PTN000128912;orthologs	40S RIBOSOMAL PROTEIN S5 (PTHR11205:SF18)	ribosomal protein(PC00202)	Rattus norvegicus
RAT|RGD=619858|UniProtKB=P70579	Grm8	Metabotropic glutamate receptor 8;Grm8;PTN000624902;orthologs	METABOTROPIC GLUTAMATE RECEPTOR 8 (PTHR24060:SF26)	G-protein coupled receptor(PC00021)	Rattus norvegicus
RAT|RGD=68327|UniProtKB=P54256	Hap1	Huntingtin-associated protein 1;Hap1;PTN000405671;orthologs	HUNTINGTIN-ASSOCIATED PROTEIN 1 (PTHR15751:SF14)	membrane traffic protein(PC00150)	Rattus norvegicus
RAT|RGD=621436|UniProtKB=P52190	Kcnj4	Inward rectifier potassium channel 4;Kcnj4;PTN000205876;orthologs	INWARD RECTIFIER POTASSIUM CHANNEL 4 (PTHR11767:SF53)	ion channel(PC00133)	Rattus norvegicus
RAT|RGD=2246|UniProtKB=Q07652	Cacna1e	Voltage-dependent R-type calcium channel subunit alpha-1E;Cacna1e;PTN000004182;orthologs	VOLTAGE-DEPENDENT R-TYPE CALCIUM CHANNEL SUBUNIT ALPHA-1E (PTHR45628:SF5)	voltage-gated ion channel(PC00241)	Rattus norvegicus
RAT|RGD=735049|UniProtKB=F1MAB7	Dgki	Diacylglycerol kinase iota;Dgki;PTN000135302;orthologs	DIACYLGLYCEROL KINASE IOTA (PTHR11255:SF92)	kinase(PC00137)	Rattus norvegicus
RAT|RGD=3575|UniProtKB=P36202	Pdlim4	PDZ and LIM domain protein 4;Pdlim4;PTN000655189;orthologs	PDZ AND LIM DOMAIN PROTEIN 4 (PTHR24214:SF6)	actin or actin-binding cytoskeletal protein(PC00041)	Rattus norvegicus
RAT|RGD=628742|UniProtKB=Q8K4Y5	Lgi1	Leucine-rich glioma-inactivated protein 1;Lgi1;PTN000688473;orthologs	LEUCINE-RICH GLIOMA-INACTIVATED PROTEIN 1 (PTHR24367:SF17)		Rattus norvegicus
RAT|RGD=1593191|UniProtKB=Q76M68	Iqsec3	IQ motif and SEC7 domain-containing protein 3;Iqsec3;PTN000070886;orthologs	IQ MOTIF AND SEC7 DOMAIN-CONTAINING PROTEIN 3 (PTHR10663:SF318)	guanyl-nucleotide exchange factor(PC00113)	Rattus norvegicus
RAT|RGD=2348|UniProtKB=Q05941	Chrna7	Neuronal acetylcholine receptor subunit alpha-7;Chrna7;PTN000435452;orthologs	CHRNA7-FAM7A FUSION PROTEIN-RELATED (PTHR18945:SF907)	ligand-gated ion channel(PC00141)	Rattus norvegicus
RAT|RGD=3280|UniProtKB=P14646	Pde4b	cAMP-specific 3',5'-cyclic phosphodiesterase 4B;Pde4b;PTN000142544;orthologs	CAMP-SPECIFIC 3',5'-CYCLIC PHOSPHODIESTERASE 4B (PTHR11347:SF108)	phosphodiesterase(PC00185)	Rattus norvegicus
RAT|RGD=621076|UniProtKB=Q62920	Pdlim5	PDZ and LIM domain protein 5;Pdlim5;PTN000655228;orthologs	PDZ AND LIM DOMAIN PROTEIN 5 (PTHR24214:SF32)	actin or actin-binding cytoskeletal protein(PC00041)	Rattus norvegicus
RAT|RGD=1564670|UniProtKB=D4AD99	Cpeb3	Cytoplasmic polyadenylation element-binding protein 3;Cpeb3;PTN000286280;orthologs	CYTOPLASMIC POLYADENYLATION ELEMENT-BINDING PROTEIN 3 (PTHR12566:SF7)	mRNA polyadenylation factor(PC00146)	Rattus norvegicus
RAT|RGD=69329|UniProtKB=P19332	Mapt	Microtubule-associated protein tau;Mapt;PTN000161208;orthologs	MICROTUBULE-ASSOCIATED PROTEIN TAU (PTHR11501:SF14)	non-motor microtubule binding protein(PC00166)	Rattus norvegicus
RAT|RGD=68344|UniProtKB=P62986	Uba52	Ubiquitin-60S ribosomal protein L40;Uba52;PTN000708336;orthologs	UBIQUITIN-60S RIBOSOMAL PROTEIN L40 (PTHR10666:SF484)		Rattus norvegicus
RAT|RGD=619825|UniProtKB=P09895	Rpl5	60S ribosomal protein L5;Rpl5;PTN000601698;orthologs	60S RIBOSOMAL PROTEIN L5 (PTHR23410:SF37)	ribosomal protein(PC00202)	Rattus norvegicus
RAT|RGD=3806|UniProtKB=P47861	Syt5	Synaptotagmin-5;Syt5;PTN000001878;orthologs	SYNAPTOTAGMIN-5 (PTHR10024:SF282)	membrane trafficking regulatory protein(PC00151)	Rattus norvegicus
RAT|RGD=2042|UniProtKB=Q05764	Add2	Beta-adducin;Add2;PTN000072610;orthologs	BETA-ADDUCIN (PTHR10672:SF6)	non-motor actin binding protein(PC00165)	Rattus norvegicus
RAT|RGD=620183|UniProtKB=Q9QYW3	Mob4	MOB-like protein phocein;Mob4;PTN000503215;orthologs	MOB-LIKE PROTEIN PHOCEIN (PTHR22599:SF1)	kinase activator(PC00138)	Rattus norvegicus
RAT|RGD=69230|UniProtKB=P63100	Ppp3r1	Calcineurin subunit B type 1;Ppp3r1;PTN000551487;orthologs	CALCINEURIN SUBUNIT B TYPE 1 (PTHR45942:SF3)		Rattus norvegicus
RAT|RGD=1310333|UniProtKB=I4DUB5	Itga3	Integrin alpha 3 variant B;Itga3;PTN000576045;orthologs	INTEGRIN ALPHA-3 (PTHR23220:SF89)	integrin(PC00126)	Rattus norvegicus
RAT|RGD=1312009|UniProtKB=D4A280	Pak7	Serine_threonine-protein kinase PAK 5;Pak5;PTN000685276;orthologs	SERINE_THREONINE-PROTEIN KINASE PAK 5 (PTHR48015:SF27)	non-receptor serine/threonine protein kinase(PC00167)	Rattus norvegicus
RAT|RGD=3761|UniProtKB=P60042	Sst,Sms	Somatostatin;Sst;PTN000059385;orthologs	SOMATOSTATIN (PTHR10558:SF2)	peptide hormone(PC00179)	Rattus norvegicus
RAT|RGD=727803|UniProtKB=F1LRS8	Cd2ap	CD2-associated protein;Cd2ap;PTN000366634;orthologs	CD2-ASSOCIATED PROTEIN (PTHR14167:SF23)	scaffold/adaptor protein(PC00226)	Rattus norvegicus
RAT|RGD=1560587|UniProtKB=D3ZZK3	Epha4	Receptor protein-tyrosine kinase;Epha4;PTN000700105;orthologs	EPHRIN TYPE-A RECEPTOR 4 (PTHR46877:SF18)	transmembrane signal receptor(PC00197)	Rattus norvegicus
RAT|RGD=3807|UniProtKB=P06767	Tac1	Protachykinin-1;Tac1;PTN000134181;orthologs	PROTACHYKININ-1 (PTHR11250:SF3)		Rattus norvegicus
RAT|RGD=619864|UniProtKB=O88871	Gabbr2	Gamma-aminobutyric acid type B receptor subunit 2;Gabbr2;PTN000055105;orthologs	GAMMA-AMINOBUTYRIC ACID TYPE B RECEPTOR SUBUNIT 2 (PTHR10519:SF20)	G-protein coupled receptor(PC00021)	Rattus norvegicus
RAT|RGD=62026|UniProtKB=P62845	Rps15	40S ribosomal protein S15;Rps15;PTN000222966;orthologs	40S RIBOSOMAL PROTEIN S15 (PTHR11880:SF2)	ribosomal protein(PC00202)	Rattus norvegicus
RAT|RGD=68405|UniProtKB=P25286	Atp6v0a1	V-type proton ATPase 116 kDa subunit a 1;Atp6v0a1;PTN001360233;orthologs	V-TYPE PROTON ATPASE 116 KDA SUBUNIT A 1 (PTHR11629:SF68)	ATP synthase(PC00002)	Rattus norvegicus
RAT|RGD=628848|UniProtKB=F1LY25	Kcnq5	Potassium voltage-gated channel subfamily Q member 5;Kcnq5;PTN000899179;orthologs	POTASSIUM VOLTAGE-GATED CHANNEL SUBFAMILY KQT MEMBER 5 (PTHR47735:SF8)	voltage-gated ion channel(PC00241)	Rattus norvegicus
RAT|RGD=1587185|UniProtKB=P31662	Slc6a17	Sodium-dependent neutral amino acid transporter SLC6A17;Slc6a17;PTN001359804;orthologs	SODIUM-DEPENDENT NEUTRAL AMINO ACID TRANSPORTER SLC6A17 (PTHR11616:SF102)	primary active transporter(PC00068)	Rattus norvegicus
RAT|RGD=621347|UniProtKB=P70569	Myo5b	Unconventional myosin-Vb;Myo5b;PTN000321337;orthologs	UNCONVENTIONAL MYOSIN-VB (PTHR13140:SF356)	actin binding motor protein(PC00040)	Rattus norvegicus
RAT|RGD=620989|UniProtKB=Q9JK11	Rtn4	Reticulon-4;Rtn4;PTN000107490;orthologs	RETICULON-4 (PTHR45799:SF1)		Rattus norvegicus
RAT|RGD=1311370|UniProtKB=A0A8I6AMY8	Eif4g3	Eukaryotic translation initiation factor 4 gamma, 3;Eif4g3;PTN002355968;orthologs	EUKARYOTIC TRANSLATION INITIATION FACTOR 4 GAMMA 3 (PTHR23253:SF23)	translation initiation factor(PC00224)	Rattus norvegicus
RAT|RGD=1591983|UniProtKB=Q6MG90	C4b	Complement C4B (Chido blood group);C4b;PTN002478741;orthologs	COMPLEMENT C4-A-RELATED (PTHR11412:SF86)	protease inhibitor(PC00191)	Rattus norvegicus
RAT|RGD=621235|UniProtKB=Q78PB6	Ndel1	Nuclear distribution protein nudE-like 1;Ndel1;PTN000100566;orthologs	NUCLEAR DISTRIBUTION PROTEIN NUDE-LIKE 1 (PTHR10921:SF0)		Rattus norvegicus
RAT|RGD=1306486|UniProtKB=A1L1K8	Habp4	Intracellular hyaluronan-binding protein 4;Habp4;PTN000266115;orthologs	INTRACELLULAR HYALURONAN-BINDING PROTEIN 4 (PTHR12299:SF30)	RNA metabolism protein(PC00031)	Rattus norvegicus
RAT|RGD=621504|UniProtKB=O88943	Kcnq2	Potassium voltage-gated channel subfamily KQT member 2;Kcnq2;PTN000165328;orthologs	POTASSIUM VOLTAGE-GATED CHANNEL SUBFAMILY KQT MEMBER 2 (PTHR47735:SF4)	voltage-gated ion channel(PC00241)	Rattus norvegicus
RAT|RGD=1310121|UniProtKB=D3ZQL7	Tppp	Tubulin polymerization-promoting protein;Tppp;PTN002293494;orthologs	TUBULIN POLYMERIZATION-PROMOTING PROTEIN (PTHR12932:SF18)	non-motor microtubule binding protein(PC00166)	Rattus norvegicus
RAT|RGD=1564957|UniProtKB=P0DJJ3	Sgip1	SH3-containing GRB2-like protein 3-interacting protein 1;Sgip1;;orthologs			Rattus norvegicus
RAT|RGD=628592|UniProtKB=Q62770	Unc13c	Protein unc-13 homolog C;Unc13c;PTN000049923;orthologs	PROTEIN UNC-13 HOMOLOG C (PTHR10480:SF2)		Rattus norvegicus
RAT|RGD=2171|UniProtKB=P13638	Atp1b2	Sodium_potassium-transporting ATPase subunit beta-2;Atp1b2;PTN000162699;orthologs	SODIUM_POTASSIUM-TRANSPORTING ATPASE SUBUNIT BETA-2 (PTHR11523:SF26)	primary active transporter(PC00068)	Rattus norvegicus
RAT|RGD=2247|UniProtKB=P54290	Cacna2d1	Voltage-dependent calcium channel subunit alpha-2_delta-1;Cacna2d1;PTN000018402;orthologs	VOLTAGE-DEPENDENT CALCIUM CHANNEL SUBUNIT ALPHA-2_DELTA-1 (PTHR10166:SF6)	voltage-gated ion channel(PC00241)	Rattus norvegicus
RAT|RGD=68371|UniProtKB=P42346	Mtor	Serine_threonine-protein kinase mTOR;Mtor;PTN000124355;orthologs	SERINE_THREONINE-PROTEIN KINASE MTOR (PTHR11139:SF9)	non-receptor serine/threonine protein kinase(PC00167)	Rattus norvegicus
RAT|RGD=1549784|UniProtKB=Q6AY09	Hnrnph2	Heterogeneous nuclear ribonucleoprotein H2;Hnrnph2;PTN000359981;orthologs	HETEROGENEOUS NUCLEAR RIBONUCLEOPROTEIN H2 (PTHR13976:SF33)	RNA splicing factor(PC00148)	Rattus norvegicus
RAT|RGD=3349|UniProtKB=P70496	Pld1	Phospholipase D1;Pld1;PTN000431062;orthologs	PHOSPHOLIPASE D1 (PTHR18896:SF57)	phospholipase(PC00186)	Rattus norvegicus
RAT|RGD=1306039|UniProtKB=D3ZEN8	C1ql1	Adiponectin l;C1ql1;PTN002341110;orthologs	C1Q-RELATED FACTOR (PTHR22923:SF64)	scaffold/adaptor protein(PC00226)	Rattus norvegicus
RAT|RGD=1305239|UniProtKB=F1M078	Zfp804a	Uncharacterized protein RGD1305239_predicted;Zfp804a;PTN000427093;orthologs	ZINC FINGER PROTEIN 804A (PTHR17614:SF13)		Rattus norvegicus
RAT|RGD=3786|UniProtKB=Q09429	Abcc8	ATP-binding cassette sub-family C member 8;Abcc8;PTN000658017;orthologs	ATP-BINDING CASSETTE SUB-FAMILY C MEMBER 8 (PTHR24223:SF187)	ATP-binding cassette (ABC) transporter(PC00003)	Rattus norvegicus
RAT|RGD=2350|UniProtKB=P12390	Chrnb2	Neuronal acetylcholine receptor subunit beta-2;Chrnb2;PTN000436058;orthologs	NEURONAL ACETYLCHOLINE RECEPTOR SUBUNIT BETA-2 (PTHR18945:SF901)	ligand-gated ion channel(PC00141)	Rattus norvegicus
RAT|RGD=708381|UniProtKB=P51794	Clcn4	H(+)_Cl(-) exchange transporter 4;Clcn4;PTN000189396;orthologs	H(+)_CL(-) EXCHANGE TRANSPORTER 4 (PTHR45711:SF2)	ion channel(PC00133)	Rattus norvegicus
RAT|RGD=3698|UniProtKB=P24942	Slc1a3	Excitatory amino acid transporter 1;Slc1a3;PTN000238365;orthologs	EXCITATORY AMINO ACID TRANSPORTER 1 (PTHR11958:SF24)	primary active transporter(PC00068)	Rattus norvegicus
RAT|RGD=70074|UniProtKB=O70277	Trim3	Tripartite motif-containing protein 3;Trim3;PTN000647576;orthologs	TRIPARTITE MOTIF-CONTAINING PROTEIN 3 (PTHR24104:SF21)	ubiquitin-protein ligase(PC00234)	Rattus norvegicus
RAT|RGD=2324318|UniProtKB=P62703	Rps4x	40S ribosomal protein S4, X isoform;Rps4x;PTN000171940;orthologs	40S RIBOSOMAL PROTEIN S4, X ISOFORM (PTHR11581:SF47)	ribosomal protein(PC00202)	Rattus norvegicus
RAT|RGD=620341|UniProtKB=Q920Q0	Palm	Paralemmin-1;Palm;PTN000052314;orthologs	PARALEMMIN-1 (PTHR10498:SF6)		Rattus norvegicus
RAT|RGD=620805|UniProtKB=G3V8K2	Gng3	Guanine nucleotide-binding protein subunit gamma;Gng3;PTN000351917;orthologs	GUANINE NUCLEOTIDE-BINDING PROTEIN G(I)_G(S)_G(O) SUBUNIT GAMMA-3 (PTHR13809:SF11)	heterotrimeric G-protein(PC00117)	Rattus norvegicus
RAT|RGD=621039|UniProtKB=P62268	Rps23	40S ribosomal protein S23;Rps23;PTN000183034;orthologs	40S RIBOSOMAL PROTEIN S23 (PTHR11652:SF14)	ribosomal protein(PC00202)	Rattus norvegicus
RAT|RGD=2248|UniProtKB=P54287	Cacnb3	Voltage-dependent L-type calcium channel subunit beta-3;Cacnb3;PTN000214476;orthologs	VOLTAGE-DEPENDENT L-TYPE CALCIUM CHANNEL SUBUNIT BETA-3 (PTHR11824:SF8)	voltage-gated ion channel(PC00241)	Rattus norvegicus
RAT|RGD=2139|UniProtKB=P08592	App	Amyloid-beta precursor protein;App;PTN000559917;orthologs	AMYLOID-BETA PRECURSOR PROTEIN (PTHR23103:SF7)	protease inhibitor(PC00191)	Rattus norvegicus
RAT|RGD=1303186|UniProtKB=Q8R2H0	Atp6v1g2	V-type proton ATPase subunit G;Atp6v1g2;PTN000620200;orthologs	V-TYPE PROTON ATPASE SUBUNIT G 2 (PTHR12713:SF13)	ATP synthase(PC00002)	Rattus norvegicus
RAT|RGD=708565|UniProtKB=Q8CFC9	Lzts1	Leucine zipper putative tumor suppressor 1;Lzts1;PTN000789773;orthologs	ZIPPER PUTATIVE TUMOR SUPPRESSOR 1-RELATED (PTHR19354:SF5)		Rattus norvegicus
RAT|RGD=621458|UniProtKB=P19527	Nefl	Neurofilament light polypeptide;Nefl;PTN000581306;orthologs	NEUROFILAMENT LIGHT POLYPEPTIDE (PTHR45652:SF8)	intermediate filament(PC00129)	Rattus norvegicus
RAT|RGD=1304707|UniProtKB=P0C7J6	Lrfn1	Leucine-rich repeat and fibronectin type III domain-containing protein 1;Lrfn1;PTN000690352;orthologs	LEUCINE-RICH REPEAT AND FIBRONECTIN TYPE III DOMAIN-CONTAINING PROTEIN 1 (PTHR45842:SF7)	immunoglobulin superfamily cell adhesion molecule(PC00125)	Rattus norvegicus
RAT|RGD=3748|UniProtKB=P07092	Serpine2	Glia-derived nexin;Serpine2;PTN000156239;orthologs	GLIA-DERIVED NEXIN (PTHR11461:SF48)	protease inhibitor(PC00191)	Rattus norvegicus
RAT|RGD=3728|UniProtKB=P60881	Snap25	Synaptosomal-associated protein 25;Snap25;PTN000447864;orthologs	SYNAPTOSOMAL-ASSOCIATED PROTEIN 25 (PTHR19305:SF5)	SNARE protein(PC00034)	Rattus norvegicus
RAT|RGD=2412|UniProtKB=P03994	Hapln1	Hyaluronan and proteoglycan link protein 1;Hapln1;PTN000515651;orthologs	HYALURONAN AND PROTEOGLYCAN LINK PROTEIN 1 (PTHR22804:SF10)	extracellular matrix glycoprotein(PC00100)	Rattus norvegicus
RAT|RGD=621774|UniProtKB=P19944	Rplp1	60S acidic ribosomal protein P1;Rplp1;PTN000474983;orthologs	60S ACIDIC RIBOSOMAL PROTEIN P1-RELATED (PTHR45696:SF10)	ribosomal protein(PC00202)	Rattus norvegicus
RAT|RGD=2746|UniProtKB=P31424	Grm5	Metabotropic glutamate receptor 5;Grm5;PTN000625106;orthologs	METABOTROPIC GLUTAMATE RECEPTOR 5 (PTHR24060:SF30)	G-protein coupled receptor(PC00021)	Rattus norvegicus
RAT|RGD=2954|UniProtKB=P15387	Kcnb1	Potassium voltage-gated channel subfamily B member 1;Kcnb1;PTN001355811;orthologs	POTASSIUM VOLTAGE-GATED CHANNEL SUBFAMILY B MEMBER 1 (PTHR11537:SF63)	voltage-gated ion channel(PC00241)	Rattus norvegicus
RAT|RGD=1560614|UniProtKB=A0A8I5ZV49	Flna	Filamin A;Flna;PTN000747340;orthologs	FILAMIN-A (PTHR38537:SF5)		Rattus norvegicus
RAT|RGD=1305048|UniProtKB=A0A8I6AHL8	Cyfip2	Cytoplasmic FMR1-interacting protein 2;Cyfip2;PTN002282607;orthologs	CYTOPLASMIC FMR1-INTERACTING PROTEIN 2 (PTHR12195:SF3)	scaffold/adaptor protein(PC00226)	Rattus norvegicus
RAT|RGD=2259|UniProtKB=P0DP31	Calm3	Calmodulin-3;Calm3;PTN004596951;orthologs	CALMODULIN-1 (PTHR23050:SF427)	calmodulin-related(PC00061)	Rattus norvegicus
RAT|RGD=61925|UniProtKB=P09216	Prkce	Protein kinase C epsilon type;Prkce;PTN000684294;orthologs	PROTEIN KINASE C EPSILON TYPE (PTHR24356:SF159)	non-receptor serine/threonine protein kinase(PC00167)	Rattus norvegicus
RAT|RGD=2737|UniProtKB=Q00959	Grin2a	Glutamate receptor ionotropic, NMDA 2A;Grin2a;PTN000437944;orthologs	GLUTAMATE RECEPTOR IONOTROPIC, NMDA 2A (PTHR18966:SF407)	transmembrane signal receptor(PC00197)	Rattus norvegicus
RAT|RGD=631407|UniProtKB=Q80ZA5	Slc4a10	Sodium-driven chloride bicarbonate exchanger;Slc4a10;PTN000155598;orthologs	SODIUM-DRIVEN CHLORIDE BICARBONATE EXCHANGER (PTHR11453:SF32)	secondary carrier transporter(PC00258)	Rattus norvegicus
RAT|RGD=1310332|UniProtKB=D4A8H8	Cyfip1	Cytoplasmic FMR1-interacting protein;Cyfip1;PTN000257584;orthologs	CYTOPLASMIC FMR1-INTERACTING PROTEIN 1 (PTHR12195:SF4)	scaffold/adaptor protein(PC00226)	Rattus norvegicus
RAT|RGD=735131|UniProtKB=P60756	Mdga2	MAM domain-containing glycosylphosphatidylinositol anchor protein 2;Mdga2;;orthologs			Rattus norvegicus
RAT|RGD=1596313|UniProtKB=A0A0G2JUG7	Iqsec1	IQ motif and SEC7 domain-containing protein 1;Iqsec1;PTN001320560;orthologs	IQ MOTIF AND SEC7 DOMAIN-CONTAINING PROTEIN 1 (PTHR10663:SF327)	guanyl-nucleotide exchange factor(PC00113)	Rattus norvegicus
RAT|RGD=68337|UniProtKB=P51111	Htt	Huntingtin;Htt;PTN000019060;orthologs	HUNTINGTIN (PTHR10170:SF10)		Rattus norvegicus
RAT|RGD=68385|UniProtKB=D4A055	Cacnb4	Voltage-dependent L-type calcium channel subunit beta-4;Cacnb4;PTN000214447;orthologs	VOLTAGE-DEPENDENT L-TYPE CALCIUM CHANNEL SUBUNIT BETA-4 (PTHR11824:SF7)	voltage-gated ion channel(PC00241)	Rattus norvegicus
RAT|RGD=620516|UniProtKB=P60905	Dnajc5	DnaJ homolog subfamily C member 5;Dnajc5;PTN002375770;orthologs	DNAJ HOMOLOG SUBFAMILY C MEMBER 5 (PTHR44027:SF1)	chaperone(PC00072)	Rattus norvegicus
RAT|RGD=620124|UniProtKB=Q9Z136	Tsc1	Hamartin;Tsc1;PTN000389135;orthologs	HAMARTIN (PTHR15154:SF2)		Rattus norvegicus
RAT|RGD=621043|UniProtKB=P62853	Rps25	40S ribosomal protein S25;Rps25;PTN000304263;orthologs	40S RIBOSOMAL PROTEIN S25 (PTHR12850:SF18)	ribosomal protein(PC00202)	Rattus norvegicus
RAT|RGD=2650|UniProtKB=P63138	Gabrb2	Gamma-aminobutyric acid receptor subunit beta-2;Gabrb2;PTN000435158;orthologs	GAMMA-AMINOBUTYRIC ACID RECEPTOR SUBUNIT BETA-2 (PTHR18945:SF221)	ligand-gated ion channel(PC00141)	Rattus norvegicus
RAT|RGD=2649|UniProtKB=P15431	Gabrb1	Gamma-aminobutyric acid receptor subunit beta-1;Gabrb1;PTN000435143;orthologs	GAMMA-AMINOBUTYRIC ACID RECEPTOR SUBUNIT BETA-1 (PTHR18945:SF429)	ligand-gated ion channel(PC00141)	Rattus norvegicus
RAT|RGD=621791|UniProtKB=Q62824	Exoc4	Exocyst complex component 4;Exoc4;PTN000365491;orthologs	EXOCYST COMPLEX COMPONENT 4 (PTHR14146:SF0)	membrane traffic protein(PC00150)	Rattus norvegicus
RAT|RGD=2553|UniProtKB=P04764	Eno1	Alpha-enolase;Eno1;PTN000224508;orthologs	ALPHA-ENOLASE (PTHR11902:SF58)	lyase(PC00144)	Rattus norvegicus
RAT|RGD=708563|UniProtKB=Q9JIR0	Rbp1	Peripheral-type benzodiazepine receptor-associated protein 1;Tspoap1;PTN000369481;orthologs	PERIPHERAL-TYPE BENZODIAZEPINE RECEPTOR-ASSOCIATED PROTEIN 1 (PTHR14234:SF20)	scaffold/adaptor protein(PC00226)	Rattus norvegicus
RAT|RGD=62069|UniProtKB=P25886	Rpl29	60S ribosomal protein L29;Rpl29;PTN000306481;orthologs	60S RIBOSOMAL PROTEIN L29 (PTHR12884:SF40)	ribosomal protein(PC00202)	Rattus norvegicus
RAT|RGD=620961|UniProtKB=F1M7Y5	Prkci	Protein kinase C iota type;Prkci;PTN000684101;orthologs	PROTEIN KINASE C IOTA TYPE (PTHR24356:SF214)	non-receptor serine/threonine protein kinase(PC00167)	Rattus norvegicus
RAT|RGD=2298|UniProtKB=Q07490	Cd24	Signal transducer CD24;Cd24;PTN000422870;orthologs	SIGNAL TRANSDUCER CD24 (PTHR16676:SF0)		Rattus norvegicus
RAT|RGD=1306138|UniProtKB=Q5BJU3	Samd14	Sterile alpha motif domain-containing protein 14;Samd14;PTN000414482;orthologs	STERILE ALPHA MOTIF DOMAIN-CONTAINING PROTEIN 14 (PTHR16154:SF28)		Rattus norvegicus
RAT|RGD=3886|UniProtKB=Q05546	Tnr	Tenascin-R;Tnr;PTN000441328;orthologs	TENASCIN-R (PTHR19143:SF254)	intercellular signal molecule(PC00207)	Rattus norvegicus
RAT|RGD=68323|UniProtKB=P05712	Rab2a	Ras-related protein Rab-2A;Rab2a;PTN000633849;orthologs	RAS-RELATED PROTEIN RAB-2A (PTHR47979:SF12)	small GTPase(PC00208)	Rattus norvegicus
RAT|RGD=1308858|UniProtKB=D3Z8D8	Slitrk1	SLIT and NTRK-like family, member 1;Slitrk1;PTN000690249;orthologs	SLIT AND NTRK-LIKE PROTEIN 1 (PTHR45773:SF7)	transmembrane signal receptor(PC00197)	Rattus norvegicus
RAT|RGD=62049|UniProtKB=P17077	Rpl9	60S ribosomal protein L9;Rpl9;PTN000183690;orthologs	60S RIBOSOMAL PROTEIN L9 (PTHR11655:SF16)	ribosomal protein(PC00202)	Rattus norvegicus
RAT|RGD=1307728|UniProtKB=D3ZWC6	Sntb1	Syntrophin, basic 1 (Predicted);Sntb1;PTN000058529;orthologs	BETA-1-SYNTROPHIN (PTHR10554:SF11)	scaffold/adaptor protein(PC00226)	Rattus norvegicus
RAT|RGD=1311530|UniProtKB=A0A8I6ALT4	Tmem108	Transmembrane protein 108;Tmem108;PTN002010470;orthologs	TRANSMEMBRANE PROTEIN 108 (PTHR28673:SF1)		Rattus norvegicus
RAT|RGD=620273|UniProtKB=Q63364	Pja2	E3 ubiquitin-protein ligase Praja-2;Pja2;PTN000403771;orthologs	E3 UBIQUITIN-PROTEIN LIGASE PRAJA-2 (PTHR15710:SF5)	ubiquitin-protein ligase(PC00234)	Rattus norvegicus
RAT|RGD=2497|UniProtKB=P50617	Ddn	Dendrin;Ddn;PTN000423286;orthologs	DENDRIN (PTHR16757:SF1)		Rattus norvegicus
RAT|RGD=620320|UniProtKB=Q62609	Olfm1	Noelin;Olfm1;PTN000573707;orthologs	NOELIN (PTHR23192:SF34)	structural protein(PC00211)	Rattus norvegicus
RAT|RGD=620101|UniProtKB=Q62634	Slc17a7	Vesicular glutamate transporter 1;Slc17a7;PTN000184321;orthologs	VESICULAR GLUTAMATE TRANSPORTER 1 (PTHR11662:SF29)	secondary carrier transporter(PC00258)	Rattus norvegicus
RAT|RGD=1308074|UniProtKB=D3ZES7	Plxna4	Plexin A4;Plxna4;PTN000504914;orthologs	PLEXIN-A4 (PTHR22625:SF34)	transmembrane signal receptor(PC00197)	Rattus norvegicus
RAT|RGD=619887|UniProtKB=P27952	Rps2	40S ribosomal protein S2;Rps2;PTN000346787;orthologs	40S RIBOSOMAL PROTEIN S2 (PTHR13718:SF4)	ribosomal protein(PC00202)	Rattus norvegicus
RAT|RGD=620369|UniProtKB=Q62826	Hnrnpm	Heterogeneous nuclear ribonucleoprotein M;Hnrnpm;PTN000543798;orthologs	HETEROGENEOUS NUCLEAR RIBONUCLEOPROTEIN M (PTHR23003:SF6)	RNA splicing factor(PC00148)	Rattus norvegicus
RAT|RGD=1561269|UniProtKB=Q6AXS4	Atp6ap2	Renin receptor;Atp6ap2;PTN000331523;orthologs	RENIN RECEPTOR (PTHR13351:SF1)	transmembrane signal receptor(PC00197)	Rattus norvegicus
RAT|RGD=1560999|UniProtKB=Q6AY84	Scrn1	Secernin-1;Scrn1;PTN000313120;orthologs	SECERNIN-1 (PTHR12994:SF7)		Rattus norvegicus
RAT|RGD=619836|UniProtKB=Q9ERH3	Wdr7	WD repeat-containing protein 7;Wdr7;PTN000521757;orthologs	WD REPEAT-CONTAINING PROTEIN 7 (PTHR44099:SF3)		Rattus norvegicus
RAT|RGD=3805|UniProtKB=P40748	Syt3	Synaptotagmin-3;Syt3;PTN000001732;orthologs	SYNAPTOTAGMIN-3 (PTHR10024:SF176)	membrane trafficking regulatory protein(PC00151)	Rattus norvegicus
RAT|RGD=1308408|UniProtKB=D3Z9H2	Hapln4	Hyaluronan and proteoglycan link protein 4;Hapln4;PTN000515630;orthologs	HYALURONAN AND PROTEOGLYCAN LINK PROTEIN 4 (PTHR22804:SF11)	extracellular matrix glycoprotein(PC00100)	Rattus norvegicus
RAT|RGD=3658|UniProtKB=Q9Z143	Sema4f	Semaphorin-4F;Sema4f;PTN000112444;orthologs	SEMAPHORIN-4F (PTHR11036:SF72)	membrane-bound signaling molecule(PC00152)	Rattus norvegicus
RAT|RGD=1306112|UniProtKB=D4AC36	Eif3f	Eukaryotic translation initiation factor 3 subunit F;Eif3f;PTN000057008;orthologs	EUKARYOTIC TRANSLATION INITIATION FACTOR 3 SUBUNIT F (PTHR10540:SF6)	translation initiation factor(PC00224)	Rattus norvegicus
RAT|RGD=2122|UniProtKB=P46933	Apbb1	Amyloid beta precursor protein binding family B member 1;Apbb1;PTN000362333;orthologs	AMYLOID BETA PRECURSOR PROTEIN BINDING FAMILY B MEMBER 1 (PTHR14058:SF5)		Rattus norvegicus
RAT|RGD=62002|UniProtKB=P61983	Ywhag	14-3-3 protein gamma;Ywhag;PTN000428995;orthologs	14-3-3 PROTEIN GAMMA (PTHR18860:SF22)	scaffold/adaptor protein(PC00226)	Rattus norvegicus
RAT|RGD=620986|UniProtKB=Q64548	Rtn1	Reticulon-1;Rtn1;PTN001335113;orthologs	RETICULON-1 (PTHR45799:SF5)		Rattus norvegicus
RAT|RGD=1566269|UniProtKB=D4AAD6	Neto1	Neuropilin and tolloid-like 1;Neto1;PTN000014361;orthologs	NEUROPILIN AND TOLLOID-LIKE PROTEIN 1 (PTHR24251:SF27)	serine protease(PC00203)	Rattus norvegicus
RAT|RGD=621586|UniProtKB=O08957	Nrn1	Neuritin;Nrn1;PTN001439551;orthologs	NEURITIN (PTHR15902:SF1)		Rattus norvegicus
RAT|RGD=620243|UniProtKB=P04897	Gnai2	Guanine nucleotide-binding protein G(i) subunit alpha-2;Gnai2;PTN000026608;orthologs	GUANINE NUCLEOTIDE-BINDING PROTEIN G(I) SUBUNIT ALPHA-2 (PTHR10218:SF73)	heterotrimeric G-protein(PC00117)	Rattus norvegicus
RAT|RGD=3198|UniProtKB=P21555	Npy1r	Neuropeptide Y receptor type 1;Npy1r;PTN000662974;orthologs	NEUROPEPTIDE Y RECEPTOR TYPE 1 (PTHR24235:SF24)	G-protein coupled receptor(PC00021)	Rattus norvegicus
RAT|RGD=3729|UniProtKB=P37377	Snca	Alpha-synuclein;Snca;PTN000352416;orthologs	ALPHA-SYNUCLEIN (PTHR13820:SF5)	membrane trafficking regulatory protein(PC00151)	Rattus norvegicus
RAT|RGD=1305608|UniProtKB=C0HL12	AABR07058422	Adhesion G protein-coupled receptor B1;Adgrb1;PTN004332971;orthologs	ADHESION G PROTEIN-COUPLED RECEPTOR B1 (PTHR12011:SF39)	G-protein coupled receptor(PC00021)	Rattus norvegicus
RAT|RGD=620060|UniProtKB=P84076	Hpca	Neuron-specific calcium-binding protein hippocalcin;Hpca;PTN000551048;orthologs	NEURON-SPECIFIC CALCIUM-BINDING PROTEIN HIPPOCALCIN (PTHR23055:SF57)	calmodulin-related(PC00061)	Rattus norvegicus
RAT|RGD=620768|UniProtKB=O88917	Adgrl1	Adhesion G protein-coupled receptor L1;Adgrl1;PTN000245046;orthologs	ADHESION G PROTEIN-COUPLED RECEPTOR L1 (PTHR12011:SF62)	G-protein coupled receptor(PC00021)	Rattus norvegicus
RAT|RGD=621538|UniProtKB=O55165	Kif3c	Kinesin-like protein KIF3C;Kif3c;PTN000650140;orthologs	KINESIN-LIKE PROTEIN KIF3C (PTHR24115:SF734)	microtubule binding motor protein(PC00156)	Rattus norvegicus
RAT|RGD=621536|UniProtKB=F1LQZ3	Kif3a	Kinesin-like protein;Kif3a;PTN000716934;orthologs	KINESIN-LIKE PROTEIN KIF3A (PTHR24115:SF472)	microtubule binding motor protein(PC00156)	Rattus norvegicus
RAT|RGD=619992|UniProtKB=Q8VHZ8	Dscam	Down syndrome cell adhesion molecule homolog;Dscam;PTN000051570;orthologs	DOWN SYNDROME CELL ADHESION MOLECULE (PTHR10075:SF51)	scaffold/adaptor protein(PC00226)	Rattus norvegicus
RAT|RGD=708573|UniProtKB=Q62717	Cadps	Calcium-dependent secretion activator 1;Cadps;PTN000255618;orthologs	CALCIUM-DEPENDENT SECRETION ACTIVATOR 1 (PTHR12166:SF6)	membrane trafficking regulatory protein(PC00151)	Rattus norvegicus
RAT|RGD=708568|UniProtKB=O35550	Rabep1	Rab GTPase-binding effector protein 1;Rabep1;PTN000772109;orthologs	RAB GTPASE-BINDING EFFECTOR PROTEIN 1 (PTHR31179:SF5)		Rattus norvegicus
RAT|RGD=2517|UniProtKB=P47942	Dpysl2	Dihydropyrimidinase-related protein 2;Dpysl2;PTN000182540;orthologs	DIHYDROPYRIMIDINASE-RELATED PROTEIN 2 (PTHR11647:SF56)	hydrolase(PC00121)	Rattus norvegicus
RAT|RGD=620924|UniProtKB=Q63942	Rab3d	GTP-binding protein Rab-3D;Rab3d;PTN000635455;orthologs	RAS-RELATED PROTEIN RAB-3D (PTHR47980:SF17)		Rattus norvegicus
RAT|RGD=1563996|UniProtKB=A0A8I6AMC5	Shisa8	Shisa family member 8;Shisa8;PTN001589553;orthologs	PROTEIN SHISA-8 (PTHR31774:SF14)		Rattus norvegicus
RAT|RGD=620734|UniProtKB=O35116	Ctnnd2	Catenin delta-2 (Fragment);Ctnnd2;;orthologs			Rattus norvegicus
RAT|RGD=621117|UniProtKB=Q62765	Nlgn1	Neuroligin-1;Nlgn1;PTN000168650;orthologs	NEUROLIGIN-1 (PTHR43903:SF2)	cell adhesion molecule(PC00069)	Rattus norvegicus
RAT|RGD=620423|UniProtKB=O54715	Atp6ap1	V-type proton ATPase subunit S1;Atp6ap1;PTN000279826;orthologs	V-TYPE PROTON ATPASE SUBUNIT S1 (PTHR12471:SF2)	ATP synthase(PC00002)	Rattus norvegicus
RAT|RGD=2951|UniProtKB=P15384	Kcna3	Potassium voltage-gated channel subfamily A member 3;Kcna3;PTN000165765;orthologs	POTASSIUM VOLTAGE-GATED CHANNEL SUBFAMILY A MEMBER 3 (PTHR11537:SF28)	voltage-gated ion channel(PC00241)	Rattus norvegicus
RAT|RGD=628847|UniProtKB=P49186	Mapk9	Mitogen-activated protein kinase 9;Mapk9;PTN000622303;orthologs	MITOGEN-ACTIVATED PROTEIN KINASE 9 (PTHR24055:SF172)	non-receptor serine/threonine protein kinase(PC00167)	Rattus norvegicus
RAT|RGD=1309771|UniProtKB=P18445	Rpl27a	60S ribosomal protein L27a;Rpl27a;PTN000197428;orthologs	60S RIBOSOMAL PROTEIN L27A (PTHR11721:SF3)	ribosomal protein(PC00202)	Rattus norvegicus
RAT|RGD=1305664|UniProtKB=F1LQX4	Arhgap44	Rho GTPase-activating protein 44;Arhgap44;PTN000716327;orthologs	RHO GTPASE-ACTIVATING PROTEIN 44 (PTHR14130:SF13)	GTPase-activating protein(PC00257)	Rattus norvegicus
RAT|RGD=2264|UniProtKB=P13234	Camk4	Calcium_calmodulin-dependent protein kinase type IV;Camk4;PTN000681472;orthologs	CALCIUM_CALMODULIN-DEPENDENT PROTEIN KINASE TYPE IV (PTHR24349:SF243)	non-receptor serine/threonine protein kinase(PC00167)	Rattus norvegicus
RAT|RGD=620366|UniProtKB=Q794E4	Hnrnpf	Heterogeneous nuclear ribonucleoprotein F;Hnrnpf;PTN000359994;orthologs	HETEROGENEOUS NUCLEAR RIBONUCLEOPROTEIN F (PTHR13976:SF32)	RNA splicing factor(PC00148)	Rattus norvegicus
RAT|RGD=727949|UniProtKB=Q08877	Dnm3	Dynamin-3;Dnm3;PTN000170222;orthologs	DYNAMIN-3 (PTHR11566:SF54)	membrane traffic protein(PC00150)	Rattus norvegicus
RAT|RGD=620211|UniProtKB=Q63374	Nrxn2	Neurexin-2;Nrxn2;PTN000013682;orthologs	NEUREXIN-2 (PTHR15036:SF52)	cell adhesion molecule(PC00069)	Rattus norvegicus
RAT|RGD=1595860|UniProtKB=B5DFE2	Ezh2	Histone-lysine N-methyltransferase EZH2;Ezh2;PTN000526841;orthologs	HISTONE-LYSINE N-METHYLTRANSFERASE EZH2 (PTHR45747:SF3)	histone modifying enzyme(PC00261)	Rattus norvegicus
RAT|RGD=620923|UniProtKB=P62824	Rab3c	Ras-related protein Rab-3C;Rab3c;PTN000635505;orthologs	RAS-RELATED PROTEIN RAB-3C (PTHR47980:SF15)		Rattus norvegicus
RAT|RGD=628804|UniProtKB=Q8VHW9	Cacng4	Voltage-dependent calcium channel gamma-4 subunit;Cacng4;PTN000251114;orthologs	VOLTAGE-DEPENDENT CALCIUM CHANNEL GAMMA-4 SUBUNIT (PTHR12107:SF7)	voltage-gated ion channel(PC00241)	Rattus norvegicus
RAT|RGD=1305165|UniProtKB=D4A634	Ranbp6	RAN-binding protein 6;Ranbp6;PTN000055457;orthologs	RAN-BINDING PROTEIN 6 (PTHR10527:SF16)	transporter(PC00227)	Rattus norvegicus
RAT|RGD=621808|UniProtKB=O88767	Cap1	Parkinson disease protein 7 homolog;Park7;PTN000111127;orthologs	PARKINSON DISEASE PROTEIN 7 HOMOLOG (PTHR48094:SF12)		Rattus norvegicus
RAT|RGD=1564206|UniProtKB=F1LVD8	Syde2	Synapse defective Rho GTPase homolog 2;Syde2;PTN001505030;orthologs	RHO GTPASE-ACTIVATING PROTEIN SYDE2 (PTHR46150:SF1)	GTPase-activating protein(PC00257)	Rattus norvegicus
RAT|RGD=619819|UniProtKB=Q9EPI6	Nsmf	NMDA receptor synaptonuclear signaling and neuronal migration factor;Nsmf;PTN000786501;orthologs	NMDA RECEPTOR SYNAPTONUCLEAR SIGNALING AND NEURONAL MIGRATION FACTOR (PTHR32061:SF4)		Rattus norvegicus
RAT|RGD=619939|UniProtKB=P62246	Rps15a	40S ribosomal protein S15a;Rps15a;PTN000204769;orthologs	40S RIBOSOMAL PROTEIN S15A (PTHR11758:SF13)	ribosomal protein(PC00202)	Rattus norvegicus
RAT|RGD=620224|UniProtKB=P97837	Dlgap2	Disks large-associated protein 2;Dlgap2;PTN000270092;orthologs	DISKS LARGE-ASSOCIATED PROTEIN 2 (PTHR12353:SF3)	scaffold/adaptor protein(PC00226)	Rattus norvegicus
RAT|RGD=2586|UniProtKB=P26824	F2r	Proteinase-activated receptor 1;F2r;PTN000661122;orthologs	PROTEINASE-ACTIVATED RECEPTOR 1 (PTHR24232:SF20)	G-protein coupled receptor(PC00021)	Rattus norvegicus
RAT|RGD=621134|UniProtKB=Q62796	Rbp1	RalA-binding protein 1;Ralbp1;PTN000300008;orthologs	RALA-BINDING PROTEIN 1 (PTHR12783:SF5)	GTPase-activating protein(PC00257)	Rattus norvegicus
RAT|RGD=735064|UniProtKB=P83953	Kpna1	Importin subunit alpha-5;Kpna1;PTN000593841;orthologs	IMPORTIN SUBUNIT ALPHA-5 (PTHR23316:SF3)	transporter(PC00227)	Rattus norvegicus
RAT|RGD=2322|UniProtKB=P55280	Cdh6	Cadherin-6;Cdh6;PTN000616344;orthologs	CADHERIN-6 (PTHR24027:SF322)	cadherin(PC00057)	Rattus norvegicus
RAT|RGD=620276|UniProtKB=O35179	Sh3gl2	Endophilin-A1;Sh3gl2;PTN000070104;orthologs	ENDOPHILIN-A1 (PTHR14167:SF50)	scaffold/adaptor protein(PC00226)	Rattus norvegicus
RAT|RGD=3785|UniProtKB=P61765	Stxbp1	Syntaxin-binding protein 1;Stxbp1;PTN000187747;orthologs	SYNTAXIN-BINDING PROTEIN 1 (PTHR11679:SF35)	membrane trafficking regulatory protein(PC00151)	Rattus norvegicus
RAT|RGD=620686|UniProtKB=P48675	Des	Desmin;Des;PTN000581494;orthologs	DESMIN (PTHR45652:SF2)	intermediate filament(PC00129)	Rattus norvegicus
RAT|RGD=1304753|UniProtKB=D3ZPN0	Pcdh17	Protocadherin 17;Pcdh17;PTN000617336;orthologs	PROTOCADHERIN-17 (PTHR24028:SF41)	cadherin(PC00057)	Rattus norvegicus
RAT|RGD=1311561|UniProtKB=D3ZU84	Stxbp5l	Syntaxin-binding protein 5L;Stxbp5l;PTN002231136;orthologs	SYNTAXIN-BINDING PROTEIN 5-LIKE (PTHR10241:SF19)	membrane trafficking regulatory protein(PC00151)	Rattus norvegicus
RAT|RGD=68438|UniProtKB=P35370	Oprl1	Nociceptin receptor;Oprl1;PTN000659872;orthologs	NOCICEPTIN RECEPTOR (PTHR24229:SF11)	G-protein coupled receptor(PC00021)	Rattus norvegicus
RAT|RGD=621670|UniProtKB=P28471	Gabra4	Gamma-aminobutyric acid receptor subunit alpha-4;Gabra4;PTN000436481;orthologs	GAMMA-AMINOBUTYRIC ACID RECEPTOR SUBUNIT ALPHA-4 (PTHR18945:SF393)	ligand-gated ion channel(PC00141)	Rattus norvegicus
RAT|RGD=621252|UniProtKB=P37361	Mt3	Metallothionein-3;Mt3;PTN000591646;orthologs	METALLOTHIONEIN-3 (PTHR23299:SF18)	defense/immunity protein(PC00090)	Rattus norvegicus
RAT|RGD=2739|UniProtKB=Q00961	Grin2c	Glutamate receptor ionotropic, NMDA 2C;Grin2c;PTN000438036;orthologs	GLUTAMATE RECEPTOR IONOTROPIC, NMDA 2C (PTHR18966:SF361)	transmembrane signal receptor(PC00197)	Rattus norvegicus
RAT|RGD=68368|UniProtKB=Q63226	Grid2	Glutamate receptor ionotropic, delta-2;Grid2;PTN000438297;orthologs	GLUTAMATE RECEPTOR IONOTROPIC, DELTA-2 (PTHR18966:SF109)	transmembrane signal receptor(PC00197)	Rattus norvegicus
RAT|RGD=620919|UniProtKB=P36876	Ppp2r2a	Serine_threonine-protein phosphatase 2A 55 kDa regulatory subunit B alpha isoform;Ppp2r2a;PTN000221793;orthologs	SERINE_THREONINE-PROTEIN PHOSPHATASE 2A 55 KDA REGULATORY SUBUNIT B ALPHA ISOFORM (PTHR11871:SF2)	protein phosphatase(PC00195)	Rattus norvegicus
RAT|RGD=62033|UniProtKB=Q9WVA9	Npff	Pro-FMRFamide-related neuropeptide FF;Npff;PTN001430874;orthologs	PRO-FMRFAMIDE-RELATED NEUROPEPTIDE FF (PTHR15044:SF0)		Rattus norvegicus
RAT|RGD=62083|UniProtKB=P17659	Kcna6	Potassium voltage-gated channel subfamily A member 6;Kcna6;PTN000165792;orthologs	POTASSIUM VOLTAGE-GATED CHANNEL SUBFAMILY A MEMBER 6 (PTHR11537:SF104)	voltage-gated ion channel(PC00241)	Rattus norvegicus
RAT|RGD=3382|UniProtKB=P63329	Ppp3ca	Protein phosphatase 3 catalytic subunit alpha;Ppp3ca;PTN000185278;orthologs	PROTEIN PHOSPHATASE 3 CATALYTIC SUBUNIT ALPHA (PTHR45673:SF5)	protein phosphatase(PC00195)	Rattus norvegicus
RAT|RGD=621451|UniProtKB=Q9ES08	Kcnk9	Potassium channel subfamily K member 9;Kcnk9;PTN000109035;orthologs	POTASSIUM CHANNEL SUBFAMILY K MEMBER 9 (PTHR11003:SF75)	ion channel(PC00133)	Rattus norvegicus
RAT|RGD=620212|UniProtKB=Q07310	Nrxn3	Neurexin-3;Nrxn3;PTN000013714;orthologs	NEUREXIN-3 (PTHR15036:SF57)	cell adhesion molecule(PC00069)	Rattus norvegicus
RAT|RGD=68398|UniProtKB=Q63472	Kcnh1	Potassium voltage-gated channel subfamily H member 1;Kcnh1;PTN000025535;orthologs	POTASSIUM VOLTAGE-GATED CHANNEL SUBFAMILY H MEMBER 1 (PTHR10217:SF530)	ion channel(PC00133)	Rattus norvegicus
RAT|RGD=735144|UniProtKB=O08816	Wasl	Neural Wiskott-Aldrich syndrome protein;Wasl;PTN008752842;orthologs	NEURAL WISKOTT-ALDRICH SYNDROME PROTEIN (PTHR11202:SF36)	scaffold/adaptor protein(PC00226)	Rattus norvegicus
RAT|RGD=727922|UniProtKB=G3V6S0	Sptbn1	Spectrin beta chain;Sptbn1;PTN002276676;orthologs	SPECTRIN BETA CHAIN, NON-ERYTHROCYTIC 1 (PTHR11915:SF226)	actin or actin-binding cytoskeletal protein(PC00041)	Rattus norvegicus
RAT|RGD=1304866|UniProtKB=D3ZAL8	Lrrtm3	Leucine-rich repeat transmembrane neuronal protein 3;Lrrtm3;PTN000689158;orthologs	LEUCINE-RICH REPEAT TRANSMEMBRANE NEURONAL PROTEIN 3 (PTHR24373:SF296)	transmembrane signal receptor(PC00197)	Rattus norvegicus
RAT|RGD=621017|UniProtKB=Q07014	Lyn	Tyrosine-protein kinase Lyn;Lyn;PTN000701024;orthologs	TYROSINE-PROTEIN KINASE LYN (PTHR24418:SF42)	non-receptor tyrosine protein kinase(PC00168)	Rattus norvegicus
RAT|RGD=2168|UniProtKB=P06686	Atp1a2	Sodium_potassium-transporting ATPase subunit alpha-2;Atp1a2;PTN000643155;orthologs	SODIUM_POTASSIUM-TRANSPORTING ATPASE SUBUNIT ALPHA-2 (PTHR43294:SF6)	primary active transporter(PC00068)	Rattus norvegicus
RAT|RGD=621855|UniProtKB=O88382	Magi2	Membrane-associated guanylate kinase, WW and PDZ domain-containing protein 2;Magi2;PTN000034988;orthologs	MEMBRANE-ASSOCIATED GUANYLATE KINASE, WW AND PDZ DOMAIN-CONTAINING PROTEIN 2 (PTHR10316:SF27)		Rattus norvegicus
RAT|RGD=2262|UniProtKB=P08413	Camk2b	Calcium_calmodulin-dependent protein kinase type II subunit beta;Camk2b;PTN000680533;orthologs	CALCIUM_CALMODULIN-DEPENDENT PROTEIN KINASE TYPE II SUBUNIT BETA (PTHR24347:SF403)	non-receptor serine/threonine protein kinase(PC00167)	Rattus norvegicus
RAT|RGD=62000|UniProtKB=P62260	Ywhae	14-3-3 protein epsilon;Ywhae;PTN000429172;orthologs	14-3-3 PROTEIN EPSILON (PTHR18860:SF17)	scaffold/adaptor protein(PC00226)	Rattus norvegicus
RAT|RGD=620810|UniProtKB=Q99M75	Rtn4r	Reticulon-4 receptor;Rtn4r;PTN000689453;orthologs	RETICULON-4 RECEPTOR (PTHR45836:SF6)		Rattus norvegicus
RAT|RGD=621119|UniProtKB=Q62889	Nlgn3	Neuroligin-3;Nlgn3;PTN000168556;orthologs	NEUROLIGIN-3 (PTHR43903:SF4)	cell adhesion molecule(PC00069)	Rattus norvegicus
RAT|RGD=69313|UniProtKB=P37136	Ache	Acetylcholinesterase;Ache;PTN001356899;orthologs	ACETYLCHOLINESTERASE (PTHR43918:SF11)	esterase(PC00097)	Rattus norvegicus
RAT|RGD=2540|UniProtKB=P52796	Efnb1	Ephrin-B1;Efnb1;PTN000139289;orthologs	EPHRIN-B1 (PTHR11304:SF17)	membrane-bound signaling molecule(PC00152)	Rattus norvegicus
RAT|RGD=620348|UniProtKB=Q2IBC5	Cav2	Caveolin-2;Cav2;PTN000090169;orthologs	CAVEOLIN-2 (PTHR10844:SF3)	scaffold/adaptor protein(PC00226)	Rattus norvegicus
RAT|RGD=628659|UniProtKB=Q63372	Nrxn1	Neurexin-1;Nrxn1;PTN001298465;orthologs	NEUREXIN-1 (PTHR15036:SF51)	cell adhesion molecule(PC00069)	Rattus norvegicus
RAT|RGD=620296|UniProtKB=P97546	Nptn	Neuroplastin;Nptn;PTN000008515;orthologs	NEUROPLASTIN (PTHR10075:SF105)	scaffold/adaptor protein(PC00226)	Rattus norvegicus
RAT|RGD=1311861|UniProtKB=P0CH38	Fbxo45	F-box_SPRY domain-containing protein 1 (Fragment);Fbxo45;PTN002640596;orthologs	F-BOX_SPRY DOMAIN-CONTAINING PROTEIN 1 (PTHR12245:SF7)	ubiquitin-protein ligase(PC00234)	Rattus norvegicus
RAT|RGD=71022|UniProtKB=Q63258	Itga7	Integrin alpha-7;Itga7;PTN000576319;orthologs	INTEGRIN ALPHA-7 (PTHR23220:SF90)	integrin(PC00126)	Rattus norvegicus
RAT|RGD=1305267|UniProtKB=F1MAK3	Arhgap32	Rho GTPase-activating protein 32;Arhgap32;PTN000404800;orthologs	RHO GTPASE-ACTIVATING PROTEIN 32 (PTHR15729:SF13)	GTPase-activating protein(PC00257)	Rattus norvegicus
RAT|RGD=621247|UniProtKB=P19945	Rplp0	60S acidic ribosomal protein P0;Rplp0;PTN000474814;orthologs	60S ACIDIC RIBOSOMAL PROTEIN P0 (PTHR45699:SF3)	ribosomal protein(PC00202)	Rattus norvegicus
RAT|RGD=621558|UniProtKB=Q9JHW5	Vamp7	Vesicle-associated membrane protein 7;Vamp7;PTN000473985;orthologs	VESICLE-ASSOCIATED MEMBRANE PROTEIN 7 (PTHR21136:SF196)	SNARE protein(PC00034)	Rattus norvegicus
RAT|RGD=3798|UniProtKB=Q63537	Syn2	Synapsin-2;Syn2;PTN000090111;orthologs	SYNAPSIN-2 (PTHR10841:SF20)	membrane trafficking regulatory protein(PC00151)	Rattus norvegicus
RAT|RGD=619888|UniProtKB=P62909	Rps3	40S ribosomal protein S3;Rps3;PTN000205083;orthologs	40S RIBOSOMAL PROTEIN S3 (PTHR11760:SF32)	ribosomal protein(PC00202)	Rattus norvegicus
RAT|RGD=631430|UniProtKB=Q7TSU1	Arfgef2	Brefeldin A-inhibited guanine nucleotide-exchange protein 2;Arfgef2;PTN000071067;orthologs	BREFELDIN A-INHIBITED GUANINE NUCLEOTIDE-EXCHANGE PROTEIN 2 (PTHR10663:SF124)	guanyl-nucleotide exchange factor(PC00113)	Rattus norvegicus
RAT|RGD=620829|UniProtKB=P24587	Akap5	A-kinase anchor protein 5;Akap5;PTN000389676;orthologs	A-KINASE ANCHOR PROTEIN 5 (PTHR15182:SF0)	scaffold/adaptor protein(PC00226)	Rattus norvegicus
RAT|RGD=621180|UniProtKB=Q63507	Rpl14	60S ribosomal protein L14;Rpl14;PTN000122742;orthologs	60S RIBOSOMAL PROTEIN L14 (PTHR11127:SF2)	ribosomal protein(PC00202)	Rattus norvegicus
RAT|RGD=619736|UniProtKB=Q6NYB7	Rab1a	Ras-related protein Rab-1A;Rab1A;PTN000635002;orthologs	RAS-RELATED PROTEIN RAB-1A (PTHR24073:SF963)	small GTPase(PC00208)	Rattus norvegicus
RAT|RGD=620297|UniProtKB=Q9ESQ7	Psd	PH and SEC7 domain-containing protein 1;Psd;PTN000071005;orthologs	PH AND SEC7 DOMAIN-CONTAINING PROTEIN 1 (PTHR10663:SF334)	guanyl-nucleotide exchange factor(PC00113)	Rattus norvegicus
RAT|RGD=632280|UniProtKB=O35867	Ppp1r9a	Neurabin-1;Ppp1r9a;PTN000414495;orthologs	NEURABIN-1 (PTHR16154:SF22)		Rattus norvegicus
RAT|RGD=1566031|UniProtKB=D4A3K7	Frmpd4	FERM and PDZ domain-containing 4;Frmpd4;PTN000335149;orthologs	FERM AND PDZ DOMAIN-CONTAINING PROTEIN 4 (PTHR46221:SF4)		Rattus norvegicus
RAT|RGD=620833|UniProtKB=A0A0G2K548	Akap9	A-kinase-anchoring protein 9;Akap9;PTN002316324;orthologs	A-KINASE ANCHOR PROTEIN 9 (PTHR44981:SF1)		Rattus norvegicus
RAT|RGD=619940|UniProtKB=Q9ERB4	Vcan	Versican core protein;Vcan;PTN000515680;orthologs	VERSICAN CORE PROTEIN (PTHR22804:SF6)	extracellular matrix glycoprotein(PC00100)	Rattus norvegicus
RAT|RGD=2927|UniProtKB=P49134	Itgb1	Integrin beta-1;Itgb1;PTN000008920;orthologs	INTEGRIN BETA-1 (PTHR10082:SF28)	integrin(PC00126)	Rattus norvegicus
RAT|RGD=1310753|UniProtKB=Q58DZ9	Syndig1	Synapse differentiation-inducing gene protein 1;Syndig1;PTN000381257;orthologs	SYNAPSE DIFFERENTIATION-INDUCING GENE PROTEIN 1 (PTHR14768:SF3)		Rattus norvegicus
RAT|RGD=621192|UniProtKB=P61354	Rpl27	60S ribosomal protein L27;Rpl27;PTN000052184;orthologs	60S RIBOSOMAL PROTEIN L27 (PTHR10497:SF0)	ribosomal protein(PC00202)	Rattus norvegicus

## Sheet: 2-cellular anatomical entity
RAT|RGD=1359672|UniProtKB=Q5RK27	Slc12a7	Solute carrier family 12 member 7;Slc12a7;PTN000214919;orthologs	SOLUTE CARRIER FAMILY 12 MEMBER 7 (PTHR11827:SF47)	secondary carrier transporter(PC00258)	Rattus norvegicus
RAT|RGD=621576|UniProtKB=P81155	Vdac2	Voltage-dependent anion-selective channel protein 2;Vdac2;PTN000201980;orthologs	VOLTAGE-DEPENDENT ANION-SELECTIVE CHANNEL PROTEIN 2 (PTHR11743:SF12)	voltage-gated ion channel(PC00241)	Rattus norvegicus
RAT|RGD=3595|UniProtKB=P62271	Rps18	40S ribosomal protein S18;Rps18;PTN000093281;orthologs	40S RIBOSOMAL PROTEIN S18 (PTHR10871:SF3)	ribosomal protein(PC00202)	Rattus norvegicus
RAT|RGD=621358|UniProtKB=Q01956	Kcnc3	Potassium voltage-gated channel subfamily C member 3;Kcnc3;PTN000165527;orthologs	POTASSIUM VOLTAGE-GATED CHANNEL SUBFAMILY C MEMBER 3 (PTHR11537:SF184)	voltage-gated ion channel(PC00241)	Rattus norvegicus
RAT|RGD=3715|UniProtKB=P23977	Slc6a3	Sodium-dependent dopamine transporter;Slc6a3;PTN000178390;orthologs	SODIUM-DEPENDENT DOPAMINE TRANSPORTER (PTHR11616:SF38)	primary active transporter(PC00068)	Rattus norvegicus
RAT|RGD=67385|UniProtKB=Q8VGC3	Cacnb2	Voltage-dependent L-type calcium channel subunit beta-2;Cacnb2;PTN000214504;orthologs	VOLTAGE-DEPENDENT L-TYPE CALCIUM CHANNEL SUBUNIT BETA-2 (PTHR11824:SF9)	voltage-gated ion channel(PC00241)	Rattus norvegicus
RAT|RGD=3209|UniProtKB=P97686	Nrcam	Neuronal cell adhesion molecule;Nrcam;PTN000050954;orthologs	NEURONAL CELL ADHESION MOLECULE (PTHR10075:SF44)	scaffold/adaptor protein(PC00226)	Rattus norvegicus
RAT|RGD=3160|UniProtKB=P12839	Nefm	Neurofilament medium polypeptide;Nefm;PTN000581376;orthologs	NEUROFILAMENT MEDIUM POLYPEPTIDE (PTHR45652:SF3)	intermediate filament(PC00129)	Rattus norvegicus
RAT|RGD=621118|UniProtKB=Q62888	Nlgn2	Neuroligin-2;Nlgn2;PTN000168602;orthologs	NEUROLIGIN-2 (PTHR43903:SF3)	cell adhesion molecule(PC00069)	Rattus norvegicus
RAT|RGD=620065|UniProtKB=P97532	Mpst	3-mercaptopyruvate sulfurtransferase;Mpst;PTN000146179;orthologs	3-MERCAPTOPYRUVATE SULFURTRANSFERASE (PTHR11364:SF25)	transferase(PC00220)	Rattus norvegicus
RAT|RGD=727907|UniProtKB=Q9R1K2	Tenm2	Teneurin-2;Tenm2;PTN000131561;orthologs	TENEURIN-2 (PTHR11219:SF8)		Rattus norvegicus
RAT|RGD=620988|UniProtKB=Q6RJR6	Rtn3	Reticulon-3;Rtn3;PTN000107516;orthologs	RETICULON-3 (PTHR45799:SF4)		Rattus norvegicus
RAT|RGD=620156|UniProtKB=F1LM42	Ank2	Ankyrin 2;Ank2;PTN001191149;orthologs	ANKYRIN 2 (PTHR24173:SF61)	scaffold/adaptor protein(PC00226)	Rattus norvegicus
RAT|RGD=620048|UniProtKB=Q91V26	Sphk1	Sphingosine kinase 1;Sphk1;PTN000270665;orthologs	SPHINGOSINE KINASE 1 (PTHR12358:SF47)	kinase(PC00137)	Rattus norvegicus
RAT|RGD=628762|UniProtKB=Q9JIR3	Rims3	Regulating synaptic membrane exocytosis protein 3;Rims3;PTN000255333;orthologs	REGULATING SYNAPTIC MEMBRANE EXOCYTOSIS PROTEIN 3 (PTHR12157:SF25)	membrane traffic protein(PC00150)	Rattus norvegicus
RAT|RGD=2745|UniProtKB=P31423	Grm4	Metabotropic glutamate receptor 4;Grm4;PTN000624978;orthologs	METABOTROPIC GLUTAMATE RECEPTOR 4 (PTHR24060:SF23)	G-protein coupled receptor(PC00021)	Rattus norvegicus
RAT|RGD=621201|UniProtKB=P62890	Rpl30	60S ribosomal protein L30;Rpl30;PTN000154908;orthologs	60S RIBOSOMAL PROTEIN L30 (PTHR11449:SF1)	ribosomal protein(PC00202)	Rattus norvegicus
RAT|RGD=61904|UniProtKB=Q63475	Ptprn2	Receptor-type tyrosine-protein phosphatase N2;Ptprn2;PTN000439808;orthologs	RECEPTOR-TYPE TYROSINE-PROTEIN PHOSPHATASE N2 (PTHR46106:SF5)	protein phosphatase(PC00195)	Rattus norvegicus
RAT|RGD=1306458|UniProtKB=Q6Q0N0	Clstn1	Calsyntenin-1;Clstn1;PTN000365091;orthologs	CALSYNTENIN-1 (PTHR14139:SF4)	membrane traffic protein(PC00150)	Rattus norvegicus
RAT|RGD=1306053|UniProtKB=P69682	Necap1	Adaptin ear-binding coat-associated protein 1;Necap1;PTN000304027;orthologs	ADAPTIN EAR-BINDING COAT-ASSOCIATED PROTEIN 1 (PTHR12847:SF15)	ATP-binding cassette (ABC) transporter(PC00003)	Rattus norvegicus
RAT|RGD=3344|UniProtKB=P10687	Plcb1	1-phosphatidylinositol 4,5-bisphosphate phosphodiesterase beta-1;Plcb1;PTN000037019;orthologs	1-PHOSPHATIDYLINOSITOL 4,5-BISPHOSPHATE PHOSPHODIESTERASE BETA-1 (PTHR10336:SF12)	phospholipase(PC00186)	Rattus norvegicus
RAT|Ensembl=ENSRNOG00000005736.7|UniProtKB=A0A8I6A8I7	Eif1ax	Eukaryotic translation initiation factor 1A, X-linked;Eif1ax;PTN000494919;orthologs	EUKARYOTIC TRANSLATION INITIATION FACTOR 1A, X-LINKED (PTHR21668:SF31)	translation initiation factor(PC00224)	Rattus norvegicus
RAT|RGD=62078|UniProtKB=P49242	Rps3a	40S ribosomal protein S3a;Rps3a;PTN000216406;orthologs	40S RIBOSOMAL PROTEIN S3A (PTHR11830:SF28)	ribosomal protein(PC00202)	Rattus norvegicus
RAT|RGD=1303112|UniProtKB=A0A8I5ZWK8	Ly6g6e	Lymphocyte antigen 6 family member G6E;Ly6g6e;PTN000377818;orthologs	LYMPHOCYTE ANTIGEN 6 FAMILY MEMBER G6E (PTHR14569:SF0)		Rattus norvegicus
RAT|RGD=620391|UniProtKB=P97605	Efna5	Ephrin-A5;Efna5;PTN000139136;orthologs	EPHRIN-A5 (PTHR11304:SF33)	membrane-bound signaling molecule(PC00152)	Rattus norvegicus
RAT|RGD=3397|UniProtKB=P63319	Prkcg	Protein kinase C gamma type;Prkcg;PTN000684189;orthologs	PROTEIN KINASE C GAMMA TYPE (PTHR24356:SF162)	non-receptor serine/threonine protein kinase(PC00167)	Rattus norvegicus
RAT|RGD=620284|UniProtKB=P62815	Atp6v1b2	V-type proton ATPase subunit B, brain isoform;Atp6v1b2;PTN000389734;orthologs	V-TYPE PROTON ATPASE SUBUNIT B, BRAIN ISOFORM (PTHR43389:SF5)	ATP synthase(PC00002)	Rattus norvegicus
RAT|RGD=2933|UniProtKB=P29994	Itpr1	Inositol 1,4,5-trisphosphate receptor type 1;Itpr1;PTN000346580;orthologs	INOSITOL 1,4,5-TRISPHOSPHATE RECEPTOR TYPE 1 (PTHR13715:SF52)	ligand-gated ion channel(PC00141)	Rattus norvegicus
RAT|RGD=1309900|UniProtKB=A0A8I6AMT9	Dnajc6	DnaJ heat shock protein family (Hsp40) member C6;Dnajc6;PTN002353279;orthologs	TYROSINE-PROTEIN PHOSPHATASE AUXILIN-RELATED (PTHR23172:SF4)	membrane traffic protein(PC00150)	Rattus norvegicus
RAT|RGD=735066|UniProtKB=Q7TPB7	Mal2	MAL2A;Mal2;PTN000512319;orthologs	PROTEIN MAL2 (PTHR22776:SF42)	scaffold/adaptor protein(PC00226)	Rattus norvegicus
RAT|RGD=3797|UniProtKB=P09951	Syn1	Synapsin-1;Syn1;PTN000090124;orthologs	SYNAPSIN-1 (PTHR10841:SF24)	membrane trafficking regulatory protein(PC00151)	Rattus norvegicus
RAT|RGD=1587375|UniProtKB=G3V901	Ext1	Exostosin-1;Ext1;PTN000115229;orthologs	EXOSTOSIN-1 (PTHR11062:SF97)	glycosyltransferase(PC00111)	Rattus norvegicus
RAT|RGD=61855|UniProtKB=P62813	Gabra1	Gamma-aminobutyric acid receptor subunit alpha-1;Gabra1;PTN000436502;orthologs	GAMMA-AMINOBUTYRIC ACID RECEPTOR SUBUNIT ALPHA-1 (PTHR18945:SF514)	ligand-gated ion channel(PC00141)	Rattus norvegicus
RAT|RGD=620165|UniProtKB=Q8R5L7	Fgf14	Fibroblast growth factor 14;Fgf14;PTN000160164;orthologs	FIBROBLAST GROWTH FACTOR 14 (PTHR11486:SF18)	growth factor(PC00112)	Rattus norvegicus
RAT|RGD=2911|UniProtKB=P23565	Ina	Alpha-internexin;Ina;PTN000580201;orthologs	ALPHA-INTERNEXIN (PTHR45652:SF18)	intermediate filament(PC00129)	Rattus norvegicus
RAT|RGD=1359708|UniProtKB=Q66H91	Git2	ARF GTPase-activating protein GIT2;Git2;PTN000572277;orthologs	ARF GTPASE-ACTIVATING PROTEIN GIT2 (PTHR46097:SF4)		Rattus norvegicus
RAT|RGD=621511|UniProtKB=P24268	Ctsd	Cathepsin D;Ctsd;PTN000343015;orthologs	CATHEPSIN D (PTHR47966:SF42)	aspartic protease(PC00053)	Rattus norvegicus
RAT|RGD=1311419|UniProtKB=A0A8I5ZXT2	Dmtn	Dematin actin-binding protein;Dmtn;PTN000655076;orthologs	DEMATIN (PTHR24213:SF17)	actin or actin-binding cytoskeletal protein(PC00041)	Rattus norvegicus
RAT|RGD=621026|UniProtKB=P62282	Rps11	40S ribosomal protein S11;Rps11;PTN000078571;orthologs	40S RIBOSOMAL PROTEIN S11 (PTHR10744:SF9)	ribosomal protein(PC00202)	Rattus norvegicus
RAT|RGD=619857|UniProtKB=P35400	Grm7	Metabotropic glutamate receptor 7;Grm7;PTN000625009;orthologs	METABOTROPIC GLUTAMATE RECEPTOR 7 (PTHR24060:SF98)	G-protein coupled receptor(PC00021)	Rattus norvegicus
RAT|RGD=620135|UniProtKB=P84092	Ap2m1	AP-2 complex subunit mu;Ap2m1;PTN000242391;orthologs	AP-2 COMPLEX SUBUNIT MU (PTHR10529:SF236)	membrane traffic protein(PC00150)	Rattus norvegicus
RAT|RGD=628814|UniProtKB=M0RCN5	Fzd3	Frizzled class receptor 3;Fzd3;PTN001345488;orthologs	FRIZZLED-3 (PTHR11309:SF22)	transmembrane signal receptor(PC00197)	Rattus norvegicus
RAT|RGD=68386|UniProtKB=Q62784	Inpp4a	Inositol polyphosphate-4-phosphatase type I A;Inpp4a;PTN000257064;orthologs	INOSITOL POLYPHOSPHATE-4-PHOSPHATASE TYPE I A (PTHR12187:SF4)	phosphatase(PC00181)	Rattus norvegicus
RAT|RGD=61800|UniProtKB=P14842	Htr2a	5-hydroxytryptamine receptor 2A;Htr2a;PTN000664129;orthologs	5-HYDROXYTRYPTAMINE RECEPTOR 2A (PTHR24247:SF30)	G-protein coupled receptor(PC00021)	Rattus norvegicus
RAT|RGD=2492|UniProtKB=Q63155	Dcc	Netrin receptor DCC;Dcc;PTN000050660;orthologs	NETRIN RECEPTOR DCC (PTHR44170:SF8)	cell adhesion molecule(PC00069)	Rattus norvegicus
RAT|RGD=1308343|UniProtKB=D3ZFQ5	Cdh9	Cadherin 9;Cdh9;PTN000616462;orthologs	CADHERIN-9 (PTHR24027:SF99)	cadherin(PC00057)	Rattus norvegicus
RAT|RGD=620061|UniProtKB=O35413	Sorbs2	Sorbin and SH3 domain-containing protein 2;Sorbs2;PTN000070036;orthologs	DREBRIN-LIKE PROTEIN-RELATED (PTHR14167:SF56)	scaffold/adaptor protein(PC00226)	Rattus norvegicus
RAT|RGD=3383|UniProtKB=P20651	Ppp3cb	Serine_threonine-protein phosphatase 2B catalytic subunit beta isoform;Ppp3cb;PTN000185297;orthologs	SERINE_THREONINE-PROTEIN PHOSPHATASE 2B CATALYTIC SUBUNIT BETA ISOFORM (PTHR45673:SF7)	protein phosphatase(PC00195)	Rattus norvegicus
RAT|RGD=619969|UniProtKB=P04917	Srgn	Serglycin;Srgn;PTN000425267;orthologs	SERGLYCIN (PTHR17178:SF0)		Rattus norvegicus
RAT|RGD=62013|UniProtKB=Q62747	Syt7	Synaptotagmin-7;Syt7;PTN000002137;orthologs	SYNAPTOTAGMIN-7 (PTHR10024:SF344)	membrane trafficking regulatory protein(PC00151)	Rattus norvegicus
RAT|RGD=2928|UniProtKB=Q64632	Itgb4	Integrin beta-4;Itgb4;PTN000008828;orthologs	INTEGRIN BETA-4 (PTHR10082:SF42)	integrin(PC00126)	Rattus norvegicus
RAT|RGD=1560062|UniProtKB=F1LTF8	Lama4	Laminin subunit alpha 4;Lama4;PTN002549661;orthologs	LAMININ SUBUNIT ALPHA-4 (PTHR15036:SF47)	cell adhesion molecule(PC00069)	Rattus norvegicus
RAT|RGD=621395|UniProtKB=Q9Z1N3	Myo9a	Unconventional myosin-IXa;Myo9a;PTN000321022;orthologs	UNCONVENTIONAL MYOSIN-IXA (PTHR46184:SF3)		Rattus norvegicus
RAT|RGD=1309978|UniProtKB=D3ZE85	Frrs1l	DOMON domain-containing protein FRRS1L;Frrs1l;PTN001138412;orthologs	DOMON DOMAIN-CONTAINING PROTEIN FRRS1L (PTHR46902:SF1)		Rattus norvegicus
RAT|RGD=619722|UniProtKB=Q62768	Unc13a	Protein unc-13 homolog A;Unc13a;PTN000049898;orthologs	PROTEIN UNC-13 HOMOLOG A (PTHR10480:SF1)		Rattus norvegicus
RAT|RGD=621612|UniProtKB=P20068	Nts	Neurotensin_neuromedin N;Nts;PTN000394559;orthologs	NEUROTENSIN_NEUROMEDIN N (PTHR15356:SF0)		Rattus norvegicus
RAT|RGD=1309427|UniProtKB=Q3KRE8	Tubb2b	Tubulin beta-2B chain;Tubb2b;PTN000172959;orthologs	TUBULIN BETA-2B CHAIN (PTHR11588:SF330)	tubulin(PC00228)	Rattus norvegicus
RAT|RGD=727967|UniProtKB=Q7TSY2	Lhfpl4	LHFPL tetraspan subfamily member 4 protein;Lhfpl4;PTN000281209;orthologs	LHFPL TETRASPAN SUBFAMILY MEMBER 4 PROTEIN (PTHR12489:SF14)	scaffold/adaptor protein(PC00226)	Rattus norvegicus
RAT|RGD=1306828|UniProtKB=P31722	C1qc	Complement C1q subcomponent subunit C;C1qc;PTN002369634;orthologs	COMPLEMENT C1Q SUBCOMPONENT SUBUNIT C (PTHR15427:SF29)	scaffold/adaptor protein(PC00226)	Rattus norvegicus
RAT|RGD=1587119|UniProtKB=D3ZTT2	Lypd6	Ly6_PLAUR domain-containing protein 6;Lypd6;PTN001580625;orthologs	LY6_PLAUR DOMAIN-CONTAINING PROTEIN 6 (PTHR31171:SF0)		Rattus norvegicus
RAT|RGD=2661|UniProtKB=P04797	Gapdh	Glyceraldehyde-3-phosphate dehydrogenase;Gapdh;PTN000089608;orthologs	GLYCERALDEHYDE-3-PHOSPHATE DEHYDROGENASE (PTHR10836:SF111)	dehydrogenase(PC00092)	Rattus norvegicus
RAT|RGD=70957|UniProtKB=P54759	Epha7	Ephrin type-A receptor 7;Epha7;PTN000700172;orthologs	EPHRIN TYPE-A RECEPTOR 7 (PTHR46877:SF9)	transmembrane signal receptor(PC00197)	Rattus norvegicus
RAT|RGD=1309428|UniProtKB=D4A5L7	Slc35d3	Solute carrier family 35, member D3;Slc35d3;PTN002255162;orthologs	SOLUTE CARRIER FAMILY 35 MEMBER D3 (PTHR11132:SF282)	secondary carrier transporter(PC00258)	Rattus norvegicus
RAT|RGD=2707|UniProtKB=P13264	Gls	Glutaminase kidney isoform, mitochondrial;Gls;PTN000284031;orthologs	GLUTAMINASE KIDNEY ISOFORM, MITOCHONDRIAL (PTHR12544:SF49)	hydrolase(PC00121)	Rattus norvegicus
RAT|RGD=619922|UniProtKB=O08873	Madd	MAP kinase-activating death domain protein;Madd;PTN000313801;orthologs	MAP KINASE-ACTIVATING DEATH DOMAIN PROTEIN (PTHR13008:SF7)		Rattus norvegicus
RAT|RGD=3590|UniProtKB=Q62868	Rock2	Rho-associated protein kinase 2;Rock2;PTN000542137;orthologs	RHO-ASSOCIATED PROTEIN KINASE 2 (PTHR22988:SF28)	non-receptor serine/threonine protein kinase(PC00167)	Rattus norvegicus
RAT|RGD=3392|UniProtKB=P81377	Prkar1b	cAMP-dependent protein kinase type I-beta regulatory subunit;Prkar1b;PTN000180728;orthologs	CAMP-DEPENDENT PROTEIN KINASE TYPE I-BETA REGULATORY SUBUNIT (PTHR11635:SF126)	kinase modulator(PC00140)	Rattus norvegicus
RAT|RGD=735157|UniProtKB=Q6PCU2	Atp6v1e1	V-type proton ATPase subunit E 1;Atp6v1e1;PTN000172061;orthologs	V-TYPE PROTON ATPASE SUBUNIT E 1 (PTHR45715:SF2)		Rattus norvegicus
RAT|RGD=71000|UniProtKB=Q9JLT0	Myh10	Myosin-10;Myh10;PTN000320844;orthologs	MYOSIN-10 (PTHR45615:SF24)	actin or actin-binding cytoskeletal protein(PC00041)	Rattus norvegicus
RAT|RGD=3978|UniProtKB=P68511	Ywhah	14-3-3 protein eta;Ywhah;PTN000428973;orthologs	14-3-3 PROTEIN ETA (PTHR18860:SF16)	scaffold/adaptor protein(PC00226)	Rattus norvegicus
RAT|RGD=1589784|UniProtKB=G3V8A5	Vps35	Vacuolar protein sorting-associated protein 35;Vps35;PTN000120839;orthologs	VACUOLAR PROTEIN SORTING-ASSOCIATED PROTEIN 35 (PTHR11099:SF0)	membrane traffic protein(PC00150)	Rattus norvegicus
RAT|RGD=69436|UniProtKB=O55207	Synj2	Synaptojanin-2;Synj2;PTN000128379;orthologs	SYNAPTOJANIN-2 (PTHR11200:SF148)	phosphatase(PC00181)	Rattus norvegicus
RAT|RGD=3043|UniProtKB=P15205	Map1b	Microtubule-associated protein 1B;Map1b;PTN000353873;orthologs	MICROTUBULE-ASSOCIATED PROTEIN 1B (PTHR13843:SF5)	non-motor microtubule binding protein(PC00166)	Rattus norvegicus
RAT|RGD=1308539|UniProtKB=P56536	Kif5c	Kinesin heavy chain isoform 5C (Fragment);Kif5c;;orthologs			Rattus norvegicus
RAT|RGD=628697|UniProtKB=P35427	Rpl13a	60S ribosomal protein L13a;Rpl13a;PTN000166738;orthologs	60S RIBOSOMAL PROTEIN L13A (PTHR11545:SF3)	ribosomal protein(PC00202)	Rattus norvegicus
RAT|RGD=620223|UniProtKB=P97836	Dlgap1	Disks large-associated protein 1;Dlgap1;PTN000270047;orthologs	DISKS LARGE-ASSOCIATED PROTEIN 1 (PTHR12353:SF7)	scaffold/adaptor protein(PC00226)	Rattus norvegicus
RAT|RGD=628672|UniProtKB=P63057	Olfm3	Noelin-3;Olfm3;PTN000573653;orthologs	NOELIN-3 (PTHR23192:SF36)	structural protein(PC00211)	Rattus norvegicus
RAT|RGD=1305060|UniProtKB=A0A0G2JYF7	Ctnna1	Catenin alpha 2;Ctnna1;PTN000431745;orthologs	CATENIN ALPHA-2 (PTHR18914:SF23)	non-motor actin binding protein(PC00165)	Rattus norvegicus
RAT|RGD=3687|UniProtKB=Q63632	Slc12a4	Solute carrier family 12 member 4;Slc12a4;PTN000214989;orthologs	SOLUTE CARRIER FAMILY 12 MEMBER 4 (PTHR11827:SF46)	secondary carrier transporter(PC00258)	Rattus norvegicus
RAT|RGD=621191|UniProtKB=P83732	Rpl24	60S ribosomal protein L24;Rpl24;PTN000082513;orthologs	60S RIBOSOMAL PROTEIN L24 (PTHR10792:SF44)	ribosomal protein(PC00202)	Rattus norvegicus
RAT|RGD=68417|UniProtKB=P62168	Ncs1	Neuronal calcium sensor 1;Ncs1;PTN000550898;orthologs	NEURONAL CALCIUM SENSOR 1 (PTHR23055:SF195)	calmodulin-related(PC00061)	Rattus norvegicus
RAT|RGD=3143|UniProtKB=Q9QYF3	Myo5a	Unconventional myosin-Va;Myo5a;PTN000321288;orthologs	UNCONVENTIONAL MYOSIN-VA (PTHR13140:SF273)	actin binding motor protein(PC00040)	Rattus norvegicus
RAT|RGD=1585921|UniProtKB=D4A6D8	LRRTM1	Leucine-rich repeat transmembrane neuronal protein 1;Lrrtm1;PTN000689427;orthologs	LEUCINE-RICH REPEAT TRANSMEMBRANE NEURONAL PROTEIN 1 (PTHR24373:SF290)	transmembrane signal receptor(PC00197)	Rattus norvegicus
RAT|RGD=1561090|UniProtKB=A0A8I6A6R5	Ptprd	Protein tyrosine phosphatase, receptor type, D;Ptprd;PTN002317836;orthologs	RECEPTOR-TYPE TYROSINE-PROTEIN PHOSPHATASE DELTA (PTHR19134:SF430)	protein phosphatase(PC00195)	Rattus norvegicus
RAT|RGD=631368|UniProtKB=Q812E9	Gpm6a	Neuronal membrane glycoprotein M6-a;Gpm6a;PTN000188369;orthologs	NEURONAL MEMBRANE GLYCOPROTEIN M6-A (PTHR11683:SF4)	myelin protein(PC00161)	Rattus norvegicus
RAT|RGD=619745|UniProtKB=A0A8I6G502	Cdh13	Cadherin 13;Cdh13;PTN002370126;orthologs	CADHERIN-13 (PTHR24027:SF80)	cadherin(PC00057)	Rattus norvegicus
RAT|RGD=71048|UniProtKB=P62944	Ap2b1	AP-2 complex subunit beta;Ap2b1;PTN000123692;orthologs	AP-2 COMPLEX SUBUNIT BETA (PTHR11134:SF9)	membrane traffic protein(PC00150)	Rattus norvegicus
RAT|RGD=620820|UniProtKB=Q62818	Eif2b2	Translation initiation factor eIF-2B subunit beta;Eif2b2;PTN000028016;orthologs	TRANSLATION INITIATION FACTOR EIF-2B SUBUNIT BETA (PTHR45859:SF1)	translation initiation factor(PC00224)	Rattus norvegicus
RAT|RGD=2141|UniProtKB=P29975	Aqp1	Aquaporin-1;Aqp1;PTN000440678;orthologs	AQUAPORIN-1 (PTHR19139:SF161)	transporter(PC00227)	Rattus norvegicus
RAT|RGD=1564621|UniProtKB=D3ZJR6	Smcr8	SMCR8-C9orf72 complex subunit;Smcr8;PTN000771661;orthologs	GUANINE NUCLEOTIDE EXCHANGE PROTEIN SMCR8 (PTHR31334:SF1)		Rattus norvegicus
RAT|RGD=1308190|UniProtKB=B5DF89	Cul3	Cullin-3;Cul3;PTN000232353;orthologs	CULLIN-3 (PTHR11932:SF168)	ubiquitin-protein ligase(PC00234)	Rattus norvegicus
RAT|RGD=2744|UniProtKB=P31422	Grm3	Metabotropic glutamate receptor 3;Grm3;PTN000625031;orthologs	METABOTROPIC GLUTAMATE RECEPTOR 3 (PTHR24060:SF160)	G-protein coupled receptor(PC00021)	Rattus norvegicus
RAT|RGD=3801|UniProtKB=Q62876	Syngr1	Synaptogyrin-1;Syngr1;PTN000089974;orthologs	SYNAPTOGYRIN-1 (PTHR10838:SF7)	membrane trafficking regulatory protein(PC00151)	Rattus norvegicus
RAT|RGD=3391|UniProtKB=P09456	Prkar1a	cAMP-dependent protein kinase type I-alpha regulatory subunit;Prkar1a;PTN001360465;orthologs	CAMP-DEPENDENT PROTEIN KINASE TYPE I-ALPHA REGULATORY SUBUNIT (PTHR11635:SF129)	kinase modulator(PC00140)	Rattus norvegicus
RAT|RGD=1309958|UniProtKB=A0A0G2JT78	Rab6b	RAB6B, member RAS oncogene family;Rab6b;PTN002375113;orthologs	RAS-RELATED PROTEIN RAB-6B (PTHR24073:SF343)	small GTPase(PC00208)	Rattus norvegicus
RAT|RGD=70958|UniProtKB=P19492	Gria3	Glutamate receptor 3;Gria3;PTN000438148;orthologs	GLUTAMATE RECEPTOR 3 (PTHR18966:SF151)	transmembrane signal receptor(PC00197)	Rattus norvegicus
RAT|RGD=708520|UniProtKB=Q8CF97	Vcpip1	Deubiquitinating protein VCPIP1;Vcpip1;PTN000795550;orthologs	DEUBIQUITINATING PROTEIN VCPIP1 (PTHR14843:SF2)	cysteine protease(PC00081)	Rattus norvegicus
RAT|RGD=620777|UniProtKB=Q63259	Ptprn	Receptor-type tyrosine-protein phosphatase-like N;Ptprn;PTN000439785;orthologs	RECEPTOR-TYPE TYROSINE-PROTEIN PHOSPHATASE-LIKE N (PTHR46106:SF1)	protein phosphatase(PC00195)	Rattus norvegicus
RAT|RGD=628611|UniProtKB=Q8CH84	Elavl2	ELAV-like protein 2;Elavl2;PTN002365275;orthologs	ELAV-LIKE PROTEIN 2 (PTHR10352:SF12)	translation initiation factor(PC00224)	Rattus norvegicus
RAT|RGD=632281|UniProtKB=O35274	Ppp1r9b	Neurabin-2;Ppp1r9b;PTN000414442;orthologs	NEURABIN-2 (PTHR16154:SF24)		Rattus norvegicus
RAT|RGD=69286|UniProtKB=O54800	Cdh8	Cadherin-8;Cdh8;PTN000616792;orthologs	CADHERIN-8 (PTHR24027:SF273)	cadherin(PC00057)	Rattus norvegicus
RAT|RGD=2343|UniProtKB=P08483	Chrm3	Muscarinic acetylcholine receptor M3;Chrm3;PTN000665659;orthologs	MUSCARINIC ACETYLCHOLINE RECEPTOR M3 (PTHR24247:SF183)	G-protein coupled receptor(PC00021)	Rattus norvegicus
RAT|RGD=1565556|UniProtKB=P0C6S7	Anks1b	Ankyrin repeat and sterile alpha motif domain-containing protein 1B;Anks1b;PTN000652739;orthologs	ANKYRIN REPEAT AND STERILE ALPHA MOTIF DOMAIN-CONTAINING PROTEIN 1B (PTHR24174:SF3)	scaffold/adaptor protein(PC00226)	Rattus norvegicus
RAT|RGD=621153|UniProtKB=Q8R553	Clstn3	Calsyntenin-3;Clstn3;PTN000365070;orthologs	CALSYNTENIN-3 (PTHR14139:SF5)	membrane traffic protein(PC00150)	Rattus norvegicus
RAT|RGD=61306|UniProtKB=P42930	Hspb1	Heat shock protein beta-1;Hspb1;PTN000163179;orthologs	HEAT SHOCK PROTEIN BETA-1 (PTHR45640:SF7)	chaperone(PC00072)	Rattus norvegicus
RAT|RGD=1303238|UniProtKB=Q5EB76	Atp6v0e2	V-type proton ATPase subunit e 2;Atp6v0e2;PTN000262673;orthologs	V-TYPE PROTON ATPASE SUBUNIT E 2 (PTHR12263:SF2)	ATP synthase(PC00002)	Rattus norvegicus
RAT|RGD=1565106|UniProtKB=P23358	Rpl12	60S ribosomal protein L12;Rpl12;PTN000910345;orthologs	60S RIBOSOMAL PROTEIN L12 (PTHR11661:SF38)	ribosomal protein(PC00202)	Rattus norvegicus
RAT|RGD=3168|UniProtKB=P97526	Nf1	Neurofibromin;Nf1;PTN000022898;orthologs	NEUROFIBROMIN (PTHR10194:SF142)	GTPase-activating protein(PC00257)	Rattus norvegicus
RAT|RGD=1307379|UniProtKB=Q1AAU6	Asap1	Arf-GAP with SH3 domain, ANK repeat and PH domain-containing protein 1;Asap1;PTN000571993;orthologs	ARF-GAP WITH SH3 DOMAIN, ANK REPEAT AND PH DOMAIN-CONTAINING PROTEIN 1 (PTHR45854:SF2)		Rattus norvegicus
RAT|Ensembl=ENSRNOG00000038686.5|UniProtKB=A0A8I5ZVG9	Ap1s2	Adaptor-related protein complex 1, sigma 2 subunit;Ap1s2;PTN000204408;orthologs	AP-1 COMPLEX SUBUNIT SIGMA-2 (PTHR11753:SF19)	vesicle coat protein(PC00235)	Rattus norvegicus
RAT|RGD=3663|UniProtKB=P49187	Mapk10	Mitogen-activated protein kinase 10;Mapk10;PTN000622348;orthologs	MITOGEN-ACTIVATED PROTEIN KINASE 10 (PTHR24055:SF162)	non-receptor serine/threonine protein kinase(PC00167)	Rattus norvegicus
RAT|RGD=1309703|UniProtKB=D4A831	Adgrb3	Adhesion G protein-coupled receptor B3;Adgrb3;PTN000245496;orthologs	ADHESION G PROTEIN-COUPLED RECEPTOR B3 (PTHR12011:SF40)	G-protein coupled receptor(PC00021)	Rattus norvegicus
RAT|RGD=1308659|UniProtKB=B5DFK6	Ap3d1	Adaptor-related protein complex 3 subunit delta 1;Ap3d1;PTN000513044;orthologs	AP-3 COMPLEX SUBUNIT DELTA-1 (PTHR22781:SF12)	transporter(PC00227)	Rattus norvegicus
RAT|RGD=727806|UniProtKB=Q7TMB7	Plppr4	Phospholipid phosphatase-related protein type 4;Plppr4;PTN000018023;orthologs	PHOSPHOLIPID PHOSPHATASE-RELATED PROTEIN TYPE 4 (PTHR10165:SF13)	phosphatase(PC00181)	Rattus norvegicus
RAT|RGD=1303281|UniProtKB=Q6R556	Scgn	Secretagogin;Scgn;PTN000463277;orthologs	SECRETAGOGIN (PTHR19972:SF15)	calmodulin-related(PC00061)	Rattus norvegicus
RAT|RGD=2128|UniProtKB=P15943	Aplp2,Appl2	Amyloid beta precursor like protein 2;Aplp2;PTN001499876;orthologs	AMYLOID BETA PRECURSOR LIKE PROTEIN 2 (PTHR23103:SF14)	protease inhibitor(PC00191)	Rattus norvegicus
RAT|RGD=1309357|UniProtKB=D4A1J9	Lrfn5	Leucine-rich repeat and fibronectin type-III domain-containing protein 5;Lrfn5;PTN000690502;orthologs	LEUCINE-RICH REPEAT AND FIBRONECTIN TYPE-III DOMAIN-CONTAINING PROTEIN 5 (PTHR45842:SF10)	immunoglobulin superfamily cell adhesion molecule(PC00125)	Rattus norvegicus
RAT|RGD=1304996|UniProtKB=F1M4A4	Kif1a	Kinesin-like protein KIF1A;Kif1a;PTN001948067;orthologs	KINESIN-LIKE PROTEIN KIF1A (PTHR24115:SF361)	microtubule binding motor protein(PC00156)	Rattus norvegicus
RAT|RGD=1359461|UniProtKB=Q5YLM1	Dagla	Diacylglycerol lipase-alpha;Dagla;PTN000486559;orthologs	DIACYLGLYCEROL LIPASE-ALPHA (PTHR45792:SF8)	lipase(PC00143)	Rattus norvegicus
RAT|RGD=3704|UniProtKB=P11167	Slc2a1	Solute carrier family 2, facilitated glucose transporter member 1;Slc2a1;PTN000627488;orthologs	SOLUTE CARRIER FAMILY 2, FACILITATED GLUCOSE TRANSPORTER MEMBER 1 (PTHR23503:SF51)	secondary carrier transporter(PC00258)	Rattus norvegicus
RAT|RGD=1305263|UniProtKB=A0A8I5ZRL8	Asap2	ArfGAP with SH3 domain, ankyrin repeat and PH domain 2;Asap2;PTN000571962;orthologs	ARF-GAP WITH SH3 DOMAIN, ANK REPEAT AND PH DOMAIN-CONTAINING PROTEIN 2 (PTHR45854:SF4)		Rattus norvegicus
RAT|RGD=69279|UniProtKB=Q9R0T4	Cdh1	Cadherin-1;Cdh1;PTN000616426;orthologs	CADHERIN-1 (PTHR24027:SF319)	cadherin(PC00057)	Rattus norvegicus
RAT|RGD=620840|UniProtKB=Q8VHV7	Hnrnph1	Heterogeneous nuclear ribonucleoprotein H;Hnrnph1;PTN000360011;orthologs	HETEROGENEOUS NUCLEAR RIBONUCLEOPROTEIN H (PTHR13976:SF60)	RNA splicing factor(PC00148)	Rattus norvegicus
RAT|RGD=3960|UniProtKB=Q64259	Vhl	von Hippel-Lindau disease tumor suppressor;Vhl;PTN000389260;orthologs	VON HIPPEL-LINDAU DISEASE TUMOR SUPPRESSOR (PTHR15160:SF1)	ubiquitin-protein ligase(PC00234)	Rattus norvegicus
RAT|RGD=69222|UniProtKB=O88944	Kcnq3	Potassium voltage-gated channel subfamily KQT member 3;Kcnq3;PTN000165351;orthologs	POTASSIUM VOLTAGE-GATED CHANNEL SUBFAMILY KQT MEMBER 3 (PTHR11537:SF5)	voltage-gated ion channel(PC00241)	Rattus norvegicus
RAT|RGD=71026|UniProtKB=P38983	Rpsa	40S ribosomal protein SA;Rpsa;PTN000160756;orthologs	40S RIBOSOMAL PROTEIN SA-RELATED (PTHR11489:SF32)	ribosomal protein(PC00202)	Rattus norvegicus
RAT|RGD=628771|UniProtKB=A0A8I5ZLD3	Abi2	Abl-interactor 2;Abi2;PTN002235306;orthologs	ABL INTERACTOR 2 (PTHR10460:SF26)	scaffold/adaptor protein(PC00226)	Rattus norvegicus
RAT|RGD=621537|UniProtKB=Q9Z0U4	Gabbr1	Gamma-aminobutyric acid type B receptor subunit 1;Gabbr1;PTN000055034;orthologs	GAMMA-AMINOBUTYRIC ACID TYPE B RECEPTOR SUBUNIT 1 (PTHR10519:SF76)	G-protein coupled receptor(PC00021)	Rattus norvegicus
RAT|RGD=1311079|UniProtKB=D3ZN61	Lgi3	Leucine-rich repeat LGI family, member 3;Lgi3;PTN000688411;orthologs	LEUCINE-RICH REPEAT LGI FAMILY MEMBER 3 (PTHR24367:SF10)		Rattus norvegicus
RAT|RGD=620688|UniProtKB=Q9JKB0	Hcn1	Potassium_sodium hyperpolarization-activated cyclic nucleotide-gated channel 1;Hcn1;PTN000025423;orthologs	POTASSIUM_SODIUM HYPERPOLARIZATION-ACTIVATED CYCLIC NUCLEOTIDE-GATED CHANNEL 1 (PTHR45689:SF3)	ion channel(PC00133)	Rattus norvegicus
RAT|RGD=2353|UniProtKB=P09660	Ache	Acetylcholine receptor subunit epsilon;Chrne;PTN000435964;orthologs	ACETYLCHOLINE RECEPTOR SUBUNIT EPSILON (PTHR18945:SF59)	ligand-gated ion channel(PC00141)	Rattus norvegicus
RAT|RGD=1309727|UniProtKB=G3V9M2	Mapk8ip2	C-Jun-amino-terminal kinase-interacting protein 2;Mapk8ip2;PTN000132605;orthologs	C-JUN-AMINO-TERMINAL KINASE-INTERACTING PROTEIN 2 (PTHR47437:SF2)		Rattus norvegicus
RAT|RGD=620055|UniProtKB=Q91Z80	Ppfia4	Liprin-alpha-4 (Fragment);Ppfia4;PTN000287144;orthologs	LIPRIN-ALPHA-4 (PTHR12587:SF5)	scaffold/adaptor protein(PC00226)	Rattus norvegicus
RAT|RGD=1307035|UniProtKB=Q1WIM3	Cadm3	Cell adhesion molecule 3;Cadm3;PTN000589079;orthologs	CELL ADHESION MOLECULE 3 (PTHR45889:SF5)		Rattus norvegicus
RAT|RGD=620063|UniProtKB=Q99J82	Ilk	Integrin-linked protein kinase;Ilk;PTN000584254;orthologs	INTEGRIN-LINKED PROTEIN KINASE (PTHR44329:SF57)	non-receptor serine/threonine protein kinase(PC00167)	Rattus norvegicus
RAT|RGD=1561685|UniProtKB=Q4V7D3	Maco1	Macoilin;Maco1;PTN001410056;orthologs	MACOILIN (PTHR13289:SF6)	transporter(PC00227)	Rattus norvegicus
RAT|RGD=621024|UniProtKB=P63326	Rps10	40S ribosomal protein S10;Rps10;PTN000254471;orthologs	40S RIBOSOMAL PROTEIN S10 (PTHR12146:SF10)	ribosomal protein(PC00202)	Rattus norvegicus
RAT|RGD=1561761|UniProtKB=A0A1W2Q6G2	Il1rapl2	Interleukin 1 receptor accessory protein-like 2;Il1rapl2;PTN004318401;orthologs	X-LINKED INTERLEUKIN-1 RECEPTOR ACCESSORY PROTEIN-LIKE 2 (PTHR11890:SF10)	transmembrane signal receptor(PC00197)	Rattus norvegicus
RAT|RGD=621448|UniProtKB=Q920B6	Kcnk2	Potassium channel subfamily K member 2;Kcnk2;PTN000108918;orthologs	POTASSIUM CHANNEL SUBFAMILY K MEMBER 2 (PTHR11003:SF21)	ion channel(PC00133)	Rattus norvegicus
RAT|RGD=621178|UniProtKB=Q6PDV7	Rpl10	60S ribosomal protein L10;Rpl10;PTN000197772;orthologs	60S RIBOSOMAL PROTEIN L10 (PTHR11726:SF36)	ribosomal protein(PC00202)	Rattus norvegicus
RAT|RGD=1564008|UniProtKB=D4A3W8	Dact1	Dishevelled-binding antagonist of beta-catenin 1;Dact1;PTN000408488;orthologs	DAPPER HOMOLOG 1 (PTHR15919:SF12)		Rattus norvegicus
RAT|RGD=2091|UniProtKB=P09117	Aldoc	Fructose-bisphosphate aldolase C;Aldoc;PTN000179402;orthologs	FRUCTOSE-BISPHOSPHATE ALDOLASE C (PTHR11627:SF3)	aldolase(PC00044)	Rattus norvegicus
RAT|RGD=1310607|UniProtKB=P12749	Rpl26	60S ribosomal protein L26;Rpl26;PTN000124984;orthologs	60S RIBOSOMAL PROTEIN L26 (PTHR11143:SF11)	ribosomal protein(PC00202)	Rattus norvegicus
RAT|RGD=1589649|UniProtKB=P85969	Napb	Beta-soluble NSF attachment protein;Napb;PTN000349287;orthologs	BETA-SOLUBLE NSF ATTACHMENT PROTEIN (PTHR13768:SF12)	membrane traffic protein(PC00150)	Rattus norvegicus
RAT|RGD=1309455|UniProtKB=G3V9Q4	Stk38	Serine_threonine kinase 38;Stk38;PTN001554095;orthologs	SERINE_THREONINE-PROTEIN KINASE 38 (PTHR24356:SF221)	non-receptor serine/threonine protein kinase(PC00167)	Rattus norvegicus
RAT|RGD=620668|UniProtKB=Q9Z327	Synpo	Synaptopodin;Synpo;PTN000655456;orthologs	SYNAPTOPODIN (PTHR24217:SF13)	actin or actin-binding cytoskeletal protein(PC00041)	Rattus norvegicus
RAT|RGD=2176|UniProtKB=P11506	Atp2b2	Plasma membrane calcium-transporting ATPase 2;Atp2b2;PTN000643906;orthologs	PLASMA MEMBRANE CALCIUM-TRANSPORTING ATPASE 2 (PTHR24093:SF377)	primary active transporter(PC00068)	Rattus norvegicus
RAT|RGD=69276|UniProtKB=Q05140	Snap91	Clathrin coat assembly protein AP180;Snap91;PTN000536716;orthologs	CLATHRIN COAT ASSEMBLY PROTEIN AP180 (PTHR22951:SF4)	vesicle coat protein(PC00235)	Rattus norvegicus
RAT|RGD=621465|UniProtKB=Q63054	Ica1	Islet cell autoantigen 1;Ica1;PTN000017926;orthologs	ISLET CELL AUTOANTIGEN 1 (PTHR10164:SF3)		Rattus norvegicus
RAT|RGD=1596464|UniProtKB=D4A133	Atp6v1a	H(+)-transporting two-sector ATPase;Atp6v1a;PTN000389824;orthologs	V-TYPE PROTON ATPASE CATALYTIC SUBUNIT A (PTHR43607:SF1)	ATP synthase(PC00002)	Rattus norvegicus
RAT|RGD=3570|UniProtKB=P49803	Rgs7	Regulator of G-protein signaling 7;Rgs7;PTN000090440;orthologs	REGULATOR OF G-PROTEIN SIGNALING 7 (PTHR45746:SF7)		Rattus norvegicus
RAT|RGD=619824|UniProtKB=P50878	Rpl4	60S ribosomal protein L4;Rpl4;PTN000454646;orthologs	60S RIBOSOMAL PROTEIN L4 (PTHR19431:SF0)	ribosomal protein(PC00202)	Rattus norvegicus
[truncated: 546 more rows]

## Sheet: 3-nervous system development
RAT|RGD=620282|UniProtKB=Q62839	Golga2	Golgin subfamily A member 2;Golga2;PTN000094246;orthologs	GOLGIN SUBFAMILY A MEMBER 2 (PTHR10881:SF46)	membrane traffic protein(PC00150)	Rattus norvegicus
[truncated: 712 more rows]

[truncated: 1 more sheets: 4-neuron projection ]
