# Supplementary material for: Behavioral Abnormalities, Cognitive Impairments, Synaptic Deficits, and Gene Replacement Therapy in a CRISPR Engineered Rat Model of 5p15.2 Deletion Associated With Cri du Chat Syndrome
Source: Adv Sci (Weinh). 2025 Feb 18;12(14):2415224. doi: 10.1002/advs.202415224 (PMC11984882; doi:10.1002/advs.202415224)
Supplement: Supplementary file 5 — Supplemental Table 4 [file ADVS-12-2415224-s008.xlsx]

## Sheet: Synapse
GO biological process complete	#	#	expected	Fold Enrichment	+/-	raw P value	FDR			Gene
positive regulation of protein localization to synapse	5	5	0.73	6.87	+	6.53e-05	0.00079			AABR07058422
RAT|RGD=621118|UniProtKB=Q62888	Nlgn2	Neuroligin-2;Nlgn2;PTN000168602;orthologs	NEUROLIGIN-2 (PTHR43903:SF3)	cell adhesion molecule(PC00069)	Rattus norvegicus					Abi2
RAT|RGD=621153|UniProtKB=Q8R553	Clstn3	Calsyntenin-3;Clstn3;PTN000365070;orthologs	CALSYNTENIN-3 (PTHR14139:SF5)	membrane traffic protein(PC00150)	Rattus norvegicus					Ache
RAT|RGD=69329|UniProtKB=P19332	Mapt	Microtubule-associated protein tau;Mapt;PTN000161208;orthologs	MICROTUBULE-ASSOCIATED PROTEIN TAU (PTHR11501:SF14)	non-motor microtubule binding protein(PC00166)	Rattus norvegicus					Adam22
RAT|RGD=621117|UniProtKB=Q62765	Nlgn1	Neuroligin-1;Nlgn1;PTN000168650;orthologs	NEUROLIGIN-1 (PTHR43903:SF2)	cell adhesion molecule(PC00069)	Rattus norvegicus					Add2
RAT|RGD=621119|UniProtKB=Q62889	Nlgn3	Neuroligin-3;Nlgn3;PTN000168556;orthologs	NEUROLIGIN-3 (PTHR43903:SF4)	cell adhesion molecule(PC00069)	Rattus norvegicus					Adgrb3
										Adgrl3
										Akap5
										Ank3
GO biological process complete	#	#	expected	Fold Enrichment	+/-	raw P value	FDR			Anks1b
receptor localization to synapse	60	27	8.74	3.09	+	1.47e-08	3.47e-07			Apbb1
RAT|RGD=1306458|UniProtKB=Q6Q0N0	Clstn1	Calsyntenin-1;Clstn1;PTN000365091;orthologs	CALSYNTENIN-1 (PTHR14139:SF4)	membrane traffic protein(PC00150)	Rattus norvegicus					Apoe
RAT|RGD=727967|UniProtKB=Q7TSY2	Lhfpl4	LHFPL tetraspan subfamily member 4 protein;Lhfpl4;PTN000281209;orthologs	LHFPL TETRASPAN SUBFAMILY MEMBER 4 PROTEIN (PTHR12489:SF14)	scaffold/adaptor protein(PC00226)	Rattus norvegicus					App
RAT|RGD=1589784|UniProtKB=G3V8A5	Vps35	Vacuolar protein sorting-associated protein 35;Vps35;PTN000120839;orthologs	VACUOLAR PROTEIN SORTING-ASSOCIATED PROTEIN 35 (PTHR11099:SF0)	membrane traffic protein(PC00150)	Rattus norvegicus					Arf1
RAT|RGD=1565556|UniProtKB=P0C6S7	Anks1b	Ankyrin repeat and sterile alpha motif domain-containing protein 1B;Anks1b;PTN000652739;orthologs	ANKYRIN REPEAT AND STERILE ALPHA MOTIF DOMAIN-CONTAINING PROTEIN 1B (PTHR24174:SF3)	scaffold/adaptor protein(PC00226)	Rattus norvegicus					Arhgap44
RAT|RGD=3663|UniProtKB=P49187	Mapk10	Mitogen-activated protein kinase 10;Mapk10;PTN000622348;orthologs	MITOGEN-ACTIVATED PROTEIN KINASE 10 (PTHR24055:SF162)	non-receptor serine/threonine protein kinase(PC00167)	Rattus norvegicus					Atp2b2
RAT|RGD=1562952|UniProtKB=A0A8I6AE43	Erbin	Erbb2-interacting protein;Erbin;PTN002351998;orthologs	ERBB2-INTERACTING PROTEIN (PTHR23119:SF46)	scaffold/adaptor protein(PC00226)	Rattus norvegicus					Bcan
RAT|RGD=708527|UniProtKB=P70587	Lrrc7	Leucine-rich repeat-containing protein 7;Lrrc7;PTN000568508;orthologs	LEUCINE-RICH REPEAT-CONTAINING PROTEIN 7 (PTHR23119:SF48)	scaffold/adaptor protein(PC00226)	Rattus norvegicus					Bsn
RAT|RGD=735194|UniProtKB=Q6P6S0	Snap47	Synaptosomal-associated protein 47;Snap47;PTN000447765;orthologs	SYNAPTOSOMAL-ASSOCIATED PROTEIN 47 (PTHR19305:SF1)	SNARE protein(PC00034)	Rattus norvegicus					C1qa
RAT|RGD=621865|UniProtKB=P97924	Kalrn	Kalirin;Kalrn;PTN000518720;orthologs	KALIRIN (PTHR22826:SF49)	guanyl-nucleotide exchange factor(PC00113)	Rattus norvegicus					C1qc
RAT|RGD=68423|UniProtKB=Q62936	Dlg3	Disks large homolog 3;Dlg3;PTN000563581;orthologs	DISKS LARGE HOMOLOG 3 (PTHR23119:SF28)	scaffold/adaptor protein(PC00226)	Rattus norvegicus					C1ql1
RAT|RGD=628803|UniProtKB=Q8VHX0	Cacng3	Voltage-dependent calcium channel gamma-3 subunit;Cacng3;PTN000251141;orthologs	VOLTAGE-DEPENDENT CALCIUM CHANNEL GAMMA-3 SUBUNIT (PTHR12107:SF5)	voltage-gated ion channel(PC00241)	Rattus norvegicus					C1ql3
RAT|RGD=1565055|UniProtKB=D3ZWS0	Scrib	Scribble planar cell polarity protein;Scrib;PTN000568577;orthologs	PROTEIN SCRIBBLE HOMOLOG (PTHR23119:SF44)	scaffold/adaptor protein(PC00226)	Rattus norvegicus					Cacna1a
RAT|RGD=628805|UniProtKB=Q8VHW8	Cacng5	Voltage-dependent calcium channel gamma-5 subunit;Cacng5;PTN001383380;orthologs	VOLTAGE-DEPENDENT CALCIUM CHANNEL GAMMA-5 SUBUNIT (PTHR12107:SF4)	voltage-gated ion channel(PC00241)	Rattus norvegicus					Cacnb2
RAT|RGD=1585016|UniProtKB=A0A8I5Y6E8	Adam22	ADAM metallopeptidase domain 22;Adam22;PTN000935531;orthologs	DISINTEGRIN AND METALLOPROTEINASE DOMAIN-CONTAINING PROTEIN 22 (PTHR11905:SF14)	metalloprotease(PC00153)	Rattus norvegicus					Cacnb3
RAT|RGD=628894|UniProtKB=P47971	Nptx1	Neuronal pentraxin-1;Nptx1;PTN000444287;orthologs	NEURONAL PENTRAXIN-1 (PTHR19277:SF24)	scaffold/adaptor protein(PC00226)	Rattus norvegicus					Cacnb4
RAT|RGD=1591795|UniProtKB=D4A3T5	C1ql3	Adiponectin j;C1ql3;PTN002368933;orthologs	COMPLEMENT C1Q-LIKE PROTEIN 3 (PTHR22923:SF96)	scaffold/adaptor protein(PC00226)	Rattus norvegicus					Cacng3
RAT|RGD=628807|UniProtKB=P62957	Cacng7	Voltage-dependent calcium channel gamma-7 subunit;Cacng7;PTN000251166;orthologs	VOLTAGE-DEPENDENT CALCIUM CHANNEL GAMMA-7 SUBUNIT (PTHR12107:SF12)	voltage-gated ion channel(PC00241)	Rattus norvegicus					Cacng4
RAT|RGD=628898|UniProtKB=O35764	Nptxr	Neuronal pentraxin receptor;Nptxr;PTN001453705;orthologs	NEURONAL PENTRAXIN RECEPTOR (PTHR19277:SF94)	scaffold/adaptor protein(PC00226)	Rattus norvegicus					Cacng5
RAT|RGD=628742|UniProtKB=Q8K4Y5	Lgi1	Leucine-rich glioma-inactivated protein 1;Lgi1;PTN000688473;orthologs	LEUCINE-RICH GLIOMA-INACTIVATED PROTEIN 1 (PTHR24367:SF17)		Rattus norvegicus					Cacng7
RAT|RGD=3728|UniProtKB=P60881	Snap25	Synaptosomal-associated protein 25;Snap25;PTN000447864;orthologs	SYNAPTOSOMAL-ASSOCIATED PROTEIN 25 (PTHR19305:SF5)	SNARE protein(PC00034)	Rattus norvegicus					Cadm1
RAT|RGD=1306815|UniProtKB=D3ZI07	Kif3b	Kinesin-like protein;Kif3b;PTN000650164;orthologs	KINESIN-LIKE PROTEIN KIF3B (PTHR24115:SF744)	microtubule binding motor protein(PC00156)	Rattus norvegicus					Camk2b
RAT|RGD=1566269|UniProtKB=D4AAD6	Neto1	Neuropilin and tolloid-like 1;Neto1;PTN000014361;orthologs	NEUROPILIN AND TOLLOID-LIKE PROTEIN 1 (PTHR24251:SF27)	serine protease(PC00203)	Rattus norvegicus					Cap2
RAT|RGD=621117|UniProtKB=Q62765	Nlgn1	Neuroligin-1;Nlgn1;PTN000168650;orthologs	NEUROLIGIN-1 (PTHR43903:SF2)	cell adhesion molecule(PC00069)	Rattus norvegicus					Cast,Erc2
RAT|RGD=1305664|UniProtKB=F1LQX4	Arhgap44	Rho GTPase-activating protein 44;Arhgap44;PTN000716327;orthologs	RHO GTPASE-ACTIVATING PROTEIN 44 (PTHR14130:SF13)	GTPase-activating protein(PC00257)	Rattus norvegicus					Cbln2
RAT|RGD=628804|UniProtKB=Q8VHW9	Cacng4	Voltage-dependent calcium channel gamma-4 subunit;Cacng4;PTN000251114;orthologs	VOLTAGE-DEPENDENT CALCIUM CHANNEL GAMMA-4 SUBUNIT (PTHR12107:SF7)	voltage-gated ion channel(PC00241)	Rattus norvegicus					Cd2ap
RAT|RGD=620212|UniProtKB=Q07310	Nrxn3	Neurexin-3;Nrxn3;PTN000013714;orthologs	NEUREXIN-3 (PTHR15036:SF57)	cell adhesion molecule(PC00069)	Rattus norvegicus					Cdh1
RAT|RGD=628659|UniProtKB=Q63372	Nrxn1	Neurexin-1;Nrxn1;PTN001298465;orthologs	NEUREXIN-1 (PTHR15036:SF51)	cell adhesion molecule(PC00069)	Rattus norvegicus					Cdh6
										Cdh9
										Cfl1
										Chrna7
GO biological process complete	#	#	expected	Fold Enrichment	+/-	raw P value	FDR			Ckap5
protein localization to postsynapse	50	23	7.28	3.16	+	1.04e-07	2.15e-06			Clstn1
RAT|RGD=1306458|UniProtKB=Q6Q0N0	Clstn1	Calsyntenin-1;Clstn1;PTN000365091;orthologs	CALSYNTENIN-1 (PTHR14139:SF4)	membrane traffic protein(PC00150)	Rattus norvegicus					Clstn1
RAT|RGD=727967|UniProtKB=Q7TSY2	Lhfpl4	LHFPL tetraspan subfamily member 4 protein;Lhfpl4;PTN000281209;orthologs	LHFPL TETRASPAN SUBFAMILY MEMBER 4 PROTEIN (PTHR12489:SF14)	scaffold/adaptor protein(PC00226)	Rattus norvegicus					Clstn2
RAT|RGD=1589784|UniProtKB=G3V8A5	Vps35	Vacuolar protein sorting-associated protein 35;Vps35;PTN000120839;orthologs	VACUOLAR PROTEIN SORTING-ASSOCIATED PROTEIN 35 (PTHR11099:SF0)	membrane traffic protein(PC00150)	Rattus norvegicus					Clstn3
RAT|RGD=3663|UniProtKB=P49187	Mapk10	Mitogen-activated protein kinase 10;Mapk10;PTN000622348;orthologs	MITOGEN-ACTIVATED PROTEIN KINASE 10 (PTHR24055:SF162)	non-receptor serine/threonine protein kinase(PC00167)	Rattus norvegicus					Cnksr2
RAT|RGD=1562952|UniProtKB=A0A8I6AE43	Erbin	Erbb2-interacting protein;Erbin;PTN002351998;orthologs	ERBB2-INTERACTING PROTEIN (PTHR23119:SF46)	scaffold/adaptor protein(PC00226)	Rattus norvegicus					Cnksr3
RAT|RGD=708527|UniProtKB=P70587	Lrrc7	Leucine-rich repeat-containing protein 7;Lrrc7;PTN000568508;orthologs	LEUCINE-RICH REPEAT-CONTAINING PROTEIN 7 (PTHR23119:SF48)	scaffold/adaptor protein(PC00226)	Rattus norvegicus					Cntn2
RAT|RGD=735194|UniProtKB=Q6P6S0	Snap47	Synaptosomal-associated protein 47;Snap47;PTN000447765;orthologs	SYNAPTOSOMAL-ASSOCIATED PROTEIN 47 (PTHR19305:SF1)	SNARE protein(PC00034)	Rattus norvegicus					Cntn4
RAT|RGD=621865|UniProtKB=P97924	Kalrn	Kalirin;Kalrn;PTN000518720;orthologs	KALIRIN (PTHR22826:SF49)	guanyl-nucleotide exchange factor(PC00113)	Rattus norvegicus					Col4a1
RAT|RGD=628803|UniProtKB=Q8VHX0	Cacng3	Voltage-dependent calcium channel gamma-3 subunit;Cacng3;PTN000251141;orthologs	VOLTAGE-DEPENDENT CALCIUM CHANNEL GAMMA-3 SUBUNIT (PTHR12107:SF5)	voltage-gated ion channel(PC00241)	Rattus norvegicus					Col4a5
RAT|RGD=1565055|UniProtKB=D3ZWS0	Scrib	Scribble planar cell polarity protein;Scrib;PTN000568577;orthologs	PROTEIN SCRIBBLE HOMOLOG (PTHR23119:SF44)	scaffold/adaptor protein(PC00226)	Rattus norvegicus					Cpne6
RAT|RGD=1585016|UniProtKB=A0A8I5Y6E8	Adam22	ADAM metallopeptidase domain 22;Adam22;PTN000935531;orthologs	DISINTEGRIN AND METALLOPROTEINASE DOMAIN-CONTAINING PROTEIN 22 (PTHR11905:SF14)	metalloprotease(PC00153)	Rattus norvegicus					Ctbp2
RAT|RGD=628894|UniProtKB=P47971	Nptx1	Neuronal pentraxin-1;Nptx1;PTN000444287;orthologs	NEURONAL PENTRAXIN-1 (PTHR19277:SF24)	scaffold/adaptor protein(PC00226)	Rattus norvegicus					Ctnna1
RAT|RGD=1591795|UniProtKB=D4A3T5	C1ql3	Adiponectin j;C1ql3;PTN002368933;orthologs	COMPLEMENT C1Q-LIKE PROTEIN 3 (PTHR22923:SF96)	scaffold/adaptor protein(PC00226)	Rattus norvegicus					Ctnnd2
RAT|RGD=628807|UniProtKB=P62957	Cacng7	Voltage-dependent calcium channel gamma-7 subunit;Cacng7;PTN000251166;orthologs	VOLTAGE-DEPENDENT CALCIUM CHANNEL GAMMA-7 SUBUNIT (PTHR12107:SF12)	voltage-gated ion channel(PC00241)	Rattus norvegicus					Cttn
RAT|RGD=2736|UniProtKB=P35439	Grin1	Glutamate receptor ionotropic, NMDA 1;Grin1;PTN000438059;orthologs	GLUTAMATE RECEPTOR IONOTROPIC, NMDA 1 (PTHR18966:SF377)	transmembrane signal receptor(PC00197)	Rattus norvegicus					Cx3cr1
RAT|RGD=628898|UniProtKB=O35764	Nptxr	Neuronal pentraxin receptor;Nptxr;PTN001453705;orthologs	NEURONAL PENTRAXIN RECEPTOR (PTHR19277:SF94)	scaffold/adaptor protein(PC00226)	Rattus norvegicus					Cyfip1
RAT|RGD=628742|UniProtKB=Q8K4Y5	Lgi1	Leucine-rich glioma-inactivated protein 1;Lgi1;PTN000688473;orthologs	LEUCINE-RICH GLIOMA-INACTIVATED PROTEIN 1 (PTHR24367:SF17)		Rattus norvegicus					Dact1
RAT|RGD=3728|UniProtKB=P60881	Snap25	Synaptosomal-associated protein 25;Snap25;PTN000447864;orthologs	SYNAPTOSOMAL-ASSOCIATED PROTEIN 25 (PTHR19305:SF5)	SNARE protein(PC00034)	Rattus norvegicus					Dlg3
RAT|RGD=2737|UniProtKB=Q00959	Grin2a	Glutamate receptor ionotropic, NMDA 2A;Grin2a;PTN000437944;orthologs	GLUTAMATE RECEPTOR IONOTROPIC, NMDA 2A (PTHR18966:SF407)	transmembrane signal receptor(PC00197)	Rattus norvegicus					Dlgap1
RAT|RGD=1566269|UniProtKB=D4AAD6	Neto1	Neuropilin and tolloid-like 1;Neto1;PTN000014361;orthologs	NEUROPILIN AND TOLLOID-LIKE PROTEIN 1 (PTHR24251:SF27)	serine protease(PC00203)	Rattus norvegicus					Dnm3
RAT|RGD=1305664|UniProtKB=F1LQX4	Arhgap44	Rho GTPase-activating protein 44;Arhgap44;PTN000716327;orthologs	RHO GTPASE-ACTIVATING PROTEIN 44 (PTHR14130:SF13)	GTPase-activating protein(PC00257)	Rattus norvegicus					Dock7
RAT|RGD=2739|UniProtKB=Q00961	Grin2c	Glutamate receptor ionotropic, NMDA 2C;Grin2c;PTN000438036;orthologs	GLUTAMATE RECEPTOR IONOTROPIC, NMDA 2C (PTHR18966:SF361)	transmembrane signal receptor(PC00197)	Rattus norvegicus					Drp2
RAT|RGD=620212|UniProtKB=Q07310	Nrxn3	Neurexin-3;Nrxn3;PTN000013714;orthologs	NEUREXIN-3 (PTHR15036:SF57)	cell adhesion molecule(PC00069)	Rattus norvegicus					Dscam
										Efna5
										Efnb1
										Epha4
GO biological process complete	#	#	expected	Fold Enrichment	+/-	raw P value	FDR			Epha5
postsynapse organization	138	59	20.1	2.94	+	9.38e-16	4.24e-14			Ephb3
RAT|RGD=621118|UniProtKB=Q62888	Nlgn2	Neuroligin-2;Nlgn2;PTN000168602;orthologs	NEUROLIGIN-2 (PTHR43903:SF3)	cell adhesion molecule(PC00069)	Rattus norvegicus					Erbin
RAT|RGD=2911|UniProtKB=P23565	Ina	Alpha-internexin;Ina;PTN000580201;orthologs	ALPHA-INTERNEXIN (PTHR45652:SF18)	intermediate filament(PC00129)	Rattus norvegicus					Etv5
RAT|RGD=621395|UniProtKB=Q9Z1N3	Myo9a	Unconventional myosin-IXa;Myo9a;PTN000321022;orthologs	UNCONVENTIONAL MYOSIN-IXA (PTHR46184:SF3)		Rattus norvegicus					Ezr
RAT|RGD=727967|UniProtKB=Q7TSY2	Lhfpl4	LHFPL tetraspan subfamily member 4 protein;Lhfpl4;PTN000281209;orthologs	LHFPL TETRASPAN SUBFAMILY MEMBER 4 PROTEIN (PTHR12489:SF14)	scaffold/adaptor protein(PC00226)	Rattus norvegicus					F2r
RAT|RGD=3590|UniProtKB=Q62868	Rock2	Rho-associated protein kinase 2;Rock2;PTN000542137;orthologs	RHO-ASSOCIATED PROTEIN KINASE 2 (PTHR22988:SF28)	non-receptor serine/threonine protein kinase(PC00167)	Rattus norvegicus					Fbxo45
RAT|RGD=71000|UniProtKB=Q9JLT0	Myh10	Myosin-10;Myh10;PTN000320844;orthologs	MYOSIN-10 (PTHR45615:SF24)	actin or actin-binding cytoskeletal protein(PC00041)	Rattus norvegicus					Filip1
RAT|RGD=620223|UniProtKB=P97836	Dlgap1	Disks large-associated protein 1;Dlgap1;PTN000270047;orthologs	DISKS LARGE-ASSOCIATED PROTEIN 1 (PTHR12353:SF7)	scaffold/adaptor protein(PC00226)	Rattus norvegicus					Flna
RAT|RGD=628771|UniProtKB=A0A8I5ZLD3	Abi2	Abl-interactor 2;Abi2;PTN002235306;orthologs	ABL INTERACTOR 2 (PTHR10460:SF26)	scaffold/adaptor protein(PC00226)	Rattus norvegicus					Frmpd4
RAT|RGD=1309455|UniProtKB=G3V9Q4	Stk38	Serine_threonine kinase 38;Stk38;PTN001554095;orthologs	SERINE_THREONINE-PROTEIN KINASE 38 (PTHR24356:SF221)	non-receptor serine/threonine protein kinase(PC00167)	Rattus norvegicus					Gabra1
RAT|RGD=620831|UniProtKB=P54757	Epha5	Ephrin type-A receptor 5;Epha5;PTN000700246;orthologs	EPHRIN TYPE-A RECEPTOR 5 (PTHR46877:SF13)	transmembrane signal receptor(PC00197)	Rattus norvegicus					Gabra3
RAT|RGD=2706|UniProtKB=P20781	Glrb	Glycine receptor subunit beta;Glrb;PTN000435746;orthologs	GLYCINE RECEPTOR SUBUNIT BETA (PTHR18945:SF29)	ligand-gated ion channel(PC00141)	Rattus norvegicus					Gabra4
RAT|RGD=619731|UniProtKB=Q9QYP1	Lrp4	Low-density lipoprotein receptor-related protein 4;Lrp4;PTN000056106;orthologs	LOW-DENSITY LIPOPROTEIN RECEPTOR-RELATED PROTEIN 4 (PTHR24270:SF5)	apolipoprotein(PC00052)	Rattus norvegicus					Gabrb2
RAT|RGD=621161|UniProtKB=P31977	Ezr	Ezrin;Ezr;PTN000590032;orthologs	EZRIN (PTHR23281:SF13)	actin or actin-binding cytoskeletal protein(PC00041)	Rattus norvegicus					Gabrb3
RAT|RGD=2138|UniProtKB=P02650	Apoe	Apolipoprotein E;Apoe;PTN000439020;orthologs	APOLIPOPROTEIN E (PTHR18976:SF2)	apolipoprotein(PC00052)	Rattus norvegicus					Gabrg2
RAT|RGD=1560026|UniProtKB=Q45R42	Lrrc4	Leucine-rich repeat-containing protein 4;Lrrc4;PTN000689054;orthologs	LEUCINE-RICH REPEAT-CONTAINING PROTEIN 4 (PTHR24369:SF9)	cell adhesion molecule(PC00069)	Rattus norvegicus					Glrb
RAT|RGD=1310506|UniProtKB=D4A062	Slitrk3	SLIT and NTRK-like family, member 3;Slitrk3;PTN000690461;orthologs	SLIT AND NTRK-LIKE PROTEIN 3 (PTHR45773:SF6)	transmembrane signal receptor(PC00197)	Rattus norvegicus					Gpm6a
RAT|RGD=708454|UniProtKB=Q9Z1T4	Cnksr2	Connector enhancer of kinase suppressor of ras 2;Cnksr2;PTN000303743;orthologs	CONNECTOR ENHANCER OF KINASE SUPPRESSOR OF RAS 2 (PTHR12844:SF21)	scaffold/adaptor protein(PC00226)	Rattus norvegicus					Grid2
RAT|RGD=68423|UniProtKB=Q62936	Dlg3	Disks large homolog 3;Dlg3;PTN000563581;orthologs	DISKS LARGE HOMOLOG 3 (PTHR23119:SF28)	scaffold/adaptor protein(PC00226)	Rattus norvegicus					Grin1
RAT|RGD=2845|UniProtKB=P19327	Htr1a	5-hydroxytryptamine receptor 1A;Htr1a;PTN000664356;orthologs	5-HYDROXYTRYPTAMINE RECEPTOR 1A (PTHR24247:SF20)	G-protein coupled receptor(PC00021)	Rattus norvegicus					Grin2a
RAT|RGD=1310999|UniProtKB=Q6AYP5	Cadm1	Cell adhesion molecule 1;Cadm1;PTN002358448;orthologs	CELL ADHESION MOLECULE 1 (PTHR45889:SF2)		Rattus norvegicus					Grin2c
RAT|RGD=619839|UniProtKB=Q66HL2	Cttn	Src substrate cortactin;Cttn;PTN000089232;orthologs	SRC SUBSTRATE CORTACTIN (PTHR10829:SF15)	non-motor actin binding protein(PC00165)	Rattus norvegicus					Grm5
RAT|RGD=3214|UniProtKB=Q03351	Ntrk3	NT-3 growth factor receptor;Ntrk3;PTN000699884;orthologs	NT-3 GROWTH FACTOR RECEPTOR (PTHR24416:SF66)	transmembrane signal receptor(PC00197)	Rattus norvegicus					Hapln4
RAT|RGD=621270|UniProtKB=P84079	Arf1	ADP-ribosylation factor 1;Arf1;PTN000195950;orthologs	ADP-RIBOSYLATION FACTOR 1 (PTHR11711:SF357)	G-protein(PC00020)	Rattus norvegicus					Htr1a
RAT|RGD=3159|UniProtKB=P16884	Nefh	Neurofilament heavy polypeptide;Nefh;PTN000575863;orthologs	NEUROFILAMENT HEAVY POLYPEPTIDE (PTHR23214:SF1)		Rattus norvegicus					Ina
RAT|RGD=1305602|UniProtKB=D3ZH39	Ephb3	Receptor protein-tyrosine kinase;Ephb3;PTN000699995;orthologs	EPHRIN TYPE-B RECEPTOR 3 (PTHR46877:SF6)	transmembrane signal receptor(PC00197)	Rattus norvegicus					Iqsec3
RAT|RGD=620836|UniProtKB=Q9Z173	Adgrl3	Adhesion G protein-coupled receptor L3;Adgrl3;PTN000245519;orthologs	ADHESION G PROTEIN-COUPLED RECEPTOR L3 (PTHR12011:SF60)	G-protein coupled receptor(PC00021)	Rattus norvegicus					Itga3
RAT|RGD=628894|UniProtKB=P47971	Nptx1	Neuronal pentraxin-1;Nptx1;PTN000444287;orthologs	NEURONAL PENTRAXIN-1 (PTHR19277:SF24)	scaffold/adaptor protein(PC00226)	Rattus norvegicus					Itgb1
RAT|RGD=69079|UniProtKB=M0R9D3	Wnt7a	Protein Wnt;Wnt7a;PTN000246732;orthologs	PROTEIN WNT-7A (PTHR12027:SF78)	intercellular signal molecule(PC00207)	Rattus norvegicus					Kalrn
RAT|RGD=1309790|UniProtKB=A0A0G2K3H2	Dock7	Dedicator of cytokinesis 7;Dock7;PTN002359753;orthologs	DEDICATOR OF CYTOKINESIS PROTEIN 7 (PTHR23317:SF78)	guanyl-nucleotide exchange factor(PC00113)	Rattus norvegicus					Kif3b
RAT|RGD=1591795|UniProtKB=D4A3T5	C1ql3	Adiponectin j;C1ql3;PTN002368933;orthologs	COMPLEMENT C1Q-LIKE PROTEIN 3 (PTHR22923:SF96)	scaffold/adaptor protein(PC00226)	Rattus norvegicus					L1cam
RAT|RGD=1309590|UniProtKB=A0A8I6AQT3	Etv5	ETS variant transcription factor 5;Etv5;PTN000219586;orthologs	ETS TRANSLOCATION VARIANT 5 (PTHR11849:SF160)	winged helix/forkhead transcription factor(PC00246)	Rattus norvegicus					Lama5
RAT|RGD=621023|UniProtKB=F1MAN8	Lama5	Laminin subunit alpha 5;Lama5;PTN000759099;orthologs	LAMININ SUBUNIT ALPHA-5 (PTHR10574:SF261)	extracellular matrix protein(PC00102)	Rattus norvegicus					Lamb2
RAT|RGD=620073|UniProtKB=P47709	Rph3a	Rabphilin-3A;Rph3a;PTN000002017;orthologs	RABPHILIN-3A (PTHR45729:SF3)		Rattus norvegicus					Large1
RAT|RGD=1563596|UniProtKB=A0A8I6ALB1	Ckap5	Cytoskeleton-associated protein 5;Ckap5;PTN002289696;orthologs	CYTOSKELETON-ASSOCIATED PROTEIN 5 (PTHR12609:SF0)	non-motor microtubule binding protein(PC00166)	Rattus norvegicus					Lgi1
RAT|RGD=3251|UniProtKB=Q62829	Pak3	Serine_threonine-protein kinase PAK 3;Pak3;PTN000685342;orthologs	SERINE_THREONINE-PROTEIN KINASE PAK 3 (PTHR48015:SF30)	non-receptor serine/threonine protein kinase(PC00167)	Rattus norvegicus					Lgi2
RAT|RGD=61995|UniProtKB=A0A8I6AU71	Pten	Phosphatase and tensin homolog;Pten;PTN000266963;orthologs	PHOSPHATIDYLINOSITOL 3,4,5-TRISPHOSPHATE 3-PHOSPHATASE AND DUAL-SPECIFICITY PROTEIN PHOSPHATASE PTEN (PTHR12305:SF81)	protein phosphatase(PC00195)	Rattus norvegicus					Lhfpl4
RAT|RGD=1593191|UniProtKB=Q76M68	Iqsec3	IQ motif and SEC7 domain-containing protein 3;Iqsec3;PTN000070886;orthologs	IQ MOTIF AND SEC7 DOMAIN-CONTAINING PROTEIN 3 (PTHR10663:SF318)	guanyl-nucleotide exchange factor(PC00113)	Rattus norvegicus					Lrfn5
RAT|RGD=2348|UniProtKB=Q05941	Chrna7	Neuronal acetylcholine receptor subunit alpha-7;Chrna7;PTN000435452;orthologs	CHRNA7-FAM7A FUSION PROTEIN-RELATED (PTHR18945:SF907)	ligand-gated ion channel(PC00141)	Rattus norvegicus					Lrp4
RAT|RGD=1310333|UniProtKB=I4DUB5	Itga3	Integrin alpha 3 variant B;Itga3;PTN000576045;orthologs	INTEGRIN ALPHA-3 (PTHR23220:SF89)	integrin(PC00126)	Rattus norvegicus					Lrrc4
RAT|RGD=621347|UniProtKB=P70569	Myo5b	Unconventional myosin-Vb;Myo5b;PTN000321337;orthologs	UNCONVENTIONAL MYOSIN-VB (PTHR13140:SF356)	actin binding motor protein(PC00040)	Rattus norvegicus					Lrrc4b
RAT|RGD=621458|UniProtKB=P19527	Nefl	Neurofilament light polypeptide;Nefl;PTN000581306;orthologs	NEUROFILAMENT LIGHT POLYPEPTIDE (PTHR45652:SF8)	intermediate filament(PC00129)	Rattus norvegicus					Lrrc4c
RAT|RGD=2737|UniProtKB=Q00959	Grin2a	Glutamate receptor ionotropic, NMDA 2A;Grin2a;PTN000437944;orthologs	GLUTAMATE RECEPTOR IONOTROPIC, NMDA 2A (PTHR18966:SF407)	transmembrane signal receptor(PC00197)	Rattus norvegicus					Lrrc7
RAT|RGD=1583895|UniProtKB=D4ACG7	Cpne6	Copine 6;Cpne6;PTN000092081;orthologs	COPINE-6 (PTHR10857:SF5)	calcium-binding protein(PC00060)	Rattus norvegicus					LRRTM1
RAT|RGD=1311530|UniProtKB=A0A8I6ALT4	Tmem108	Transmembrane protein 108;Tmem108;PTN002010470;orthologs	TRANSMEMBRANE PROTEIN 108 (PTHR28673:SF1)		Rattus norvegicus					Lrrtm2
RAT|RGD=1305608|UniProtKB=C0HL12	AABR07058422	Adhesion G protein-coupled receptor B1;Adgrb1;PTN004332971;orthologs	ADHESION G PROTEIN-COUPLED RECEPTOR B1 (PTHR12011:SF39)	G-protein coupled receptor(PC00021)	Rattus norvegicus					Magi2
RAT|RGD=620734|UniProtKB=O35116	Ctnnd2	Catenin delta-2 (Fragment);Ctnnd2;;orthologs			Rattus norvegicus					Map1b
RAT|RGD=621117|UniProtKB=Q62765	Nlgn1	Neuroligin-1;Nlgn1;PTN000168650;orthologs	NEUROLIGIN-1 (PTHR43903:SF2)	cell adhesion molecule(PC00069)	Rattus norvegicus					Mapk10
RAT|RGD=727949|UniProtKB=Q08877	Dnm3	Dynamin-3;Dnm3;PTN000170222;orthologs	DYNAMIN-3 (PTHR11566:SF54)	membrane traffic protein(PC00150)	Rattus norvegicus					Mapt
RAT|RGD=620211|UniProtKB=Q63374	Nrxn2	Neurexin-2;Nrxn2;PTN000013682;orthologs	NEUREXIN-2 (PTHR15036:SF52)	cell adhesion molecule(PC00069)	Rattus norvegicus					Myh10
RAT|RGD=620276|UniProtKB=O35179	Sh3gl2	Endophilin-A1;Sh3gl2;PTN000070104;orthologs	ENDOPHILIN-A1 (PTHR14167:SF50)	scaffold/adaptor protein(PC00226)	Rattus norvegicus					Myo5a
RAT|RGD=620212|UniProtKB=Q07310	Nrxn3	Neurexin-3;Nrxn3;PTN000013714;orthologs	NEUREXIN-3 (PTHR15036:SF57)	cell adhesion molecule(PC00069)	Rattus norvegicus					Myo5b
RAT|RGD=735144|UniProtKB=O08816	Wasl	Neural Wiskott-Aldrich syndrome protein;Wasl;PTN008752842;orthologs	NEURAL WISKOTT-ALDRICH SYNDROME PROTEIN (PTHR11202:SF36)	scaffold/adaptor protein(PC00226)	Rattus norvegicus					Myo6
RAT|RGD=621855|UniProtKB=O88382	Magi2	Membrane-associated guanylate kinase, WW and PDZ domain-containing protein 2;Magi2;PTN000034988;orthologs	MEMBRANE-ASSOCIATED GUANYLATE KINASE, WW AND PDZ DOMAIN-CONTAINING PROTEIN 2 (PTHR10316:SF27)		Rattus norvegicus					Myo9a
RAT|RGD=2262|UniProtKB=P08413	Camk2b	Calcium_calmodulin-dependent protein kinase type II subunit beta;Camk2b;PTN000680533;orthologs	CALCIUM_CALMODULIN-DEPENDENT PROTEIN KINASE TYPE II SUBUNIT BETA (PTHR24347:SF403)	non-receptor serine/threonine protein kinase(PC00167)	Rattus norvegicus					Nefh
RAT|RGD=621119|UniProtKB=Q62889	Nlgn3	Neuroligin-3;Nlgn3;PTN000168556;orthologs	NEUROLIGIN-3 (PTHR43903:SF4)	cell adhesion molecule(PC00069)	Rattus norvegicus					Nefl
RAT|RGD=628659|UniProtKB=Q63372	Nrxn1	Neurexin-1;Nrxn1;PTN001298465;orthologs	NEUREXIN-1 (PTHR15036:SF51)	cell adhesion molecule(PC00069)	Rattus norvegicus					Neto1
RAT|RGD=632280|UniProtKB=O35867	Ppp1r9a	Neurabin-1;Ppp1r9a;PTN000414495;orthologs	NEURABIN-1 (PTHR16154:SF22)		Rattus norvegicus					Nfasc
RAT|RGD=1566031|UniProtKB=D4A3K7	Frmpd4	FERM and PDZ domain-containing 4;Frmpd4;PTN000335149;orthologs	FERM AND PDZ DOMAIN-CONTAINING PROTEIN 4 (PTHR46221:SF4)		Rattus norvegicus					Nlgn1
RAT|RGD=2927|UniProtKB=P49134	Itgb1	Integrin beta-1;Itgb1;PTN000008920;orthologs	INTEGRIN BETA-1 (PTHR10082:SF28)	integrin(PC00126)	Rattus norvegicus					Nlgn2
										Nlgn3
										Npas4
										Nptn
GO biological process complete	#	#	expected	Fold Enrichment	+/-	raw P value	FDR			Nptx1
synapse organization	374	166	54.47	3.05	+	1.55e-44	2.93e-42			Nptxr
RAT|RGD=67385|UniProtKB=Q8VGC3	Cacnb2	Voltage-dependent L-type calcium channel subunit beta-2;Cacnb2;PTN000214504;orthologs	VOLTAGE-DEPENDENT L-TYPE CALCIUM CHANNEL SUBUNIT BETA-2 (PTHR11824:SF9)	voltage-gated ion channel(PC00241)	Rattus norvegicus					Nrxn1
RAT|RGD=621118|UniProtKB=Q62888	Nlgn2	Neuroligin-2;Nlgn2;PTN000168602;orthologs	NEUROLIGIN-2 (PTHR43903:SF3)	cell adhesion molecule(PC00069)	Rattus norvegicus					Nrxn2
RAT|RGD=620391|UniProtKB=P97605	Efna5	Ephrin-A5;Efna5;PTN000139136;orthologs	EPHRIN-A5 (PTHR11304:SF33)	membrane-bound signaling molecule(PC00152)	Rattus norvegicus					Nrxn3
RAT|RGD=3797|UniProtKB=P09951	Syn1	Synapsin-1;Syn1;PTN000090124;orthologs	SYNAPSIN-1 (PTHR10841:SF24)	membrane trafficking regulatory protein(PC00151)	Rattus norvegicus					Ntrk3
RAT|RGD=61855|UniProtKB=P62813	Gabra1	Gamma-aminobutyric acid receptor subunit alpha-1;Gabra1;PTN000436502;orthologs	GAMMA-AMINOBUTYRIC ACID RECEPTOR SUBUNIT ALPHA-1 (PTHR18945:SF514)	ligand-gated ion channel(PC00141)	Rattus norvegicus					Pak1
RAT|RGD=2911|UniProtKB=P23565	Ina	Alpha-internexin;Ina;PTN000580201;orthologs	ALPHA-INTERNEXIN (PTHR45652:SF18)	intermediate filament(PC00129)	Rattus norvegicus					Pak3
RAT|RGD=1308343|UniProtKB=D3ZFQ5	Cdh9	Cadherin 9;Cdh9;PTN000616462;orthologs	CADHERIN-9 (PTHR24027:SF99)	cadherin(PC00057)	Rattus norvegicus					Palm
RAT|RGD=621395|UniProtKB=Q9Z1N3	Myo9a	Unconventional myosin-IXa;Myo9a;PTN000321022;orthologs	UNCONVENTIONAL MYOSIN-IXA (PTHR46184:SF3)		Rattus norvegicus					Pcdh17
RAT|RGD=619722|UniProtKB=Q62768	Unc13a	Protein unc-13 homolog A;Unc13a;PTN000049898;orthologs	PROTEIN UNC-13 HOMOLOG A (PTHR10480:SF1)		Rattus norvegicus					Pclo
RAT|RGD=727967|UniProtKB=Q7TSY2	Lhfpl4	LHFPL tetraspan subfamily member 4 protein;Lhfpl4;PTN000281209;orthologs	LHFPL TETRASPAN SUBFAMILY MEMBER 4 PROTEIN (PTHR12489:SF14)	scaffold/adaptor protein(PC00226)	Rattus norvegicus					Pls3
RAT|RGD=1306828|UniProtKB=P31722	C1qc	Complement C1q subcomponent subunit C;C1qc;PTN002369634;orthologs	COMPLEMENT C1Q SUBCOMPONENT SUBUNIT C (PTHR15427:SF29)	scaffold/adaptor protein(PC00226)	Rattus norvegicus					Plxna4
RAT|RGD=3590|UniProtKB=Q62868	Rock2	Rho-associated protein kinase 2;Rock2;PTN000542137;orthologs	RHO-ASSOCIATED PROTEIN KINASE 2 (PTHR22988:SF28)	non-receptor serine/threonine protein kinase(PC00167)	Rattus norvegicus					Plxnb1
RAT|RGD=71000|UniProtKB=Q9JLT0	Myh10	Myosin-10;Myh10;PTN000320844;orthologs	MYOSIN-10 (PTHR45615:SF24)	actin or actin-binding cytoskeletal protein(PC00041)	Rattus norvegicus					Plxnb2
RAT|RGD=3043|UniProtKB=P15205	Map1b	Microtubule-associated protein 1B;Map1b;PTN000353873;orthologs	MICROTUBULE-ASSOCIATED PROTEIN 1B (PTHR13843:SF5)	non-motor microtubule binding protein(PC00166)	Rattus norvegicus					Ppfia2
RAT|RGD=620223|UniProtKB=P97836	Dlgap1	Disks large-associated protein 1;Dlgap1;PTN000270047;orthologs	DISKS LARGE-ASSOCIATED PROTEIN 1 (PTHR12353:SF7)	scaffold/adaptor protein(PC00226)	Rattus norvegicus					Ppfia4
RAT|RGD=1305060|UniProtKB=A0A0G2JYF7	Ctnna1	Catenin alpha 2;Ctnna1;PTN000431745;orthologs	CATENIN ALPHA-2 (PTHR18914:SF23)	non-motor actin binding protein(PC00165)	Rattus norvegicus					Ppp1r9a
RAT|RGD=3143|UniProtKB=Q9QYF3	Myo5a	Unconventional myosin-Va;Myo5a;PTN000321288;orthologs	UNCONVENTIONAL MYOSIN-VA (PTHR13140:SF273)	actin binding motor protein(PC00040)	Rattus norvegicus					Pten
RAT|RGD=631368|UniProtKB=Q812E9	Gpm6a	Neuronal membrane glycoprotein M6-a;Gpm6a;PTN000188369;orthologs	NEURONAL MEMBRANE GLYCOPROTEIN M6-A (PTHR11683:SF4)	myelin protein(PC00161)	Rattus norvegicus					Ptprd
RAT|RGD=1585921|UniProtKB=D4A6D8	LRRTM1	Leucine-rich repeat transmembrane neuronal protein 1;Lrrtm1;PTN000689427;orthologs	LEUCINE-RICH REPEAT TRANSMEMBRANE NEURONAL PROTEIN 1 (PTHR24373:SF290)	transmembrane signal receptor(PC00197)	Rattus norvegicus					Ptprs
RAT|RGD=1561090|UniProtKB=A0A8I6A6R5	Ptprd	Protein tyrosine phosphatase, receptor type, D;Ptprd;PTN002317836;orthologs	RECEPTOR-TYPE TYROSINE-PROTEIN PHOSPHATASE DELTA (PTHR19134:SF430)	protein phosphatase(PC00195)	Rattus norvegicus					Rab3a
RAT|RGD=621153|UniProtKB=Q8R553	Clstn3	Calsyntenin-3;Clstn3;PTN000365070;orthologs	CALSYNTENIN-3 (PTHR14139:SF5)	membrane traffic protein(PC00150)	Rattus norvegicus					Rimbp2
RAT|RGD=1309703|UniProtKB=D4A831	Adgrb3	Adhesion G protein-coupled receptor B3;Adgrb3;PTN000245496;orthologs	ADHESION G PROTEIN-COUPLED RECEPTOR B3 (PTHR12011:SF40)	G-protein coupled receptor(PC00021)	Rattus norvegicus					Rock2
RAT|RGD=1309357|UniProtKB=D4A1J9	Lrfn5	Leucine-rich repeat and fibronectin type-III domain-containing protein 5;Lrfn5;PTN000690502;orthologs	LEUCINE-RICH REPEAT AND FIBRONECTIN TYPE-III DOMAIN-CONTAINING PROTEIN 5 (PTHR45842:SF10)	immunoglobulin superfamily cell adhesion molecule(PC00125)	Rattus norvegicus					Rph3a
RAT|RGD=69279|UniProtKB=Q9R0T4	Cdh1	Cadherin-1;Cdh1;PTN000616426;orthologs	CADHERIN-1 (PTHR24027:SF319)	cadherin(PC00057)	Rattus norvegicus					Scrib
RAT|RGD=628771|UniProtKB=A0A8I5ZLD3	Abi2	Abl-interactor 2;Abi2;PTN002235306;orthologs	ABL INTERACTOR 2 (PTHR10460:SF26)	scaffold/adaptor protein(PC00226)	Rattus norvegicus					Sema3e
RAT|RGD=620055|UniProtKB=Q91Z80	Ppfia4	Liprin-alpha-4 (Fragment);Ppfia4;PTN000287144;orthologs	LIPRIN-ALPHA-4 (PTHR12587:SF5)	scaffold/adaptor protein(PC00226)	Rattus norvegicus					Sez6l
RAT|RGD=1564008|UniProtKB=D4A3W8	Dact1	Dishevelled-binding antagonist of beta-catenin 1;Dact1;PTN000408488;orthologs	DAPPER HOMOLOG 1 (PTHR15919:SF12)		Rattus norvegicus					Sez6l2
RAT|RGD=1309455|UniProtKB=G3V9Q4	Stk38	Serine_threonine kinase 38;Stk38;PTN001554095;orthologs	SERINE_THREONINE-PROTEIN KINASE 38 (PTHR24356:SF221)	non-receptor serine/threonine protein kinase(PC00167)	Rattus norvegicus					Sh3gl2
RAT|RGD=620668|UniProtKB=Q9Z327	Synpo	Synaptopodin;Synpo;PTN000655456;orthologs	SYNAPTOPODIN (PTHR24217:SF13)	actin or actin-binding cytoskeletal protein(PC00041)	Rattus norvegicus					Slc25a46
RAT|RGD=2176|UniProtKB=P11506	Atp2b2	Plasma membrane calcium-transporting ATPase 2;Atp2b2;PTN000643906;orthologs	PLASMA MEMBRANE CALCIUM-TRANSPORTING ATPASE 2 (PTHR24093:SF377)	primary active transporter(PC00068)	Rattus norvegicus					Slc8a2
RAT|RGD=620831|UniProtKB=P54757	Epha5	Ephrin type-A receptor 5;Epha5;PTN000700246;orthologs	EPHRIN TYPE-A RECEPTOR 5 (PTHR46877:SF13)	transmembrane signal receptor(PC00197)	Rattus norvegicus					Slc9a6
RAT|RGD=1309715|UniProtKB=P98087	Cbln2	Cerebellin-2;Cbln2;PTN000531757;orthologs	CEREBELLIN-2 (PTHR22923:SF50)	scaffold/adaptor protein(PC00226)	Rattus norvegicus					Slitrk1
RAT|RGD=2706|UniProtKB=P20781	Glrb	Glycine receptor subunit beta;Glrb;PTN000435746;orthologs	GLYCINE RECEPTOR SUBUNIT BETA (PTHR18945:SF29)	ligand-gated ion channel(PC00141)	Rattus norvegicus					Slitrk3
RAT|RGD=3452|UniProtKB=Q64605	Ptprs	Receptor-type tyrosine-protein phosphatase S;Ptprs;PTN001451721;orthologs	RECEPTOR-TYPE TYROSINE-PROTEIN PHOSPHATASE S (PTHR19134:SF543)	protein phosphatase(PC00195)	Rattus norvegicus					Snap25
RAT|RGD=620157|UniProtKB=O70511	Ank3	Ankyrin-3;Ank3;PTN002380882;orthologs	ANKYRIN-3 (PTHR24126:SF46)		Rattus norvegicus					Snap47
RAT|RGD=1565281|UniProtKB=D4A6P1	Sez6l2	RCG40132, isoform CRA_a;Sez6l2;PTN000449018;orthologs	SEIZURE 6-LIKE PROTEIN 2 (PTHR45656:SF2)		Rattus norvegicus					Snca
RAT|RGD=1563628|UniProtKB=D4AD89	Sez6l	Seizure-related 6 homolog-like;Sez6l;PTN000448997;orthologs	SEIZURE 6-LIKE PROTEIN (PTHR45656:SF8)		Rattus norvegicus					Sncb
RAT|RGD=1563582|UniProtKB=D3ZJ86	Slc9a6	Sodium_hydrogen exchanger;Slc9a6;PTN000011817;orthologs	SODIUM_HYDROGEN EXCHANGER 6 (PTHR10110:SF94)	secondary carrier transporter(PC00258)	Rattus norvegicus					Sort1
RAT|RGD=619731|UniProtKB=Q9QYP1	Lrp4	Low-density lipoprotein receptor-related protein 4;Lrp4;PTN000056106;orthologs	LOW-DENSITY LIPOPROTEIN RECEPTOR-RELATED PROTEIN 4 (PTHR24270:SF5)	apolipoprotein(PC00052)	Rattus norvegicus					Stk38
RAT|RGD=621161|UniProtKB=P31977	Ezr	Ezrin;Ezr;PTN000590032;orthologs	EZRIN (PTHR23281:SF13)	actin or actin-binding cytoskeletal protein(PC00041)	Rattus norvegicus					Syn1
RAT|RGD=1307544|UniProtKB=Q5SGD7	Cnksr3	Connector enhancer of kinase suppressor of ras 3;Cnksr3;PTN000303682;orthologs	CONNECTOR ENHANCER OF KINASE SUPPRESSOR OF RAS 3 (PTHR12844:SF17)	scaffold/adaptor protein(PC00226)	Rattus norvegicus					Synpo
RAT|RGD=2138|UniProtKB=P02650	Apoe	Apolipoprotein E;Apoe;PTN000439020;orthologs	APOLIPOPROTEIN E (PTHR18976:SF2)	apolipoprotein(PC00052)	Rattus norvegicus					Tmem108
RAT|RGD=70992|UniProtKB=Q63754	Sncb	Beta-synuclein;Sncb;PTN000352434;orthologs	BETA-SYNUCLEIN (PTHR13820:SF4)	membrane trafficking regulatory protein(PC00151)	Rattus norvegicus					Tnc
RAT|RGD=1307121|UniProtKB=P0CC10	Lrrc4b	Leucine-rich repeat-containing protein 4B;Lrrc4b;PTN000689078;orthologs	LEUCINE-RICH REPEAT-CONTAINING PROTEIN 4B (PTHR24369:SF102)	cell adhesion molecule(PC00069)	Rattus norvegicus					Tnr
RAT|RGD=1560026|UniProtKB=Q45R42	Lrrc4	Leucine-rich repeat-containing protein 4;Lrrc4;PTN000689054;orthologs	LEUCINE-RICH REPEAT-CONTAINING PROTEIN 4 (PTHR24369:SF9)	cell adhesion molecule(PC00069)	Rattus norvegicus					Tsc1
RAT|RGD=1310391|UniProtKB=B5DF14	Lgi2	Leucine-rich repeat LGI family, member 2;Lgi2;PTN002392578;orthologs	LEUCINE-RICH REPEAT LGI FAMILY MEMBER 2 (PTHR24367:SF21)		Rattus norvegicus					Unc13a
RAT|RGD=1593785|UniProtKB=D4A7P2	Lrrtm2	Leucine-rich repeat transmembrane neuronal protein 2;Lrrtm2;PTN000688113;orthologs	LEUCINE-RICH REPEAT TRANSMEMBRANE NEURONAL PROTEIN 2 (PTHR45712:SF19)		Rattus norvegicus					Unc13c
RAT|RGD=3821|UniProtKB=P22063	Cntn2	Contactin-2;Cntn2;PTN000051191;orthologs	CONTACTIN-2 (PTHR44170:SF28)	cell adhesion molecule(PC00069)	Rattus norvegicus					Vps35
RAT|RGD=620194|UniProtKB=P48768	Slc8a2	Sodium_calcium exchanger 2;Slc8a2;PTN000222646;orthologs	SODIUM_CALCIUM EXCHANGER 2 (PTHR11878:SF8)	secondary carrier transporter(PC00258)	Rattus norvegicus					Wasf1
RAT|RGD=1310564|UniProtKB=D3ZDX5	Plxnb1	Plexin B1;Plxnb1;PTN000504845;orthologs	PLEXIN-B1 (PTHR22625:SF36)	transmembrane signal receptor(PC00197)	Rattus norvegicus					Wasl
RAT|RGD=621865|UniProtKB=P97924	Kalrn	Kalirin;Kalrn;PTN000518720;orthologs	KALIRIN (PTHR22826:SF49)	guanyl-nucleotide exchange factor(PC00113)	Rattus norvegicus					Wnt7a
RAT|RGD=1310506|UniProtKB=D4A062	Slitrk3	SLIT and NTRK-like family, member 3;Slitrk3;PTN000690461;orthologs	SLIT AND NTRK-LIKE PROTEIN 3 (PTHR45773:SF6)	transmembrane signal receptor(PC00197)	Rattus norvegicus
RAT|RGD=2223|UniProtKB=O88778	Bsn	Protein bassoon;Bsn;PTN000364336;orthologs	PROTEIN BASSOON (PTHR14113:SF1)		Rattus norvegicus
RAT|RGD=708454|UniProtKB=Q9Z1T4	Cnksr2	Connector enhancer of kinase suppressor of ras 2;Cnksr2;PTN000303743;orthologs	CONNECTOR ENHANCER OF KINASE SUPPRESSOR OF RAS 2 (PTHR12844:SF21)	scaffold/adaptor protein(PC00226)	Rattus norvegicus
RAT|RGD=68423|UniProtKB=Q62936	Dlg3	Disks large homolog 3;Dlg3;PTN000563581;orthologs	DISKS LARGE HOMOLOG 3 (PTHR23119:SF28)	scaffold/adaptor protein(PC00226)	Rattus norvegicus
RAT|RGD=2244|UniProtKB=P54282	Cacna1a	Voltage-dependent P_Q-type calcium channel subunit alpha-1A;Cacna1a;PTN000004207;orthologs	VOLTAGE-DEPENDENT P_Q-TYPE CALCIUM CHANNEL SUBUNIT ALPHA-1A (PTHR45628:SF3)	voltage-gated ion channel(PC00241)	Rattus norvegicus
RAT|RGD=620310|UniProtKB=P52481	Cap2	Adenylyl cyclase-associated protein 2;Cap2;PTN001319835;orthologs	ADENYLYL CYCLASE-ASSOCIATED PROTEIN 2 (PTHR10652:SF2)	actin or actin-binding cytoskeletal protein(PC00041)	Rattus norvegicus
RAT|RGD=1306716|UniProtKB=P31720	C1qa	Complement C1q subcomponent subunit A;C1qa;PTN002368593;orthologs	COMPLEMENT C1Q SUBCOMPONENT SUBUNIT A (PTHR15427:SF26)	scaffold/adaptor protein(PC00226)	Rattus norvegicus
RAT|RGD=621361|UniProtKB=Q62845	Cntn4	Contactin-4;Cntn4;PTN000051277;orthologs	CONTACTIN-4 (PTHR10075:SF63)	scaffold/adaptor protein(PC00226)	Rattus norvegicus
RAT|RGD=2845|UniProtKB=P19327	Htr1a	5-hydroxytryptamine receptor 1A;Htr1a;PTN000664356;orthologs	5-HYDROXYTRYPTAMINE RECEPTOR 1A (PTHR24247:SF20)	G-protein coupled receptor(PC00021)	Rattus norvegicus
RAT|RGD=2194|UniProtKB=P55068	Bcan	Brevican core protein;Bcan;PTN000515732;orthologs	BREVICAN CORE PROTEIN (PTHR22804:SF41)	extracellular matrix glycoprotein(PC00100)	Rattus norvegicus
RAT|RGD=1310999|UniProtKB=Q6AYP5	Cadm1	Cell adhesion molecule 1;Cadm1;PTN002358448;orthologs	CELL ADHESION MOLECULE 1 (PTHR45889:SF2)		Rattus norvegicus
RAT|RGD=619839|UniProtKB=Q66HL2	Cttn	Src substrate cortactin;Cttn;PTN000089232;orthologs	SRC SUBSTRATE CORTACTIN (PTHR10829:SF15)	non-motor actin binding protein(PC00165)	Rattus norvegicus
RAT|RGD=619999|UniProtKB=O54861	Sort1	Sortilin;Sort1;PTN000250946;orthologs	SORTILIN (PTHR12106:SF23)	membrane traffic protein(PC00150)	Rattus norvegicus
RAT|RGD=1307148|UniProtKB=F1MA59	Col4a1	Collagen type IV alpha 1 chain;Col4a1;PTN000707513;orthologs	COLLAGEN ALPHA-1(IV) CHAIN (PTHR24023:SF854)	extracellular matrix structural protein(PC00103)	Rattus norvegicus
RAT|RGD=3214|UniProtKB=Q03351	Ntrk3	NT-3 growth factor receptor;Ntrk3;PTN000699884;orthologs	NT-3 GROWTH FACTOR RECEPTOR (PTHR24416:SF66)	transmembrane signal receptor(PC00197)	Rattus norvegicus
RAT|RGD=1308895|UniProtKB=A0A0G2K618	Large1	LARGE xylosyl- and glucuronyltransferase 1;Large1;PTN002284335;orthologs	XYLOSYL- AND GLUCURONYLTRANSFERASE LARGE1 (PTHR12270:SF48)	glycosyltransferase(PC00111)	Rattus norvegicus
RAT|RGD=3250|UniProtKB=P35465	Pak1	Serine_threonine-protein kinase PAK 1;Pak1;PTN000685362;orthologs	SERINE_THREONINE-PROTEIN KINASE PAK 1 (PTHR48015:SF20)	non-receptor serine/threonine protein kinase(PC00167)	Rattus norvegicus
RAT|RGD=2648|UniProtKB=P20236	Gabra3	Gamma-aminobutyric acid receptor subunit alpha-3;Gabra3;PTN000436582;orthologs	GAMMA-AMINOBUTYRIC ACID RECEPTOR SUBUNIT ALPHA-3 (PTHR18945:SF216)	ligand-gated ion channel(PC00141)	Rattus norvegicus
RAT|RGD=708533|UniProtKB=Q9JIR1	Rimbp2	RIMS-binding protein 2;Rimbp2;PTN000369458;orthologs	RIMS-BINDING PROTEIN 2 (PTHR14234:SF18)	scaffold/adaptor protein(PC00226)	Rattus norvegicus
RAT|RGD=708372|UniProtKB=Q8K3M6	Cast,Erc2	ERC protein 2;Erc2;PTN000429293;orthologs	ERC PROTEIN 2 (PTHR18861:SF3)	membrane traffic protein(PC00150)	Rattus norvegicus
RAT|RGD=61966|UniProtKB=P18508	Gabrg2	Gamma-aminobutyric acid receptor subunit gamma-2;Gabrg2;PTN000436385;orthologs	GAMMA-AMINOBUTYRIC ACID RECEPTOR SUBUNIT GAMMA-2 (PTHR18945:SF498)	ligand-gated ion channel(PC00141)	Rattus norvegicus
RAT|RGD=1305021|UniProtKB=A0A8I6AK94	Ppfia2	PTPRF-interacting protein alpha 2;Ppfia2;PTN000287162;orthologs	LIPRIN-ALPHA-2 (PTHR12587:SF6)	scaffold/adaptor protein(PC00226)	Rattus norvegicus
RAT|Ensembl=ENSRNOG00000018951.8|UniProtKB=A0A8I5ZZ86	Col4a5	Collagen, type IV, alpha 5;Col4a5;PTN002369649;orthologs	COLLAGEN ALPHA-5(IV) CHAIN (PTHR24023:SF1029)	extracellular matrix structural protein(PC00103)	Rattus norvegicus
RAT|RGD=621151|UniProtKB=Q8VDA1	Clstn2	Calsyntenin-2;Clstn2;PTN000365114;orthologs	CALSYNTENIN-2 (PTHR14139:SF3)	membrane traffic protein(PC00150)	Rattus norvegicus
RAT|RGD=621270|UniProtKB=P84079	Arf1	ADP-ribosylation factor 1;Arf1;PTN000195950;orthologs	ADP-RIBOSYLATION FACTOR 1 (PTHR11711:SF357)	G-protein(PC00020)	Rattus norvegicus
RAT|RGD=3528|UniProtKB=P63012	Rab3a	Ras-related protein Rab-3A;Rab3a;PTN000635522;orthologs	RAS-RELATED PROTEIN RAB-3A (PTHR47980:SF9)		Rattus norvegicus
RAT|RGD=620835|UniProtKB=O88923	Adgrl2	Adhesion G protein-coupled receptor L2;Adgrl2;PTN000245225;orthologs	ADHESION G PROTEIN-COUPLED RECEPTOR L2 (PTHR12011:SF61)	G-protein coupled receptor(PC00021)	Rattus norvegicus
RAT|RGD=1561954|UniProtKB=Q5BJU7	Wasf1	Wiskott-Aldrich syndrome protein family member 1;Wasf1;PTN001402654;orthologs	WISKOTT-ALDRICH SYNDROME PROTEIN FAMILY MEMBER 1 (PTHR12902:SF8)	non-motor actin binding protein(PC00165)	Rattus norvegicus
RAT|RGD=1305072|UniProtKB=Q5EB62	Slc25a46	Mitochondrial outer membrane protein SLC25A46;Slc25a46;PTN000478794;orthologs	MITOCHONDRIAL OUTER MEMBRANE PROTEIN SLC25A46 (PTHR21252:SF2)		Rattus norvegicus
RAT|RGD=621750|UniProtKB=Q9EPA0	Drp2	Dystrophin-related protein 2;Drp2;PTN002544465;orthologs	DYSTROPHIN-RELATED PROTEIN 2 (PTHR12268:SF16)	ubiquitin-protein ligase(PC00234)	Rattus norvegicus
RAT|RGD=628866|UniProtKB=Q8CJH6	Npas4	Neuronal PAS domain-containing protein 4;Npas4;PTN000548970;orthologs	NEURONAL PAS DOMAIN-CONTAINING PROTEIN 4 (PTHR23043:SF24)	basic helix-loop-helix transcription factor(PC00055)	Rattus norvegicus
RAT|RGD=1311013|UniProtKB=D3ZXT1	Lrrc4c	Leucine rich repeat containing 4C (Predicted), isoform CRA_a;Lrrc4c;PTN000689271;orthologs	LEUCINE-RICH REPEAT-CONTAINING PROTEIN 4C (PTHR24369:SF8)	cell adhesion molecule(PC00069)	Rattus norvegicus
RAT|RGD=2651|UniProtKB=P63079	Gabrb3	Gamma-aminobutyric acid receptor subunit beta-3;Gabrb3;PTN000435222;orthologs	GAMMA-AMINOBUTYRIC ACID RECEPTOR SUBUNIT BETA-3 (PTHR18945:SF571)	ligand-gated ion channel(PC00141)	Rattus norvegicus
RAT|RGD=69406|UniProtKB=Q9JKS6	Pclo	Protein piccolo;Pclo;PTN000364359;orthologs	PROTEIN PICCOLO (PTHR14113:SF6)		Rattus norvegicus
RAT|RGD=628597|UniProtKB=Q8K4T4	Filip1	Filamin-A-interacting protein 1;Filip1;PTN000570673;orthologs	FILAMIN-A-INTERACTING PROTEIN 1 (PTHR23166:SF3)		Rattus norvegicus
RAT|RGD=3159|UniProtKB=P16884	Nefh	Neurofilament heavy polypeptide;Nefh;PTN000575863;orthologs	NEUROFILAMENT HEAVY POLYPEPTIDE (PTHR23214:SF1)		Rattus norvegicus
RAT|RGD=69285|UniProtKB=P45592	Cfl1	Cofilin-1;Cfl1;PTN000227313;orthologs	COFILIN-1 (PTHR11913:SF17)	non-motor actin binding protein(PC00165)	Rattus norvegicus
RAT|RGD=1560646|UniProtKB=A0A8I6ACM8	Myo6	Myosin VI;Myo6;PTN000321166;orthologs	UNCONVENTIONAL MYOSIN-VI (PTHR13140:SF745)	actin binding motor protein(PC00040)	Rattus norvegicus
RAT|RGD=68372|UniProtKB=Q9EQH5	Ctbp2	C-terminal-binding protein 2;Ctbp2;PTN000107708;orthologs	C-TERMINAL-BINDING PROTEIN 2 (PTHR46029:SF3)	transcription cofactor(PC00217)	Rattus norvegicus
RAT|RGD=1305602|UniProtKB=D3ZH39	Ephb3	Receptor protein-tyrosine kinase;Ephb3;PTN000699995;orthologs	EPHRIN TYPE-B RECEPTOR 3 (PTHR46877:SF6)	transmembrane signal receptor(PC00197)	Rattus norvegicus
RAT|RGD=620836|UniProtKB=Q9Z173	Adgrl3	Adhesion G protein-coupled receptor L3;Adgrl3;PTN000245519;orthologs	ADHESION G PROTEIN-COUPLED RECEPTOR L3 (PTHR12011:SF60)	G-protein coupled receptor(PC00021)	Rattus norvegicus
RAT|RGD=628894|UniProtKB=P47971	Nptx1	Neuronal pentraxin-1;Nptx1;PTN000444287;orthologs	NEURONAL PENTRAXIN-1 (PTHR19277:SF24)	scaffold/adaptor protein(PC00226)	Rattus norvegicus
RAT|RGD=69079|UniProtKB=M0R9D3	Wnt7a	Protein Wnt;Wnt7a;PTN000246732;orthologs	PROTEIN WNT-7A (PTHR12027:SF78)	intercellular signal molecule(PC00207)	Rattus norvegicus
RAT|RGD=1309790|UniProtKB=A0A0G2K3H2	Dock7	Dedicator of cytokinesis 7;Dock7;PTN002359753;orthologs	DEDICATOR OF CYTOKINESIS PROTEIN 7 (PTHR23317:SF78)	guanyl-nucleotide exchange factor(PC00113)	Rattus norvegicus
RAT|RGD=1591795|UniProtKB=D4A3T5	C1ql3	Adiponectin j;C1ql3;PTN002368933;orthologs	COMPLEMENT C1Q-LIKE PROTEIN 3 (PTHR22923:SF96)	scaffold/adaptor protein(PC00226)	Rattus norvegicus
RAT|RGD=2988|UniProtKB=P15800	Lamb2	Laminin subunit beta-2;Lamb2;PTN001316884;orthologs	LAMININ SUBUNIT BETA-2 (PTHR10574:SF36)	extracellular matrix protein(PC00102)	Rattus norvegicus
RAT|RGD=620911|UniProtKB=P97685	Nfasc	Neurofascin;Nfasc;PTN000051385;orthologs	NEUROFASCIN (PTHR44170:SF12)	cell adhesion molecule(PC00069)	Rattus norvegicus
RAT|RGD=621409|UniProtKB=Q63598	Pls3	Plastin-3;Pls3;PTN000462527;orthologs	PLASTIN-3 (PTHR19961:SF32)	non-motor actin binding protein(PC00165)	Rattus norvegicus
RAT|RGD=1309590|UniProtKB=A0A8I6AQT3	Etv5	ETS variant transcription factor 5;Etv5;PTN000219586;orthologs	ETS TRANSLOCATION VARIANT 5 (PTHR11849:SF160)	winged helix/forkhead transcription factor(PC00246)	Rattus norvegicus
RAT|RGD=621023|UniProtKB=F1MAN8	Lama5	Laminin subunit alpha 5;Lama5;PTN000759099;orthologs	LAMININ SUBUNIT ALPHA-5 (PTHR10574:SF261)	extracellular matrix protein(PC00102)	Rattus norvegicus
RAT|RGD=620073|UniProtKB=P47709	Rph3a	Rabphilin-3A;Rph3a;PTN000002017;orthologs	RABPHILIN-3A (PTHR45729:SF3)		Rattus norvegicus
RAT|RGD=619777|UniProtKB=Q05695	L1cam	Neural cell adhesion molecule L1;L1cam;PTN000051112;orthologs	NEURAL CELL ADHESION MOLECULE L1 (PTHR45080:SF15)		Rattus norvegicus
RAT|RGD=1563596|UniProtKB=A0A8I6ALB1	Ckap5	Cytoskeleton-associated protein 5;Ckap5;PTN002289696;orthologs	CYTOSKELETON-ASSOCIATED PROTEIN 5 (PTHR12609:SF0)	non-motor microtubule binding protein(PC00166)	Rattus norvegicus
RAT|RGD=3251|UniProtKB=Q62829	Pak3	Serine_threonine-protein kinase PAK 3;Pak3;PTN000685342;orthologs	SERINE_THREONINE-PROTEIN KINASE PAK 3 (PTHR48015:SF30)	non-receptor serine/threonine protein kinase(PC00167)	Rattus norvegicus
RAT|RGD=61995|UniProtKB=A0A8I6AU71	Pten	Phosphatase and tensin homolog;Pten;PTN000266963;orthologs	PHOSPHATIDYLINOSITOL 3,4,5-TRISPHOSPHATE 3-PHOSPHATASE AND DUAL-SPECIFICITY PROTEIN PHOSPHATASE PTEN (PTHR12305:SF81)	protein phosphatase(PC00195)	Rattus norvegicus
RAT|RGD=1593191|UniProtKB=Q76M68	Iqsec3	IQ motif and SEC7 domain-containing protein 3;Iqsec3;PTN000070886;orthologs	IQ MOTIF AND SEC7 DOMAIN-CONTAINING PROTEIN 3 (PTHR10663:SF318)	guanyl-nucleotide exchange factor(PC00113)	Rattus norvegicus
RAT|RGD=2348|UniProtKB=Q05941	Chrna7	Neuronal acetylcholine receptor subunit alpha-7;Chrna7;PTN000435452;orthologs	CHRNA7-FAM7A FUSION PROTEIN-RELATED (PTHR18945:SF907)	ligand-gated ion channel(PC00141)	Rattus norvegicus
RAT|RGD=69329|UniProtKB=P19332	Mapt	Microtubule-associated protein tau;Mapt;PTN000161208;orthologs	MICROTUBULE-ASSOCIATED PROTEIN TAU (PTHR11501:SF14)	non-motor microtubule binding protein(PC00166)	Rattus norvegicus
RAT|RGD=620137|UniProtKB=P35411	Cx3cr1	CX3C chemokine receptor 1;Cx3cr1;PTN000659189;orthologs	CX3C CHEMOKINE RECEPTOR 1 (PTHR10489:SF947)	cell adhesion molecule(PC00069)	Rattus norvegicus
RAT|RGD=2042|UniProtKB=Q05764	Add2	Beta-adducin;Add2;PTN000072610;orthologs	BETA-ADDUCIN (PTHR10672:SF6)	non-motor actin binding protein(PC00165)	Rattus norvegicus
RAT|RGD=1310333|UniProtKB=I4DUB5	Itga3	Integrin alpha 3 variant B;Itga3;PTN000576045;orthologs	INTEGRIN ALPHA-3 (PTHR23220:SF89)	integrin(PC00126)	Rattus norvegicus
RAT|RGD=727803|UniProtKB=F1LRS8	Cd2ap	CD2-associated protein;Cd2ap;PTN000366634;orthologs	CD2-ASSOCIATED PROTEIN (PTHR14167:SF23)	scaffold/adaptor protein(PC00226)	Rattus norvegicus
RAT|RGD=1560587|UniProtKB=D3ZZK3	Epha4	Receptor protein-tyrosine kinase;Epha4;PTN000700105;orthologs	EPHRIN TYPE-A RECEPTOR 4 (PTHR46877:SF18)	transmembrane signal receptor(PC00197)	Rattus norvegicus
RAT|RGD=621347|UniProtKB=P70569	Myo5b	Unconventional myosin-Vb;Myo5b;PTN000321337;orthologs	UNCONVENTIONAL MYOSIN-VB (PTHR13140:SF356)	actin binding motor protein(PC00040)	Rattus norvegicus
RAT|RGD=628592|UniProtKB=Q62770	Unc13c	Protein unc-13 homolog C;Unc13c;PTN000049923;orthologs	PROTEIN UNC-13 HOMOLOG C (PTHR10480:SF2)		Rattus norvegicus
RAT|RGD=1306039|UniProtKB=D3ZEN8	C1ql1	Adiponectin l;C1ql1;PTN002341110;orthologs	C1Q-RELATED FACTOR (PTHR22923:SF64)	scaffold/adaptor protein(PC00226)	Rattus norvegicus
RAT|RGD=620341|UniProtKB=Q920Q0	Palm	Paralemmin-1;Palm;PTN000052314;orthologs	PARALEMMIN-1 (PTHR10498:SF6)		Rattus norvegicus
RAT|RGD=2248|UniProtKB=P54287	Cacnb3	Voltage-dependent L-type calcium channel subunit beta-3;Cacnb3;PTN000214476;orthologs	VOLTAGE-DEPENDENT L-TYPE CALCIUM CHANNEL SUBUNIT BETA-3 (PTHR11824:SF8)	voltage-gated ion channel(PC00241)	Rattus norvegicus
RAT|RGD=2139|UniProtKB=P08592	App	Amyloid-beta precursor protein;App;PTN000559917;orthologs	AMYLOID-BETA PRECURSOR PROTEIN (PTHR23103:SF7)	protease inhibitor(PC00191)	Rattus norvegicus
RAT|RGD=621458|UniProtKB=P19527	Nefl	Neurofilament light polypeptide;Nefl;PTN000581306;orthologs	NEUROFILAMENT LIGHT POLYPEPTIDE (PTHR45652:SF8)	intermediate filament(PC00129)	Rattus norvegicus
RAT|RGD=2746|UniProtKB=P31424	Grm5	Metabotropic glutamate receptor 5;Grm5;PTN000625106;orthologs	METABOTROPIC GLUTAMATE RECEPTOR 5 (PTHR24060:SF30)	G-protein coupled receptor(PC00021)	Rattus norvegicus
RAT|RGD=1560614|UniProtKB=A0A8I5ZV49	Flna	Filamin A;Flna;PTN000747340;orthologs	FILAMIN-A (PTHR38537:SF5)		Rattus norvegicus
RAT|RGD=2737|UniProtKB=Q00959	Grin2a	Glutamate receptor ionotropic, NMDA 2A;Grin2a;PTN000437944;orthologs	GLUTAMATE RECEPTOR IONOTROPIC, NMDA 2A (PTHR18966:SF407)	transmembrane signal receptor(PC00197)	Rattus norvegicus
RAT|RGD=1310332|UniProtKB=D4A8H8	Cyfip1	Cytoplasmic FMR1-interacting protein;Cyfip1;PTN000257584;orthologs	CYTOPLASMIC FMR1-INTERACTING PROTEIN 1 (PTHR12195:SF4)	scaffold/adaptor protein(PC00226)	Rattus norvegicus
RAT|RGD=68385|UniProtKB=D4A055	Cacnb4	Voltage-dependent L-type calcium channel subunit beta-4;Cacnb4;PTN000214447;orthologs	VOLTAGE-DEPENDENT L-TYPE CALCIUM CHANNEL SUBUNIT BETA-4 (PTHR11824:SF7)	voltage-gated ion channel(PC00241)	Rattus norvegicus
RAT|RGD=620124|UniProtKB=Q9Z136	Tsc1	Hamartin;Tsc1;PTN000389135;orthologs	HAMARTIN (PTHR15154:SF2)		Rattus norvegicus
RAT|RGD=1305495|UniProtKB=A0A0G2K2Y9	Plxnb2	Plexin B2;Plxnb2;PTN000504877;orthologs	PLEXIN-B2 (PTHR22625:SF9)	transmembrane signal receptor(PC00197)	Rattus norvegicus
RAT|RGD=2650|UniProtKB=P63138	Gabrb2	Gamma-aminobutyric acid receptor subunit beta-2;Gabrb2;PTN000435158;orthologs	GAMMA-AMINOBUTYRIC ACID RECEPTOR SUBUNIT BETA-2 (PTHR18945:SF221)	ligand-gated ion channel(PC00141)	Rattus norvegicus
RAT|RGD=1583895|UniProtKB=D4ACG7	Cpne6	Copine 6;Cpne6;PTN000092081;orthologs	COPINE-6 (PTHR10857:SF5)	calcium-binding protein(PC00060)	Rattus norvegicus
RAT|RGD=3886|UniProtKB=Q05546	Tnr	Tenascin-R;Tnr;PTN000441328;orthologs	TENASCIN-R (PTHR19143:SF254)	intercellular signal molecule(PC00207)	Rattus norvegicus
RAT|RGD=1308858|UniProtKB=D3Z8D8	Slitrk1	SLIT and NTRK-like family, member 1;Slitrk1;PTN000690249;orthologs	SLIT AND NTRK-LIKE PROTEIN 1 (PTHR45773:SF7)	transmembrane signal receptor(PC00197)	Rattus norvegicus
RAT|RGD=1311530|UniProtKB=A0A8I6ALT4	Tmem108	Transmembrane protein 108;Tmem108;PTN002010470;orthologs	TRANSMEMBRANE PROTEIN 108 (PTHR28673:SF1)		Rattus norvegicus
RAT|RGD=1308074|UniProtKB=D3ZES7	Plxna4	Plexin A4;Plxna4;PTN000504914;orthologs	PLEXIN-A4 (PTHR22625:SF34)	transmembrane signal receptor(PC00197)	Rattus norvegicus
RAT|RGD=1308408|UniProtKB=D3Z9H2	Hapln4	Hyaluronan and proteoglycan link protein 4;Hapln4;PTN000515630;orthologs	HYALURONAN AND PROTEOGLYCAN LINK PROTEIN 4 (PTHR22804:SF11)	extracellular matrix glycoprotein(PC00100)	Rattus norvegicus
RAT|RGD=2122|UniProtKB=P46933	Apbb1	Amyloid beta precursor protein binding family B member 1;Apbb1;PTN000362333;orthologs	AMYLOID BETA PRECURSOR PROTEIN BINDING FAMILY B MEMBER 1 (PTHR14058:SF5)		Rattus norvegicus
RAT|RGD=3729|UniProtKB=P37377	Snca	Alpha-synuclein;Snca;PTN000352416;orthologs	ALPHA-SYNUCLEIN (PTHR13820:SF5)	membrane trafficking regulatory protein(PC00151)	Rattus norvegicus
RAT|RGD=1305608|UniProtKB=C0HL12	AABR07058422	Adhesion G protein-coupled receptor B1;Adgrb1;PTN004332971;orthologs	ADHESION G PROTEIN-COUPLED RECEPTOR B1 (PTHR12011:SF39)	G-protein coupled receptor(PC00021)	Rattus norvegicus
RAT|RGD=619992|UniProtKB=Q8VHZ8	Dscam	Down syndrome cell adhesion molecule homolog;Dscam;PTN000051570;orthologs	DOWN SYNDROME CELL ADHESION MOLECULE (PTHR10075:SF51)	scaffold/adaptor protein(PC00226)	Rattus norvegicus
RAT|RGD=620734|UniProtKB=O35116	Ctnnd2	Catenin delta-2 (Fragment);Ctnnd2;;orthologs			Rattus norvegicus
RAT|RGD=621117|UniProtKB=Q62765	Nlgn1	Neuroligin-1;Nlgn1;PTN000168650;orthologs	NEUROLIGIN-1 (PTHR43903:SF2)	cell adhesion molecule(PC00069)	Rattus norvegicus
RAT|RGD=1305664|UniProtKB=F1LQX4	Arhgap44	Rho GTPase-activating protein 44;Arhgap44;PTN000716327;orthologs	RHO GTPASE-ACTIVATING PROTEIN 44 (PTHR14130:SF13)	GTPase-activating protein(PC00257)	Rattus norvegicus
RAT|RGD=727949|UniProtKB=Q08877	Dnm3	Dynamin-3;Dnm3;PTN000170222;orthologs	DYNAMIN-3 (PTHR11566:SF54)	membrane traffic protein(PC00150)	Rattus norvegicus
RAT|RGD=620211|UniProtKB=Q63374	Nrxn2	Neurexin-2;Nrxn2;PTN000013682;orthologs	NEUREXIN-2 (PTHR15036:SF52)	cell adhesion molecule(PC00069)	Rattus norvegicus
RAT|RGD=621057|UniProtKB=A0A8I6ARC1	Tnc	Tenascin C;Tnc;PTN008912066;orthologs	TENASCIN (PTHR46708:SF1)	extracellular matrix protein(PC00102)	Rattus norvegicus
RAT|RGD=2586|UniProtKB=P26824	F2r	Proteinase-activated receptor 1;F2r;PTN000661122;orthologs	PROTEINASE-ACTIVATED RECEPTOR 1 (PTHR24232:SF20)	G-protein coupled receptor(PC00021)	Rattus norvegicus
RAT|RGD=1310973|UniProtKB=D3Z8E2	Sema3e	Sema domain, immunoglobulin domain (Ig), short basic domain, secreted, (Semaphorin) 3E (Predicted);Sema3e;PTN000112544;orthologs	SEMAPHORIN-3E (PTHR11036:SF22)	membrane-bound signaling molecule(PC00152)	Rattus norvegicus
RAT|RGD=620276|UniProtKB=O35179	Sh3gl2	Endophilin-A1;Sh3gl2;PTN000070104;orthologs	ENDOPHILIN-A1 (PTHR14167:SF50)	scaffold/adaptor protein(PC00226)	Rattus norvegicus
RAT|RGD=2322|UniProtKB=P55280	Cdh6	Cadherin-6;Cdh6;PTN000616344;orthologs	CADHERIN-6 (PTHR24027:SF322)	cadherin(PC00057)	Rattus norvegicus
RAT|RGD=1304753|UniProtKB=D3ZPN0	Pcdh17	Protocadherin 17;Pcdh17;PTN000617336;orthologs	PROTOCADHERIN-17 (PTHR24028:SF41)	cadherin(PC00057)	Rattus norvegicus
RAT|RGD=621670|UniProtKB=P28471	Gabra4	Gamma-aminobutyric acid receptor subunit alpha-4;Gabra4;PTN000436481;orthologs	GAMMA-AMINOBUTYRIC ACID RECEPTOR SUBUNIT ALPHA-4 (PTHR18945:SF393)	ligand-gated ion channel(PC00141)	Rattus norvegicus
RAT|RGD=68368|UniProtKB=Q63226	Grid2	Glutamate receptor ionotropic, delta-2;Grid2;PTN000438297;orthologs	GLUTAMATE RECEPTOR IONOTROPIC, DELTA-2 (PTHR18966:SF109)	transmembrane signal receptor(PC00197)	Rattus norvegicus
RAT|RGD=620212|UniProtKB=Q07310	Nrxn3	Neurexin-3;Nrxn3;PTN000013714;orthologs	NEUREXIN-3 (PTHR15036:SF57)	cell adhesion molecule(PC00069)	Rattus norvegicus
RAT|RGD=735144|UniProtKB=O08816	Wasl	Neural Wiskott-Aldrich syndrome protein;Wasl;PTN008752842;orthologs	NEURAL WISKOTT-ALDRICH SYNDROME PROTEIN (PTHR11202:SF36)	scaffold/adaptor protein(PC00226)	Rattus norvegicus
RAT|RGD=621855|UniProtKB=O88382	Magi2	Membrane-associated guanylate kinase, WW and PDZ domain-containing protein 2;Magi2;PTN000034988;orthologs	MEMBRANE-ASSOCIATED GUANYLATE KINASE, WW AND PDZ DOMAIN-CONTAINING PROTEIN 2 (PTHR10316:SF27)		Rattus norvegicus
RAT|RGD=2262|UniProtKB=P08413	Camk2b	Calcium_calmodulin-dependent protein kinase type II subunit beta;Camk2b;PTN000680533;orthologs	CALCIUM_CALMODULIN-DEPENDENT PROTEIN KINASE TYPE II SUBUNIT BETA (PTHR24347:SF403)	non-receptor serine/threonine protein kinase(PC00167)	Rattus norvegicus
RAT|RGD=2540|UniProtKB=P52796	Efnb1	Ephrin-B1;Efnb1;PTN000139289;orthologs	EPHRIN-B1 (PTHR11304:SF17)	membrane-bound signaling molecule(PC00152)	Rattus norvegicus
RAT|RGD=69313|UniProtKB=P37136	Ache	Acetylcholinesterase;Ache;PTN001356899;orthologs	ACETYLCHOLINESTERASE (PTHR43918:SF11)	esterase(PC00097)	Rattus norvegicus
RAT|RGD=621119|UniProtKB=Q62889	Nlgn3	Neuroligin-3;Nlgn3;PTN000168556;orthologs	NEUROLIGIN-3 (PTHR43903:SF4)	cell adhesion molecule(PC00069)	Rattus norvegicus
RAT|RGD=628659|UniProtKB=Q63372	Nrxn1	Neurexin-1;Nrxn1;PTN001298465;orthologs	NEUREXIN-1 (PTHR15036:SF51)	cell adhesion molecule(PC00069)	Rattus norvegicus
RAT|RGD=620296|UniProtKB=P97546	Nptn	Neuroplastin;Nptn;PTN000008515;orthologs	NEUROPLASTIN (PTHR10075:SF105)	scaffold/adaptor protein(PC00226)	Rattus norvegicus
RAT|RGD=1311861|UniProtKB=P0CH38	Fbxo45	F-box_SPRY domain-containing protein 1 (Fragment);Fbxo45;PTN002640596;orthologs	F-BOX_SPRY DOMAIN-CONTAINING PROTEIN 1 (PTHR12245:SF7)	ubiquitin-protein ligase(PC00234)	Rattus norvegicus
RAT|RGD=620829|UniProtKB=P24587	Akap5	A-kinase anchor protein 5;Akap5;PTN000389676;orthologs	A-KINASE ANCHOR PROTEIN 5 (PTHR15182:SF0)	scaffold/adaptor protein(PC00226)	Rattus norvegicus
RAT|RGD=632280|UniProtKB=O35867	Ppp1r9a	Neurabin-1;Ppp1r9a;PTN000414495;orthologs	NEURABIN-1 (PTHR16154:SF22)		Rattus norvegicus
RAT|RGD=1566031|UniProtKB=D4A3K7	Frmpd4	FERM and PDZ domain-containing 4;Frmpd4;PTN000335149;orthologs	FERM AND PDZ DOMAIN-CONTAINING PROTEIN 4 (PTHR46221:SF4)		Rattus norvegicus
RAT|RGD=2927|UniProtKB=P49134	Itgb1	Integrin beta-1;Itgb1;PTN000008920;orthologs	INTEGRIN BETA-1 (PTHR10082:SF28)	integrin(PC00126)	Rattus norvegicus
GO biological process complete	#	#	expected	Fold Enrichment	+/-	raw P value	FDR
presynapse assembly	19	13	2.77	4.7	+	1.48e-07	3.02e-06
RAT|RGD=621118|UniProtKB=Q62888	Nlgn2	Neuroligin-2;Nlgn2;PTN000168602;orthologs	NEUROLIGIN-2 (PTHR43903:SF3)	cell adhesion molecule(PC00069)	Rattus norvegicus
RAT|RGD=1561090|UniProtKB=A0A8I6A6R5	Ptprd	Protein tyrosine phosphatase, receptor type, D;Ptprd;PTN002317836;orthologs	RECEPTOR-TYPE TYROSINE-PROTEIN PHOSPHATASE DELTA (PTHR19134:SF430)	protein phosphatase(PC00195)	Rattus norvegicus
RAT|RGD=3452|UniProtKB=Q64605	Ptprs	Receptor-type tyrosine-protein phosphatase S;Ptprs;PTN001451721;orthologs	RECEPTOR-TYPE TYROSINE-PROTEIN PHOSPHATASE S (PTHR19134:SF543)	protein phosphatase(PC00195)	Rattus norvegicus
RAT|RGD=619731|UniProtKB=Q9QYP1	Lrp4	Low-density lipoprotein receptor-related protein 4;Lrp4;PTN000056106;orthologs	LOW-DENSITY LIPOPROTEIN RECEPTOR-RELATED PROTEIN 4 (PTHR24270:SF5)	apolipoprotein(PC00052)	Rattus norvegicus
RAT|RGD=2223|UniProtKB=O88778	Bsn	Protein bassoon;Bsn;PTN000364336;orthologs	PROTEIN BASSOON (PTHR14113:SF1)		Rattus norvegicus
RAT|RGD=1310999|UniProtKB=Q6AYP5	Cadm1	Cell adhesion molecule 1;Cadm1;PTN002358448;orthologs	CELL ADHESION MOLECULE 1 (PTHR45889:SF2)		Rattus norvegicus
RAT|RGD=69406|UniProtKB=Q9JKS6	Pclo	Protein piccolo;Pclo;PTN000364359;orthologs	PROTEIN PICCOLO (PTHR14113:SF6)		Rattus norvegicus
RAT|RGD=61995|UniProtKB=A0A8I6AU71	Pten	Phosphatase and tensin homolog;Pten;PTN000266963;orthologs	PHOSPHATIDYLINOSITOL 3,4,5-TRISPHOSPHATE 3-PHOSPHATASE AND DUAL-SPECIFICITY PROTEIN PHOSPHATASE PTEN (PTHR12305:SF81)	protein phosphatase(PC00195)	Rattus norvegicus
RAT|RGD=621117|UniProtKB=Q62765	Nlgn1	Neuroligin-1;Nlgn1;PTN000168650;orthologs	NEUROLIGIN-1 (PTHR43903:SF2)	cell adhesion molecule(PC00069)	Rattus norvegicus
RAT|RGD=1304753|UniProtKB=D3ZPN0	Pcdh17	Protocadherin 17;Pcdh17;PTN000617336;orthologs	PROTOCADHERIN-17 (PTHR24028:SF41)	cadherin(PC00057)	Rattus norvegicus
RAT|RGD=621119|UniProtKB=Q62889	Nlgn3	Neuroligin-3;Nlgn3;PTN000168556;orthologs	NEUROLIGIN-3 (PTHR43903:SF4)	cell adhesion molecule(PC00069)	Rattus norvegicus
RAT|RGD=2540|UniProtKB=P52796	Efnb1	Ephrin-B1;Efnb1;PTN000139289;orthologs	EPHRIN-B1 (PTHR11304:SF17)	membrane-bound signaling molecule(PC00152)	Rattus norvegicus
RAT|RGD=628659|UniProtKB=Q63372	Nrxn1	Neurexin-1;Nrxn1;PTN001298465;orthologs	NEUREXIN-1 (PTHR15036:SF51)	cell adhesion molecule(PC00069)	Rattus norvegicus
GO biological process complete	#	#	expected	Fold Enrichment	+/-	raw P value	FDR
presynapse organization	27	17	3.93	4.32	+	1.12e-08	2.71e-07
RAT|RGD=621118|UniProtKB=Q62888	Nlgn2	Neuroligin-2;Nlgn2;PTN000168602;orthologs	NEUROLIGIN-2 (PTHR43903:SF3)	cell adhesion molecule(PC00069)	Rattus norvegicus
RAT|RGD=1561090|UniProtKB=A0A8I6A6R5	Ptprd	Protein tyrosine phosphatase, receptor type, D;Ptprd;PTN002317836;orthologs	RECEPTOR-TYPE TYROSINE-PROTEIN PHOSPHATASE DELTA (PTHR19134:SF430)	protein phosphatase(PC00195)	Rattus norvegicus
RAT|RGD=3452|UniProtKB=Q64605	Ptprs	Receptor-type tyrosine-protein phosphatase S;Ptprs;PTN001451721;orthologs	RECEPTOR-TYPE TYROSINE-PROTEIN PHOSPHATASE S (PTHR19134:SF543)	protein phosphatase(PC00195)	Rattus norvegicus
RAT|RGD=619731|UniProtKB=Q9QYP1	Lrp4	Low-density lipoprotein receptor-related protein 4;Lrp4;PTN000056106;orthologs	LOW-DENSITY LIPOPROTEIN RECEPTOR-RELATED PROTEIN 4 (PTHR24270:SF5)	apolipoprotein(PC00052)	Rattus norvegicus
RAT|RGD=1310506|UniProtKB=D4A062	Slitrk3	SLIT and NTRK-like family, member 3;Slitrk3;PTN000690461;orthologs	SLIT AND NTRK-LIKE PROTEIN 3 (PTHR45773:SF6)	transmembrane signal receptor(PC00197)	Rattus norvegicus
RAT|RGD=2223|UniProtKB=O88778	Bsn	Protein bassoon;Bsn;PTN000364336;orthologs	PROTEIN BASSOON (PTHR14113:SF1)		Rattus norvegicus
RAT|RGD=620310|UniProtKB=P52481	Cap2	Adenylyl cyclase-associated protein 2;Cap2;PTN001319835;orthologs	ADENYLYL CYCLASE-ASSOCIATED PROTEIN 2 (PTHR10652:SF2)	actin or actin-binding cytoskeletal protein(PC00041)	Rattus norvegicus
RAT|RGD=1310999|UniProtKB=Q6AYP5	Cadm1	Cell adhesion molecule 1;Cadm1;PTN002358448;orthologs	CELL ADHESION MOLECULE 1 (PTHR45889:SF2)		Rattus norvegicus
RAT|RGD=1305021|UniProtKB=A0A8I6AK94	Ppfia2	PTPRF-interacting protein alpha 2;Ppfia2;PTN000287162;orthologs	LIPRIN-ALPHA-2 (PTHR12587:SF6)	scaffold/adaptor protein(PC00226)	Rattus norvegicus
RAT|RGD=69406|UniProtKB=Q9JKS6	Pclo	Protein piccolo;Pclo;PTN000364359;orthologs	PROTEIN PICCOLO (PTHR14113:SF6)		Rattus norvegicus
RAT|RGD=621409|UniProtKB=Q63598	Pls3	Plastin-3;Pls3;PTN000462527;orthologs	PLASTIN-3 (PTHR19961:SF32)	non-motor actin binding protein(PC00165)	Rattus norvegicus
RAT|RGD=61995|UniProtKB=A0A8I6AU71	Pten	Phosphatase and tensin homolog;Pten;PTN000266963;orthologs	PHOSPHATIDYLINOSITOL 3,4,5-TRISPHOSPHATE 3-PHOSPHATASE AND DUAL-SPECIFICITY PROTEIN PHOSPHATASE PTEN (PTHR12305:SF81)	protein phosphatase(PC00195)	Rattus norvegicus
RAT|RGD=621117|UniProtKB=Q62765	Nlgn1	Neuroligin-1;Nlgn1;PTN000168650;orthologs	NEUROLIGIN-1 (PTHR43903:SF2)	cell adhesion molecule(PC00069)	Rattus norvegicus
RAT|RGD=1304753|UniProtKB=D3ZPN0	Pcdh17	Protocadherin 17;Pcdh17;PTN000617336;orthologs	PROTOCADHERIN-17 (PTHR24028:SF41)	cadherin(PC00057)	Rattus norvegicus
RAT|RGD=621119|UniProtKB=Q62889	Nlgn3	Neuroligin-3;Nlgn3;PTN000168556;orthologs	NEUROLIGIN-3 (PTHR43903:SF4)	cell adhesion molecule(PC00069)	Rattus norvegicus
RAT|RGD=2540|UniProtKB=P52796	Efnb1	Ephrin-B1;Efnb1;PTN000139289;orthologs	EPHRIN-B1 (PTHR11304:SF17)	membrane-bound signaling molecule(PC00152)	Rattus norvegicus
RAT|RGD=628659|UniProtKB=Q63372	Nrxn1	Neurexin-1;Nrxn1;PTN001298465;orthologs	NEUREXIN-1 (PTHR15036:SF51)	cell adhesion molecule(PC00069)	Rattus norvegicus
GO biological process complete	#	#	expected	Fold Enrichment	+/-	raw P value	FDR
synapse assembly	114	58	16.6	3.49	+	5.88e-20	3.4e-18
RAT|RGD=621118|UniProtKB=Q62888	Nlgn2	Neuroligin-2;Nlgn2;PTN000168602;orthologs	NEUROLIGIN-2 (PTHR43903:SF3)	cell adhesion molecule(PC00069)	Rattus norvegicus
RAT|RGD=61855|UniProtKB=P62813	Gabra1	Gamma-aminobutyric acid receptor subunit alpha-1;Gabra1;PTN000436502;orthologs	GAMMA-AMINOBUTYRIC ACID RECEPTOR SUBUNIT ALPHA-1 (PTHR18945:SF514)	ligand-gated ion channel(PC00141)	Rattus norvegicus
RAT|RGD=1308343|UniProtKB=D3ZFQ5	Cdh9	Cadherin 9;Cdh9;PTN000616462;orthologs	CADHERIN-9 (PTHR24027:SF99)	cadherin(PC00057)	Rattus norvegicus
RAT|RGD=3043|UniProtKB=P15205	Map1b	Microtubule-associated protein 1B;Map1b;PTN000353873;orthologs	MICROTUBULE-ASSOCIATED PROTEIN 1B (PTHR13843:SF5)	non-motor microtubule binding protein(PC00166)	Rattus norvegicus
RAT|RGD=631368|UniProtKB=Q812E9	Gpm6a	Neuronal membrane glycoprotein M6-a;Gpm6a;PTN000188369;orthologs	NEURONAL MEMBRANE GLYCOPROTEIN M6-A (PTHR11683:SF4)	myelin protein(PC00161)	Rattus norvegicus
RAT|RGD=1561090|UniProtKB=A0A8I6A6R5	Ptprd	Protein tyrosine phosphatase, receptor type, D;Ptprd;PTN002317836;orthologs	RECEPTOR-TYPE TYROSINE-PROTEIN PHOSPHATASE DELTA (PTHR19134:SF430)	protein phosphatase(PC00195)	Rattus norvegicus
RAT|RGD=621153|UniProtKB=Q8R553	Clstn3	Calsyntenin-3;Clstn3;PTN000365070;orthologs	CALSYNTENIN-3 (PTHR14139:SF5)	membrane traffic protein(PC00150)	Rattus norvegicus
RAT|RGD=69279|UniProtKB=Q9R0T4	Cdh1	Cadherin-1;Cdh1;PTN000616426;orthologs	CADHERIN-1 (PTHR24027:SF319)	cadherin(PC00057)	Rattus norvegicus
RAT|RGD=1309715|UniProtKB=P98087	Cbln2	Cerebellin-2;Cbln2;PTN000531757;orthologs	CEREBELLIN-2 (PTHR22923:SF50)	scaffold/adaptor protein(PC00226)	Rattus norvegicus
RAT|RGD=3452|UniProtKB=Q64605	Ptprs	Receptor-type tyrosine-protein phosphatase S;Ptprs;PTN001451721;orthologs	RECEPTOR-TYPE TYROSINE-PROTEIN PHOSPHATASE S (PTHR19134:SF543)	protein phosphatase(PC00195)	Rattus norvegicus
RAT|RGD=619731|UniProtKB=Q9QYP1	Lrp4	Low-density lipoprotein receptor-related protein 4;Lrp4;PTN000056106;orthologs	LOW-DENSITY LIPOPROTEIN RECEPTOR-RELATED PROTEIN 4 (PTHR24270:SF5)	apolipoprotein(PC00052)	Rattus norvegicus
RAT|RGD=1560026|UniProtKB=Q45R42	Lrrc4	Leucine-rich repeat-containing protein 4;Lrrc4;PTN000689054;orthologs	LEUCINE-RICH REPEAT-CONTAINING PROTEIN 4 (PTHR24369:SF9)	cell adhesion molecule(PC00069)	Rattus norvegicus
RAT|RGD=1310391|UniProtKB=B5DF14	Lgi2	Leucine-rich repeat LGI family, member 2;Lgi2;PTN002392578;orthologs	LEUCINE-RICH REPEAT LGI FAMILY MEMBER 2 (PTHR24367:SF21)		Rattus norvegicus
RAT|RGD=1310564|UniProtKB=D3ZDX5	Plxnb1	Plexin B1;Plxnb1;PTN000504845;orthologs	PLEXIN-B1 (PTHR22625:SF36)	transmembrane signal receptor(PC00197)	Rattus norvegicus
RAT|RGD=1310506|UniProtKB=D4A062	Slitrk3	SLIT and NTRK-like family, member 3;Slitrk3;PTN000690461;orthologs	SLIT AND NTRK-LIKE PROTEIN 3 (PTHR45773:SF6)	transmembrane signal receptor(PC00197)	Rattus norvegicus
RAT|RGD=2223|UniProtKB=O88778	Bsn	Protein bassoon;Bsn;PTN000364336;orthologs	PROTEIN BASSOON (PTHR14113:SF1)		Rattus norvegicus
RAT|RGD=2244|UniProtKB=P54282	Cacna1a	Voltage-dependent P_Q-type calcium channel subunit alpha-1A;Cacna1a;PTN000004207;orthologs	VOLTAGE-DEPENDENT P_Q-TYPE CALCIUM CHANNEL SUBUNIT ALPHA-1A (PTHR45628:SF3)	voltage-gated ion channel(PC00241)	Rattus norvegicus
RAT|RGD=1310999|UniProtKB=Q6AYP5	Cadm1	Cell adhesion molecule 1;Cadm1;PTN002358448;orthologs	CELL ADHESION MOLECULE 1 (PTHR45889:SF2)		Rattus norvegicus
RAT|RGD=3214|UniProtKB=Q03351	Ntrk3	NT-3 growth factor receptor;Ntrk3;PTN000699884;orthologs	NT-3 GROWTH FACTOR RECEPTOR (PTHR24416:SF66)	transmembrane signal receptor(PC00197)	Rattus norvegicus
RAT|RGD=1308895|UniProtKB=A0A0G2K618	Large1	LARGE xylosyl- and glucuronyltransferase 1;Large1;PTN002284335;orthologs	XYLOSYL- AND GLUCURONYLTRANSFERASE LARGE1 (PTHR12270:SF48)	glycosyltransferase(PC00111)	Rattus norvegicus
RAT|RGD=2648|UniProtKB=P20236	Gabra3	Gamma-aminobutyric acid receptor subunit alpha-3;Gabra3;PTN000436582;orthologs	GAMMA-AMINOBUTYRIC ACID RECEPTOR SUBUNIT ALPHA-3 (PTHR18945:SF216)	ligand-gated ion channel(PC00141)	Rattus norvegicus
RAT|RGD=708372|UniProtKB=Q8K3M6	Cast,Erc2	ERC protein 2;Erc2;PTN000429293;orthologs	ERC PROTEIN 2 (PTHR18861:SF3)	membrane traffic protein(PC00150)	Rattus norvegicus
RAT|RGD=61966|UniProtKB=P18508	Gabrg2	Gamma-aminobutyric acid receptor subunit gamma-2;Gabrg2;PTN000436385;orthologs	GAMMA-AMINOBUTYRIC ACID RECEPTOR SUBUNIT GAMMA-2 (PTHR18945:SF498)	ligand-gated ion channel(PC00141)	Rattus norvegicus
RAT|RGD=621151|UniProtKB=Q8VDA1	Clstn2	Calsyntenin-2;Clstn2;PTN000365114;orthologs	CALSYNTENIN-2 (PTHR14139:SF3)	membrane traffic protein(PC00150)	Rattus norvegicus
RAT|RGD=1305072|UniProtKB=Q5EB62	Slc25a46	Mitochondrial outer membrane protein SLC25A46;Slc25a46;PTN000478794;orthologs	MITOCHONDRIAL OUTER MEMBRANE PROTEIN SLC25A46 (PTHR21252:SF2)		Rattus norvegicus
RAT|RGD=628866|UniProtKB=Q8CJH6	Npas4	Neuronal PAS domain-containing protein 4;Npas4;PTN000548970;orthologs	NEURONAL PAS DOMAIN-CONTAINING PROTEIN 4 (PTHR23043:SF24)	basic helix-loop-helix transcription factor(PC00055)	Rattus norvegicus
RAT|RGD=2651|UniProtKB=P63079	Gabrb3	Gamma-aminobutyric acid receptor subunit beta-3;Gabrb3;PTN000435222;orthologs	GAMMA-AMINOBUTYRIC ACID RECEPTOR SUBUNIT BETA-3 (PTHR18945:SF571)	ligand-gated ion channel(PC00141)	Rattus norvegicus
RAT|RGD=69406|UniProtKB=Q9JKS6	Pclo	Protein piccolo;Pclo;PTN000364359;orthologs	PROTEIN PICCOLO (PTHR14113:SF6)		Rattus norvegicus
RAT|RGD=1560646|UniProtKB=A0A8I6ACM8	Myo6	Myosin VI;Myo6;PTN000321166;orthologs	UNCONVENTIONAL MYOSIN-VI (PTHR13140:SF745)	actin binding motor protein(PC00040)	Rattus norvegicus
RAT|RGD=620836|UniProtKB=Q9Z173	Adgrl3	Adhesion G protein-coupled receptor L3;Adgrl3;PTN000245519;orthologs	ADHESION G PROTEIN-COUPLED RECEPTOR L3 (PTHR12011:SF60)	G-protein coupled receptor(PC00021)	Rattus norvegicus
RAT|RGD=628894|UniProtKB=P47971	Nptx1	Neuronal pentraxin-1;Nptx1;PTN000444287;orthologs	NEURONAL PENTRAXIN-1 (PTHR19277:SF24)	scaffold/adaptor protein(PC00226)	Rattus norvegicus
RAT|RGD=69079|UniProtKB=M0R9D3	Wnt7a	Protein Wnt;Wnt7a;PTN000246732;orthologs	PROTEIN WNT-7A (PTHR12027:SF78)	intercellular signal molecule(PC00207)	Rattus norvegicus
RAT|RGD=1309790|UniProtKB=A0A0G2K3H2	Dock7	Dedicator of cytokinesis 7;Dock7;PTN002359753;orthologs	DEDICATOR OF CYTOKINESIS PROTEIN 7 (PTHR23317:SF78)	guanyl-nucleotide exchange factor(PC00113)	Rattus norvegicus
RAT|RGD=1591795|UniProtKB=D4A3T5	C1ql3	Adiponectin j;C1ql3;PTN002368933;orthologs	COMPLEMENT C1Q-LIKE PROTEIN 3 (PTHR22923:SF96)	scaffold/adaptor protein(PC00226)	Rattus norvegicus
RAT|RGD=61995|UniProtKB=A0A8I6AU71	Pten	Phosphatase and tensin homolog;Pten;PTN000266963;orthologs	PHOSPHATIDYLINOSITOL 3,4,5-TRISPHOSPHATE 3-PHOSPHATASE AND DUAL-SPECIFICITY PROTEIN PHOSPHATASE PTEN (PTHR12305:SF81)	protein phosphatase(PC00195)	Rattus norvegicus
RAT|RGD=69329|UniProtKB=P19332	Mapt	Microtubule-associated protein tau;Mapt;PTN000161208;orthologs	MICROTUBULE-ASSOCIATED PROTEIN TAU (PTHR11501:SF14)	non-motor microtubule binding protein(PC00166)	Rattus norvegicus
RAT|RGD=2042|UniProtKB=Q05764	Add2	Beta-adducin;Add2;PTN000072610;orthologs	BETA-ADDUCIN (PTHR10672:SF6)	non-motor actin binding protein(PC00165)	Rattus norvegicus
RAT|RGD=2139|UniProtKB=P08592	App	Amyloid-beta precursor protein;App;PTN000559917;orthologs	AMYLOID-BETA PRECURSOR PROTEIN (PTHR23103:SF7)	protease inhibitor(PC00191)	Rattus norvegicus
RAT|RGD=1305495|UniProtKB=A0A0G2K2Y9	Plxnb2	Plexin B2;Plxnb2;PTN000504877;orthologs	PLEXIN-B2 (PTHR22625:SF9)	transmembrane signal receptor(PC00197)	Rattus norvegicus
RAT|RGD=2650|UniProtKB=P63138	Gabrb2	Gamma-aminobutyric acid receptor subunit beta-2;Gabrb2;PTN000435158;orthologs	GAMMA-AMINOBUTYRIC ACID RECEPTOR SUBUNIT BETA-2 (PTHR18945:SF221)	ligand-gated ion channel(PC00141)	Rattus norvegicus
RAT|RGD=1308858|UniProtKB=D3Z8D8	Slitrk1	SLIT and NTRK-like family, member 1;Slitrk1;PTN000690249;orthologs	SLIT AND NTRK-LIKE PROTEIN 1 (PTHR45773:SF7)	transmembrane signal receptor(PC00197)	Rattus norvegicus
RAT|RGD=1308408|UniProtKB=D3Z9H2	Hapln4	Hyaluronan and proteoglycan link protein 4;Hapln4;PTN000515630;orthologs	HYALURONAN AND PROTEOGLYCAN LINK PROTEIN 4 (PTHR22804:SF11)	extracellular matrix glycoprotein(PC00100)	Rattus norvegicus
RAT|RGD=619992|UniProtKB=Q8VHZ8	Dscam	Down syndrome cell adhesion molecule homolog;Dscam;PTN000051570;orthologs	DOWN SYNDROME CELL ADHESION MOLECULE (PTHR10075:SF51)	scaffold/adaptor protein(PC00226)	Rattus norvegicus
RAT|RGD=621117|UniProtKB=Q62765	Nlgn1	Neuroligin-1;Nlgn1;PTN000168650;orthologs	NEUROLIGIN-1 (PTHR43903:SF2)	cell adhesion molecule(PC00069)	Rattus norvegicus
RAT|RGD=727949|UniProtKB=Q08877	Dnm3	Dynamin-3;Dnm3;PTN000170222;orthologs	DYNAMIN-3 (PTHR11566:SF54)	membrane traffic protein(PC00150)	Rattus norvegicus
RAT|RGD=620211|UniProtKB=Q63374	Nrxn2	Neurexin-2;Nrxn2;PTN000013682;orthologs	NEUREXIN-2 (PTHR15036:SF52)	cell adhesion molecule(PC00069)	Rattus norvegicus
RAT|RGD=1304753|UniProtKB=D3ZPN0	Pcdh17	Protocadherin 17;Pcdh17;PTN000617336;orthologs	PROTOCADHERIN-17 (PTHR24028:SF41)	cadherin(PC00057)	Rattus norvegicus
RAT|RGD=621670|UniProtKB=P28471	Gabra4	Gamma-aminobutyric acid receptor subunit alpha-4;Gabra4;PTN000436481;orthologs	GAMMA-AMINOBUTYRIC ACID RECEPTOR SUBUNIT ALPHA-4 (PTHR18945:SF393)	ligand-gated ion channel(PC00141)	Rattus norvegicus
RAT|RGD=68368|UniProtKB=Q63226	Grid2	Glutamate receptor ionotropic, delta-2;Grid2;PTN000438297;orthologs	GLUTAMATE RECEPTOR IONOTROPIC, DELTA-2 (PTHR18966:SF109)	transmembrane signal receptor(PC00197)	Rattus norvegicus
RAT|RGD=620212|UniProtKB=Q07310	Nrxn3	Neurexin-3;Nrxn3;PTN000013714;orthologs	NEUREXIN-3 (PTHR15036:SF57)	cell adhesion molecule(PC00069)	Rattus norvegicus
RAT|RGD=621855|UniProtKB=O88382	Magi2	Membrane-associated guanylate kinase, WW and PDZ domain-containing protein 2;Magi2;PTN000034988;orthologs	MEMBRANE-ASSOCIATED GUANYLATE KINASE, WW AND PDZ DOMAIN-CONTAINING PROTEIN 2 (PTHR10316:SF27)		Rattus norvegicus
RAT|RGD=621119|UniProtKB=Q62889	Nlgn3	Neuroligin-3;Nlgn3;PTN000168556;orthologs	NEUROLIGIN-3 (PTHR43903:SF4)	cell adhesion molecule(PC00069)	Rattus norvegicus
RAT|RGD=2540|UniProtKB=P52796	Efnb1	Ephrin-B1;Efnb1;PTN000139289;orthologs	EPHRIN-B1 (PTHR11304:SF17)	membrane-bound signaling molecule(PC00152)	Rattus norvegicus
RAT|RGD=69313|UniProtKB=P37136	Ache	Acetylcholinesterase;Ache;PTN001356899;orthologs	ACETYLCHOLINESTERASE (PTHR43918:SF11)	esterase(PC00097)	Rattus norvegicus
RAT|RGD=628659|UniProtKB=Q63372	Nrxn1	Neurexin-1;Nrxn1;PTN001298465;orthologs	NEUREXIN-1 (PTHR15036:SF51)	cell adhesion molecule(PC00069)	Rattus norvegicus
RAT|RGD=620296|UniProtKB=P97546	Nptn	Neuroplastin;Nptn;PTN000008515;orthologs	NEUROPLASTIN (PTHR10075:SF105)	scaffold/adaptor protein(PC00226)	Rattus norvegicus
RAT|RGD=1311861|UniProtKB=P0CH38	Fbxo45	F-box_SPRY domain-containing protein 1 (Fragment);Fbxo45;PTN002640596;orthologs	F-BOX_SPRY DOMAIN-CONTAINING PROTEIN 1 (PTHR12245:SF7)	ubiquitin-protein ligase(PC00234)	Rattus norvegicus
RAT|RGD=620829|UniProtKB=P24587	Akap5	A-kinase anchor protein 5;Akap5;PTN000389676;orthologs	A-KINASE ANCHOR PROTEIN 5 (PTHR15182:SF0)	scaffold/adaptor protein(PC00226)	Rattus norvegicus

## Sheet: glutamatergic
GO biological process complete	#	#	expected	Fold Enrichment	+/-	raw P value	FDR			Gene
glutamatergic neuron differentiation	29	10	4.22	2.37	+	0.00597	0.0383			Abi3bp
RAT|RGD=1589743|UniProtKB=D3ZMG0	Ulk1	Serine_threonine-protein kinase;Ulk1;PTN000681312;orthologs	SERINE_THREONINE-PROTEIN KINASE ULK1 (PTHR24348:SF19)	non-receptor serine/threonine protein kinase(PC00167)	Rattus norvegicus					Ache
RAT|RGD=69080|UniProtKB=A0A0G2K1B6	Nf1x	Nuclear factor 1;Nf1x;PTN002263603;orthologs	NUCLEAR FACTOR 1 X-TYPE (PTHR11492:SF3)	DNA-binding transcription factor(PC00218)	Rattus norvegicus					Adcyap1
RAT|RGD=2176|UniProtKB=P11506	Atp2b2	Plasma membrane calcium-transporting ATPase 2;Atp2b2;PTN000643906;orthologs	PLASMA MEMBRANE CALCIUM-TRANSPORTING ATPASE 2 (PTHR24093:SF377)	primary active transporter(PC00068)	Rattus norvegicus					App
RAT|RGD=619806|UniProtKB=P62775	Mtpn	Myotrophin;Mtpn;PTN000651890;orthologs	MYOTROPHIN (PTHR24189:SF52)		Rattus norvegicus					Atp2b2
RAT|RGD=1565261|UniProtKB=D4A8Q2	Kndc1	Kinase non-catalytic C-lobe domain-containing 1;Kndc1;PTN001090153;orthologs	KINASE NON-CATALYTIC C-LOBE DOMAIN-CONTAINING PROTEIN 1 (PTHR21560:SF0)	guanyl-nucleotide exchange factor(PC00113)	Rattus norvegicus					C1ql3
RAT|RGD=727926|UniProtKB=Q80VX4	Zhx2	Zinc fingers and homeoboxes protein 2;Zhx2;PTN000397655;orthologs	ZINC FINGERS AND HOMEOBOXES PROTEIN 2 (PTHR15467:SF5)	homeodomain transcription factor(PC00119)	Rattus norvegicus					Cacng3
RAT|RGD=69079|UniProtKB=M0R9D3	Wnt7a	Protein Wnt;Wnt7a;PTN000246732;orthologs	PROTEIN WNT-7A (PTHR12027:SF78)	intercellular signal molecule(PC00207)	Rattus norvegicus					Cacng4
RAT|RGD=3444|UniProtKB=P63090	Ptn	Pleiotrophin;Ptn;PTN000354719;orthologs	PLEIOTROPHIN (PTHR13850:SF1)	growth factor(PC00112)	Rattus norvegicus					Cacng5
RAT|RGD=68368|UniProtKB=Q63226	Grid2	Glutamate receptor ionotropic, delta-2;Grid2;PTN000438297;orthologs	GLUTAMATE RECEPTOR IONOTROPIC, DELTA-2 (PTHR18966:SF109)	transmembrane signal receptor(PC00197)	Rattus norvegicus					Cacng7
RAT|RGD=628659|UniProtKB=Q63372	Nrxn1	Neurexin-1;Nrxn1;PTN001298465;orthologs	NEUREXIN-1 (PTHR15036:SF51)	cell adhesion molecule(PC00069)	Rattus norvegicus					Cckbr
										Chrna4
										Chrna5
										Chrna7
GO biological process complete	#	#	expected	Fold Enrichment	+/-	raw P value				Chrnb2
positive regulation of synaptic transmission, glutamatergic	42	20	6.12	3.27	+	3.48e-07				Ckap5
RAT|RGD=621118|UniProtKB=Q62888	Nlgn2	Neuroligin-2;Nlgn2;PTN000168602;orthologs	NEUROLIGIN-2 (PTHR43903:SF3)	cell adhesion molecule(PC00069)	Rattus norvegicus					Clstn3
RAT|RGD=1306322|UniProtKB=D3ZKB9	Tshz3	Teashirt homolog 3;Tshz3;PTN000281175;orthologs	TEASHIRT HOMOLOG 3 (PTHR12487:SF5)	zinc finger transcription factor(PC00244)	Rattus norvegicus					Cnr1
RAT|RGD=1306487|UniProtKB=P69735	Rab3gap1	Rab3 GTPase-activating protein catalytic subunit;Rab3gap1;PTN000484272;orthologs	RAB3 GTPASE-ACTIVATING PROTEIN CATALYTIC SUBUNIT (PTHR21422:SF9)	GTPase-activating protein(PC00257)	Rattus norvegicus					COX2
RAT|RGD=620349|UniProtKB=P35355	COX2	Prostaglandin G_H synthase 2;Ptgs2;PTN000224654;orthologs	PROSTAGLANDIN G_H SYNTHASE 2 (PTHR11903:SF8)	oxygenase(PC00177)	Rattus norvegicus					Dgki
RAT|RGD=628803|UniProtKB=Q8VHX0	Cacng3	Voltage-dependent calcium channel gamma-3 subunit;Cacng3;PTN000251141;orthologs	VOLTAGE-DEPENDENT CALCIUM CHANNEL GAMMA-3 SUBUNIT (PTHR12107:SF5)	voltage-gated ion channel(PC00241)	Rattus norvegicus					Dgki
RAT|RGD=2710|UniProtKB=P09606	Glul	Glutamine synthetase;Glul;PTN001462450;orthologs	GLUTAMINE SYNTHETASE (PTHR20852:SF45)	ligase(PC00142)	Rattus norvegicus					Dmpk
RAT|RGD=628805|UniProtKB=Q8VHW8	Cacng5	Voltage-dependent calcium channel gamma-5 subunit;Cacng5;PTN001383380;orthologs	VOLTAGE-DEPENDENT CALCIUM CHANNEL GAMMA-5 SUBUNIT (PTHR12107:SF4)	voltage-gated ion channel(PC00241)	Rattus norvegicus					Frrs1l
RAT|RGD=2738|UniProtKB=Q00960	Grin2b	Glutamate receptor ionotropic, NMDA 2B;Grin2b;PTN000438233;orthologs	GLUTAMATE RECEPTOR IONOTROPIC, NMDA 2B (PTHR18966:SF382)	transmembrane signal receptor(PC00197)	Rattus norvegicus					Glrb
RAT|RGD=2290|UniProtKB=P30553	Cckbr	Gastrin_cholecystokinin type B receptor;Cckbr;PTN000663523;orthologs	GASTRIN_CHOLECYSTOKININ TYPE B RECEPTOR (PTHR24243:SF45)	G-protein coupled receptor(PC00021)	Rattus norvegicus					Glul
RAT|RGD=628807|UniProtKB=P62957	Cacng7	Voltage-dependent calcium channel gamma-7 subunit;Cacng7;PTN000251166;orthologs	VOLTAGE-DEPENDENT CALCIUM CHANNEL GAMMA-7 SUBUNIT (PTHR12107:SF12)	voltage-gated ion channel(PC00241)	Rattus norvegicus					Gria2
RAT|RGD=2736|UniProtKB=P35439	Grin1	Glutamate receptor ionotropic, NMDA 1;Grin1;PTN000438059;orthologs	GLUTAMATE RECEPTOR IONOTROPIC, NMDA 1 (PTHR18966:SF377)	transmembrane signal receptor(PC00197)	Rattus norvegicus					Grid2
RAT|RGD=2037|UniProtKB=P13589	Adcyap1	Pituitary adenylate cyclase-activating polypeptide;Adcyap1;PTN001342200;orthologs	PITUITARY ADENYLATE CYCLASE-ACTIVATING POLYPEPTIDE (PTHR11213:SF1)	neuropeptide(PC00162)	Rattus norvegicus					Grik3
RAT|RGD=2737|UniProtKB=Q00959	Grin2a	Glutamate receptor ionotropic, NMDA 2A;Grin2a;PTN000437944;orthologs	GLUTAMATE RECEPTOR IONOTROPIC, NMDA 2A (PTHR18966:SF407)	transmembrane signal receptor(PC00197)	Rattus norvegicus					Grin1
RAT|RGD=3886|UniProtKB=Q05546	Tnr	Tenascin-R;Tnr;PTN000441328;orthologs	TENASCIN-R (PTHR19143:SF254)	intercellular signal molecule(PC00207)	Rattus norvegicus					Grin2a
RAT|RGD=621117|UniProtKB=Q62765	Nlgn1	Neuroligin-1;Nlgn1;PTN000168650;orthologs	NEUROLIGIN-1 (PTHR43903:SF2)	cell adhesion molecule(PC00069)	Rattus norvegicus					Grin2b
RAT|RGD=628804|UniProtKB=Q8VHW9	Cacng4	Voltage-dependent calcium channel gamma-4 subunit;Cacng4;PTN000251114;orthologs	VOLTAGE-DEPENDENT CALCIUM CHANNEL GAMMA-4 SUBUNIT (PTHR12107:SF7)	voltage-gated ion channel(PC00241)	Rattus norvegicus					Grin2c
RAT|RGD=3785|UniProtKB=P61765	Stxbp1	Syntaxin-binding protein 1;Stxbp1;PTN000187747;orthologs	SYNTAXIN-BINDING PROTEIN 1 (PTHR11679:SF35)	membrane trafficking regulatory protein(PC00151)	Rattus norvegicus					Grm3
RAT|RGD=2739|UniProtKB=Q00961	Grin2c	Glutamate receptor ionotropic, NMDA 2C;Grin2c;PTN000438036;orthologs	GLUTAMATE RECEPTOR IONOTROPIC, NMDA 2C (PTHR18966:SF361)	transmembrane signal receptor(PC00197)	Rattus norvegicus					Grm4
RAT|RGD=621119|UniProtKB=Q62889	Nlgn3	Neuroligin-3;Nlgn3;PTN000168556;orthologs	NEUROLIGIN-3 (PTHR43903:SF4)	cell adhesion molecule(PC00069)	Rattus norvegicus					Grm5
RAT|RGD=628659|UniProtKB=Q63372	Nrxn1	Neurexin-1;Nrxn1;PTN001298465;orthologs	NEUREXIN-1 (PTHR15036:SF51)	cell adhesion molecule(PC00069)	Rattus norvegicus					Grm7
										Grm8
										Gsk3b
										Htr1b
GO biological process complete	#	#	expected	Fold Enrichment	+/-	raw P value	FDR			Htr2a
regulation of synaptic transmission, glutamatergic	88	40	12.82	3.12	+	3.56e-12	1.27e-10			Igsf11
RAT|RGD=621118|UniProtKB=Q62888	Nlgn2	Neuroligin-2;Nlgn2;PTN000168602;orthologs	NEUROLIGIN-2 (PTHR43903:SF3)	cell adhesion molecule(PC00069)	Rattus norvegicus					Kalrn
RAT|RGD=2745|UniProtKB=P31423	Grm4	Metabotropic glutamate receptor 4;Grm4;PTN000624978;orthologs	METABOTROPIC GLUTAMATE RECEPTOR 4 (PTHR24060:SF23)	G-protein coupled receptor(PC00021)	Rattus norvegicus					Kndc1
RAT|RGD=619857|UniProtKB=P35400	Grm7	Metabotropic glutamate receptor 7;Grm7;PTN000625009;orthologs	METABOTROPIC GLUTAMATE RECEPTOR 7 (PTHR24060:SF98)	G-protein coupled receptor(PC00021)	Rattus norvegicus					Lrfn1
RAT|RGD=61800|UniProtKB=P14842	Htr2a	5-hydroxytryptamine receptor 2A;Htr2a;PTN000664129;orthologs	5-HYDROXYTRYPTAMINE RECEPTOR 2A (PTHR24247:SF30)	G-protein coupled receptor(PC00021)	Rattus norvegicus					Lrrc4
RAT|RGD=1309978|UniProtKB=D3ZE85	Frrs1l	DOMON domain-containing protein FRRS1L;Frrs1l;PTN001138412;orthologs	DOMON DOMAIN-CONTAINING PROTEIN FRRS1L (PTHR46902:SF1)		Rattus norvegicus					Lrrc4b
RAT|RGD=3143|UniProtKB=Q9QYF3	Myo5a	Unconventional myosin-Va;Myo5a;PTN000321288;orthologs	UNCONVENTIONAL MYOSIN-VA (PTHR13140:SF273)	actin binding motor protein(PC00040)	Rattus norvegicus					LRRTM1
RAT|RGD=2744|UniProtKB=P31422	Grm3	Metabotropic glutamate receptor 3;Grm3;PTN000625031;orthologs	METABOTROPIC GLUTAMATE RECEPTOR 3 (PTHR24060:SF160)	G-protein coupled receptor(PC00021)	Rattus norvegicus					Lrrtm2
RAT|RGD=727806|UniProtKB=Q7TMB7	Plppr4	Phospholipid phosphatase-related protein type 4;Plppr4;PTN000018023;orthologs	PHOSPHOLIPID PHOSPHATASE-RELATED PROTEIN TYPE 4 (PTHR10165:SF13)	phosphatase(PC00181)	Rattus norvegicus					Mapk8ip2
RAT|RGD=1306322|UniProtKB=D3ZKB9	Tshz3	Teashirt homolog 3;Tshz3;PTN000281175;orthologs	TEASHIRT HOMOLOG 3 (PTHR12487:SF5)	zinc finger transcription factor(PC00244)	Rattus norvegicus					Mef2c
RAT|RGD=1309727|UniProtKB=G3V9M2	Mapk8ip2	C-Jun-amino-terminal kinase-interacting protein 2;Mapk8ip2;PTN000132605;orthologs	C-JUN-AMINO-TERMINAL KINASE-INTERACTING PROTEIN 2 (PTHR47437:SF2)		Rattus norvegicus					Mtpn
RAT|RGD=1306487|UniProtKB=P69735	Rab3gap1	Rab3 GTPase-activating protein catalytic subunit;Rab3gap1;PTN000484272;orthologs	RAB3 GTPASE-ACTIVATING PROTEIN CATALYTIC SUBUNIT (PTHR21422:SF9)	GTPase-activating protein(PC00257)	Rattus norvegicus					Myo5a
RAT|RGD=61862|UniProtKB=P19491	Gria2	Glutamate receptor 2;Gria2;PTN000438099;orthologs	GLUTAMATE RECEPTOR 2 (PTHR18966:SF99)	transmembrane signal receptor(PC00197)	Rattus norvegicus					Neto1
RAT|RGD=71027|UniProtKB=P42264	Grik3	Glutamate receptor ionotropic, kainate 3;Grik3;PTN000438412;orthologs	GLUTAMATE RECEPTOR IONOTROPIC, KAINATE 3 (PTHR18966:SF174)	transmembrane signal receptor(PC00197)	Rattus norvegicus					Nf1x
RAT|RGD=620349|UniProtKB=P35355	COX2	Prostaglandin G_H synthase 2;Ptgs2;PTN000224654;orthologs	PROSTAGLANDIN G_H SYNTHASE 2 (PTHR11903:SF8)	oxygenase(PC00177)	Rattus norvegicus					Nlgn1
RAT|RGD=621865|UniProtKB=P97924	Kalrn	Kalirin;Kalrn;PTN000518720;orthologs	KALIRIN (PTHR22826:SF49)	guanyl-nucleotide exchange factor(PC00113)	Rattus norvegicus					Nlgn2
RAT|RGD=628803|UniProtKB=Q8VHX0	Cacng3	Voltage-dependent calcium channel gamma-3 subunit;Cacng3;PTN000251141;orthologs	VOLTAGE-DEPENDENT CALCIUM CHANNEL GAMMA-3 SUBUNIT (PTHR12107:SF5)	voltage-gated ion channel(PC00241)	Rattus norvegicus					Nlgn3
RAT|RGD=2710|UniProtKB=P09606	Glul	Glutamine synthetase;Glul;PTN001462450;orthologs	GLUTAMINE SYNTHETASE (PTHR20852:SF45)	ligase(PC00142)	Rattus norvegicus					Npas4
RAT|RGD=628805|UniProtKB=Q8VHW8	Cacng5	Voltage-dependent calcium channel gamma-5 subunit;Cacng5;PTN001383380;orthologs	VOLTAGE-DEPENDENT CALCIUM CHANNEL GAMMA-5 SUBUNIT (PTHR12107:SF4)	voltage-gated ion channel(PC00241)	Rattus norvegicus					Npff
RAT|RGD=2738|UniProtKB=Q00960	Grin2b	Glutamate receptor ionotropic, NMDA 2B;Grin2b;PTN000438233;orthologs	GLUTAMATE RECEPTOR IONOTROPIC, NMDA 2B (PTHR18966:SF382)	transmembrane signal receptor(PC00197)	Rattus norvegicus					Nptn
RAT|RGD=3389|UniProtKB=P27791	Prkaca	cAMP-dependent protein kinase catalytic subunit alpha;Prkaca;PTN000682600;orthologs	CAMP-DEPENDENT PROTEIN KINASE CATALYTIC SUBUNIT ALPHA (PTHR24353:SF82)	non-receptor serine/threonine protein kinase(PC00167)	Rattus norvegicus					Nptx1
RAT|RGD=1563119|UniProtKB=A0A096MJY4	Mef2c	Myocyte-specific enhancer factor 2C;Mef2c;PTN002278508;orthologs	MYOCYTE-SPECIFIC ENHANCER FACTOR 2C (PTHR11945:SF145)	MADS box transcription factor(PC00250)	Rattus norvegicus					Nrxn1
RAT|RGD=3803|UniProtKB=P21707	Syt1	Synaptotagmin-1;Syt1;PTN000001891;orthologs	SYNAPTOTAGMIN-1 (PTHR10024:SF239)	membrane trafficking regulatory protein(PC00151)	Rattus norvegicus					Nrxn2
RAT|RGD=2290|UniProtKB=P30553	Cckbr	Gastrin_cholecystokinin type B receptor;Cckbr;PTN000663523;orthologs	GASTRIN_CHOLECYSTOKININ TYPE B RECEPTOR (PTHR24243:SF45)	G-protein coupled receptor(PC00021)	Rattus norvegicus					Nrxn3
RAT|RGD=2369|UniProtKB=P20272	Cnr1	Cannabinoid receptor 1;Cnr1;PTN000508356;orthologs	CANNABINOID RECEPTOR 1 (PTHR22750:SF47)	G-protein coupled receptor(PC00021)	Rattus norvegicus					Ntrk3
RAT|RGD=628807|UniProtKB=P62957	Cacng7	Voltage-dependent calcium channel gamma-7 subunit;Cacng7;PTN000251166;orthologs	VOLTAGE-DEPENDENT CALCIUM CHANNEL GAMMA-7 SUBUNIT (PTHR12107:SF12)	voltage-gated ion channel(PC00241)	Rattus norvegicus					Pclo
RAT|RGD=2736|UniProtKB=P35439	Grin1	Glutamate receptor ionotropic, NMDA 1;Grin1;PTN000438059;orthologs	GLUTAMATE RECEPTOR IONOTROPIC, NMDA 1 (PTHR18966:SF377)	transmembrane signal receptor(PC00197)	Rattus norvegicus					Plk2
RAT|RGD=2846|UniProtKB=P28564	Htr1b	5-hydroxytryptamine receptor 1B;Htr1b;PTN000664241;orthologs	5-HYDROXYTRYPTAMINE RECEPTOR 1B (PTHR24247:SF16)	G-protein coupled receptor(PC00021)	Rattus norvegicus					Plppr4
RAT|RGD=2037|UniProtKB=P13589	Adcyap1	Pituitary adenylate cyclase-activating polypeptide;Adcyap1;PTN001342200;orthologs	PITUITARY ADENYLATE CYCLASE-ACTIVATING POLYPEPTIDE (PTHR11213:SF1)	neuropeptide(PC00162)	Rattus norvegicus					Plxnb2
RAT|RGD=619858|UniProtKB=P70579	Grm8	Metabotropic glutamate receptor 8;Grm8;PTN000624902;orthologs	METABOTROPIC GLUTAMATE RECEPTOR 8 (PTHR24060:SF26)	G-protein coupled receptor(PC00021)	Rattus norvegicus					Ppp1r9a
RAT|RGD=735049|UniProtKB=F1MAB7	Dgki	Diacylglycerol kinase iota;Dgki;PTN000135302;orthologs	DIACYLGLYCEROL KINASE IOTA (PTHR11255:SF92)	kinase(PC00137)	Rattus norvegicus					Ppp3ca
RAT|RGD=3748|UniProtKB=P07092	Serpine2	Glia-derived nexin;Serpine2;PTN000156239;orthologs	GLIA-DERIVED NEXIN (PTHR11461:SF48)	protease inhibitor(PC00191)	Rattus norvegicus					Prkaca
RAT|RGD=2746|UniProtKB=P31424	Grm5	Metabotropic glutamate receptor 5;Grm5;PTN000625106;orthologs	METABOTROPIC GLUTAMATE RECEPTOR 5 (PTHR24060:SF30)	G-protein coupled receptor(PC00021)	Rattus norvegicus					Prkar1b
RAT|RGD=2737|UniProtKB=Q00959	Grin2a	Glutamate receptor ionotropic, NMDA 2A;Grin2a;PTN000437944;orthologs	GLUTAMATE RECEPTOR IONOTROPIC, NMDA 2A (PTHR18966:SF407)	transmembrane signal receptor(PC00197)	Rattus norvegicus					Pten
RAT|RGD=3886|UniProtKB=Q05546	Tnr	Tenascin-R;Tnr;PTN000441328;orthologs	TENASCIN-R (PTHR19143:SF254)	intercellular signal molecule(PC00207)	Rattus norvegicus					Ptn
RAT|RGD=621117|UniProtKB=Q62765	Nlgn1	Neuroligin-1;Nlgn1;PTN000168650;orthologs	NEUROLIGIN-1 (PTHR43903:SF2)	cell adhesion molecule(PC00069)	Rattus norvegicus					Ptpn13
RAT|RGD=628804|UniProtKB=Q8VHW9	Cacng4	Voltage-dependent calcium channel gamma-4 subunit;Cacng4;PTN000251114;orthologs	VOLTAGE-DEPENDENT CALCIUM CHANNEL GAMMA-4 SUBUNIT (PTHR12107:SF7)	voltage-gated ion channel(PC00241)	Rattus norvegicus					Ptprd
RAT|RGD=3785|UniProtKB=P61765	Stxbp1	Syntaxin-binding protein 1;Stxbp1;PTN000187747;orthologs	SYNTAXIN-BINDING PROTEIN 1 (PTHR11679:SF35)	membrane trafficking regulatory protein(PC00151)	Rattus norvegicus					Ptprs
RAT|RGD=2739|UniProtKB=Q00961	Grin2c	Glutamate receptor ionotropic, NMDA 2C;Grin2c;PTN000438036;orthologs	GLUTAMATE RECEPTOR IONOTROPIC, NMDA 2C (PTHR18966:SF361)	transmembrane signal receptor(PC00197)	Rattus norvegicus					Rab3gap1
RAT|RGD=621119|UniProtKB=Q62889	Nlgn3	Neuroligin-3;Nlgn3;PTN000168556;orthologs	NEUROLIGIN-3 (PTHR43903:SF4)	cell adhesion molecule(PC00069)	Rattus norvegicus					Rgs4
RAT|RGD=628659|UniProtKB=Q63372	Nrxn1	Neurexin-1;Nrxn1;PTN001298465;orthologs	NEUREXIN-1 (PTHR15036:SF51)	cell adhesion molecule(PC00069)	Rattus norvegicus					Serpine2
										Slc17a7
										Slc29a1
										Slc8a2
GO biological process complete	#	#	expected	Fold Enrichment	+/-	raw P value	FDR			Slitrk3
synaptic transmission, glutamatergic	57	31	8.3	3.73	+	2.49e-12	8.91e-11			Snca
RAT|RGD=621118|UniProtKB=Q62888	Nlgn2	Neuroligin-2;Nlgn2;PTN000168602;orthologs	NEUROLIGIN-2 (PTHR43903:SF3)	cell adhesion molecule(PC00069)	Rattus norvegicus					Stxbp1
RAT|RGD=2745|UniProtKB=P31423	Grm4	Metabotropic glutamate receptor 4;Grm4;PTN000624978;orthologs	METABOTROPIC GLUTAMATE RECEPTOR 4 (PTHR24060:SF23)	G-protein coupled receptor(PC00021)	Rattus norvegicus					Syt1
RAT|RGD=619857|UniProtKB=P35400	Grm7	Metabotropic glutamate receptor 7;Grm7;PTN000625009;orthologs	METABOTROPIC GLUTAMATE RECEPTOR 7 (PTHR24060:SF98)	G-protein coupled receptor(PC00021)	Rattus norvegicus					Tmem108
RAT|RGD=61800|UniProtKB=P14842	Htr2a	5-hydroxytryptamine receptor 2A;Htr2a;PTN000664129;orthologs	5-HYDROXYTRYPTAMINE RECEPTOR 2A (PTHR24247:SF30)	G-protein coupled receptor(PC00021)	Rattus norvegicus					Tmem25
RAT|RGD=1309978|UniProtKB=D3ZE85	Frrs1l	DOMON domain-containing protein FRRS1L;Frrs1l;PTN001138412;orthologs	DOMON DOMAIN-CONTAINING PROTEIN FRRS1L (PTHR46902:SF1)		Rattus norvegicus					Tnr
RAT|RGD=3143|UniProtKB=Q9QYF3	Myo5a	Unconventional myosin-Va;Myo5a;PTN000321288;orthologs	UNCONVENTIONAL MYOSIN-VA (PTHR13140:SF273)	actin binding motor protein(PC00040)	Rattus norvegicus					Tshz3
RAT|RGD=2744|UniProtKB=P31422	Grm3	Metabotropic glutamate receptor 3;Grm3;PTN000625031;orthologs	METABOTROPIC GLUTAMATE RECEPTOR 3 (PTHR24060:SF160)	G-protein coupled receptor(PC00021)	Rattus norvegicus					Ulk1
RAT|RGD=727806|UniProtKB=Q7TMB7	Plppr4	Phospholipid phosphatase-related protein type 4;Plppr4;PTN000018023;orthologs	PHOSPHOLIPID PHOSPHATASE-RELATED PROTEIN TYPE 4 (PTHR10165:SF13)	phosphatase(PC00181)	Rattus norvegicus					Wnt7a
RAT|RGD=1306322|UniProtKB=D3ZKB9	Tshz3	Teashirt homolog 3;Tshz3;PTN000281175;orthologs	TEASHIRT HOMOLOG 3 (PTHR12487:SF5)	zinc finger transcription factor(PC00244)	Rattus norvegicus					Zhx2
RAT|RGD=1309727|UniProtKB=G3V9M2	Mapk8ip2	C-Jun-amino-terminal kinase-interacting protein 2;Mapk8ip2;PTN000132605;orthologs	C-JUN-AMINO-TERMINAL KINASE-INTERACTING PROTEIN 2 (PTHR47437:SF2)		Rattus norvegicus
RAT|RGD=1306487|UniProtKB=P69735	Rab3gap1	Rab3 GTPase-activating protein catalytic subunit;Rab3gap1;PTN000484272;orthologs	RAB3 GTPASE-ACTIVATING PROTEIN CATALYTIC SUBUNIT (PTHR21422:SF9)	GTPase-activating protein(PC00257)	Rattus norvegicus
RAT|RGD=61862|UniProtKB=P19491	Gria2	Glutamate receptor 2;Gria2;PTN000438099;orthologs	GLUTAMATE RECEPTOR 2 (PTHR18966:SF99)	transmembrane signal receptor(PC00197)	Rattus norvegicus
RAT|RGD=71027|UniProtKB=P42264	Grik3	Glutamate receptor ionotropic, kainate 3;Grik3;PTN000438412;orthologs	GLUTAMATE RECEPTOR IONOTROPIC, KAINATE 3 (PTHR18966:SF174)	transmembrane signal receptor(PC00197)	Rattus norvegicus
RAT|RGD=620349|UniProtKB=P35355	COX2	Prostaglandin G_H synthase 2;Ptgs2;PTN000224654;orthologs	PROSTAGLANDIN G_H SYNTHASE 2 (PTHR11903:SF8)	oxygenase(PC00177)	Rattus norvegicus
RAT|RGD=621865|UniProtKB=P97924	Kalrn	Kalirin;Kalrn;PTN000518720;orthologs	KALIRIN (PTHR22826:SF49)	guanyl-nucleotide exchange factor(PC00113)	Rattus norvegicus
RAT|RGD=628803|UniProtKB=Q8VHX0	Cacng3	Voltage-dependent calcium channel gamma-3 subunit;Cacng3;PTN000251141;orthologs	VOLTAGE-DEPENDENT CALCIUM CHANNEL GAMMA-3 SUBUNIT (PTHR12107:SF5)	voltage-gated ion channel(PC00241)	Rattus norvegicus
RAT|RGD=2710|UniProtKB=P09606	Glul	Glutamine synthetase;Glul;PTN001462450;orthologs	GLUTAMINE SYNTHETASE (PTHR20852:SF45)	ligase(PC00142)	Rattus norvegicus
RAT|RGD=628805|UniProtKB=Q8VHW8	Cacng5	Voltage-dependent calcium channel gamma-5 subunit;Cacng5;PTN001383380;orthologs	VOLTAGE-DEPENDENT CALCIUM CHANNEL GAMMA-5 SUBUNIT (PTHR12107:SF4)	voltage-gated ion channel(PC00241)	Rattus norvegicus
RAT|RGD=2738|UniProtKB=Q00960	Grin2b	Glutamate receptor ionotropic, NMDA 2B;Grin2b;PTN000438233;orthologs	GLUTAMATE RECEPTOR IONOTROPIC, NMDA 2B (PTHR18966:SF382)	transmembrane signal receptor(PC00197)	Rattus norvegicus
RAT|RGD=3389|UniProtKB=P27791	Prkaca	cAMP-dependent protein kinase catalytic subunit alpha;Prkaca;PTN000682600;orthologs	CAMP-DEPENDENT PROTEIN KINASE CATALYTIC SUBUNIT ALPHA (PTHR24353:SF82)	non-receptor serine/threonine protein kinase(PC00167)	Rattus norvegicus
RAT|RGD=1563119|UniProtKB=A0A096MJY4	Mef2c	Myocyte-specific enhancer factor 2C;Mef2c;PTN002278508;orthologs	MYOCYTE-SPECIFIC ENHANCER FACTOR 2C (PTHR11945:SF145)	MADS box transcription factor(PC00250)	Rattus norvegicus
RAT|RGD=3803|UniProtKB=P21707	Syt1	Synaptotagmin-1;Syt1;PTN000001891;orthologs	SYNAPTOTAGMIN-1 (PTHR10024:SF239)	membrane trafficking regulatory protein(PC00151)	Rattus norvegicus
RAT|RGD=2290|UniProtKB=P30553	Cckbr	Gastrin_cholecystokinin type B receptor;Cckbr;PTN000663523;orthologs	GASTRIN_CHOLECYSTOKININ TYPE B RECEPTOR (PTHR24243:SF45)	G-protein coupled receptor(PC00021)	Rattus norvegicus
RAT|RGD=2369|UniProtKB=P20272	Cnr1	Cannabinoid receptor 1;Cnr1;PTN000508356;orthologs	CANNABINOID RECEPTOR 1 (PTHR22750:SF47)	G-protein coupled receptor(PC00021)	Rattus norvegicus
RAT|RGD=628807|UniProtKB=P62957	Cacng7	Voltage-dependent calcium channel gamma-7 subunit;Cacng7;PTN000251166;orthologs	VOLTAGE-DEPENDENT CALCIUM CHANNEL GAMMA-7 SUBUNIT (PTHR12107:SF12)	voltage-gated ion channel(PC00241)	Rattus norvegicus
RAT|RGD=2736|UniProtKB=P35439	Grin1	Glutamate receptor ionotropic, NMDA 1;Grin1;PTN000438059;orthologs	GLUTAMATE RECEPTOR IONOTROPIC, NMDA 1 (PTHR18966:SF377)	transmembrane signal receptor(PC00197)	Rattus norvegicus
RAT|RGD=2846|UniProtKB=P28564	Htr1b	5-hydroxytryptamine receptor 1B;Htr1b;PTN000664241;orthologs	5-HYDROXYTRYPTAMINE RECEPTOR 1B (PTHR24247:SF16)	G-protein coupled receptor(PC00021)	Rattus norvegicus
RAT|RGD=2037|UniProtKB=P13589	Adcyap1	Pituitary adenylate cyclase-activating polypeptide;Adcyap1;PTN001342200;orthologs	PITUITARY ADENYLATE CYCLASE-ACTIVATING POLYPEPTIDE (PTHR11213:SF1)	neuropeptide(PC00162)	Rattus norvegicus
RAT|RGD=619858|UniProtKB=P70579	Grm8	Metabotropic glutamate receptor 8;Grm8;PTN000624902;orthologs	METABOTROPIC GLUTAMATE RECEPTOR 8 (PTHR24060:SF26)	G-protein coupled receptor(PC00021)	Rattus norvegicus
RAT|RGD=735049|UniProtKB=F1MAB7	Dgki	Diacylglycerol kinase iota;Dgki;PTN000135302;orthologs	DIACYLGLYCEROL KINASE IOTA (PTHR11255:SF92)	kinase(PC00137)	Rattus norvegicus
RAT|RGD=3748|UniProtKB=P07092	Serpine2	Glia-derived nexin;Serpine2;PTN000156239;orthologs	GLIA-DERIVED NEXIN (PTHR11461:SF48)	protease inhibitor(PC00191)	Rattus norvegicus
RAT|RGD=2746|UniProtKB=P31424	Grm5	Metabotropic glutamate receptor 5;Grm5;PTN000625106;orthologs	METABOTROPIC GLUTAMATE RECEPTOR 5 (PTHR24060:SF30)	G-protein coupled receptor(PC00021)	Rattus norvegicus
RAT|RGD=2737|UniProtKB=Q00959	Grin2a	Glutamate receptor ionotropic, NMDA 2A;Grin2a;PTN000437944;orthologs	GLUTAMATE RECEPTOR IONOTROPIC, NMDA 2A (PTHR18966:SF407)	transmembrane signal receptor(PC00197)	Rattus norvegicus
RAT|RGD=3886|UniProtKB=Q05546	Tnr	Tenascin-R;Tnr;PTN000441328;orthologs	TENASCIN-R (PTHR19143:SF254)	intercellular signal molecule(PC00207)	Rattus norvegicus
RAT|RGD=621117|UniProtKB=Q62765	Nlgn1	Neuroligin-1;Nlgn1;PTN000168650;orthologs	NEUROLIGIN-1 (PTHR43903:SF2)	cell adhesion molecule(PC00069)	Rattus norvegicus
RAT|RGD=628804|UniProtKB=Q8VHW9	Cacng4	Voltage-dependent calcium channel gamma-4 subunit;Cacng4;PTN000251114;orthologs	VOLTAGE-DEPENDENT CALCIUM CHANNEL GAMMA-4 SUBUNIT (PTHR12107:SF7)	voltage-gated ion channel(PC00241)	Rattus norvegicus
RAT|RGD=3785|UniProtKB=P61765	Stxbp1	Syntaxin-binding protein 1;Stxbp1;PTN000187747;orthologs	SYNTAXIN-BINDING PROTEIN 1 (PTHR11679:SF35)	membrane trafficking regulatory protein(PC00151)	Rattus norvegicus
RAT|RGD=2739|UniProtKB=Q00961	Grin2c	Glutamate receptor ionotropic, NMDA 2C;Grin2c;PTN000438036;orthologs	GLUTAMATE RECEPTOR IONOTROPIC, NMDA 2C (PTHR18966:SF361)	transmembrane signal receptor(PC00197)	Rattus norvegicus
RAT|RGD=621119|UniProtKB=Q62889	Nlgn3	Neuroligin-3;Nlgn3;PTN000168556;orthologs	NEUROLIGIN-3 (PTHR43903:SF4)	cell adhesion molecule(PC00069)	Rattus norvegicus
RAT|RGD=628659|UniProtKB=Q63372	Nrxn1	Neurexin-1;Nrxn1;PTN001298465;orthologs	NEUREXIN-1 (PTHR15036:SF51)	cell adhesion molecule(PC00069)	Rattus norvegicus
GO biological process complete	#	#	expected	Fold Enrichment	+/-	raw P value	FDR
excitatory synapse assembly	20	15	2.91	5.15	+	2.04e-09	5.35e-08
RAT|RGD=621118|UniProtKB=Q62888	Nlgn2	Neuroligin-2;Nlgn2;PTN000168602;orthologs	NEUROLIGIN-2 (PTHR43903:SF3)	cell adhesion molecule(PC00069)	Rattus norvegicus
RAT|RGD=621153|UniProtKB=Q8R553	Clstn3	Calsyntenin-3;Clstn3;PTN000365070;orthologs	CALSYNTENIN-3 (PTHR14139:SF5)	membrane traffic protein(PC00150)	Rattus norvegicus
RAT|RGD=1560026|UniProtKB=Q45R42	Lrrc4	Leucine-rich repeat-containing protein 4;Lrrc4;PTN000689054;orthologs	LEUCINE-RICH REPEAT-CONTAINING PROTEIN 4 (PTHR24369:SF9)	cell adhesion molecule(PC00069)	Rattus norvegicus
RAT|RGD=1310506|UniProtKB=D4A062	Slitrk3	SLIT and NTRK-like family, member 3;Slitrk3;PTN000690461;orthologs	SLIT AND NTRK-LIKE PROTEIN 3 (PTHR45773:SF6)	transmembrane signal receptor(PC00197)	Rattus norvegicus
RAT|RGD=3214|UniProtKB=Q03351	Ntrk3	NT-3 growth factor receptor;Ntrk3;PTN000699884;orthologs	NT-3 GROWTH FACTOR RECEPTOR (PTHR24416:SF66)	transmembrane signal receptor(PC00197)	Rattus norvegicus
RAT|RGD=628894|UniProtKB=P47971	Nptx1	Neuronal pentraxin-1;Nptx1;PTN000444287;orthologs	NEURONAL PENTRAXIN-1 (PTHR19277:SF24)	scaffold/adaptor protein(PC00226)	Rattus norvegicus
RAT|RGD=1591795|UniProtKB=D4A3T5	C1ql3	Adiponectin j;C1ql3;PTN002368933;orthologs	COMPLEMENT C1Q-LIKE PROTEIN 3 (PTHR22923:SF96)	scaffold/adaptor protein(PC00226)	Rattus norvegicus
RAT|RGD=61995|UniProtKB=A0A8I6AU71	Pten	Phosphatase and tensin homolog;Pten;PTN000266963;orthologs	PHOSPHATIDYLINOSITOL 3,4,5-TRISPHOSPHATE 3-PHOSPHATASE AND DUAL-SPECIFICITY PROTEIN PHOSPHATASE PTEN (PTHR12305:SF81)	protein phosphatase(PC00195)	Rattus norvegicus
RAT|RGD=1305495|UniProtKB=A0A0G2K2Y9	Plxnb2	Plexin B2;Plxnb2;PTN000504877;orthologs	PLEXIN-B2 (PTHR22625:SF9)	transmembrane signal receptor(PC00197)	Rattus norvegicus
RAT|RGD=621117|UniProtKB=Q62765	Nlgn1	Neuroligin-1;Nlgn1;PTN000168650;orthologs	NEUROLIGIN-1 (PTHR43903:SF2)	cell adhesion molecule(PC00069)	Rattus norvegicus
RAT|RGD=620211|UniProtKB=Q63374	Nrxn2	Neurexin-2;Nrxn2;PTN000013682;orthologs	NEUREXIN-2 (PTHR15036:SF52)	cell adhesion molecule(PC00069)	Rattus norvegicus
RAT|RGD=68368|UniProtKB=Q63226	Grid2	Glutamate receptor ionotropic, delta-2;Grid2;PTN000438297;orthologs	GLUTAMATE RECEPTOR IONOTROPIC, DELTA-2 (PTHR18966:SF109)	transmembrane signal receptor(PC00197)	Rattus norvegicus
RAT|RGD=620212|UniProtKB=Q07310	Nrxn3	Neurexin-3;Nrxn3;PTN000013714;orthologs	NEUREXIN-3 (PTHR15036:SF57)	cell adhesion molecule(PC00069)	Rattus norvegicus
RAT|RGD=628659|UniProtKB=Q63372	Nrxn1	Neurexin-1;Nrxn1;PTN001298465;orthologs	NEUREXIN-1 (PTHR15036:SF51)	cell adhesion molecule(PC00069)	Rattus norvegicus
RAT|RGD=620296|UniProtKB=P97546	Nptn	Neuroplastin;Nptn;PTN000008515;orthologs	NEUROPLASTIN (PTHR10075:SF105)	scaffold/adaptor protein(PC00226)	Rattus norvegicus
GO biological process complete	#	#	expected	Fold Enrichment	+/-	raw P value	FDR
regulation of excitatory synapse assembly	20	12	2.91	4.12	+	3.58e-06	5.7e-05
RAT|RGD=1561090|UniProtKB=A0A8I6A6R5	Ptprd	Protein tyrosine phosphatase, receptor type, D;Ptprd;PTN002317836;orthologs	RECEPTOR-TYPE TYROSINE-PROTEIN PHOSPHATASE DELTA (PTHR19134:SF430)	protein phosphatase(PC00195)	Rattus norvegicus
RAT|RGD=1585921|UniProtKB=D4A6D8	LRRTM1	Leucine-rich repeat transmembrane neuronal protein 1;Lrrtm1;PTN000689427;orthologs	LEUCINE-RICH REPEAT TRANSMEMBRANE NEURONAL PROTEIN 1 (PTHR24373:SF290)	transmembrane signal receptor(PC00197)	Rattus norvegicus
RAT|RGD=621153|UniProtKB=Q8R553	Clstn3	Calsyntenin-3;Clstn3;PTN000365070;orthologs	CALSYNTENIN-3 (PTHR14139:SF5)	membrane traffic protein(PC00150)	Rattus norvegicus
RAT|RGD=3452|UniProtKB=Q64605	Ptprs	Receptor-type tyrosine-protein phosphatase S;Ptprs;PTN001451721;orthologs	RECEPTOR-TYPE TYROSINE-PROTEIN PHOSPHATASE S (PTHR19134:SF543)	protein phosphatase(PC00195)	Rattus norvegicus
RAT|RGD=1307121|UniProtKB=P0CC10	Lrrc4b	Leucine-rich repeat-containing protein 4B;Lrrc4b;PTN000689078;orthologs	LEUCINE-RICH REPEAT-CONTAINING PROTEIN 4B (PTHR24369:SF102)	cell adhesion molecule(PC00069)	Rattus norvegicus
RAT|RGD=1593785|UniProtKB=D4A7P2	Lrrtm2	Leucine-rich repeat transmembrane neuronal protein 2;Lrrtm2;PTN000688113;orthologs	LEUCINE-RICH REPEAT TRANSMEMBRANE NEURONAL PROTEIN 2 (PTHR45712:SF19)		Rattus norvegicus
RAT|RGD=1562717|UniProtKB=A0A8I6AGS4	Abi3bp	ABI family member 3-binding protein;Abi3bp;PTN001143154;orthologs	TARGET OF NESH-SH3 (PTHR23197:SF10)		Rattus norvegicus
RAT|RGD=69079|UniProtKB=M0R9D3	Wnt7a	Protein Wnt;Wnt7a;PTN000246732;orthologs	PROTEIN WNT-7A (PTHR12027:SF78)	intercellular signal molecule(PC00207)	Rattus norvegicus
RAT|RGD=1563360|UniProtKB=G3V9S3	Ptpn13	Tyrosine-protein phosphatase non-receptor type 13;Ptpn13;PTN001057197;orthologs	TYROSINE-PROTEIN PHOSPHATASE NON-RECEPTOR TYPE 13 (PTHR46900:SF1)	protein phosphatase(PC00195)	Rattus norvegicus
RAT|RGD=1304707|UniProtKB=P0C7J6	Lrfn1	Leucine-rich repeat and fibronectin type III domain-containing protein 1;Lrfn1;PTN000690352;orthologs	LEUCINE-RICH REPEAT AND FIBRONECTIN TYPE III DOMAIN-CONTAINING PROTEIN 1 (PTHR45842:SF7)	immunoglobulin superfamily cell adhesion molecule(PC00125)	Rattus norvegicus
RAT|RGD=68368|UniProtKB=Q63226	Grid2	Glutamate receptor ionotropic, delta-2;Grid2;PTN000438297;orthologs	GLUTAMATE RECEPTOR IONOTROPIC, DELTA-2 (PTHR18966:SF109)	transmembrane signal receptor(PC00197)	Rattus norvegicus
RAT|RGD=628659|UniProtKB=Q63372	Nrxn1	Neurexin-1;Nrxn1;PTN001298465;orthologs	NEUREXIN-1 (PTHR15036:SF51)	cell adhesion molecule(PC00069)	Rattus norvegicus
GO biological process complete	#	#	expected	Fold Enrichment	+/-	raw P value	FDR
positive regulation of excitatory postsynaptic potential	41	18	5.97	3.01	+	5.75e-06	8.78e-05
RAT|RGD=621118|UniProtKB=Q62888	Nlgn2	Neuroligin-2;Nlgn2;PTN000168602;orthologs	NEUROLIGIN-2 (PTHR43903:SF3)	cell adhesion molecule(PC00069)	Rattus norvegicus
RAT|RGD=3392|UniProtKB=P81377	Prkar1b	cAMP-dependent protein kinase type I-beta regulatory subunit;Prkar1b;PTN000180728;orthologs	CAMP-DEPENDENT PROTEIN KINASE TYPE I-BETA REGULATORY SUBUNIT (PTHR11635:SF126)	kinase modulator(PC00140)	Rattus norvegicus
RAT|RGD=1308758|UniProtKB=Q5U2P2	Igsf11	Immunoglobulin superfamily member 11;Igsf11;PTN000260404;orthologs	IMMUNOGLOBULIN SUPERFAMILY MEMBER 11 (PTHR44699:SF1)	immunoglobulin(PC00123)	Rattus norvegicus
RAT|RGD=2738|UniProtKB=Q00960	Grin2b	Glutamate receptor ionotropic, NMDA 2B;Grin2b;PTN000438233;orthologs	GLUTAMATE RECEPTOR IONOTROPIC, NMDA 2B (PTHR18966:SF382)	transmembrane signal receptor(PC00197)	Rattus norvegicus
RAT|RGD=70982|UniProtKB=P18266	Gsk3b	Glycogen synthase kinase-3 beta;Gsk3b;PTN000624342;orthologs	GLYCOGEN SYNTHASE KINASE-3 BETA (PTHR24057:SF8)	non-receptor serine/threonine protein kinase(PC00167)	Rattus norvegicus
RAT|RGD=69079|UniProtKB=M0R9D3	Wnt7a	Protein Wnt;Wnt7a;PTN000246732;orthologs	PROTEIN WNT-7A (PTHR12027:SF78)	intercellular signal molecule(PC00207)	Rattus norvegicus
RAT|RGD=2736|UniProtKB=P35439	Grin1	Glutamate receptor ionotropic, NMDA 1;Grin1;PTN000438059;orthologs	GLUTAMATE RECEPTOR IONOTROPIC, NMDA 1 (PTHR18966:SF377)	transmembrane signal receptor(PC00197)	Rattus norvegicus
RAT|RGD=61995|UniProtKB=A0A8I6AU71	Pten	Phosphatase and tensin homolog;Pten;PTN000266963;orthologs	PHOSPHATIDYLINOSITOL 3,4,5-TRISPHOSPHATE 3-PHOSPHATASE AND DUAL-SPECIFICITY PROTEIN PHOSPHATASE PTEN (PTHR12305:SF81)	protein phosphatase(PC00195)	Rattus norvegicus
RAT|RGD=2348|UniProtKB=Q05941	Chrna7	Neuronal acetylcholine receptor subunit alpha-7;Chrna7;PTN000435452;orthologs	CHRNA7-FAM7A FUSION PROTEIN-RELATED (PTHR18945:SF907)	ligand-gated ion channel(PC00141)	Rattus norvegicus
RAT|RGD=2248|UniProtKB=P54287	Cacnb3	Voltage-dependent L-type calcium channel subunit beta-3;Cacnb3;PTN000214476;orthologs	VOLTAGE-DEPENDENT L-TYPE CALCIUM CHANNEL SUBUNIT BETA-3 (PTHR11824:SF8)	voltage-gated ion channel(PC00241)	Rattus norvegicus
RAT|RGD=2139|UniProtKB=P08592	App	Amyloid-beta precursor protein;App;PTN000559917;orthologs	AMYLOID-BETA PRECURSOR PROTEIN (PTHR23103:SF7)	protease inhibitor(PC00191)	Rattus norvegicus
RAT|RGD=2737|UniProtKB=Q00959	Grin2a	Glutamate receptor ionotropic, NMDA 2A;Grin2a;PTN000437944;orthologs	GLUTAMATE RECEPTOR IONOTROPIC, NMDA 2A (PTHR18966:SF407)	transmembrane signal receptor(PC00197)	Rattus norvegicus
RAT|RGD=1566269|UniProtKB=D4AAD6	Neto1	Neuropilin and tolloid-like 1;Neto1;PTN000014361;orthologs	NEUROPILIN AND TOLLOID-LIKE PROTEIN 1 (PTHR24251:SF27)	serine protease(PC00203)	Rattus norvegicus
RAT|RGD=621117|UniProtKB=Q62765	Nlgn1	Neuroligin-1;Nlgn1;PTN000168650;orthologs	NEUROLIGIN-1 (PTHR43903:SF2)	cell adhesion molecule(PC00069)	Rattus norvegicus
RAT|RGD=3567|UniProtKB=P49799	Rgs4	Regulator of G-protein signaling 4;Rgs4;PTN000090792;orthologs	REGULATOR OF G-PROTEIN SIGNALING 4 (PTHR10845:SF184)	GTPase-activating protein(PC00257)	Rattus norvegicus
RAT|RGD=2739|UniProtKB=Q00961	Grin2c	Glutamate receptor ionotropic, NMDA 2C;Grin2c;PTN000438036;orthologs	GLUTAMATE RECEPTOR IONOTROPIC, NMDA 2C (PTHR18966:SF361)	transmembrane signal receptor(PC00197)	Rattus norvegicus
RAT|RGD=621119|UniProtKB=Q62889	Nlgn3	Neuroligin-3;Nlgn3;PTN000168556;orthologs	NEUROLIGIN-3 (PTHR43903:SF4)	cell adhesion molecule(PC00069)	Rattus norvegicus
RAT|RGD=628659|UniProtKB=Q63372	Nrxn1	Neurexin-1;Nrxn1;PTN001298465;orthologs	NEUREXIN-1 (PTHR15036:SF51)	cell adhesion molecule(PC00069)	Rattus norvegicus
GO biological process complete	#	#	expected	Fold Enrichment	+/-	raw P value	FDR
modulation of excitatory postsynaptic potential	60	24	8.74	2.75	+	1.31e-06	2.28e-05
RAT|RGD=621118|UniProtKB=Q62888	Nlgn2	Neuroligin-2;Nlgn2;PTN000168602;orthologs	NEUROLIGIN-2 (PTHR43903:SF3)	cell adhesion molecule(PC00069)	Rattus norvegicus
RAT|RGD=3392|UniProtKB=P81377	Prkar1b	cAMP-dependent protein kinase type I-beta regulatory subunit;Prkar1b;PTN000180728;orthologs	CAMP-DEPENDENT PROTEIN KINASE TYPE I-BETA REGULATORY SUBUNIT (PTHR11635:SF126)	kinase modulator(PC00140)	Rattus norvegicus
RAT|RGD=1309825|UniProtKB=A0A8I6ANX6	Dmpk	DM1 protein kinase;Dmpk;PTN000683398;orthologs	MYOTONIN-PROTEIN KINASE (PTHR24356:SF430)	non-receptor serine/threonine protein kinase(PC00167)	Rattus norvegicus
RAT|RGD=1308758|UniProtKB=Q5U2P2	Igsf11	Immunoglobulin superfamily member 11;Igsf11;PTN000260404;orthologs	IMMUNOGLOBULIN SUPERFAMILY MEMBER 11 (PTHR44699:SF1)	immunoglobulin(PC00123)	Rattus norvegicus
RAT|RGD=620194|UniProtKB=P48768	Slc8a2	Sodium_calcium exchanger 2;Slc8a2;PTN000222646;orthologs	SODIUM_CALCIUM EXCHANGER 2 (PTHR11878:SF8)	secondary carrier transporter(PC00258)	Rattus norvegicus
RAT|RGD=2738|UniProtKB=Q00960	Grin2b	Glutamate receptor ionotropic, NMDA 2B;Grin2b;PTN000438233;orthologs	GLUTAMATE RECEPTOR IONOTROPIC, NMDA 2B (PTHR18966:SF382)	transmembrane signal receptor(PC00197)	Rattus norvegicus
RAT|RGD=69406|UniProtKB=Q9JKS6	Pclo	Protein piccolo;Pclo;PTN000364359;orthologs	PROTEIN PICCOLO (PTHR14113:SF6)		Rattus norvegicus
RAT|RGD=70982|UniProtKB=P18266	Gsk3b	Glycogen synthase kinase-3 beta;Gsk3b;PTN000624342;orthologs	GLYCOGEN SYNTHASE KINASE-3 BETA (PTHR24057:SF8)	non-receptor serine/threonine protein kinase(PC00167)	Rattus norvegicus
RAT|RGD=69079|UniProtKB=M0R9D3	Wnt7a	Protein Wnt;Wnt7a;PTN000246732;orthologs	PROTEIN WNT-7A (PTHR12027:SF78)	intercellular signal molecule(PC00207)	Rattus norvegicus
RAT|RGD=2736|UniProtKB=P35439	Grin1	Glutamate receptor ionotropic, NMDA 1;Grin1;PTN000438059;orthologs	GLUTAMATE RECEPTOR IONOTROPIC, NMDA 1 (PTHR18966:SF377)	transmembrane signal receptor(PC00197)	Rattus norvegicus
RAT|RGD=61995|UniProtKB=A0A8I6AU71	Pten	Phosphatase and tensin homolog;Pten;PTN000266963;orthologs	PHOSPHATIDYLINOSITOL 3,4,5-TRISPHOSPHATE 3-PHOSPHATASE AND DUAL-SPECIFICITY PROTEIN PHOSPHATASE PTEN (PTHR12305:SF81)	protein phosphatase(PC00195)	Rattus norvegicus
RAT|RGD=2348|UniProtKB=Q05941	Chrna7	Neuronal acetylcholine receptor subunit alpha-7;Chrna7;PTN000435452;orthologs	CHRNA7-FAM7A FUSION PROTEIN-RELATED (PTHR18945:SF907)	ligand-gated ion channel(PC00141)	Rattus norvegicus
RAT|RGD=2248|UniProtKB=P54287	Cacnb3	Voltage-dependent L-type calcium channel subunit beta-3;Cacnb3;PTN000214476;orthologs	VOLTAGE-DEPENDENT L-TYPE CALCIUM CHANNEL SUBUNIT BETA-3 (PTHR11824:SF8)	voltage-gated ion channel(PC00241)	Rattus norvegicus
RAT|RGD=2139|UniProtKB=P08592	App	Amyloid-beta precursor protein;App;PTN000559917;orthologs	AMYLOID-BETA PRECURSOR PROTEIN (PTHR23103:SF7)	protease inhibitor(PC00191)	Rattus norvegicus
RAT|RGD=1596132|UniProtKB=A0A8I6G802	Tmem25	Transmembrane protein 25;Tmem25;PTN001382019;orthologs	TRANSMEMBRANE PROTEIN 25 (PTHR47224:SF1)		Rattus norvegicus
RAT|RGD=2737|UniProtKB=Q00959	Grin2a	Glutamate receptor ionotropic, NMDA 2A;Grin2a;PTN000437944;orthologs	GLUTAMATE RECEPTOR IONOTROPIC, NMDA 2A (PTHR18966:SF407)	transmembrane signal receptor(PC00197)	Rattus norvegicus
RAT|RGD=1311530|UniProtKB=A0A8I6ALT4	Tmem108	Transmembrane protein 108;Tmem108;PTN002010470;orthologs	TRANSMEMBRANE PROTEIN 108 (PTHR28673:SF1)		Rattus norvegicus
RAT|RGD=1566269|UniProtKB=D4AAD6	Neto1	Neuropilin and tolloid-like 1;Neto1;PTN000014361;orthologs	NEUROPILIN AND TOLLOID-LIKE PROTEIN 1 (PTHR24251:SF27)	serine protease(PC00203)	Rattus norvegicus
RAT|RGD=621117|UniProtKB=Q62765	Nlgn1	Neuroligin-1;Nlgn1;PTN000168650;orthologs	NEUROLIGIN-1 (PTHR43903:SF2)	cell adhesion molecule(PC00069)	Rattus norvegicus
RAT|RGD=3567|UniProtKB=P49799	Rgs4	Regulator of G-protein signaling 4;Rgs4;PTN000090792;orthologs	REGULATOR OF G-PROTEIN SIGNALING 4 (PTHR10845:SF184)	GTPase-activating protein(PC00257)	Rattus norvegicus
RAT|RGD=2739|UniProtKB=Q00961	Grin2c	Glutamate receptor ionotropic, NMDA 2C;Grin2c;PTN000438036;orthologs	GLUTAMATE RECEPTOR IONOTROPIC, NMDA 2C (PTHR18966:SF361)	transmembrane signal receptor(PC00197)	Rattus norvegicus
RAT|RGD=621119|UniProtKB=Q62889	Nlgn3	Neuroligin-3;Nlgn3;PTN000168556;orthologs	NEUROLIGIN-3 (PTHR43903:SF4)	cell adhesion molecule(PC00069)	Rattus norvegicus
RAT|RGD=628659|UniProtKB=Q63372	Nrxn1	Neurexin-1;Nrxn1;PTN001298465;orthologs	NEUREXIN-1 (PTHR15036:SF51)	cell adhesion molecule(PC00069)	Rattus norvegicus
RAT|RGD=620760|UniProtKB=Q9R012	Plk2	Serine_threonine-protein kinase PLK2;Plk2;PTN000679963;orthologs	SERINE_THREONINE-PROTEIN KINASE PLK2 (PTHR24345:SF44)	non-receptor serine/threonine protein kinase(PC00167)	Rattus norvegicus
GO biological process complete	#	#	expected	Fold Enrichment	+/-	raw P value	FDR
excitatory postsynaptic potential	71	25	10.34	2.42	+	1.18e-05	0.000167
RAT|RGD=2353|UniProtKB=P09660	Ache	Acetylcholine receptor subunit epsilon;Chrne;PTN000435964;orthologs	ACETYLCHOLINE RECEPTOR SUBUNIT EPSILON (PTHR18945:SF59)	ligand-gated ion channel(PC00141)	Rattus norvegicus
RAT|RGD=1309727|UniProtKB=G3V9M2	Mapk8ip2	C-Jun-amino-terminal kinase-interacting protein 2;Mapk8ip2;PTN000132605;orthologs	C-JUN-AMINO-TERMINAL KINASE-INTERACTING PROTEIN 2 (PTHR47437:SF2)		Rattus norvegicus
RAT|RGD=2706|UniProtKB=P20781	Glrb	Glycine receptor subunit beta;Glrb;PTN000435746;orthologs	GLYCINE RECEPTOR SUBUNIT BETA (PTHR18945:SF29)	ligand-gated ion channel(PC00141)	Rattus norvegicus
RAT|RGD=1306487|UniProtKB=P69735	Rab3gap1	Rab3 GTPase-activating protein catalytic subunit;Rab3gap1;PTN000484272;orthologs	RAB3 GTPASE-ACTIVATING PROTEIN CATALYTIC SUBUNIT (PTHR21422:SF9)	GTPase-activating protein(PC00257)	Rattus norvegicus
RAT|RGD=2346|UniProtKB=P09483	Chrna4	Neuronal acetylcholine receptor subunit alpha-4;Chrna4;PTN000436119;orthologs	NEURONAL ACETYLCHOLINE RECEPTOR SUBUNIT ALPHA-4 (PTHR18945:SF401)	ligand-gated ion channel(PC00141)	Rattus norvegicus
RAT|RGD=61862|UniProtKB=P19491	Gria2	Glutamate receptor 2;Gria2;PTN000438099;orthologs	GLUTAMATE RECEPTOR 2 (PTHR18966:SF99)	transmembrane signal receptor(PC00197)	Rattus norvegicus
RAT|RGD=2738|UniProtKB=Q00960	Grin2b	Glutamate receptor ionotropic, NMDA 2B;Grin2b;PTN000438233;orthologs	GLUTAMATE RECEPTOR IONOTROPIC, NMDA 2B (PTHR18966:SF382)	transmembrane signal receptor(PC00197)	Rattus norvegicus
RAT|RGD=61899|UniProtKB=O54698	Slc29a1	Equilibrative nucleoside transporter 1;Slc29a1;PTN000035769;orthologs	EQUILIBRATIVE NUCLEOSIDE TRANSPORTER 1 (PTHR10332:SF9)	transporter(PC00227)	Rattus norvegicus
RAT|RGD=1563119|UniProtKB=A0A096MJY4	Mef2c	Myocyte-specific enhancer factor 2C;Mef2c;PTN002278508;orthologs	MYOCYTE-SPECIFIC ENHANCER FACTOR 2C (PTHR11945:SF145)	MADS box transcription factor(PC00250)	Rattus norvegicus
RAT|RGD=628866|UniProtKB=Q8CJH6	Npas4	Neuronal PAS domain-containing protein 4;Npas4;PTN000548970;orthologs	NEURONAL PAS DOMAIN-CONTAINING PROTEIN 4 (PTHR23043:SF24)	basic helix-loop-helix transcription factor(PC00055)	Rattus norvegicus
RAT|RGD=2347|UniProtKB=P20420	Chrna5	Neuronal acetylcholine receptor subunit alpha-5;Chrna5;PTN000436171;orthologs	NEURONAL ACETYLCHOLINE RECEPTOR SUBUNIT ALPHA-5 (PTHR18945:SF76)	ligand-gated ion channel(PC00141)	Rattus norvegicus
RAT|RGD=2736|UniProtKB=P35439	Grin1	Glutamate receptor ionotropic, NMDA 1;Grin1;PTN000438059;orthologs	GLUTAMATE RECEPTOR IONOTROPIC, NMDA 1 (PTHR18966:SF377)	transmembrane signal receptor(PC00197)	Rattus norvegicus
RAT|RGD=1563596|UniProtKB=A0A8I6ALB1	Ckap5	Cytoskeleton-associated protein 5;Ckap5;PTN002289696;orthologs	CYTOSKELETON-ASSOCIATED PROTEIN 5 (PTHR12609:SF0)	non-motor microtubule binding protein(PC00166)	Rattus norvegicus
RAT|RGD=735049|UniProtKB=F1MAB7	Dgki	Diacylglycerol kinase iota;Dgki;PTN000135302;orthologs	DIACYLGLYCEROL KINASE IOTA (PTHR11255:SF92)	kinase(PC00137)	Rattus norvegicus
RAT|RGD=2348|UniProtKB=Q05941	Chrna7	Neuronal acetylcholine receptor subunit alpha-7;Chrna7;PTN000435452;orthologs	CHRNA7-FAM7A FUSION PROTEIN-RELATED (PTHR18945:SF907)	ligand-gated ion channel(PC00141)	Rattus norvegicus
RAT|RGD=2350|UniProtKB=P12390	Chrnb2	Neuronal acetylcholine receptor subunit beta-2;Chrnb2;PTN000436058;orthologs	NEURONAL ACETYLCHOLINE RECEPTOR SUBUNIT BETA-2 (PTHR18945:SF901)	ligand-gated ion channel(PC00141)	Rattus norvegicus
RAT|RGD=2737|UniProtKB=Q00959	Grin2a	Glutamate receptor ionotropic, NMDA 2A;Grin2a;PTN000437944;orthologs	GLUTAMATE RECEPTOR IONOTROPIC, NMDA 2A (PTHR18966:SF407)	transmembrane signal receptor(PC00197)	Rattus norvegicus
RAT|RGD=620101|UniProtKB=Q62634	Slc17a7	Vesicular glutamate transporter 1;Slc17a7;PTN000184321;orthologs	VESICULAR GLUTAMATE TRANSPORTER 1 (PTHR11662:SF29)	secondary carrier transporter(PC00258)	Rattus norvegicus
RAT|RGD=3729|UniProtKB=P37377	Snca	Alpha-synuclein;Snca;PTN000352416;orthologs	ALPHA-SYNUCLEIN (PTHR13820:SF5)	membrane trafficking regulatory protein(PC00151)	Rattus norvegicus
RAT|RGD=2739|UniProtKB=Q00961	Grin2c	Glutamate receptor ionotropic, NMDA 2C;Grin2c;PTN000438036;orthologs	GLUTAMATE RECEPTOR IONOTROPIC, NMDA 2C (PTHR18966:SF361)	transmembrane signal receptor(PC00197)	Rattus norvegicus
RAT|RGD=62033|UniProtKB=Q9WVA9	Npff	Pro-FMRFamide-related neuropeptide FF;Npff;PTN001430874;orthologs	PRO-FMRFAMIDE-RELATED NEUROPEPTIDE FF (PTHR15044:SF0)		Rattus norvegicus
RAT|RGD=3382|UniProtKB=P63329	Ppp3ca	Protein phosphatase 3 catalytic subunit alpha;Ppp3ca;PTN000185278;orthologs	PROTEIN PHOSPHATASE 3 CATALYTIC SUBUNIT ALPHA (PTHR45673:SF5)	protein phosphatase(PC00195)	Rattus norvegicus
RAT|RGD=68368|UniProtKB=Q63226	Grid2	Glutamate receptor ionotropic, delta-2;Grid2;PTN000438297;orthologs	GLUTAMATE RECEPTOR IONOTROPIC, DELTA-2 (PTHR18966:SF109)	transmembrane signal receptor(PC00197)	Rattus norvegicus
RAT|RGD=621119|UniProtKB=Q62889	Nlgn3	Neuroligin-3;Nlgn3;PTN000168556;orthologs	NEUROLIGIN-3 (PTHR43903:SF4)	cell adhesion molecule(PC00069)	Rattus norvegicus
RAT|RGD=632280|UniProtKB=O35867	Ppp1r9a	Neurabin-1;Ppp1r9a;PTN000414495;orthologs	NEURABIN-1 (PTHR16154:SF22)		Rattus norvegicus

## Sheet: GABAergic
GO biological process complete	#	#	expected	Fold Enrichment	+/-	raw P value	FDR			Gene
positive regulation of synaptic transmission, GABAergic	20	9	2.91	3.09	+	0.00106	0.00919			Adrb1
RAT|RGD=621118|UniProtKB=Q62888	Nlgn2	Neuroligin-2;Nlgn2;PTN000168602;orthologs	NEUROLIGIN-2 (PTHR43903:SF3)	cell adhesion molecule(PC00069)	Rattus norvegicus					Aldh5a1
RAT|RGD=3811|UniProtKB=P14600	Spr	Substance-P receptor;Tacr1;PTN000662777;orthologs	SUBSTANCE-P RECEPTOR (PTHR46925:SF4)	G-protein coupled receptor(PC00021)	Rattus norvegicus					Baiap3
RAT|RGD=2290|UniProtKB=P30553	Cckbr	Gastrin_cholecystokinin type B receptor;Cckbr;PTN000663523;orthologs	GASTRIN_CHOLECYSTOKININ TYPE B RECEPTOR (PTHR24243:SF45)	G-protein coupled receptor(PC00021)	Rattus norvegicus					Cckbr
RAT|RGD=68327|UniProtKB=P54256	Hap1	Huntingtin-associated protein 1;Hap1;PTN000405671;orthologs	HUNTINGTIN-ASSOCIATED PROTEIN 1 (PTHR15751:SF14)	membrane traffic protein(PC00150)	Rattus norvegicus					Chrna4
RAT|RGD=628710|UniProtKB=Q6Q760	Nalcn	Sodium leak channel NALCN;Nalcn;PTN000004251;orthologs	SODIUM LEAK CHANNEL NALCN (PTHR46141:SF1)	ion channel(PC00133)	Rattus norvegicus					Clcn3
RAT|RGD=3807|UniProtKB=P06767	Tac1	Protachykinin-1;Tac1;PTN000134181;orthologs	PROTACHYKININ-1 (PTHR11250:SF3)		Rattus norvegicus					Clstn2
RAT|RGD=61925|UniProtKB=P09216	Prkce	Protein kinase C epsilon type;Prkce;PTN000684294;orthologs	PROTEIN KINASE C EPSILON TYPE (PTHR24356:SF159)	non-receptor serine/threonine protein kinase(PC00167)	Rattus norvegicus					Clstn3
RAT|RGD=621117|UniProtKB=Q62765	Nlgn1	Neuroligin-1;Nlgn1;PTN000168650;orthologs	NEUROLIGIN-1 (PTHR43903:SF2)	cell adhesion molecule(PC00069)	Rattus norvegicus					Cnr1
RAT|RGD=628659|UniProtKB=Q63372	Nrxn1	Neurexin-1;Nrxn1;PTN001298465;orthologs	NEUREXIN-1 (PTHR15036:SF51)	cell adhesion molecule(PC00069)	Rattus norvegicus					Cx3cl1
										Dbi
										Dnm1
										Ezh2
GO biological process complete	#	#	expected	Fold Enrichment	+/-	raw P value	FDR			Gabbr1
regulation of synaptic transmission, GABAergic	44	21	6.41	3.28	+	1.69e-07	3.41e-06			Gabbr2
RAT|RGD=621118|UniProtKB=Q62888	Nlgn2	Neuroligin-2;Nlgn2;PTN000168602;orthologs	NEUROLIGIN-2 (PTHR43903:SF3)	cell adhesion molecule(PC00069)	Rattus norvegicus					Gabra1
RAT|RGD=3811|UniProtKB=P14600	Spr	Substance-P receptor;Tacr1;PTN000662777;orthologs	SUBSTANCE-P RECEPTOR (PTHR46925:SF4)	G-protein coupled receptor(PC00021)	Rattus norvegicus					Gabra1
RAT|RGD=3168|UniProtKB=P97526	Nf1	Neurofibromin;Nf1;PTN000022898;orthologs	NEUROFIBROMIN (PTHR10194:SF142)	GTPase-activating protein(PC00257)	Rattus norvegicus					Gabra3
RAT|RGD=1559864|UniProtKB=A0A8I5ZKM4	Phf24	PHD finger protein 24;Phf24;PTN008312774;orthologs	PHD FINGER PROTEIN 24 (PTHR46453:SF4)		Rattus norvegicus					Gabra4
RAT|RGD=2490|UniProtKB=P11030	Dbi	Acyl-CoA-binding protein;Dbi;PTN000593147;orthologs	ACYL-COA-BINDING PROTEIN (PTHR23310:SF54)	transfer/carrier protein(PC00219)	Rattus norvegicus					Gabrb2
RAT|RGD=10059729|UniProtKB=F1LVS1	Baiap3	BAI1-associated protein 3;Baiap3;PTN000385310;orthologs	BAI1-ASSOCIATED PROTEIN 3 (PTHR45999:SF1)		Rattus norvegicus					Gabrb3
RAT|RGD=2981|UniProtKB=P08644	Kras	GTPase KRas;Kras;PTN000632424;orthologs	GTPASE KRAS (PTHR24070:SF388)	small GTPase(PC00208)	Rattus norvegicus					Gabrg2
RAT|RGD=628866|UniProtKB=Q8CJH6	Npas4	Neuronal PAS domain-containing protein 4;Npas4;PTN000548970;orthologs	NEURONAL PAS DOMAIN-CONTAINING PROTEIN 4 (PTHR23043:SF24)	basic helix-loop-helix transcription factor(PC00055)	Rattus norvegicus					Grm4
RAT|RGD=2290|UniProtKB=P30553	Cckbr	Gastrin_cholecystokinin type B receptor;Cckbr;PTN000663523;orthologs	GASTRIN_CHOLECYSTOKININ TYPE B RECEPTOR (PTHR24243:SF45)	G-protein coupled receptor(PC00021)	Rattus norvegicus					Hap1
RAT|RGD=2369|UniProtKB=P20272	Cnr1	Cannabinoid receptor 1;Cnr1;PTN000508356;orthologs	CANNABINOID RECEPTOR 1 (PTHR22750:SF47)	G-protein coupled receptor(PC00021)	Rattus norvegicus					Hap1
RAT|RGD=2846|UniProtKB=P28564	Htr1b	5-hydroxytryptamine receptor 1B;Htr1b;PTN000664241;orthologs	5-HYDROXYTRYPTAMINE RECEPTOR 1B (PTHR24247:SF16)	G-protein coupled receptor(PC00021)	Rattus norvegicus					Hapln4
RAT|RGD=1305941|UniProtKB=F1M324	Plcl2	Phosphoinositide phospholipase C;Plcl2;PTN000037303;orthologs	INACTIVE PHOSPHOLIPASE C-LIKE PROTEIN 2 (PTHR10336:SF84)	phospholipase(PC00186)	Rattus norvegicus					Htr1b
RAT|RGD=61995|UniProtKB=A0A8I6AU71	Pten	Phosphatase and tensin homolog;Pten;PTN000266963;orthologs	PHOSPHATIDYLINOSITOL 3,4,5-TRISPHOSPHATE 3-PHOSPHATASE AND DUAL-SPECIFICITY PROTEIN PHOSPHATASE PTEN (PTHR12305:SF81)	protein phosphatase(PC00195)	Rattus norvegicus					Insyn1
RAT|RGD=68327|UniProtKB=P54256	Hap1	Huntingtin-associated protein 1;Hap1;PTN000405671;orthologs	HUNTINGTIN-ASSOCIATED PROTEIN 1 (PTHR15751:SF14)	membrane traffic protein(PC00150)	Rattus norvegicus					Kras
RAT|RGD=708420|UniProtKB=Q62688	Plcl1	Inactive phospholipase C-like protein 1;Plcl1;PTN000037282;orthologs	INACTIVE PHOSPHOLIPASE C-LIKE PROTEIN 1 (PTHR10336:SF102)	phospholipase(PC00186)	Rattus norvegicus					Lgi2
RAT|RGD=628710|UniProtKB=Q6Q760	Nalcn	Sodium leak channel NALCN;Nalcn;PTN000004251;orthologs	SODIUM LEAK CHANNEL NALCN (PTHR46141:SF1)	ion channel(PC00133)	Rattus norvegicus					Nalcn
RAT|RGD=3807|UniProtKB=P06767	Tac1	Protachykinin-1;Tac1;PTN000134181;orthologs	PROTACHYKININ-1 (PTHR11250:SF3)		Rattus norvegicus					Nf1
RAT|RGD=61925|UniProtKB=P09216	Prkce	Protein kinase C epsilon type;Prkce;PTN000684294;orthologs	PROTEIN KINASE C EPSILON TYPE (PTHR24356:SF159)	non-receptor serine/threonine protein kinase(PC00167)	Rattus norvegicus					Nlgn1
RAT|RGD=621117|UniProtKB=Q62765	Nlgn1	Neuroligin-1;Nlgn1;PTN000168650;orthologs	NEUROLIGIN-1 (PTHR43903:SF2)	cell adhesion molecule(PC00069)	Rattus norvegicus					Nlgn2
RAT|RGD=3785|UniProtKB=P61765	Stxbp1	Syntaxin-binding protein 1;Stxbp1;PTN000187747;orthologs	SYNTAXIN-BINDING PROTEIN 1 (PTHR11679:SF35)	membrane trafficking regulatory protein(PC00151)	Rattus norvegicus					Nlgn3
RAT|RGD=628659|UniProtKB=Q63372	Nrxn1	Neurexin-1;Nrxn1;PTN001298465;orthologs	NEUREXIN-1 (PTHR15036:SF51)	cell adhesion molecule(PC00069)	Rattus norvegicus					Npas4
										Nrxn1
										Pak1
										Phf24
GO biological process complete	#	#	expected	Fold Enrichment	+/-	raw P value	FDR			Plcl1
synaptic transmission, GABAergic	32	20	4.66	4.29	+	6.69e-10	1.85e-08			Plcl2
RAT|RGD=621118|UniProtKB=Q62888	Nlgn2	Neuroligin-2;Nlgn2;PTN000168602;orthologs	NEUROLIGIN-2 (PTHR43903:SF3)	cell adhesion molecule(PC00069)	Rattus norvegicus					Plxnb1
RAT|RGD=2745|UniProtKB=P31423	Grm4	Metabotropic glutamate receptor 4;Grm4;PTN000624978;orthologs	METABOTROPIC GLUTAMATE RECEPTOR 4 (PTHR24060:SF23)	G-protein coupled receptor(PC00021)	Rattus norvegicus					Prkce
RAT|RGD=61855|UniProtKB=P62813	Gabra1	Gamma-aminobutyric acid receptor subunit alpha-1;Gabra1;PTN000436502;orthologs	GAMMA-AMINOBUTYRIC ACID RECEPTOR SUBUNIT ALPHA-1 (PTHR18945:SF514)	ligand-gated ion channel(PC00141)	Rattus norvegicus					Pten
RAT|RGD=621153|UniProtKB=Q8R553	Clstn3	Calsyntenin-3;Clstn3;PTN000365070;orthologs	CALSYNTENIN-3 (PTHR14139:SF5)	membrane traffic protein(PC00150)	Rattus norvegicus					Slitrk3
RAT|RGD=3168|UniProtKB=P97526	Nf1	Neurofibromin;Nf1;PTN000022898;orthologs	NEUROFIBROMIN (PTHR10194:SF142)	GTPase-activating protein(PC00257)	Rattus norvegicus					Spr
RAT|RGD=621537|UniProtKB=Q9Z0U4	Gabbr1	Gamma-aminobutyric acid type B receptor subunit 1;Gabbr1;PTN000055034;orthologs	GAMMA-AMINOBUTYRIC ACID TYPE B RECEPTOR SUBUNIT 1 (PTHR10519:SF76)	G-protein coupled receptor(PC00021)	Rattus norvegicus					Stxbp1
RAT|RGD=1310506|UniProtKB=D4A062	Slitrk3	SLIT and NTRK-like family, member 3;Slitrk3;PTN000690461;orthologs	SLIT AND NTRK-LIKE PROTEIN 3 (PTHR45773:SF6)	transmembrane signal receptor(PC00197)	Rattus norvegicus					Tac1
RAT|RGD=621219|UniProtKB=P51792	Clcn3	H(+)_Cl(-) exchange transporter 3;Clcn3;PTN000189425;orthologs	H(+)_CL(-) EXCHANGE TRANSPORTER 3 (PTHR45711:SF8)	ion channel(PC00133)	Rattus norvegicus
RAT|RGD=3250|UniProtKB=P35465	Pak1	Serine_threonine-protein kinase PAK 1;Pak1;PTN000685362;orthologs	SERINE_THREONINE-PROTEIN KINASE PAK 1 (PTHR48015:SF20)	non-receptor serine/threonine protein kinase(PC00167)	Rattus norvegicus
RAT|RGD=2648|UniProtKB=P20236	Gabra3	Gamma-aminobutyric acid receptor subunit alpha-3;Gabra3;PTN000436582;orthologs	GAMMA-AMINOBUTYRIC ACID RECEPTOR SUBUNIT ALPHA-3 (PTHR18945:SF216)	ligand-gated ion channel(PC00141)	Rattus norvegicus
RAT|RGD=61966|UniProtKB=P18508	Gabrg2	Gamma-aminobutyric acid receptor subunit gamma-2;Gabrg2;PTN000436385;orthologs	GAMMA-AMINOBUTYRIC ACID RECEPTOR SUBUNIT GAMMA-2 (PTHR18945:SF498)	ligand-gated ion channel(PC00141)	Rattus norvegicus
RAT|RGD=2651|UniProtKB=P63079	Gabrb3	Gamma-aminobutyric acid receptor subunit beta-3;Gabrb3;PTN000435222;orthologs	GAMMA-AMINOBUTYRIC ACID RECEPTOR SUBUNIT BETA-3 (PTHR18945:SF571)	ligand-gated ion channel(PC00141)	Rattus norvegicus
RAT|RGD=71096|UniProtKB=P21575	Dnm1	Dynamin-1;Dnm1;PTN000170281;orthologs	DYNAMIN-1 (PTHR11566:SF32)	membrane traffic protein(PC00150)	Rattus norvegicus
RAT|RGD=621422|UniProtKB=P51650	Aldh5a1	Succinate-semialdehyde dehydrogenase, mitochondrial;Aldh5a1;PTN000192599;orthologs	SUCCINATE-SEMIALDEHYDE DEHYDROGENASE, MITOCHONDRIAL (PTHR43353:SF5)	dehydrogenase(PC00092)	Rattus norvegicus
RAT|RGD=619864|UniProtKB=O88871	Gabbr2	Gamma-aminobutyric acid type B receptor subunit 2;Gabbr2;PTN000055105;orthologs	GAMMA-AMINOBUTYRIC ACID TYPE B RECEPTOR SUBUNIT 2 (PTHR10519:SF20)	G-protein coupled receptor(PC00021)	Rattus norvegicus
RAT|RGD=61925|UniProtKB=P09216	Prkce	Protein kinase C epsilon type;Prkce;PTN000684294;orthologs	PROTEIN KINASE C EPSILON TYPE (PTHR24356:SF159)	non-receptor serine/threonine protein kinase(PC00167)	Rattus norvegicus
RAT|RGD=2650|UniProtKB=P63138	Gabrb2	Gamma-aminobutyric acid receptor subunit beta-2;Gabrb2;PTN000435158;orthologs	GAMMA-AMINOBUTYRIC ACID RECEPTOR SUBUNIT BETA-2 (PTHR18945:SF221)	ligand-gated ion channel(PC00141)	Rattus norvegicus
RAT|RGD=1308408|UniProtKB=D3Z9H2	Hapln4	Hyaluronan and proteoglycan link protein 4;Hapln4;PTN000515630;orthologs	HYALURONAN AND PROTEOGLYCAN LINK PROTEIN 4 (PTHR22804:SF11)	extracellular matrix glycoprotein(PC00100)	Rattus norvegicus
RAT|RGD=1595860|UniProtKB=B5DFE2	Ezh2	Histone-lysine N-methyltransferase EZH2;Ezh2;PTN000526841;orthologs	HISTONE-LYSINE N-METHYLTRANSFERASE EZH2 (PTHR45747:SF3)	histone modifying enzyme(PC00261)	Rattus norvegicus
RAT|RGD=621670|UniProtKB=P28471	Gabra4	Gamma-aminobutyric acid receptor subunit alpha-4;Gabra4;PTN000436481;orthologs	GAMMA-AMINOBUTYRIC ACID RECEPTOR SUBUNIT ALPHA-4 (PTHR18945:SF393)	ligand-gated ion channel(PC00141)	Rattus norvegicus
GO biological process complete	#	#	expected	Fold Enrichment	+/-	raw P value	FDR
inhibitory synapse assembly	23	13	3.35	3.88	+	3.51e-06	5.62e-05
RAT|RGD=621118|UniProtKB=Q62888	Nlgn2	Neuroligin-2;Nlgn2;PTN000168602;orthologs	NEUROLIGIN-2 (PTHR43903:SF3)	cell adhesion molecule(PC00069)	Rattus norvegicus
RAT|RGD=61855|UniProtKB=P62813	Gabra1	Gamma-aminobutyric acid receptor subunit alpha-1;Gabra1;PTN000436502;orthologs	GAMMA-AMINOBUTYRIC ACID RECEPTOR SUBUNIT ALPHA-1 (PTHR18945:SF514)	ligand-gated ion channel(PC00141)	Rattus norvegicus
RAT|RGD=621153|UniProtKB=Q8R553	Clstn3	Calsyntenin-3;Clstn3;PTN000365070;orthologs	CALSYNTENIN-3 (PTHR14139:SF5)	membrane traffic protein(PC00150)	Rattus norvegicus
RAT|RGD=1310391|UniProtKB=B5DF14	Lgi2	Leucine-rich repeat LGI family, member 2;Lgi2;PTN002392578;orthologs	LEUCINE-RICH REPEAT LGI FAMILY MEMBER 2 (PTHR24367:SF21)		Rattus norvegicus
RAT|RGD=1310564|UniProtKB=D3ZDX5	Plxnb1	Plexin B1;Plxnb1;PTN000504845;orthologs	PLEXIN-B1 (PTHR22625:SF36)	transmembrane signal receptor(PC00197)	Rattus norvegicus
RAT|RGD=2648|UniProtKB=P20236	Gabra3	Gamma-aminobutyric acid receptor subunit alpha-3;Gabra3;PTN000436582;orthologs	GAMMA-AMINOBUTYRIC ACID RECEPTOR SUBUNIT ALPHA-3 (PTHR18945:SF216)	ligand-gated ion channel(PC00141)	Rattus norvegicus
RAT|RGD=61966|UniProtKB=P18508	Gabrg2	Gamma-aminobutyric acid receptor subunit gamma-2;Gabrg2;PTN000436385;orthologs	GAMMA-AMINOBUTYRIC ACID RECEPTOR SUBUNIT GAMMA-2 (PTHR18945:SF498)	ligand-gated ion channel(PC00141)	Rattus norvegicus
RAT|RGD=621151|UniProtKB=Q8VDA1	Clstn2	Calsyntenin-2;Clstn2;PTN000365114;orthologs	CALSYNTENIN-2 (PTHR14139:SF3)	membrane traffic protein(PC00150)	Rattus norvegicus
RAT|RGD=628866|UniProtKB=Q8CJH6	Npas4	Neuronal PAS domain-containing protein 4;Npas4;PTN000548970;orthologs	NEURONAL PAS DOMAIN-CONTAINING PROTEIN 4 (PTHR23043:SF24)	basic helix-loop-helix transcription factor(PC00055)	Rattus norvegicus
RAT|RGD=2651|UniProtKB=P63079	Gabrb3	Gamma-aminobutyric acid receptor subunit beta-3;Gabrb3;PTN000435222;orthologs	GAMMA-AMINOBUTYRIC ACID RECEPTOR SUBUNIT BETA-3 (PTHR18945:SF571)	ligand-gated ion channel(PC00141)	Rattus norvegicus
RAT|RGD=2650|UniProtKB=P63138	Gabrb2	Gamma-aminobutyric acid receptor subunit beta-2;Gabrb2;PTN000435158;orthologs	GAMMA-AMINOBUTYRIC ACID RECEPTOR SUBUNIT BETA-2 (PTHR18945:SF221)	ligand-gated ion channel(PC00141)	Rattus norvegicus
RAT|RGD=1308408|UniProtKB=D3Z9H2	Hapln4	Hyaluronan and proteoglycan link protein 4;Hapln4;PTN000515630;orthologs	HYALURONAN AND PROTEOGLYCAN LINK PROTEIN 4 (PTHR22804:SF11)	extracellular matrix glycoprotein(PC00100)	Rattus norvegicus
RAT|RGD=621670|UniProtKB=P28471	Gabra4	Gamma-aminobutyric acid receptor subunit alpha-4;Gabra4;PTN000436481;orthologs	GAMMA-AMINOBUTYRIC ACID RECEPTOR SUBUNIT ALPHA-4 (PTHR18945:SF393)	ligand-gated ion channel(PC00141)	Rattus norvegicus
GO biological process complete	#	#	expected	Fold Enrichment	+/-	raw P value	FDR
inhibitory postsynaptic potential	15	7	2.18	3.2	+	0.00302	0.022
RAT|RGD=2346|UniProtKB=P09483	Chrna4	Neuronal acetylcholine receptor subunit alpha-4;Chrna4;PTN000436119;orthologs	NEURONAL ACETYLCHOLINE RECEPTOR SUBUNIT ALPHA-4 (PTHR18945:SF401)	ligand-gated ion channel(PC00141)	Rattus norvegicus
RAT|RGD=1562618|UniProtKB=B0BN13	Insyn1	Inhibitory synaptic factor 1;Insyn1;PTN000790412;orthologs	INHIBITORY SYNAPTIC FACTOR 1 (PTHR15917:SF3)		Rattus norvegicus
RAT|RGD=628866|UniProtKB=Q8CJH6	Npas4	Neuronal PAS domain-containing protein 4;Npas4;PTN000548970;orthologs	NEURONAL PAS DOMAIN-CONTAINING PROTEIN 4 (PTHR23043:SF24)	basic helix-loop-helix transcription factor(PC00055)	Rattus norvegicus
RAT|RGD=2651|UniProtKB=P63079	Gabrb3	Gamma-aminobutyric acid receptor subunit beta-3;Gabrb3;PTN000435222;orthologs	GAMMA-AMINOBUTYRIC ACID RECEPTOR SUBUNIT BETA-3 (PTHR18945:SF571)	ligand-gated ion channel(PC00141)	Rattus norvegicus
RAT|RGD=620458|UniProtKB=O55145	Cx3cl1	Fractalkine;Cx3cl1;PTN000387958;orthologs	FRACTALKINE (PTHR12015:SF92)	cytokine(PC00083)	Rattus norvegicus
RAT|RGD=2059|UniProtKB=P18090	Adrb1	Beta-1 adrenergic receptor;Adrb1;PTN000664702;orthologs	BETA-1 ADRENERGIC RECEPTOR (PTHR24248:SF54)	G-protein coupled receptor(PC00021)	Rattus norvegicus
RAT|RGD=621119|UniProtKB=Q62889	Nlgn3	Neuroligin-3;Nlgn3;PTN000168556;orthologs	NEUROLIGIN-3 (PTHR43903:SF4)	cell adhesion molecule(PC00069)	Rattus norvegicus

## Sheet: inflammation
GO biological process complete	#	#	expected	Fold Enrichment	+/-	raw P value	FDR			Gene
positive regulation of inflammatory response	144	35	20.97	1.67	+	0.00187	0.0148			Abhd12
RAT|RGD=2308|UniProtKB=P97829	Cd47	Leukocyte surface antigen CD47;Cd47;PTN000064802;orthologs	LEUKOCYTE SURFACE ANTIGEN CD47 (PTHR10613:SF0)	cell adhesion molecule(PC00069)	Rattus norvegicus					Abr
RAT|RGD=1310834|UniProtKB=A0A0G2K6U7	Nfkbiz	NFKB inhibitor zeta;Nfkbiz;PTN002380993;orthologs	NF-KAPPA-B INHIBITOR ZETA (PTHR24124:SF5)	protein-binding activity modulator(PC00095)	Rattus norvegicus					Acer3
RAT|RGD=61800|UniProtKB=P14842	Htr2a	5-hydroxytryptamine receptor 2A;Htr2a;PTN000664129;orthologs	5-HYDROXYTRYPTAMINE RECEPTOR 2A (PTHR24247:SF30)	G-protein coupled receptor(PC00021)	Rattus norvegicus					Adam17
RAT|RGD=621513|UniProtKB=Q02765	Ctss	Cathepsin S;Ctss;PTN001391698;orthologs	CATHEPSIN S (PTHR12411:SF525)	cysteine protease(PC00081)	Rattus norvegicus					Adam8
RAT|RGD=1311604|UniProtKB=Q4KLH9	Gpr4	G-protein coupled receptor 4;Gpr4;PTN000660911;orthologs	G-PROTEIN COUPLED RECEPTOR 4 (PTHR24232:SF85)	G-protein coupled receptor(PC00021)	Rattus norvegicus					Adamts12
RAT|RGD=1310158|UniProtKB=D3ZYL0	Ripk1	Receptor (TNFRSF)-interacting serine-threonine kinase 1 (Predicted);Ripk1;PTN000585386;orthologs	RECEPTOR-INTERACTING SERINE_THREONINE-PROTEIN KINASE 1 (PTHR44329:SF6)	non-receptor serine/threonine protein kinase(PC00167)	Rattus norvegicus					Adcyap1
RAT|RGD=2425|UniProtKB=Q00495	Csf1r	Macrophage colony-stimulating factor 1 receptor;Csf1r;PTN000699151;orthologs	MACROPHAGE COLONY-STIMULATING FACTOR 1 RECEPTOR (PTHR24416:SF47)	transmembrane signal receptor(PC00197)	Rattus norvegicus					Afap1l2
RAT|RGD=628637|UniProtKB=G3V8L1	Pycard	PYD and CARD domain-containing;Pycard;PTN000048240;orthologs	APOPTOSIS-ASSOCIATED SPECK-LIKE PROTEIN CONTAINING A CARD (PTHR46985:SF2)	defense/immunity protein(PC00090)	Rattus norvegicus					Agt
RAT|RGD=69250|UniProtKB=Q9QXQ7	Wnt5a	Protein Wnt-5a;Wnt5a;PTN000246854;orthologs	PROTEIN WNT-5A (PTHR12027:SF33)	intercellular signal molecule(PC00207)	Rattus norvegicus					Aif1
RAT|RGD=2583|UniProtKB=P41156	Ets1	Protein C-ets-1;Ets1;PTN000219199;orthologs	PROTEIN C-ETS-1 (PTHR11849:SF209)	winged helix/forkhead transcription factor(PC00246)	Rattus norvegicus					Akna
RAT|RGD=3171|UniProtKB=Q63746	Nfkbia	NF-kappa-B inhibitor alpha;Nfkbia;PTN000651512;orthologs	NF-KAPPA-B INHIBITOR ALPHA (PTHR46680:SF1)		Rattus norvegicus					Akt1
RAT|RGD=620349|UniProtKB=P35355	COX2	Prostaglandin G_H synthase 2;Ptgs2;PTN000224654;orthologs	PROSTAGLANDIN G_H SYNTHASE 2 (PTHR11903:SF8)	oxygenase(PC00177)	Rattus norvegicus					Alox5
RAT|RGD=1566394|UniProtKB=D3ZB52	Adam8	ADAM metallopeptidase domain 8;Adam8;PTN000225439;orthologs	DISINTEGRIN AND METALLOPROTEINASE DOMAIN-CONTAINING PROTEIN 8 (PTHR11905:SF20)	metalloprotease(PC00153)	Rattus norvegicus					Ano6
RAT|RGD=2599|UniProtKB=P20411	Fcer1g	High affinity immunoglobulin epsilon receptor subunit gamma;Fcer1g;PTN000423699;orthologs	HIGH AFFINITY IMMUNOGLOBULIN EPSILON RECEPTOR SUBUNIT GAMMA (PTHR16803:SF0)	immunoglobulin receptor superfamily(PC00124)	Rattus norvegicus					Ap3b1
RAT|RGD=69355|UniProtKB=P11762	Lgals1	Galectin-1;Lgals1;PTN000141787;orthologs	GALECTIN-1 (PTHR11346:SF97)	extracellular matrix protein(PC00102)	Rattus norvegicus					Apoe
RAT|RGD=620596|UniProtKB=O08556	Ccr5	C-C chemokine receptor type 5;Ccr5;PTN000659283;orthologs	C-C CHEMOKINE RECEPTOR TYPE 5 (PTHR10489:SF686)	cell adhesion molecule(PC00069)	Rattus norvegicus					App
RAT|RGD=1303014|UniProtKB=Q6MG88	Gpsm3	G-protein-signaling modulator 3;Gpsm3;PTN002935184;orthologs	G-PROTEIN-SIGNALING MODULATOR 3 (PTHR47617:SF1)		Rattus norvegicus					Arel1
RAT|RGD=620421|UniProtKB=Q9WUF4	Vamp8	Vesicle-associated membrane protein 8;Vamp8;PTN000474318;orthologs	VESICLE-ASSOCIATED MEMBRANE PROTEIN 8 (PTHR45701:SF7)	membrane traffic protein(PC00150)	Rattus norvegicus					Atrn
RAT|RGD=2327|UniProtKB=P21272	Cebpb	CCAAT_enhancer-binding protein beta;Cebpb;PTN000596461;orthologs	CCAAT_ENHANCER-BINDING PROTEIN BETA (PTHR23334:SF21)	basic leucine zipper transcription factor(PC00056)	Rattus norvegicus					Axl
RAT|RGD=1311155|UniProtKB=Q66H70	Il33	Interleukin-33;Il33;PTN000473816;orthologs	INTERLEUKIN-33 (PTHR21114:SF0)		Rattus norvegicus					B4galt1
RAT|RGD=69051|UniProtKB=P17246	Tgfb1	Transforming growth factor beta-1 proprotein;Tgfb1;PTN000218768;orthologs	TRANSFORMING GROWTH FACTOR BETA-1 PROPROTEIN (PTHR11848:SF125)	growth factor(PC00112)	Rattus norvegicus					Bmp6
RAT|RGD=2369|UniProtKB=P20272	Cnr1	Cannabinoid receptor 1;Cnr1;PTN000508356;orthologs	CANNABINOID RECEPTOR 1 (PTHR22750:SF47)	G-protein coupled receptor(PC00021)	Rattus norvegicus					C1qa
RAT|RGD=621237|UniProtKB=P22934	Tnfrsf1a	Tumor necrosis factor receptor superfamily member 1A;Tnfrsf1a;PTN000559085;orthologs	TUMOR NECROSIS FACTOR RECEPTOR SUPERFAMILY MEMBER 1A (PTHR46861:SF1)	transmembrane signal receptor(PC00197)	Rattus norvegicus					C4b
RAT|RGD=620458|UniProtKB=O55145	Cx3cl1	Fractalkine;Cx3cl1;PTN000387958;orthologs	FRACTALKINE (PTHR12015:SF92)	cytokine(PC00083)	Rattus norvegicus					Camk4
RAT|RGD=3807|UniProtKB=P06767	Tac1	Protachykinin-1;Tac1;PTN000134181;orthologs	PROTACHYKININ-1 (PTHR11250:SF3)		Rattus norvegicus					Cap1
RAT|RGD=2139|UniProtKB=P08592	App	Amyloid-beta precursor protein;App;PTN000559917;orthologs	AMYLOID-BETA PRECURSOR PROTEIN (PTHR23103:SF7)	protease inhibitor(PC00191)	Rattus norvegicus					Ccr5
RAT|RGD=69073|UniProtKB=Q9R1S9	Mdk	Midkine;Mdk;PTN000354693;orthologs	MIDKINE (PTHR13850:SF2)	growth factor(PC00112)	Rattus norvegicus					Cd14
RAT|RGD=1563614|UniProtKB=F1M8Z6	Tnfrsf11a	TNF receptor superfamily member 11A;Tnfrsf11a;PTN000559106;orthologs	TUMOR NECROSIS FACTOR RECEPTOR SUPERFAMILY MEMBER 11A (PTHR47134:SF1)	transmembrane signal receptor(PC00197)	Rattus norvegicus					Cd200
RAT|RGD=2298|UniProtKB=Q07490	Cd24	Signal transducer CD24;Cd24;PTN000422870;orthologs	SIGNAL TRANSDUCER CD24 (PTHR16676:SF0)		Rattus norvegicus					Cd24
RAT|RGD=2313|UniProtKB=P10247	Cd74	H-2 class II histocompatibility antigen gamma chain;Cd74;PTN000363467;orthologs	HLA CLASS II HISTOCOMPATIBILITY ANTIGEN GAMMA CHAIN (PTHR14093:SF17)	scaffold/adaptor protein(PC00226)	Rattus norvegicus					Cd276
RAT|RGD=2445|UniProtKB=P80067	Ctsc	Dipeptidyl peptidase 1;Ctsc;PTN000274902;orthologs	DIPEPTIDYL PEPTIDASE 1 (PTHR12411:SF942)	cysteine protease(PC00081)	Rattus norvegicus					Cd2ap
RAT|RGD=3729|UniProtKB=P37377	Snca	Alpha-synuclein;Snca;PTN000352416;orthologs	ALPHA-SYNUCLEIN (PTHR13820:SF5)	membrane trafficking regulatory protein(PC00151)	Rattus norvegicus					Cd44
RAT|RGD=621808|UniProtKB=O88767	Cap1	Parkinson disease protein 7 homolog;Park7;PTN000111127;orthologs	PARKINSON DISEASE PROTEIN 7 HOMOLOG (PTHR48094:SF12)		Rattus norvegicus					Cd47
RAT|RGD=621558|UniProtKB=Q9JHW5	Vamp7	Vesicle-associated membrane protein 7;Vamp7;PTN000473985;orthologs	VESICLE-ASSOCIATED MEMBRANE PROTEIN 7 (PTHR21136:SF196)	SNARE protein(PC00034)	Rattus norvegicus					Cd74
RAT|RGD=1307261|UniProtKB=A0A096MJ11	Gsdmd	Gasdermin D;Gsdmd;PTN002314021;orthologs	GASDERMIN-D (PTHR16399:SF15)	transporter(PC00227)	Rattus norvegicus					Cdh5
										Cebpb
										Cfh
										Chi3l1
GO biological process complete	#	#	expected	Fold Enrichment	+/-	raw P value	FDR			Chrna7
regulation of inflammatory response	370	89	53.88	1.65	+	1.1e-06	1.95e-05			Clec10a
RAT|RGD=1303321|UniProtKB=Q6MG18	Ier3	Immediate early response 3;Ier3;PTN000424099;orthologs	RADIATION-INDUCIBLE IMMEDIATE-EARLY GENE IEX-1 (PTHR16915:SF0)		Rattus norvegicus					Clu
RAT|RGD=1549774|UniProtKB=F7EXX5	Irf3	Interferon regulatory factor 3;Irf3;PTN000236880;orthologs	INTERFERON REGULATORY FACTOR 3 (PTHR11949:SF1)	winged helix/forkhead transcription factor(PC00246)	Rattus norvegicus					Cnr1
RAT|RGD=2536|UniProtKB=P21451	Ednrb	Endothelin receptor type B;Ednrb;PTN000663347;orthologs	ENDOTHELIN RECEPTOR TYPE B (PTHR46099:SF3)		Rattus norvegicus					Col6a1
RAT|RGD=2308|UniProtKB=P97829	Cd47	Leukocyte surface antigen CD47;Cd47;PTN000064802;orthologs	LEUKOCYTE SURFACE ANTIGEN CD47 (PTHR10613:SF0)	cell adhesion molecule(PC00069)	Rattus norvegicus					COX2
RAT|RGD=1310834|UniProtKB=A0A0G2K6U7	Nfkbiz	NFKB inhibitor zeta;Nfkbiz;PTN002380993;orthologs	NF-KAPPA-B INHIBITOR ZETA (PTHR24124:SF5)	protein-binding activity modulator(PC00095)	Rattus norvegicus					Crhbp
RAT|RGD=620048|UniProtKB=Q91V26	Sphk1	Sphingosine kinase 1;Sphk1;PTN000270665;orthologs	SPHINGOSINE KINASE 1 (PTHR12358:SF47)	kinase(PC00137)	Rattus norvegicus					Csf1r
RAT|RGD=1305192|UniProtKB=D3ZQP6	Sema7a	Sema domain, immunoglobulin domain (Ig), and GPI membrane anchor, (Semaphorin) 7A (Predicted);Sema7a;PTN000112519;orthologs	SEMAPHORIN-7A (PTHR11036:SF80)	membrane-bound signaling molecule(PC00152)	Rattus norvegicus					Ctsc
RAT|RGD=1307224|UniProtKB=A0A8I5ZNG4	Rictor	RPTOR-independent companion of MTOR, complex 2;Rictor;PTN000329301;orthologs	RAPAMYCIN-INSENSITIVE COMPANION OF MTOR (PTHR13298:SF11)		Rattus norvegicus					Ctss
RAT|RGD=1562570|UniProtKB=Q6AYT7	Abhd12	Lysophosphatidylserine lipase ABHD12;Abhd12;PTN000264307;orthologs	LYSOPHOSPHATIDYLSERINE LIPASE ABHD12 (PTHR12277:SF61)	serine protease(PC00203)	Rattus norvegicus					Cul3
RAT|RGD=61800|UniProtKB=P14842	Htr2a	5-hydroxytryptamine receptor 2A;Htr2a;PTN000664129;orthologs	5-HYDROXYTRYPTAMINE RECEPTOR 2A (PTHR24247:SF30)	G-protein coupled receptor(PC00021)	Rattus norvegicus					Cx3cl1
RAT|RGD=621513|UniProtKB=Q02765	Ctss	Cathepsin S;Ctss;PTN001391698;orthologs	CATHEPSIN S (PTHR12411:SF525)	cysteine protease(PC00081)	Rattus norvegicus					Cx3cr1
RAT|RGD=1311604|UniProtKB=Q4KLH9	Gpr4	G-protein coupled receptor 4;Gpr4;PTN000660911;orthologs	G-PROTEIN COUPLED RECEPTOR 4 (PTHR24232:SF85)	G-protein coupled receptor(PC00021)	Rattus norvegicus					Cyba
RAT|RGD=1589784|UniProtKB=G3V8A5	Vps35	Vacuolar protein sorting-associated protein 35;Vps35;PTN000120839;orthologs	VACUOLAR PROTEIN SORTING-ASSOCIATED PROTEIN 35 (PTHR11099:SF0)	membrane traffic protein(PC00150)	Rattus norvegicus					Cybb
RAT|RGD=1310158|UniProtKB=D3ZYL0	Ripk1	Receptor (TNFRSF)-interacting serine-threonine kinase 1 (Predicted);Ripk1;PTN000585386;orthologs	RECEPTOR-INTERACTING SERINE_THREONINE-PROTEIN KINASE 1 (PTHR44329:SF6)	non-receptor serine/threonine protein kinase(PC00167)	Rattus norvegicus					Cyp26b1
RAT|RGD=2096|UniProtKB=P12527	Alox5	Polyunsaturated fatty acid 5-lipoxygenase;Alox5;PTN000206124;orthologs	POLYUNSATURATED FATTY ACID 5-LIPOXYGENASE (PTHR11771:SF5)	oxygenase(PC00177)	Rattus norvegicus					Dagla
RAT|RGD=2729|UniProtKB=P04041	Gpx1	Glutathione peroxidase 1;Gpx1;PTN001358697;orthologs	GLUTATHIONE PEROXIDASE 1 (PTHR11592:SF41)	peroxidase(PC00180)	Rattus norvegicus					Ednrb
RAT|RGD=708511|UniProtKB=P97675	Enpp3	Ectonucleotide pyrophosphatase_phosphodiesterase family member 3;Enpp3;PTN000016080;orthologs	ECTONUCLEOTIDE PYROPHOSPHATASE_PHOSPHODIESTERASE FAMILY MEMBER 3 (PTHR10151:SF107)	hydrolase(PC00121)	Rattus norvegicus					Enpp3
RAT|RGD=2425|UniProtKB=Q00495	Csf1r	Macrophage colony-stimulating factor 1 receptor;Csf1r;PTN000699151;orthologs	MACROPHAGE COLONY-STIMULATING FACTOR 1 RECEPTOR (PTHR24416:SF47)	transmembrane signal receptor(PC00197)	Rattus norvegicus					Ephb6
RAT|RGD=3923|UniProtKB=P55146	Tyro3	Tyrosine-protein kinase receptor TYRO3;Tyro3;PTN000699564;orthologs	TYROSINE-PROTEIN KINASE RECEPTOR TYRO3 (PTHR24416:SF279)	transmembrane signal receptor(PC00197)	Rattus norvegicus					Ets1
RAT|RGD=1309357|UniProtKB=D4A1J9	Lrfn5	Leucine-rich repeat and fibronectin type-III domain-containing protein 5;Lrfn5;PTN000690502;orthologs	LEUCINE-RICH REPEAT AND FIBRONECTIN TYPE-III DOMAIN-CONTAINING PROTEIN 5 (PTHR45842:SF10)	immunoglobulin superfamily cell adhesion molecule(PC00125)	Rattus norvegicus					Ext1
RAT|RGD=628637|UniProtKB=G3V8L1	Pycard	PYD and CARD domain-containing;Pycard;PTN000048240;orthologs	APOPTOSIS-ASSOCIATED SPECK-LIKE PROTEIN CONTAINING A CARD (PTHR46985:SF2)	defense/immunity protein(PC00090)	Rattus norvegicus					F2r
RAT|RGD=1589275|UniProtKB=A0A8I6AL23	Tnfaip3	TNF alpha-induced protein 3;Tnfaip3;PTN001411204;orthologs	TUMOR NECROSIS FACTOR ALPHA-INDUCED PROTEIN 3 (PTHR13367:SF3)	cysteine protease(PC00081)	Rattus norvegicus					Fbxl2
RAT|RGD=1359461|UniProtKB=Q5YLM1	Dagla	Diacylglycerol lipase-alpha;Dagla;PTN000486559;orthologs	DIACYLGLYCEROL LIPASE-ALPHA (PTHR45792:SF8)	lipase(PC00143)	Rattus norvegicus					Fcer1g
RAT|RGD=69250|UniProtKB=Q9QXQ7	Wnt5a	Protein Wnt-5a;Wnt5a;PTN000246854;orthologs	PROTEIN WNT-5A (PTHR12027:SF33)	intercellular signal molecule(PC00207)	Rattus norvegicus					Fkrp
RAT|RGD=628878|UniProtKB=O88600	Hspa4	Heat shock 70 kDa protein 4;Hspa4;PTN000452875;orthologs	HEAT SHOCK 70 KDA PROTEIN 4 (PTHR45639:SF6)	Hsp70 family chaperone(PC00027)	Rattus norvegicus					Fn1
RAT|RGD=2583|UniProtKB=P41156	Ets1	Protein C-ets-1;Ets1;PTN000219199;orthologs	PROTEIN C-ETS-1 (PTHR11849:SF209)	winged helix/forkhead transcription factor(PC00246)	Rattus norvegicus					Foxp1
RAT|RGD=2868|UniProtKB=P08025	Igf1	Insulin-like growth factor I;Igf1;PTN000155825;orthologs	INSULIN-LIKE GROWTH FACTOR I (PTHR46845:SF1)	growth factor(PC00112)	Rattus norvegicus					Gja1
RAT|RGD=2138|UniProtKB=P02650	Apoe	Apolipoprotein E;Apoe;PTN000439020;orthologs	APOLIPOPROTEIN E (PTHR18976:SF2)	apolipoprotein(PC00052)	Rattus norvegicus					Gpr4
RAT|RGD=620722|UniProtKB=P47973	Zfp36	mRNA decay activator protein ZFP36;Zfp36;PTN000284308;orthologs	MRNA DECAY ACTIVATOR PROTEIN ZFP36 (PTHR12547:SF58)	RNA metabolism protein(PC00031)	Rattus norvegicus					Gpsm3
RAT|RGD=3171|UniProtKB=Q63746	Nfkbia	NF-kappa-B inhibitor alpha;Nfkbia;PTN000651512;orthologs	NF-KAPPA-B INHIBITOR ALPHA (PTHR46680:SF1)		Rattus norvegicus					Gpx1
RAT|RGD=1308202|UniProtKB=D3ZLV5	Akna	AT-hook transcription factor;Akna;PTN000487672;orthologs	MICROTUBULE ORGANIZATION PROTEIN AKNA (PTHR21510:SF15)		Rattus norvegicus					Gsdmd
RAT|RGD=620349|UniProtKB=P35355	COX2	Prostaglandin G_H synthase 2;Ptgs2;PTN000224654;orthologs	PROSTAGLANDIN G_H SYNTHASE 2 (PTHR11903:SF8)	oxygenase(PC00177)	Rattus norvegicus					Hck
RAT|RGD=3005|UniProtKB=P97840	Lgals9	Galectin-9;Lgals9;PTN000141614;orthologs	GALECTIN-9C (PTHR11346:SF80)	extracellular matrix protein(PC00102)	Rattus norvegicus					Hdac7
RAT|RGD=1566394|UniProtKB=D3ZB52	Adam8	ADAM metallopeptidase domain 8;Adam8;PTN000225439;orthologs	DISINTEGRIN AND METALLOPROTEINASE DOMAIN-CONTAINING PROTEIN 8 (PTHR11905:SF20)	metalloprotease(PC00153)	Rattus norvegicus					Hk1
RAT|RGD=1310223|UniProtKB=Q5FVN0	Lpcat3	Lysophospholipid acyltransferase 5;Lpcat3;PTN000357620;orthologs	LYSOPHOSPHOLIPID ACYLTRANSFERASE 5 (PTHR13906:SF14)	acetyltransferase(PC00038)	Rattus norvegicus					Hspa4
RAT|RGD=727815|UniProtKB=Q7TPB4	Cd276	CD276 antigen;Cd276;PTN000646038;orthologs	CD276 ANTIGEN (PTHR24100:SF147)	immunoglobulin receptor superfamily(PC00124)	Rattus norvegicus					Htr2a
RAT|RGD=2599|UniProtKB=P20411	Fcer1g	High affinity immunoglobulin epsilon receptor subunit gamma;Fcer1g;PTN000423699;orthologs	HIGH AFFINITY IMMUNOGLOBULIN EPSILON RECEPTOR SUBUNIT GAMMA (PTHR16803:SF0)	immunoglobulin receptor superfamily(PC00124)	Rattus norvegicus					Hyal1
RAT|RGD=1310053|UniProtKB=Q5U2S1	Ndfip1	NEDD4 family-interacting protein 1;Ndfip1;PTN000333717;orthologs	NEDD4 FAMILY-INTERACTING PROTEIN 1 (PTHR13396:SF3)		Rattus norvegicus					Ier3
RAT|RGD=61909|UniProtKB=Q62685	Nr1h3	Oxysterols receptor LXR-alpha;Nr1h3;PTN000637828;orthologs	OXYSTEROLS RECEPTOR LXR-ALPHA (PTHR24082:SF259)	C4 zinc finger nuclear receptor(PC00169)	Rattus norvegicus					Ifngr1
RAT|RGD=69355|UniProtKB=P11762	Lgals1	Galectin-1;Lgals1;PTN000141787;orthologs	GALECTIN-1 (PTHR11346:SF97)	extracellular matrix protein(PC00102)	Rattus norvegicus					Igf1
RAT|RGD=2307|UniProtKB=P26051	Cd44	CD44 antigen;Cd44;PTN000027510;orthologs	CD44 ANTIGEN (PTHR10225:SF6)	transmembrane signal receptor(PC00197)	Rattus norvegicus					Il1r1
RAT|RGD=1308669|UniProtKB=Q498D1	Foxp1	Forkhead box protein P1;Foxp1;PTN000215113;orthologs	FORKHEAD BOX PROTEIN P1 (PTHR45796:SF3)	winged helix/forkhead transcription factor(PC00246)	Rattus norvegicus					Il33
RAT|RGD=620596|UniProtKB=O08556	Ccr5	C-C chemokine receptor type 5;Ccr5;PTN000659283;orthologs	C-C CHEMOKINE RECEPTOR TYPE 5 (PTHR10489:SF686)	cell adhesion molecule(PC00069)	Rattus norvegicus					Il4r
RAT|RGD=3370|UniProtKB=Q99ND3	Ppard	Peroxisome proliferator activated receptor delta, isoform CRA_b;Ppard;PTN000638194;orthologs	PEROXISOME PROLIFERATOR-ACTIVATED RECEPTOR DELTA (PTHR24082:SF15)	C4 zinc finger nuclear receptor(PC00169)	Rattus norvegicus					Irf3
RAT|RGD=1303014|UniProtKB=Q6MG88	Gpsm3	G-protein-signaling modulator 3;Gpsm3;PTN002935184;orthologs	G-PROTEIN-SIGNALING MODULATOR 3 (PTHR47617:SF1)		Rattus norvegicus					Irgm
RAT|RGD=620421|UniProtKB=Q9WUF4	Vamp8	Vesicle-associated membrane protein 8;Vamp8;PTN000474318;orthologs	VESICLE-ASSOCIATED MEMBRANE PROTEIN 8 (PTHR45701:SF7)	membrane traffic protein(PC00150)	Rattus norvegicus					Itgb1
RAT|RGD=621622|UniProtKB=P62329	Tmsb4x	Thymosin beta-4;Tmsb4x;PTN001381670;orthologs	THYMOSIN BETA-4 (PTHR12021:SF3)	actin or actin-binding cytoskeletal protein(PC00041)	Rattus norvegicus					Itgb2
RAT|RGD=1307370|UniProtKB=A0A0G2K0I6	Cdh5	Cadherin-5;Cdh5;PTN000616744;orthologs	CADHERIN-5 (PTHR24027:SF89)	cadherin(PC00057)	Rattus norvegicus					Kdm6b
RAT|RGD=1311972|UniProtKB=A0A8I6A8A5	Nfe2l1	NFE2-like bZIP transcription factor 1;Nfe2l1;PTN000696675;orthologs	ENDOPLASMIC RETICULUM MEMBRANE SENSOR NFE2L1 (PTHR24411:SF31)	basic leucine zipper transcription factor(PC00056)	Rattus norvegicus					Large1
RAT|RGD=1307744|UniProtKB=F1M784	Pik3ap1	Phosphoinositide-3-kinase adaptor protein 1;Pik3ap1;PTN001443336;orthologs	PHOSPHOINOSITIDE 3-KINASE ADAPTER PROTEIN 1 (PTHR16267:SF12)		Rattus norvegicus					Lgals1
RAT|RGD=2327|UniProtKB=P21272	Cebpb	CCAAT_enhancer-binding protein beta;Cebpb;PTN000596461;orthologs	CCAAT_ENHANCER-BINDING PROTEIN BETA (PTHR23334:SF21)	basic leucine zipper transcription factor(PC00056)	Rattus norvegicus					Lgals9
RAT|RGD=1311155|UniProtKB=Q66H70	Il33	Interleukin-33;Il33;PTN000473816;orthologs	INTERLEUKIN-33 (PTHR21114:SF0)		Rattus norvegicus					Lpcat3
RAT|RGD=69051|UniProtKB=P17246	Tgfb1	Transforming growth factor beta-1 proprotein;Tgfb1;PTN000218768;orthologs	TRANSFORMING GROWTH FACTOR BETA-1 PROPROTEIN (PTHR11848:SF125)	growth factor(PC00112)	Rattus norvegicus					Lrfn5
RAT|RGD=620660|UniProtKB=P81718	Ptpn6	Tyrosine-protein phosphatase non-receptor type 6;Ptpn6;PTN000439392;orthologs	TYROSINE-PROTEIN PHOSPHATASE NON-RECEPTOR TYPE 6 (PTHR46257:SF4)	protein phosphatase(PC00195)	Rattus norvegicus					Lyn
RAT|RGD=62042|UniProtKB=O08835	Syt11	Synaptotagmin-11;Syt11;PTN000001458;orthologs	SYNAPTOTAGMIN-11 (PTHR10024:SF115)	membrane trafficking regulatory protein(PC00151)	Rattus norvegicus					Mapk9
RAT|RGD=2369|UniProtKB=P20272	Cnr1	Cannabinoid receptor 1;Cnr1;PTN000508356;orthologs	CANNABINOID RECEPTOR 1 (PTHR22750:SF47)	G-protein coupled receptor(PC00021)	Rattus norvegicus					Mapkapk2
RAT|RGD=1306279|UniProtKB=A0A0G2JTR4	Abr	Active breakpoint cluster region-related protein;Abr;PTN000573040;orthologs	ACTIVE BREAKPOINT CLUSTER REGION-RELATED PROTEIN (PTHR23182:SF5)	G-protein modulator(PC00022)	Rattus norvegicus					Mcph1
RAT|RGD=68938|UniProtKB=O70280	Wfdc1	WAP four-disulfide core domain protein 1;Wfdc1;PTN000371088;orthologs	WAP FOUR-DISULFIDE CORE DOMAIN PROTEIN 1 (PTHR14308:SF0)		Rattus norvegicus					Mdk
RAT|RGD=620754|UniProtKB=Q66HP6	Spata2	Spermatogenesis-associated protein 2;Spata2;PTN000393590;orthologs	SPERMATOGENESIS-ASSOCIATED PROTEIN 2 (PTHR15326:SF8)		Rattus norvegicus					Mtor
RAT|RGD=621237|UniProtKB=P22934	Tnfrsf1a	Tumor necrosis factor receptor superfamily member 1A;Tnfrsf1a;PTN000559085;orthologs	TUMOR NECROSIS FACTOR RECEPTOR SUPERFAMILY MEMBER 1A (PTHR46861:SF1)	transmembrane signal receptor(PC00197)	Rattus norvegicus					Myo5a
RAT|RGD=620458|UniProtKB=O55145	Cx3cl1	Fractalkine;Cx3cl1;PTN000387958;orthologs	FRACTALKINE (PTHR12015:SF92)	cytokine(PC00083)	Rattus norvegicus					Ndfip1
RAT|RGD=1559497|UniProtKB=D3ZY16	Trim65	Tripartite motif-containing 65;Trim65;PTN000646388;orthologs	TRIPARTITE MOTIF-CONTAINING PROTEIN 65 (PTHR25465:SF29)	ubiquitin-protein ligase(PC00234)	Rattus norvegicus					Nf1x
RAT|RGD=1305163|UniProtKB=Q6AYC2	Irgm	Immunity-related GTPase family M protein;Irgm;PTN000795659;orthologs	IMMUNITY-RELATED GTPASE FAMILY M PROTEIN 1 (PTHR32341:SF17)		Rattus norvegicus					Nfe2l2
RAT|RGD=2037|UniProtKB=P13589	Adcyap1	Pituitary adenylate cyclase-activating polypeptide;Adcyap1;PTN001342200;orthologs	PITUITARY ADENYLATE CYCLASE-ACTIVATING POLYPEPTIDE (PTHR11213:SF1)	neuropeptide(PC00162)	Rattus norvegicus					Nfkbia
RAT|RGD=1307597|UniProtKB=D3ZVC4	Arel1	Apoptosis-resistant E3 ubiquitin protein ligase 1;Arel1;PTN000134983;orthologs	APOPTOSIS-RESISTANT E3 UBIQUITIN PROTEIN LIGASE 1 (PTHR11254:SF340)	ubiquitin-protein ligase(PC00234)	Rattus norvegicus					Nfkbiz
RAT|RGD=2348|UniProtKB=Q05941	Chrna7	Neuronal acetylcholine receptor subunit alpha-7;Chrna7;PTN000435452;orthologs	CHRNA7-FAM7A FUSION PROTEIN-RELATED (PTHR18945:SF907)	ligand-gated ion channel(PC00141)	Rattus norvegicus					Nod1
RAT|RGD=1307323|UniProtKB=D3ZTJ3	Adamts12	ADAM metallopeptidase with thrombospondin type 1 motif, 12;Adamts12;PTN000347818;orthologs	A DISINTEGRIN AND METALLOPROTEINASE WITH THROMBOSPONDIN MOTIFS 12 (PTHR13723:SF189)	metalloprotease(PC00153)	Rattus norvegicus					Notch2
RAT|RGD=620137|UniProtKB=P35411	Cx3cr1	CX3C chemokine receptor 1;Cx3cr1;PTN000659189;orthologs	CX3C CHEMOKINE RECEPTOR 1 (PTHR10489:SF947)	cell adhesion molecule(PC00069)	Rattus norvegicus					Npff
RAT|RGD=3807|UniProtKB=P06767	Tac1	Protachykinin-1;Tac1;PTN000134181;orthologs	PROTACHYKININ-1 (PTHR11250:SF3)		Rattus norvegicus					Nr1h3
RAT|RGD=3032|UniProtKB=P84025	Smad3	Mothers against decapentaplegic homolog 3;Smad3;PTN000344670;orthologs	MOTHERS AGAINST DECAPENTAPLEGIC HOMOLOG 3 (PTHR13703:SF53)	DNA-binding transcription factor(PC00218)	Rattus norvegicus					Nr4a1
RAT|RGD=2892|UniProtKB=Q02955	Il1r1	Interleukin-1 receptor type 1;Il1r1;PTN000223721;orthologs	INTERLEUKIN-1 RECEPTOR TYPE 1 (PTHR11890:SF26)	transmembrane signal receptor(PC00197)	Rattus norvegicus					Pbxip1
RAT|RGD=2069|UniProtKB=P01015	Agt	Angiotensinogen;Agt;PTN000156318;orthologs	ANGIOTENSINOGEN (PTHR11461:SF13)	protease inhibitor(PC00191)	Rattus norvegicus					Pik3ap1
RAT|RGD=2139|UniProtKB=P08592	App	Amyloid-beta precursor protein;App;PTN000559917;orthologs	AMYLOID-BETA PRECURSOR PROTEIN (PTHR23103:SF7)	protease inhibitor(PC00191)	Rattus norvegicus					Pja2
RAT|RGD=3104|UniProtKB=P04218	Cd200	OX-2 membrane glycoprotein;Cd200;PTN000589327;orthologs	OX-2 MEMBRANE GLYCOPROTEIN (PTHR46841:SF3)		Rattus norvegicus					Pld3
RAT|RGD=69073|UniProtKB=Q9R1S9	Mdk	Midkine;Mdk;PTN000354693;orthologs	MIDKINE (PTHR13850:SF2)	growth factor(PC00112)	Rattus norvegicus					Plscr1
RAT|RGD=1563614|UniProtKB=F1M8Z6	Tnfrsf11a	TNF receptor superfamily member 11A;Tnfrsf11a;PTN000559106;orthologs	TUMOR NECROSIS FACTOR RECEPTOR SUPERFAMILY MEMBER 11A (PTHR47134:SF1)	transmembrane signal receptor(PC00197)	Rattus norvegicus					Ppard
RAT|RGD=2298|UniProtKB=Q07490	Cd24	Signal transducer CD24;Cd24;PTN000422870;orthologs	SIGNAL TRANSDUCER CD24 (PTHR16676:SF0)		Rattus norvegicus					Prkd1
RAT|RGD=2313|UniProtKB=P10247	Cd74	H-2 class II histocompatibility antigen gamma chain;Cd74;PTN000363467;orthologs	HLA CLASS II HISTOCOMPATIBILITY ANTIGEN GAMMA CHAIN (PTHR14093:SF17)	scaffold/adaptor protein(PC00226)	Rattus norvegicus					Ptafr
RAT|RGD=3729|UniProtKB=P37377	Snca	Alpha-synuclein;Snca;PTN000352416;orthologs	ALPHA-SYNUCLEIN (PTHR13820:SF5)	membrane trafficking regulatory protein(PC00151)	Rattus norvegicus					Ptger1
RAT|RGD=2445|UniProtKB=P80067	Ctsc	Dipeptidyl peptidase 1;Ctsc;PTN000274902;orthologs	DIPEPTIDYL PEPTIDASE 1 (PTHR12411:SF942)	cysteine protease(PC00081)	Rattus norvegicus					Ptn
RAT|RGD=621057|UniProtKB=A0A8I6ARC1	Tnc	Tenascin C;Tnc;PTN008912066;orthologs	TENASCIN (PTHR46708:SF1)	extracellular matrix protein(PC00102)	Rattus norvegicus					Ptpn6
RAT|RGD=621808|UniProtKB=O88767	Cap1	Parkinson disease protein 7 homolog;Park7;PTN000111127;orthologs	PARKINSON DISEASE PROTEIN 7 HOMOLOG (PTHR48094:SF12)		Rattus norvegicus					Pxk
RAT|RGD=1562243|UniProtKB=F1M768	Fbxl2	F-box and leucine-rich repeat protein 2;Fbxl2;PTN002541175;orthologs	F-BOX_LRR-REPEAT PROTEIN 2 (PTHR13318:SF44)		Rattus norvegicus					Pycard
RAT|RGD=1560642|UniProtKB=D3ZJM7	Mcph1	Microcephalin;Mcph1;PTN000379083;orthologs	MICROCEPHALIN (PTHR14625:SF3)	damaged DNA-binding protein(PC00086)	Rattus norvegicus					Rarres2
RAT|RGD=1560011|UniProtKB=D3ZGS5	Uaca	Uveal autoantigen with coiled-coil domains and ankyrin repeats;Uaca;PTN000653641;orthologs	UVEAL AUTOANTIGEN WITH COILED-COIL DOMAINS AND ANKYRIN REPEATS (PTHR24173:SF74)	scaffold/adaptor protein(PC00226)	Rattus norvegicus					Rasgrp1
RAT|RGD=621017|UniProtKB=Q07014	Lyn	Tyrosine-protein kinase Lyn;Lyn;PTN000701024;orthologs	TYROSINE-PROTEIN KINASE LYN (PTHR24418:SF42)	non-receptor tyrosine protein kinase(PC00168)	Rattus norvegicus					Rictor
RAT|RGD=1307194|UniProtKB=A0A0G2JZZ8	Sbno2	Strawberry notch homolog (Drosophila) (Predicted), isoform CRA_c;Sbno2;PTN002290996;orthologs	PROTEIN STRAWBERRY NOTCH HOMOLOG 2 (PTHR12706:SF5)		Rattus norvegicus					Ripk1
RAT|RGD=621558|UniProtKB=Q9JHW5	Vamp7	Vesicle-associated membrane protein 7;Vamp7;PTN000473985;orthologs	VESICLE-ASSOCIATED MEMBRANE PROTEIN 7 (PTHR21136:SF196)	SNARE protein(PC00034)	Rattus norvegicus					Rtn4
RAT|RGD=1307261|UniProtKB=A0A096MJ11	Gsdmd	Gasdermin D;Gsdmd;PTN002314021;orthologs	GASDERMIN-D (PTHR16399:SF15)	transporter(PC00227)	Rattus norvegicus					Sbno2
										Sema7a
										Slc9a6
										Smad3
GO biological process complete	#	#	expected	Fold Enrichment	+/-	raw P value	FDR			Smo
negative regulation of inflammatory response	159	37	23.16	1.6	+	0.00315	0.0223			Snca
RAT|RGD=1303321|UniProtKB=Q6MG18	Ier3	Immediate early response 3;Ier3;PTN000424099;orthologs	RADIATION-INDUCIBLE IMMEDIATE-EARLY GENE IEX-1 (PTHR16915:SF0)		Rattus norvegicus					Spata2
RAT|RGD=1589784|UniProtKB=G3V8A5	Vps35	Vacuolar protein sorting-associated protein 35;Vps35;PTN000120839;orthologs	VACUOLAR PROTEIN SORTING-ASSOCIATED PROTEIN 35 (PTHR11099:SF0)	membrane traffic protein(PC00150)	Rattus norvegicus					Sphk1
RAT|RGD=2096|UniProtKB=P12527	Alox5	Polyunsaturated fatty acid 5-lipoxygenase;Alox5;PTN000206124;orthologs	POLYUNSATURATED FATTY ACID 5-LIPOXYGENASE (PTHR11771:SF5)	oxygenase(PC00177)	Rattus norvegicus					Syt11
RAT|RGD=2729|UniProtKB=P04041	Gpx1	Glutathione peroxidase 1;Gpx1;PTN001358697;orthologs	GLUTATHIONE PEROXIDASE 1 (PTHR11592:SF41)	peroxidase(PC00180)	Rattus norvegicus					Tac1
RAT|RGD=708511|UniProtKB=P97675	Enpp3	Ectonucleotide pyrophosphatase_phosphodiesterase family member 3;Enpp3;PTN000016080;orthologs	ECTONUCLEOTIDE PYROPHOSPHATASE_PHOSPHODIESTERASE FAMILY MEMBER 3 (PTHR10151:SF107)	hydrolase(PC00121)	Rattus norvegicus					Tgfb1
RAT|RGD=3923|UniProtKB=P55146	Tyro3	Tyrosine-protein kinase receptor TYRO3;Tyro3;PTN000699564;orthologs	TYROSINE-PROTEIN KINASE RECEPTOR TYRO3 (PTHR24416:SF279)	transmembrane signal receptor(PC00197)	Rattus norvegicus					Thbs1
RAT|RGD=1309357|UniProtKB=D4A1J9	Lrfn5	Leucine-rich repeat and fibronectin type-III domain-containing protein 5;Lrfn5;PTN000690502;orthologs	LEUCINE-RICH REPEAT AND FIBRONECTIN TYPE-III DOMAIN-CONTAINING PROTEIN 5 (PTHR45842:SF10)	immunoglobulin superfamily cell adhesion molecule(PC00125)	Rattus norvegicus					Thrb
RAT|RGD=1589275|UniProtKB=A0A8I6AL23	Tnfaip3	TNF alpha-induced protein 3;Tnfaip3;PTN001411204;orthologs	TUMOR NECROSIS FACTOR ALPHA-INDUCED PROTEIN 3 (PTHR13367:SF3)	cysteine protease(PC00081)	Rattus norvegicus					Timp1
RAT|RGD=2583|UniProtKB=P41156	Ets1	Protein C-ets-1;Ets1;PTN000219199;orthologs	PROTEIN C-ETS-1 (PTHR11849:SF209)	winged helix/forkhead transcription factor(PC00246)	Rattus norvegicus					Tlr7
RAT|RGD=2868|UniProtKB=P08025	Igf1	Insulin-like growth factor I;Igf1;PTN000155825;orthologs	INSULIN-LIKE GROWTH FACTOR I (PTHR46845:SF1)	growth factor(PC00112)	Rattus norvegicus					Tmsb4x
RAT|RGD=2138|UniProtKB=P02650	Apoe	Apolipoprotein E;Apoe;PTN000439020;orthologs	APOLIPOPROTEIN E (PTHR18976:SF2)	apolipoprotein(PC00052)	Rattus norvegicus					Tnc
RAT|RGD=620722|UniProtKB=P47973	Zfp36	mRNA decay activator protein ZFP36;Zfp36;PTN000284308;orthologs	MRNA DECAY ACTIVATOR PROTEIN ZFP36 (PTHR12547:SF58)	RNA metabolism protein(PC00031)	Rattus norvegicus					Tnfaip3
RAT|RGD=3005|UniProtKB=P97840	Lgals9	Galectin-9;Lgals9;PTN000141614;orthologs	GALECTIN-9C (PTHR11346:SF80)	extracellular matrix protein(PC00102)	Rattus norvegicus					Tnfrsf11a
RAT|RGD=1310223|UniProtKB=Q5FVN0	Lpcat3	Lysophospholipid acyltransferase 5;Lpcat3;PTN000357620;orthologs	LYSOPHOSPHOLIPID ACYLTRANSFERASE 5 (PTHR13906:SF14)	acetyltransferase(PC00038)	Rattus norvegicus					Tnfrsf1a
RAT|RGD=727815|UniProtKB=Q7TPB4	Cd276	CD276 antigen;Cd276;PTN000646038;orthologs	CD276 ANTIGEN (PTHR24100:SF147)	immunoglobulin receptor superfamily(PC00124)	Rattus norvegicus					Tollip
RAT|RGD=1310053|UniProtKB=Q5U2S1	Ndfip1	NEDD4 family-interacting protein 1;Ndfip1;PTN000333717;orthologs	NEDD4 FAMILY-INTERACTING PROTEIN 1 (PTHR13396:SF3)		Rattus norvegicus					Tp73
RAT|RGD=61909|UniProtKB=Q62685	Nr1h3	Oxysterols receptor LXR-alpha;Nr1h3;PTN000637828;orthologs	OXYSTEROLS RECEPTOR LXR-ALPHA (PTHR24082:SF259)	C4 zinc finger nuclear receptor(PC00169)	Rattus norvegicus					Trim65
RAT|RGD=2307|UniProtKB=P26051	Cd44	CD44 antigen;Cd44;PTN000027510;orthologs	CD44 ANTIGEN (PTHR10225:SF6)	transmembrane signal receptor(PC00197)	Rattus norvegicus					Tyro3
RAT|RGD=3370|UniProtKB=Q99ND3	Ppard	Peroxisome proliferator activated receptor delta, isoform CRA_b;Ppard;PTN000638194;orthologs	PEROXISOME PROLIFERATOR-ACTIVATED RECEPTOR DELTA (PTHR24082:SF15)	C4 zinc finger nuclear receptor(PC00169)	Rattus norvegicus					Uaca
RAT|RGD=621622|UniProtKB=P62329	Tmsb4x	Thymosin beta-4;Tmsb4x;PTN001381670;orthologs	THYMOSIN BETA-4 (PTHR12021:SF3)	actin or actin-binding cytoskeletal protein(PC00041)	Rattus norvegicus					Vamp7
RAT|RGD=1307370|UniProtKB=A0A0G2K0I6	Cdh5	Cadherin-5;Cdh5;PTN000616744;orthologs	CADHERIN-5 (PTHR24027:SF89)	cadherin(PC00057)	Rattus norvegicus					Vamp8
RAT|RGD=1311155|UniProtKB=Q66H70	Il33	Interleukin-33;Il33;PTN000473816;orthologs	INTERLEUKIN-33 (PTHR21114:SF0)		Rattus norvegicus					Vcam1
RAT|RGD=620660|UniProtKB=P81718	Ptpn6	Tyrosine-protein phosphatase non-receptor type 6;Ptpn6;PTN000439392;orthologs	TYROSINE-PROTEIN PHOSPHATASE NON-RECEPTOR TYPE 6 (PTHR46257:SF4)	protein phosphatase(PC00195)	Rattus norvegicus					Vps35
RAT|RGD=62042|UniProtKB=O08835	Syt11	Synaptotagmin-11;Syt11;PTN000001458;orthologs	SYNAPTOTAGMIN-11 (PTHR10024:SF115)	membrane trafficking regulatory protein(PC00151)	Rattus norvegicus					Vwf
RAT|RGD=1306279|UniProtKB=A0A0G2JTR4	Abr	Active breakpoint cluster region-related protein;Abr;PTN000573040;orthologs	ACTIVE BREAKPOINT CLUSTER REGION-RELATED PROTEIN (PTHR23182:SF5)	G-protein modulator(PC00022)	Rattus norvegicus					Wfdc1
RAT|RGD=68938|UniProtKB=O70280	Wfdc1	WAP four-disulfide core domain protein 1;Wfdc1;PTN000371088;orthologs	WAP FOUR-DISULFIDE CORE DOMAIN PROTEIN 1 (PTHR14308:SF0)		Rattus norvegicus					Wnt5a
RAT|RGD=621237|UniProtKB=P22934	Tnfrsf1a	Tumor necrosis factor receptor superfamily member 1A;Tnfrsf1a;PTN000559085;orthologs	TUMOR NECROSIS FACTOR RECEPTOR SUPERFAMILY MEMBER 1A (PTHR46861:SF1)	transmembrane signal receptor(PC00197)	Rattus norvegicus					Ywhaz
RAT|RGD=1559497|UniProtKB=D3ZY16	Trim65	Tripartite motif-containing 65;Trim65;PTN000646388;orthologs	TRIPARTITE MOTIF-CONTAINING PROTEIN 65 (PTHR25465:SF29)	ubiquitin-protein ligase(PC00234)	Rattus norvegicus					Zfp36
RAT|RGD=1305163|UniProtKB=Q6AYC2	Irgm	Immunity-related GTPase family M protein;Irgm;PTN000795659;orthologs	IMMUNITY-RELATED GTPASE FAMILY M PROTEIN 1 (PTHR32341:SF17)		Rattus norvegicus
RAT|RGD=2037|UniProtKB=P13589	Adcyap1	Pituitary adenylate cyclase-activating polypeptide;Adcyap1;PTN001342200;orthologs	PITUITARY ADENYLATE CYCLASE-ACTIVATING POLYPEPTIDE (PTHR11213:SF1)	neuropeptide(PC00162)	Rattus norvegicus
RAT|RGD=2348|UniProtKB=Q05941	Chrna7	Neuronal acetylcholine receptor subunit alpha-7;Chrna7;PTN000435452;orthologs	CHRNA7-FAM7A FUSION PROTEIN-RELATED (PTHR18945:SF907)	ligand-gated ion channel(PC00141)	Rattus norvegicus
RAT|RGD=620137|UniProtKB=P35411	Cx3cr1	CX3C chemokine receptor 1;Cx3cr1;PTN000659189;orthologs	CX3C CHEMOKINE RECEPTOR 1 (PTHR10489:SF947)	cell adhesion molecule(PC00069)	Rattus norvegicus
RAT|RGD=3032|UniProtKB=P84025	Smad3	Mothers against decapentaplegic homolog 3;Smad3;PTN000344670;orthologs	MOTHERS AGAINST DECAPENTAPLEGIC HOMOLOG 3 (PTHR13703:SF53)	DNA-binding transcription factor(PC00218)	Rattus norvegicus
RAT|RGD=3104|UniProtKB=P04218	Cd200	OX-2 membrane glycoprotein;Cd200;PTN000589327;orthologs	OX-2 MEMBRANE GLYCOPROTEIN (PTHR46841:SF3)		Rattus norvegicus
RAT|RGD=69073|UniProtKB=Q9R1S9	Mdk	Midkine;Mdk;PTN000354693;orthologs	MIDKINE (PTHR13850:SF2)	growth factor(PC00112)	Rattus norvegicus
RAT|RGD=2298|UniProtKB=Q07490	Cd24	Signal transducer CD24;Cd24;PTN000422870;orthologs	SIGNAL TRANSDUCER CD24 (PTHR16676:SF0)		Rattus norvegicus
RAT|RGD=1560011|UniProtKB=D3ZGS5	Uaca	Uveal autoantigen with coiled-coil domains and ankyrin repeats;Uaca;PTN000653641;orthologs	UVEAL AUTOANTIGEN WITH COILED-COIL DOMAINS AND ANKYRIN REPEATS (PTHR24173:SF74)	scaffold/adaptor protein(PC00226)	Rattus norvegicus
GO biological process complete	#	#	expected	Fold Enrichment	+/-	raw P value	FDR
inflammatory response	472	104	68.74	1.51	+	1.19e-05	0.000168
RAT|RGD=2624|UniProtKB=P04937	Fn1	Fibronectin;Fn1;PTN000441411;orthologs	FIBRONECTIN (PTHR46708:SF8)	extracellular matrix protein(PC00102)	Rattus norvegicus
RAT|RGD=2308|UniProtKB=P97829	Cd47	Leukocyte surface antigen CD47;Cd47;PTN000064802;orthologs	LEUKOCYTE SURFACE ANTIGEN CD47 (PTHR10613:SF0)	cell adhesion molecule(PC00069)	Rattus norvegicus
RAT|RGD=1310834|UniProtKB=A0A0G2K6U7	Nfkbiz	NFKB inhibitor zeta;Nfkbiz;PTN002380993;orthologs	NF-KAPPA-B INHIBITOR ZETA (PTHR24124:SF5)	protein-binding activity modulator(PC00095)	Rattus norvegicus
RAT|RGD=1565398|UniProtKB=D3ZUL3	Col6a1	Collagen type VI alpha 1 chain;Col6a1;PTN000614651;orthologs	COLLAGEN TYPE VI ALPHA 1 CHAIN (PTHR24023:SF917)	extracellular matrix structural protein(PC00103)	Rattus norvegicus
RAT|RGD=620048|UniProtKB=Q91V26	Sphk1	Sphingosine kinase 1;Sphk1;PTN000270665;orthologs	SPHINGOSINE KINASE 1 (PTHR12358:SF47)	kinase(PC00137)	Rattus norvegicus
RAT|RGD=1587375|UniProtKB=G3V901	Ext1	Exostosin-1;Ext1;PTN000115229;orthologs	EXOSTOSIN-1 (PTHR11062:SF97)	glycosyltransferase(PC00111)	Rattus norvegicus
RAT|RGD=727819|UniProtKB=Q4FZZ1	Pxk	PX domain-containing protein kinase-like protein;Pxk;PTN000543347;orthologs	PX DOMAIN-CONTAINING PROTEIN KINASE-LIKE PROTEIN (PTHR22999:SF40)		Rattus norvegicus
RAT|RGD=3952|UniProtKB=P29534	Vcam1	Vascular cell adhesion protein 1;Vcam1;PTN000051060;orthologs	VASCULAR CELL ADHESION PROTEIN 1 (PTHR13771:SF14)	cell adhesion molecule(PC00069)	Rattus norvegicus
RAT|RGD=2096|UniProtKB=P12527	Alox5	Polyunsaturated fatty acid 5-lipoxygenase;Alox5;PTN000206124;orthologs	POLYUNSATURATED FATTY ACID 5-LIPOXYGENASE (PTHR11771:SF5)	oxygenase(PC00177)	Rattus norvegicus
RAT|RGD=631379|UniProtKB=G3V7X8	Cyp26b1	Cytochrome P450 26B1;Cyp26b1;PTN002386504;orthologs	CYTOCHROME P450 26B1 (PTHR24286:SF177)	oxygenase(PC00177)	Rattus norvegicus
RAT|RGD=3143|UniProtKB=Q9QYF3	Myo5a	Unconventional myosin-Va;Myo5a;PTN000321288;orthologs	UNCONVENTIONAL MYOSIN-VA (PTHR13140:SF273)	actin binding motor protein(PC00040)	Rattus norvegicus
RAT|RGD=1308190|UniProtKB=B5DF89	Cul3	Cullin-3;Cul3;PTN000232353;orthologs	CULLIN-3 (PTHR11932:SF168)	ubiquitin-protein ligase(PC00234)	Rattus norvegicus
RAT|RGD=69080|UniProtKB=A0A0G2K1B6	Nf1x	Nuclear factor 1;Nf1x;PTN002263603;orthologs	NUCLEAR FACTOR 1 X-TYPE (PTHR11492:SF3)	DNA-binding transcription factor(PC00218)	Rattus norvegicus
RAT|RGD=2425|UniProtKB=Q00495	Csf1r	Macrophage colony-stimulating factor 1 receptor;Csf1r;PTN000699151;orthologs	MACROPHAGE COLONY-STIMULATING FACTOR 1 RECEPTOR (PTHR24416:SF47)	transmembrane signal receptor(PC00197)	Rattus norvegicus
RAT|RGD=3434|UniProtKB=P70597	Ptger1	Prostaglandin E2 receptor EP1 subtype;Ptger1;PTN000221698;orthologs	PROSTAGLANDIN E2 RECEPTOR EP1 SUBTYPE (PTHR11866:SF3)	G-protein coupled receptor(PC00021)	Rattus norvegicus
RAT|RGD=628637|UniProtKB=G3V8L1	Pycard	PYD and CARD domain-containing;Pycard;PTN000048240;orthologs	APOPTOSIS-ASSOCIATED SPECK-LIKE PROTEIN CONTAINING A CARD (PTHR46985:SF2)	defense/immunity protein(PC00090)	Rattus norvegicus
RAT|RGD=61996|UniProtKB=P18292	Thrb	Prothrombin;F2;PTN000667853;orthologs	PROTHROMBIN (PTHR24254:SF10)	serine protease(PC00203)	Rattus norvegicus
RAT|RGD=2214|UniProtKB=Q04906	Bmp6	Bone morphogenetic protein 6;Bmp6;PTN001372667;orthologs	BONE MORPHOGENETIC PROTEIN 6 (PTHR11848:SF137)	growth factor(PC00112)	Rattus norvegicus
RAT|RGD=1307083|UniProtKB=D4AA88	Tp73	Tumor protein p73;Tp73;PTN000154833;orthologs	TUMOR PROTEIN P73 (PTHR11447:SF21)	P53-like transcription factor(PC00253)	Rattus norvegicus
RAT|RGD=621158|UniProtKB=P49301	Clec10a	C-type lectin domain family 10 member A;Clec10a;PTN000514903;orthologs	C-TYPE LECTIN DOMAIN FAMILY 10 MEMBER A-RELATED (PTHR22802:SF261)	membrane traffic protein(PC00150)	Rattus norvegicus
RAT|RGD=3188|UniProtKB=Q9QW30	Notch2	Neurogenic locus notch homolog protein 2;Notch2;PTN000621228;orthologs	NEUROGENIC LOCUS NOTCH HOMOLOG PROTEIN 2 (PTHR22804:SF62)	extracellular matrix glycoprotein(PC00100)	Rattus norvegicus
RAT|RGD=2081|UniProtKB=P47196	Akt1	RAC-alpha serine_threonine-protein kinase;Akt1;PTN000682378;orthologs	RAC-ALPHA SERINE_THREONINE-PROTEIN KINASE (PTHR24356:SF171)	non-receptor serine/threonine protein kinase(PC00167)	Rattus norvegicus
RAT|RGD=3726|UniProtKB=P97698	Smo	Smoothened homolog;Smo;PTN000139412;orthologs	SMOOTHENED HOMOLOG (PTHR11309:SF35)	transmembrane signal receptor(PC00197)	Rattus norvegicus
RAT|RGD=69250|UniProtKB=Q9QXQ7	Wnt5a	Protein Wnt-5a;Wnt5a;PTN000246854;orthologs	PROTEIN WNT-5A (PTHR12027:SF33)	intercellular signal molecule(PC00207)	Rattus norvegicus
RAT|RGD=1563582|UniProtKB=D3ZJ86	Slc9a6	Sodium_hydrogen exchanger;Slc9a6;PTN000011817;orthologs	SODIUM_HYDROGEN EXCHANGER 6 (PTHR10110:SF94)	secondary carrier transporter(PC00258)	Rattus norvegicus
RAT|RGD=1304765|UniProtKB=A0A8I6AA94	Ano6	Anoctamin 6;Ano6;PTN002285171;orthologs	ANOCTAMIN-6 (PTHR12308:SF21)	ion channel(PC00133)	Rattus norvegicus
RAT|RGD=3907|UniProtKB=P05371	Clu	Clusterin;Clu;PTN000103799;orthologs	CLUSTERIN (PTHR10970:SF1)		Rattus norvegicus
RAT|RGD=620570|UniProtKB=F7FHZ1	Ifngr1	Interferon gamma receptor 1;Ifngr1;PTN000466373;orthologs	INTERFERON GAMMA RECEPTOR 1 (PTHR20859:SF5)	transmembrane signal receptor(PC00197)	Rattus norvegicus
RAT|RGD=1305180|UniProtKB=A2VD12	Pbxip1	Pre-B-cell leukemia transcription factor-interacting protein 1;Pbxip1;PTN002008763;orthologs	PRE-B-CELL LEUKEMIA TRANSCRIPTION FACTOR-INTERACTING PROTEIN 1 (PTHR28638:SF1)		Rattus norvegicus
RAT|RGD=3171|UniProtKB=Q63746	Nfkbia	NF-kappa-B inhibitor alpha;Nfkbia;PTN000651512;orthologs	NF-KAPPA-B INHIBITOR ALPHA (PTHR46680:SF1)		Rattus norvegicus
RAT|RGD=3005|UniProtKB=P97840	Lgals9	Galectin-9;Lgals9;PTN000141614;orthologs	GALECTIN-9C (PTHR11346:SF80)	extracellular matrix protein(PC00102)	Rattus norvegicus
RAT|RGD=1566394|UniProtKB=D3ZB52	Adam8	ADAM metallopeptidase domain 8;Adam8;PTN000225439;orthologs	DISINTEGRIN AND METALLOPROTEINASE DOMAIN-CONTAINING PROTEIN 8 (PTHR11905:SF20)	metalloprotease(PC00153)	Rattus norvegicus
RAT|RGD=620588|UniProtKB=Q63691	Cd14	Monocyte differentiation antigen CD14;Cd14;PTN000066870;orthologs	MONOCYTE DIFFERENTIATION ANTIGEN CD14 (PTHR10630:SF3)	transmembrane signal receptor(PC00197)	Rattus norvegicus
RAT|RGD=1305852|UniProtKB=Q4KLJ4	Fkrp	Ribitol-5-phosphate transferase;Fkrp;PTN000341689;orthologs	RIBITOL 5-PHOSPHATE TRANSFERASE FKRP (PTHR13627:SF31)		Rattus norvegicus
RAT|RGD=2599|UniProtKB=P20411	Fcer1g	High affinity immunoglobulin epsilon receptor subunit gamma;Fcer1g;PTN000423699;orthologs	HIGH AFFINITY IMMUNOGLOBULIN EPSILON RECEPTOR SUBUNIT GAMMA (PTHR16803:SF0)	immunoglobulin receptor superfamily(PC00124)	Rattus norvegicus
RAT|RGD=1306716|UniProtKB=P31720	C1qa	Complement C1q subcomponent subunit A;C1qa;PTN002368593;orthologs	COMPLEMENT C1Q SUBCOMPONENT SUBUNIT A (PTHR15427:SF26)	scaffold/adaptor protein(PC00226)	Rattus norvegicus
RAT|RGD=1309874|UniProtKB=A0A8I6AUZ6	Rarres2	Retinoic acid receptor responder 2;Rarres2;PTN000387508;orthologs	RETINOIC ACID RECEPTOR RESPONDER PROTEIN 2 (PTHR15106:SF2)		Rattus norvegicus
RAT|RGD=2690|UniProtKB=P08050	Gja1	Gap junction alpha-1 protein;Gja1;PTN000240405;orthologs	GAP JUNCTION ALPHA-1 PROTEIN (PTHR11984:SF33)	gap junction(PC00105)	Rattus norvegicus
RAT|RGD=2899|UniProtKB=Q63257	Il4r	Interleukin-4 receptor subunit alpha;Il4r;PTN000548029;orthologs	INTERLEUKIN-4 RECEPTOR SUBUNIT ALPHA (PTHR23037:SF32)	transmembrane signal receptor(PC00197)	Rattus norvegicus
RAT|RGD=1308895|UniProtKB=A0A0G2K618	Large1	LARGE xylosyl- and glucuronyltransferase 1;Large1;PTN002284335;orthologs	XYLOSYL- AND GLUCURONYLTRANSFERASE LARGE1 (PTHR12270:SF48)	glycosyltransferase(PC00111)	Rattus norvegicus
RAT|RGD=2307|UniProtKB=P26051	Cd44	CD44 antigen;Cd44;PTN000027510;orthologs	CD44 ANTIGEN (PTHR10225:SF6)	transmembrane signal receptor(PC00197)	Rattus norvegicus
RAT|RGD=620596|UniProtKB=O08556	Ccr5	C-C chemokine receptor type 5;Ccr5;PTN000659283;orthologs	C-C CHEMOKINE RECEPTOR TYPE 5 (PTHR10489:SF686)	cell adhesion molecule(PC00069)	Rattus norvegicus
RAT|RGD=620573|UniProtKB=Q62737	Cyba	Cytochrome b-245 light chain;Cyba;PTN000389366;orthologs	CYTOCHROME B-245 LIGHT CHAIN (PTHR15168:SF0)		Rattus norvegicus
RAT|RGD=1308248|UniProtKB=Q5FVH2	Pld3	5'-3' exonuclease PLD3;Pld3;PTN000022435;orthologs	5'-3' EXONUCLEASE PLD3 (PTHR10185:SF16)	phospholipase(PC00186)	Rattus norvegicus
RAT|RGD=1561254|UniProtKB=A0A8I6ADP7	Acer3	Alkaline ceramidase 3;Acer3;PTN000310902;orthologs	ALKALINE CERAMIDASE 3 (PTHR46187:SF3)		Rattus norvegicus
RAT|RGD=1306163|UniProtKB=P0C0K7	Ephb6	Ephrin type-B receptor 6;Ephb6;PTN000700132;orthologs	EPHRIN TYPE-B RECEPTOR 6 (PTHR46877:SF15)	transmembrane signal receptor(PC00197)	Rattus norvegicus
RAT|RGD=3980|UniProtKB=P63102	Ywhaz	14-3-3 protein zeta_delta;Ywhaz;PTN000429084;orthologs	14-3-3 PROTEIN ZETA_DELTA (PTHR18860:SF7)	scaffold/adaptor protein(PC00226)	Rattus norvegicus
RAT|RGD=628842|UniProtKB=Q8CH01	Hk1	Tachykinin-4;Tac4;PTN001679110;orthologs	TACHYKININ-4 (PTHR11250:SF2)		Rattus norvegicus
RAT|RGD=620874|UniProtKB=Q9WTV1	Chi3l1	Chitinase-3-like protein 1;Chi3l1;PTN000126625;orthologs	CHITINASE-3-LIKE PROTEIN 1 (PTHR11177:SF202)	glycosidase(PC00110)	Rattus norvegicus
RAT|RGD=2327|UniProtKB=P21272	Cebpb	CCAAT_enhancer-binding protein beta;Cebpb;PTN000596461;orthologs	CCAAT_ENHANCER-BINDING PROTEIN BETA (PTHR23334:SF21)	basic leucine zipper transcription factor(PC00056)	Rattus norvegicus
RAT|RGD=1311155|UniProtKB=Q66H70	Il33	Interleukin-33;Il33;PTN000473816;orthologs	INTERLEUKIN-33 (PTHR21114:SF0)		Rattus norvegicus
RAT|RGD=69051|UniProtKB=P17246	Tgfb1	Transforming growth factor beta-1 proprotein;Tgfb1;PTN000218768;orthologs	TRANSFORMING GROWTH FACTOR BETA-1 PROPROTEIN (PTHR11848:SF125)	growth factor(PC00112)	Rattus norvegicus
RAT|RGD=620521|UniProtKB=P58195	Plscr1	Phospholipid scramblase 1;Plscr1;PTN000583061;orthologs	PHOSPHOLIPID SCRAMBLASE 1 (PTHR23248:SF38)	transporter(PC00227)	Rattus norvegicus
RAT|RGD=620028|UniProtKB=E9PSY0	Axl	Receptor protein-tyrosine kinase;Axl;PTN000699519;orthologs	TYROSINE-PROTEIN KINASE RECEPTOR UFO (PTHR24416:SF323)	transmembrane signal receptor(PC00197)	Rattus norvegicus
RAT|RGD=1310668|UniProtKB=A0A8I6ARV2	Afap1l2	Actin filament-associated protein 1-like 2;Afap1l2;PTN000371684;orthologs	ACTIN FILAMENT-ASSOCIATED PROTEIN 1-LIKE 2 (PTHR14338:SF4)		Rattus norvegicus
RAT|RGD=1303060|UniProtKB=Q76HN1	Hyal1	Hyaluronidase-1;Hyal1;PTN000206086;orthologs	HYALURONIDASE-1 (PTHR11769:SF23)	glycosidase(PC00110)	Rattus norvegicus
RAT|Ensembl=ENSRNOG00000004249.7|UniProtKB=A0A8I6AM21	Tlr7	Toll-like receptor 7;Tlr7;PTN000687321;orthologs	TOLL-LIKE RECEPTOR 7 (PTHR47410:SF2)	transmembrane signal receptor(PC00197)	Rattus norvegicus
RAT|RGD=61924|UniProtKB=P55009	Aif1	Allograft inflammatory factor 1;Aif1;PTN000039801;orthologs	ALLOGRAFT INFLAMMATORY FACTOR 1 (PTHR10356:SF4)	calmodulin-related(PC00061)	Rattus norvegicus
RAT|RGD=619982|UniProtKB=Q99P96	Hdac7	Histone deacetylase 7 (Fragment);Hdac7;;orthologs			Rattus norvegicus
RAT|RGD=2403|UniProtKB=P24388	Crhbp	Corticotropin-releasing factor-binding protein;Crhbp;PTN000031433;orthologs	CORTICOTROPIN-RELEASING FACTOR-BINDING PROTEIN (PTHR10278:SF0)		Rattus norvegicus
RAT|RGD=620029|UniProtKB=P22829	Nr4a1	Nuclear receptor subfamily 4 group A member 1;Nr4a1;PTN000639662;orthologs	NUCLEAR RECEPTOR SUBFAMILY 4 GROUP A MEMBER 1 (PTHR24085:SF1)	C4 zinc finger nuclear receptor(PC00169)	Rattus norvegicus
RAT|RGD=621675|UniProtKB=P30120	Timp1	Metalloproteinase inhibitor 1;Timp1;PTN000217712;orthologs	METALLOPROTEINASE INHIBITOR 1 (PTHR11844:SF20)	protease inhibitor(PC00191)	Rattus norvegicus
RAT|RGD=621237|UniProtKB=P22934	Tnfrsf1a	Tumor necrosis factor receptor superfamily member 1A;Tnfrsf1a;PTN000559085;orthologs	TUMOR NECROSIS FACTOR RECEPTOR SUPERFAMILY MEMBER 1A (PTHR46861:SF1)	transmembrane signal receptor(PC00197)	Rattus norvegicus
RAT|RGD=620964|UniProtKB=Q9WTQ1	Prkd1	Serine_threonine-protein kinase D1;Prkd1;PTN000540219;orthologs	SERINE_THREONINE-PROTEIN KINASE D1 (PTHR22968:SF9)	non-receptor serine/threonine protein kinase(PC00167)	Rattus norvegicus
RAT|RGD=69063|UniProtKB=Q99J86	Atrn	Attractin;Atrn;PTN000742678;orthologs	ATTRACTIN (PTHR24044:SF495)	intercellular signal molecule(PC00207)	Rattus norvegicus
RAT|RGD=620458|UniProtKB=O55145	Cx3cl1	Fractalkine;Cx3cl1;PTN000387958;orthologs	FRACTALKINE (PTHR12015:SF92)	cytokine(PC00083)	Rattus norvegicus
RAT|RGD=3444|UniProtKB=P63090	Ptn	Pleiotrophin;Ptn;PTN000354719;orthologs	PLEIOTROPHIN (PTHR13850:SF1)	growth factor(PC00112)	Rattus norvegicus
RAT|RGD=61897|UniProtKB=P46002	Ptafr	Platelet-activating factor receptor;Ptafr;PTN000661353;orthologs	PLATELET-ACTIVATING FACTOR RECEPTOR (PTHR24233:SF6)	G-protein coupled receptor(PC00021)	Rattus norvegicus
RAT|RGD=620900|UniProtKB=P80225	B4galt1	Beta-1,4-galactosyltransferase 1;B4galt1;;orthologs			Rattus norvegicus
RAT|RGD=620137|UniProtKB=P35411	Cx3cr1	CX3C chemokine receptor 1;Cx3cr1;PTN000659189;orthologs	CX3C CHEMOKINE RECEPTOR 1 (PTHR10489:SF947)	cell adhesion molecule(PC00069)	Rattus norvegicus
RAT|RGD=727803|UniProtKB=F1LRS8	Cd2ap	CD2-associated protein;Cd2ap;PTN000366634;orthologs	CD2-ASSOCIATED PROTEIN (PTHR14167:SF23)	scaffold/adaptor protein(PC00226)	Rattus norvegicus
RAT|RGD=1307629|UniProtKB=A0A8I6AFH2	Kdm6b	Lysine demethylase 6B;Kdm6b;PTN000361242;orthologs	LYSINE-SPECIFIC DEMETHYLASE 6B (PTHR14017:SF5)	chromatin/chromatin-binding, or -regulatory protein(PC00077)	Rattus norvegicus
RAT|RGD=620574|UniProtKB=Q9ERL1	Cybb	Cytochrome b-245, beta polypeptide;Cybb;PTN000239824;orthologs	CYTOCHROME B-245 HEAVY CHAIN (PTHR11972:SF60)	oxidase(PC00175)	Rattus norvegicus
RAT|RGD=3807|UniProtKB=P06767	Tac1	Protachykinin-1;Tac1;PTN000134181;orthologs	PROTACHYKININ-1 (PTHR11250:SF3)		Rattus norvegicus
RAT|RGD=621759|UniProtKB=Q62935	Vwf	von Willebrand factor (Fragment);Vwf;PTN008579926;orthologs	COLLAGEN ALPHA-6(VI) CHAIN (PTHR22588:SF5)		Rattus norvegicus
RAT|RGD=620989|UniProtKB=Q9JK11	Rtn4	Reticulon-4;Rtn4;PTN000107490;orthologs	RETICULON-4 (PTHR45799:SF1)		Rattus norvegicus
RAT|RGD=1591983|UniProtKB=Q6MG90	C4b	Complement C4B (Chido blood group);C4b;PTN002478741;orthologs	COMPLEMENT C4-A-RELATED (PTHR11412:SF86)	protease inhibitor(PC00191)	Rattus norvegicus
RAT|RGD=68371|UniProtKB=P42346	Mtor	Serine_threonine-protein kinase mTOR;Mtor;PTN000124355;orthologs	SERINE_THREONINE-PROTEIN KINASE MTOR (PTHR11139:SF9)	non-receptor serine/threonine protein kinase(PC00167)	Rattus norvegicus
RAT|RGD=2785|UniProtKB=P50545	Hck	Tyrosine-protein kinase HCK;Hck;PTN000701000;orthologs	TYROSINE-PROTEIN KINASE HCK (PTHR24418:SF245)	non-receptor tyrosine protein kinase(PC00168)	Rattus norvegicus
RAT|RGD=2796|UniProtKB=P05708	Hk1	Hexokinase-1;Hk1;PTN001457915;orthologs	HEXOKINASE-1 (PTHR19443:SF10)	kinase(PC00137)	Rattus norvegicus
RAT|RGD=2892|UniProtKB=Q02955	Il1r1	Interleukin-1 receptor type 1;Il1r1;PTN000223721;orthologs	INTERLEUKIN-1 RECEPTOR TYPE 1 (PTHR11890:SF26)	transmembrane signal receptor(PC00197)	Rattus norvegicus
RAT|RGD=2069|UniProtKB=P01015	Agt	Angiotensinogen;Agt;PTN000156318;orthologs	ANGIOTENSINOGEN (PTHR11461:SF13)	protease inhibitor(PC00191)	Rattus norvegicus
RAT|RGD=2139|UniProtKB=P08592	App	Amyloid-beta precursor protein;App;PTN000559917;orthologs	AMYLOID-BETA PRECURSOR PROTEIN (PTHR23103:SF7)	protease inhibitor(PC00191)	Rattus norvegicus
RAT|RGD=1562269|UniProtKB=D4ADT7	Nod1	Nucleotide-binding oligomerization domain-containing 1;Nod1;PTN000648111;orthologs	NUCLEOTIDE-BINDING OLIGOMERIZATION DOMAIN-CONTAINING PROTEIN 1 (PTHR24106:SF18)	scaffold/adaptor protein(PC00226)	Rattus norvegicus
RAT|RGD=69073|UniProtKB=Q9R1S9	Mdk	Midkine;Mdk;PTN000354693;orthologs	MIDKINE (PTHR13850:SF2)	growth factor(PC00112)	Rattus norvegicus
RAT|RGD=2298|UniProtKB=Q07490	Cd24	Signal transducer CD24;Cd24;PTN000422870;orthologs	SIGNAL TRANSDUCER CD24 (PTHR16676:SF0)		Rattus norvegicus
RAT|RGD=1588455|UniProtKB=A0A0G2JV24	Thbs1	Thrombospondin 1;Thbs1;PTN002230114;orthologs	THROMBOSPONDIN-1 (PTHR10199:SF78)	cell adhesion molecule(PC00069)	Rattus norvegicus
RAT|RGD=620273|UniProtKB=Q63364	Pja2	E3 ubiquitin-protein ligase Praja-2;Pja2;PTN000403771;orthologs	E3 UBIQUITIN-PROTEIN LIGASE PRAJA-2 (PTHR15710:SF5)	ubiquitin-protein ligase(PC00234)	Rattus norvegicus
RAT|RGD=1310256|UniProtKB=D3ZIF5	Ap3b1	Adaptor-related protein complex 3 subunit beta 1;Ap3b1;PTN002255662;orthologs	AP-3 COMPLEX SUBUNIT BETA-1 (PTHR11134:SF10)	membrane traffic protein(PC00150)	Rattus norvegicus
RAT|RGD=3729|UniProtKB=P37377	Snca	Alpha-synuclein;Snca;PTN000352416;orthologs	ALPHA-SYNUCLEIN (PTHR13820:SF5)	membrane trafficking regulatory protein(PC00151)	Rattus norvegicus
RAT|RGD=620428|UniProtKB=G3V9R2	Cfh	Complement factor H;Cfh;PTN000448925;orthologs	COMPLEMENT FACTOR H-RELATED (PTHR45785:SF14)	complement component(PC00078)	Rattus norvegicus
RAT|RGD=3539|UniProtKB=Q9R1K8	Rasgrp1	RAS guanyl-releasing protein 1;Rasgrp1;PTN000561580;orthologs	RAS GUANYL-RELEASING PROTEIN 1 (PTHR23113:SF174)	guanyl-nucleotide exchange factor(PC00113)	Rattus norvegicus
RAT|RGD=628847|UniProtKB=P49186	Mapk9	Mitogen-activated protein kinase 9;Mapk9;PTN000622303;orthologs	MITOGEN-ACTIVATED PROTEIN KINASE 9 (PTHR24055:SF172)	non-receptor serine/threonine protein kinase(PC00167)	Rattus norvegicus
RAT|RGD=2264|UniProtKB=P13234	Camk4	Calcium_calmodulin-dependent protein kinase type IV;Camk4;PTN000681472;orthologs	CALCIUM_CALMODULIN-DEPENDENT PROTEIN KINASE TYPE IV (PTHR24349:SF243)	non-receptor serine/threonine protein kinase(PC00167)	Rattus norvegicus
RAT|RGD=621808|UniProtKB=O88767	Cap1	Parkinson disease protein 7 homolog;Park7;PTN000111127;orthologs	PARKINSON DISEASE PROTEIN 7 HOMOLOG (PTHR48094:SF12)		Rattus norvegicus
RAT|RGD=2586|UniProtKB=P26824	F2r	Proteinase-activated receptor 1;F2r;PTN000661122;orthologs	PROTEINASE-ACTIVATED RECEPTOR 1 (PTHR24232:SF20)	G-protein coupled receptor(PC00021)	Rattus norvegicus
RAT|RGD=1304676|UniProtKB=A2RUW1	Tollip	Toll-interacting protein;Tollip;PTN000420055;orthologs	TOLL-INTERACTING PROTEIN (PTHR16461:SF5)		Rattus norvegicus
RAT|RGD=62033|UniProtKB=Q9WVA9	Npff	Pro-FMRFamide-related neuropeptide FF;Npff;PTN001430874;orthologs	PRO-FMRFAMIDE-RELATED NEUROPEPTIDE FF (PTHR15044:SF0)		Rattus norvegicus
RAT|RGD=631362|UniProtKB=Q80ZF4	Mapkapk2	Non-specific serine_threonine protein kinase;Mapkapk2;PTN001553025;orthologs	MAP KINASE-ACTIVATED PROTEIN KINASE 2 (PTHR24349:SF63)	non-receptor serine/threonine protein kinase(PC00167)	Rattus norvegicus
RAT|RGD=1305581|UniProtKB=B2RYB8	Itgb2	Integrin beta;Itgb2;PTN002226000;orthologs	INTEGRIN BETA-2 (PTHR10082:SF15)	integrin(PC00126)	Rattus norvegicus
RAT|RGD=621017|UniProtKB=Q07014	Lyn	Tyrosine-protein kinase Lyn;Lyn;PTN000701024;orthologs	TYROSINE-PROTEIN KINASE LYN (PTHR24418:SF42)	non-receptor tyrosine protein kinase(PC00168)	Rattus norvegicus
RAT|RGD=620360|UniProtKB=O54968	Nfe2l2	Nuclear factor erythroid 2-related factor 2;Nfe2l2;PTN000696699;orthologs	NUCLEAR FACTOR ERYTHROID 2-RELATED FACTOR 2 (PTHR24411:SF3)	basic leucine zipper transcription factor(PC00056)	Rattus norvegicus
RAT|RGD=620404|UniProtKB=Q9Z1K9	Adam17	Disintegrin and metalloproteinase domain-containing protein 17;Adam17;PTN000225496;orthologs	DISINTEGRIN AND METALLOPROTEINASE DOMAIN-CONTAINING PROTEIN 17 (PTHR45702:SF6)	protease(PC00190)	Rattus norvegicus
RAT|RGD=2927|UniProtKB=P49134	Itgb1	Integrin beta-1;Itgb1;PTN000008920;orthologs	INTEGRIN BETA-1 (PTHR10082:SF28)	integrin(PC00126)	Rattus norvegicus

## Sheet: immune
GO biological process complete	#	#	expected	Fold Enrichment	+/-	raw P value	FDR			Gene
immune system process	2035	375	296.36	1.27	+	5.34e-07	1e-05			AABR07058422
RAT|RGD=2515|UniProtKB=P14740	Dpp4	Dipeptidyl peptidase 4;Dpp4;PTN000198474;orthologs	DIPEPTIDYL PEPTIDASE 4 (PTHR11731:SF128)	serine protease(PC00203)	Rattus norvegicus					Abr
RAT|RGD=71075|UniProtKB=Q9QYE7	Itgad	Integrin alpha-D;Itgad;PTN000576202;orthologs	INTEGRIN ALPHA-D (PTHR23220:SF132)	integrin(PC00126)	Rattus norvegicus					Actr2
RAT|RGD=1311984|UniProtKB=D3ZDJ4	Unc93b1	Unc-93 homolog B1, TLR-signaling regulator;Unc93b1;PTN000455601;orthologs	PROTEIN UNC-93 HOMOLOG B1 (PTHR46744:SF1)		Rattus norvegicus					Acvr1b
RAT|RGD=1549774|UniProtKB=F7EXX5	Irf3	Interferon regulatory factor 3;Irf3;PTN000236880;orthologs	INTERFERON REGULATORY FACTOR 3 (PTHR11949:SF1)	winged helix/forkhead transcription factor(PC00246)	Rattus norvegicus					Adam17
RAT|RGD=1310455|UniProtKB=A0A8I6B6M0	Tox	Thymocyte selection-associated high mobility group box;Tox;PTN000345684;orthologs	THYMOCYTE SELECTION-ASSOCIATED HIGH MOBILITY GROUP BOX PROTEIN TOX (PTHR45781:SF4)	HMG box transcription factor(PC00024)	Rattus norvegicus					Adam8
RAT|RGD=619721|UniProtKB=Q9Z2P4	Rgcc	Regulator of cell cycle RGCC;Rgcc;PTN001594876;orthologs	REGULATOR OF CELL CYCLE RGCC (PTHR32193:SF3)		Rattus norvegicus					Adcyap1
RAT|RGD=2536|UniProtKB=P21451	Ednrb	Endothelin receptor type B;Ednrb;PTN000663347;orthologs	ENDOTHELIN RECEPTOR TYPE B (PTHR46099:SF3)		Rattus norvegicus					Add2
RAT|RGD=2308|UniProtKB=P97829	Cd47	Leukocyte surface antigen CD47;Cd47;PTN000064802;orthologs	LEUKOCYTE SURFACE ANTIGEN CD47 (PTHR10613:SF0)	cell adhesion molecule(PC00069)	Rattus norvegicus					Adgrf5
RAT|RGD=1593283|UniProtKB=Q6MG98	RT1-Da	Histocompatibility 2, class II antigen E alpha;RT1-Da;PTN000460863;orthologs	HLA CLASS II HISTOCOMPATIBILITY ANTIGEN, DR ALPHA CHAIN (PTHR19944:SF86)	major histocompatibility complex protein(PC00149)	Rattus norvegicus					Aif1
RAT|RGD=1310834|UniProtKB=A0A0G2K6U7	Nfkbiz	NFKB inhibitor zeta;Nfkbiz;PTN002380993;orthologs	NF-KAPPA-B INHIBITOR ZETA (PTHR24124:SF5)	protein-binding activity modulator(PC00095)	Rattus norvegicus					Aimp1
RAT|RGD=1306885|UniProtKB=F1M652	Fcrl2	Fc receptor-like 2;Fcrl2;PTN000159533;orthologs	FC RECEPTOR-LIKE S, SCAVENGER RECEPTOR (PTHR11481:SF69)	immunoglobulin receptor superfamily(PC00124)	Rattus norvegicus					Akap8
RAT|RGD=708404|UniProtKB=Q62921	Rbck1	RanBP-type and C3HC4-type zinc finger-containing protein 1;Rbck1;PTN000511686;orthologs	RANBP-TYPE AND C3HC4-TYPE ZINC FINGER-CONTAINING PROTEIN 1 (PTHR22770:SF35)	ubiquitin-protein ligase(PC00234)	Rattus norvegicus					Akt1
RAT|RGD=620914|UniProtKB=P21677	Tcf3	Transcription factor E2-alpha;Tcf3;PTN000209833;orthologs	TRANSCRIPTION FACTOR E2-ALPHA (PTHR11793:SF7)	basic helix-loop-helix transcription factor(PC00055)	Rattus norvegicus					Alox5
RAT|RGD=2119|UniProtKB=P14669	Anxa3	Annexin A3;Anxa3;PTN000052670;orthologs	ANNEXIN A3 (PTHR10502:SF25)	calcium-binding protein(PC00060)	Rattus norvegicus					Alpk1
RAT|RGD=621201|UniProtKB=P62890	Rpl30	60S ribosomal protein L30;Rpl30;PTN000154908;orthologs	60S RIBOSOMAL PROTEIN L30 (PTHR11449:SF1)	ribosomal protein(PC00202)	Rattus norvegicus					Ambra1
RAT|RGD=3612|UniProtKB=Q9WUB5	Ncor1	Nuclear receptor corepressor 1 (Fragment);Ncor1;;orthologs			Rattus norvegicus					Angpt1
RAT|RGD=1307160|UniProtKB=F1M8X9	Gbf1	Golgi brefeldin A-resistant guanine nucleotide exchange factor 1;Gbf1;PTN000070626;orthologs	GOLGI-SPECIFIC BREFELDIN A-RESISTANCE GUANINE NUCLEOTIDE EXCHANGE FACTOR 1 (PTHR10663:SF388)	guanyl-nucleotide exchange factor(PC00113)	Rattus norvegicus					Ankrd17
RAT|RGD=1305574|UniProtKB=E9PTB6	Polr3a	DNA-directed RNA polymerase subunit;Polr3a;PTN000453644;orthologs	DNA-DIRECTED RNA POLYMERASE III SUBUNIT RPC1 (PTHR19376:SF32)	DNA-directed RNA polymerase(PC00019)	Rattus norvegicus					Ano6
RAT|RGD=3402|UniProtKB=Q63184	Eif2ak2	Interferon-induced, double-stranded RNA-activated protein kinase;Eif2ak2;PTN001337246;orthologs	INTERFERON-INDUCED, DOUBLE-STRANDED RNA-ACTIVATED PROTEIN KINASE (PTHR11042:SF163)	non-receptor serine/threonine protein kinase(PC00167)	Rattus norvegicus					Anxa3
RAT|RGD=1310374|UniProtKB=Q5U2X1	Fbxo9	F-box only protein 9;Fbxo9;PTN000305675;orthologs	F-BOX ONLY PROTEIN 9 (PTHR12874:SF9)		Rattus norvegicus					Ap3d1
RAT|RGD=1594396|UniProtKB=D4A9N5	Trim25	Tripartite motif-containing 25;Trim25;PTN000647335;orthologs	E3 UBIQUITIN_ISG15 LIGASE TRIM25 (PTHR25465:SF40)	ubiquitin-protein ligase(PC00234)	Rattus norvegicus					Apbb1ip
RAT|RGD=68321|UniProtKB=P61621	Sec61a1	Protein transport protein Sec61 subunit alpha isoform 1;Sec61a1;PTN000097257;orthologs	PROTEIN TRANSPORT PROTEIN SEC61 SUBUNIT ALPHA ISOFORM 1 (PTHR10906:SF19)	transporter(PC00227)	Rattus norvegicus					Apoe
RAT|RGD=1305677|UniProtKB=Q5HZA9	Tmem126a	Transmembrane protein 126A;Tmem126a;PTN000418568;orthologs	TRANSMEMBRANE PROTEIN 126A (PTHR16296:SF4)		Rattus norvegicus					App
RAT|RGD=1359528|UniProtKB=E9PT25	Clec4a3	C-type lectin domain family 4, member A3;Clec4a3;PTN000515036;orthologs	C-TYPE LECTIN DOMAIN FAMILY 4, MEMBER A3 (PTHR22802:SF466)	membrane traffic protein(PC00150)	Rattus norvegicus					Appl2
RAT|RGD=1587375|UniProtKB=G3V901	Ext1	Exostosin-1;Ext1;PTN000115229;orthologs	EXOSTOSIN-1 (PTHR11062:SF97)	glycosyltransferase(PC00111)	Rattus norvegicus					Aqp4
RAT|RGD=1591926|UniProtKB=A0A8I6A7G4	Cmtm7	CKLF-like MARVEL transmembrane domain-containing 7;Cmtm7;PTN000512422;orthologs	CKLF-LIKE MARVEL TRANSMEMBRANE DOMAIN-CONTAINING PROTEIN 7 (PTHR22776:SF89)	scaffold/adaptor protein(PC00226)	Rattus norvegicus					Arl8b
RAT|RGD=1311419|UniProtKB=A0A8I5ZXT2	Dmtn	Dematin actin-binding protein;Dmtn;PTN000655076;orthologs	DEMATIN (PTHR24213:SF17)	actin or actin-binding cytoskeletal protein(PC00041)	Rattus norvegicus					Atf2
RAT|RGD=3383|UniProtKB=P20651	Ppp3cb	Serine_threonine-protein phosphatase 2B catalytic subunit beta isoform;Ppp3cb;PTN000185297;orthologs	SERINE_THREONINE-PROTEIN PHOSPHATASE 2B CATALYTIC SUBUNIT BETA ISOFORM (PTHR45673:SF7)	protein phosphatase(PC00195)	Rattus norvegicus					Atp1b1
RAT|RGD=1311915|UniProtKB=A0A0G2JXT8	Flnb	Filamin B;Flnb;PTN002276643;orthologs	FILAMIN-B (PTHR38537:SF7)		Rattus norvegicus					Axl
RAT|RGD=1566000|UniProtKB=Q66H88	Plpp6	Polyisoprenoid diphosphate_phosphate phosphohydrolase PLPP6;Plpp6;PTN000384442;orthologs	POLYISOPRENOID DIPHOSPHATE_PHOSPHATE PHOSPHOHYDROLASE PLPP6 (PTHR14969:SF18)	phosphatase(PC00181)	Rattus norvegicus					B2m
RAT|RGD=620493|UniProtKB=A0A8I6GMB2	Cbfb	Core binding factor beta;Cbfb;PTN000031201;orthologs	CORE-BINDING FACTOR SUBUNIT BETA (PTHR10276:SF3)	DNA-binding transcription factor(PC00218)	Rattus norvegicus					B4galt1
RAT|RGD=708542|UniProtKB=Q9JJ22	Erap1	Endoplasmic reticulum aminopeptidase 1;Erap1;PTN000164550;orthologs	ENDOPLASMIC RETICULUM AMINOPEPTIDASE 1 (PTHR11533:SF156)	metalloprotease(PC00153)	Rattus norvegicus					Bmp6
RAT|RGD=621513|UniProtKB=Q02765	Ctss	Cathepsin S;Ctss;PTN001391698;orthologs	CATHEPSIN S (PTHR12411:SF525)	cysteine protease(PC00081)	Rattus norvegicus					Bmpr1a
RAT|RGD=619809|UniProtKB=Q924Z9	Net1	Netrin-1;Ntn1;PTN000743132;orthologs	NETRIN-1 (PTHR10574:SF378)	extracellular matrix protein(PC00102)	Rattus norvegicus					Braf
RAT|RGD=1306828|UniProtKB=P31722	C1qc	Complement C1q subcomponent subunit C;C1qc;PTN002369634;orthologs	COMPLEMENT C1Q SUBCOMPONENT SUBUNIT C (PTHR15427:SF29)	scaffold/adaptor protein(PC00226)	Rattus norvegicus					Bst2
RAT|RGD=1563347|UniProtKB=G3V7I2	Rftn1	Raftlin lipid raft linker 1;Rftn1;PTN000426662;orthologs	RAFTLIN (PTHR17601:SF3)		Rattus norvegicus					Bst2
RAT|RGD=1563841|UniProtKB=A0A0G2JYX9	Irak1	Interleukin-1 receptor-associated kinase 1;Irak1;PTN000701438;orthologs	INTERLEUKIN-1 RECEPTOR-ASSOCIATED KINASE 1 (PTHR24419:SF1)	non-receptor serine/threonine protein kinase(PC00167)	Rattus norvegicus					Bst2
RAT|RGD=2661|UniProtKB=P04797	Gapdh	Glyceraldehyde-3-phosphate dehydrogenase;Gapdh;PTN000089608;orthologs	GLYCERALDEHYDE-3-PHOSPHATE DEHYDROGENASE (PTHR10836:SF111)	dehydrogenase(PC00092)	Rattus norvegicus					C1qa
RAT|RGD=3952|UniProtKB=P29534	Vcam1	Vascular cell adhesion protein 1;Vcam1;PTN000051060;orthologs	VASCULAR CELL ADHESION PROTEIN 1 (PTHR13771:SF14)	cell adhesion molecule(PC00069)	Rattus norvegicus					C1qc
RAT|RGD=1562710|UniProtKB=D4A1W6	Nmb	Neuromedin B;Nmb;PTN000370833;orthologs	NEUROMEDIN-B (PTHR16866:SF3)		Rattus norvegicus					C1r
RAT|RGD=1311724|UniProtKB=Q6AYC4	Capg	Macrophage-capping protein;Capg;PTN000240218;orthologs	MACROPHAGE-CAPPING PROTEIN (PTHR11977:SF127)	non-motor actin binding protein(PC00165)	Rattus norvegicus					C1s
RAT|RGD=621332|UniProtKB=Q99MF4	Il11ra1	Interleukin-11 receptor subunit alpha;Il11ra1;PTN000547615;orthologs	INTERLEUKIN-11 RECEPTOR SUBUNIT ALPHA (PTHR23036:SF29)	transmembrane signal receptor(PC00197)	Rattus norvegicus					C2
RAT|RGD=631328|UniProtKB=Q6DG50	Tbkbp1	TANK-binding kinase 1-binding protein 1;Tbkbp1;PTN000374269;orthologs	TANK-BINDING KINASE 1-BINDING PROTEIN 1 (PTHR14432:SF2)		Rattus norvegicus					C4b
RAT|RGD=620189|UniProtKB=G3V608	Csf2rb	Colony-stimulating factor 2 receptor subunit beta;Csf2rb;PTN000548096;orthologs	CYTOKINE RECEPTOR COMMON SUBUNIT BETA (PTHR23037:SF22)	transmembrane signal receptor(PC00197)	Rattus norvegicus					C7,Oxr1
RAT|RGD=1306834|UniProtKB=A0A0G2JV99	Mcm3ap	Minichromosome maintenance complex component 3-associated protein;Mcm3ap;PTN002287248;orthologs	GERMINAL-CENTER ASSOCIATED NUCLEAR PROTEIN (PTHR12436:SF3)	scaffold/adaptor protein(PC00226)	Rattus norvegicus					Cacnb3
RAT|RGD=2303|UniProtKB=Q64244	Cd38	ADP-ribosyl cyclase_cyclic ADP-ribose hydrolase 1;Cd38;PTN000099200;orthologs	ADP-RIBOSYL CYCLASE_CYCLIC ADP-RIBOSE HYDROLASE 1 (PTHR10912:SF5)	cyclase(PC00079)	Rattus norvegicus					Cacnb4
RAT|RGD=628697|UniProtKB=P35427	Rpl13a	60S ribosomal protein L13a;Rpl13a;PTN000166738;orthologs	60S RIBOSOMAL PROTEIN L13A (PTHR11545:SF3)	ribosomal protein(PC00202)	Rattus norvegicus					Cadm1
RAT|RGD=3819|UniProtKB=A0A8I5ZLY7	Tapbp	TAP binding protein, isoform CRA_a;Tapbp;PTN000601800;orthologs	TAPASIN (PTHR23411:SF22)	immunoglobulin receptor superfamily(PC00124)	Rattus norvegicus					Calm2
RAT|RGD=2231|UniProtKB=A0A8J8YKQ8	C2	Complement C2;C2;PTN000449666;orthologs	COMPLEMENT C2 (PTHR46393:SF2)		Rattus norvegicus					Calm3
RAT|RGD=1565350|UniProtKB=D3ZN31	Shb	SH2 domain-containing adaptor protein B;Shb;PTN001031654;orthologs	SH2 DOMAIN-CONTAINING ADAPTER PROTEIN B (PTHR15127:SF31)		Rattus norvegicus					Camk4
RAT|RGD=2096|UniProtKB=P12527	Alox5	Polyunsaturated fatty acid 5-lipoxygenase;Alox5;PTN000206124;orthologs	POLYUNSATURATED FATTY ACID 5-LIPOXYGENASE (PTHR11771:SF5)	oxygenase(PC00177)	Rattus norvegicus					Cap1
RAT|RGD=631379|UniProtKB=G3V7X8	Cyp26b1	Cytochrome P450 26B1;Cyp26b1;PTN002386504;orthologs	CYTOCHROME P450 26B1 (PTHR24286:SF177)	oxygenase(PC00177)	Rattus norvegicus					Capg
RAT|RGD=1561692|UniProtKB=Q3MHC0	Jam2	Junctional adhesion molecule 2;Jam2;PTN001386468;orthologs	JUNCTIONAL ADHESION MOLECULE B (PTHR44663:SF2)	cell adhesion molecule(PC00069)	Rattus norvegicus					Cav1
RAT|RGD=61913|UniProtKB=Q63772	Gas6	Growth arrest-specific protein 6;Gas6;PTN000620709;orthologs	GROWTH ARREST-SPECIFIC PROTEIN 6 (PTHR24040:SF14)		Rattus norvegicus					Cbfb
RAT|RGD=620820|UniProtKB=Q62818	Eif2b2	Translation initiation factor eIF-2B subunit beta;Eif2b2;PTN000028016;orthologs	TRANSLATION INITIATION FACTOR EIF-2B SUBUNIT BETA (PTHR45859:SF1)	translation initiation factor(PC00224)	Rattus norvegicus					Ccr5
RAT|RGD=620946|UniProtKB=Q9QZ48	Zbtb7a	Zinc finger and BTB domain-containing protein 7A;Zbtb7a;PTN002319912;orthologs	ZINC FINGER AND BTB DOMAIN-CONTAINING PROTEIN 7A (PTHR46105:SF6)	C2H2 zinc finger transcription factor(PC00248)	Rattus norvegicus					Cd14
RAT|RGD=7240857|UniProtKB=D3ZA88	Trim34	Tripartite motif-containing 34;Trim34;PTN002379370;orthologs	TRIPARTITE MOTIF-CONTAINING PROTEIN 34 (PTHR24103:SF647)	ubiquitin-protein ligase(PC00234)	Rattus norvegicus					Cd200
RAT|RGD=708511|UniProtKB=P97675	Enpp3	Ectonucleotide pyrophosphatase_phosphodiesterase family member 3;Enpp3;PTN000016080;orthologs	ECTONUCLEOTIDE PYROPHOSPHATASE_PHOSPHODIESTERASE FAMILY MEMBER 3 (PTHR10151:SF107)	hydrolase(PC00121)	Rattus norvegicus					Cd24
RAT|RGD=2425|UniProtKB=Q00495	Csf1r	Macrophage colony-stimulating factor 1 receptor;Csf1r;PTN000699151;orthologs	MACROPHAGE COLONY-STIMULATING FACTOR 1 RECEPTOR (PTHR24416:SF47)	transmembrane signal receptor(PC00197)	Rattus norvegicus					Cd276
RAT|RGD=1311040|UniProtKB=F1M9F6	Gbp5	Guanylate-binding protein 5;Gbp5;PTN000079288;orthologs	GUANYLATE-BINDING PROTEIN 5 (PTHR10751:SF40)	heterotrimeric G-protein(PC00117)	Rattus norvegicus					Cd2ap
RAT|RGD=2727|UniProtKB=Q6P6V0	Gpi	Glucose-6-phosphate isomerase;Gpi;PTN000157860;orthologs	GLUCOSE-6-PHOSPHATE ISOMERASE (PTHR11469:SF1)	isomerase(PC00135)	Rattus norvegicus					Cd320
RAT|RGD=1305561|UniProtKB=A0A0G2JYZ8	Satb1	RCG23620, isoform CRA_a;Satb1;PTN000387771;orthologs	DNA-BINDING PROTEIN SATB1 (PTHR15116:SF14)	Lambda repressor-like transcription factor(PC00245)	Rattus norvegicus					Cd33
RAT|RGD=1311023|UniProtKB=A0A0G2K7B6	Dysf	Dysferlin;Dysf;PTN002288668;orthologs	DYSFERLIN (PTHR12546:SF44)	membrane trafficking regulatory protein(PC00151)	Rattus norvegicus					Cd34
RAT|RGD=3168|UniProtKB=P97526	Nf1	Neurofibromin;Nf1;PTN000022898;orthologs	NEUROFIBROMIN (PTHR10194:SF142)	GTPase-activating protein(PC00257)	Rattus norvegicus					Cd37
RAT|RGD=1309936|UniProtKB=D3ZAS0	Ly86	Lymphocyte antigen 86;Ly86;PTN000464750;orthologs	LYMPHOCYTE ANTIGEN 86 (PTHR20838:SF0)		Rattus norvegicus					Cd38
RAT|RGD=619983|UniProtKB=Q6P6T1	C1s	Complement C1s subcomponent;C1s;PTN000667773;orthologs	COMPLEMENT C1S SUBCOMPONENT (PTHR24255:SF18)	serine protease(PC00203)	Rattus norvegicus					Cd44
RAT|RGD=620466|UniProtKB=A0A8I6A263	Aimp1	Aminoacyl tRNA synthetase complex-interacting multifunctional protein 1;Aimp1;PTN000236368;orthologs	AMINOACYL TRNA SYNTHASE COMPLEX-INTERACTING MULTIFUNCTIONAL PROTEIN 1 (PTHR11586:SF46)	translational protein(PC00263)	Rattus norvegicus					Cd47
RAT|RGD=1308659|UniProtKB=B5DFK6	Ap3d1	Adaptor-related protein complex 3 subunit delta 1;Ap3d1;PTN000513044;orthologs	AP-3 COMPLEX SUBUNIT DELTA-1 (PTHR22781:SF12)	transporter(PC00227)	Rattus norvegicus					Cd74
RAT|RGD=3923|UniProtKB=P55146	Tyro3	Tyrosine-protein kinase receptor TYRO3;Tyro3;PTN000699564;orthologs	TYROSINE-PROTEIN KINASE RECEPTOR TYRO3 (PTHR24416:SF279)	transmembrane signal receptor(PC00197)	Rattus norvegicus					Cdc42ep4
RAT|RGD=2447|UniProtKB=P00786	Ctsh	Pro-cathepsin H;Ctsh;PTN000275433;orthologs	PRO-CATHEPSIN H (PTHR12411:SF642)	cysteine protease(PC00081)	Rattus norvegicus					Cdkn1a
RAT|RGD=628637|UniProtKB=G3V8L1	Pycard	PYD and CARD domain-containing;Pycard;PTN000048240;orthologs	APOPTOSIS-ASSOCIATED SPECK-LIKE PROTEIN CONTAINING A CARD (PTHR46985:SF2)	defense/immunity protein(PC00090)	Rattus norvegicus					Ceacam1
RAT|RGD=1359244|UniProtKB=Q66HH3	Lyl1	Protein lyl-1;Lyl1;PTN000355500;orthologs	PROTEIN LYL-1 (PTHR13864:SF6)	basic helix-loop-helix transcription factor(PC00055)	Rattus norvegicus					Cebpb
RAT|RGD=1312032|UniProtKB=A0A8I6AH32	Nckap1l	NCK-associated protein 1-like;Nckap1l;PTN002281009;orthologs	NCK-ASSOCIATED PROTEIN 1-LIKE (PTHR12093:SF9)		Rattus norvegicus					Cep63
RAT|RGD=61996|UniProtKB=P18292	Thrb	Prothrombin;F2;PTN000667853;orthologs	PROTHROMBIN (PTHR24254:SF10)	serine protease(PC00203)	Rattus norvegicus					Cfh
RAT|RGD=2214|UniProtKB=Q04906	Bmp6	Bone morphogenetic protein 6;Bmp6;PTN001372667;orthologs	BONE MORPHOGENETIC PROTEIN 6 (PTHR11848:SF137)	growth factor(PC00112)	Rattus norvegicus					Cfp
RAT|RGD=3454|UniProtKB=A0A8I6GK94	Ptprj	Protein tyrosine phosphatase, receptor type, J;Ptprj;PTN002317726;orthologs	RECEPTOR-TYPE TYROSINE-PROTEIN PHOSPHATASE ETA (PTHR19134:SF211)	protein phosphatase(PC00195)	Rattus norvegicus					Chd7
RAT|RGD=1594557|UniProtKB=B0BNN4	Cfp	Complement factor properdin;Cfp;PTN000529555;orthologs	PROPERDIN (PTHR22906:SF50)		Rattus norvegicus					Chga
RAT|RGD=1589275|UniProtKB=A0A8I6AL23	Tnfaip3	TNF alpha-induced protein 3;Tnfaip3;PTN001411204;orthologs	TUMOR NECROSIS FACTOR ALPHA-INDUCED PROTEIN 3 (PTHR13367:SF3)	cysteine protease(PC00081)	Rattus norvegicus					Chrna4
RAT|RGD=1311873|UniProtKB=Q5M848	Orai1	Calcium release-activated calcium channel protein 1;Orai1;PTN000771851;orthologs	CALCIUM RELEASE-ACTIVATED CALCIUM CHANNEL PROTEIN 1 (PTHR31501:SF3)	ion channel(PC00133)	Rattus norvegicus					Chrna7
RAT|RGD=620353|UniProtKB=Q09073	Slc25a5	ADP_ATP translocase 2;Slc25a5;PTN000640135;orthologs	ADP_ATP TRANSLOCASE 2 (PTHR45635:SF3)	transfer/carrier protein(PC00219)	Rattus norvegicus					Chrnb2
RAT|RGD=3001|UniProtKB=Q62959	Lepr	Leptin receptor;Lepr;PTN001495153;orthologs	LEPTIN RECEPTOR (PTHR23036:SF109)	transmembrane signal receptor(PC00197)	Rattus norvegicus					Chuk
RAT|RGD=1310523|UniProtKB=D3ZAF8	Ifi44	Interferon-induced protein 44;Ifi44;PTN000369885;orthologs	INTERFERON-INDUCED PROTEIN 44 (PTHR14241:SF3)		Rattus norvegicus					Clec4a3
RAT|RGD=621096|UniProtKB=Q9EQX9	Ube2n	Ubiquitin-conjugating enzyme E2 N;Ube2n;PTN000630314;orthologs	UBIQUITIN-CONJUGATING ENZYME E2 N (PTHR24068:SF542)	ubiquitin-protein ligase(PC00234)	Rattus norvegicus					Clu
RAT|RGD=3684|UniProtKB=O54902	Slc11a2	Natural resistance-associated macrophage protein 2;Slc11a2;PTN000194470;orthologs	NATURAL RESISTANCE-ASSOCIATED MACROPHAGE PROTEIN 2 (PTHR11706:SF40)	secondary carrier transporter(PC00258)	Rattus norvegicus					Cmtm7
RAT|RGD=1302950|UniProtKB=Q6J1I7	Rnf166	E3 ubiquitin-protein ligase RNF166;Rnf166;PTN000360317;orthologs	E3 UBIQUITIN-PROTEIN LIGASE RNF166 (PTHR46016:SF4)		Rattus norvegicus					Cnr1
RAT|RGD=1304980|UniProtKB=Q66H84	Mapk3	MAP kinase-activated protein kinase 3;Mapkapk3;PTN000681574;orthologs	MAP KINASE-ACTIVATED PROTEIN KINASE 3 (PTHR24349:SF64)	non-receptor serine/threonine protein kinase(PC00167)	Rattus norvegicus					Coch
RAT|RGD=1561016|UniProtKB=D3ZDR7	Themis2	Thymocyte selection-associated family member 2;Themis2;PTN000789294;orthologs	PROTEIN THEMIS2 (PTHR15215:SF2)		Rattus norvegicus					Col3a1
RAT|RGD=3188|UniProtKB=Q9QW30	Notch2	Neurogenic locus notch homolog protein 2;Notch2;PTN000621228;orthologs	NEUROGENIC LOCUS NOTCH HOMOLOG PROTEIN 2 (PTHR22804:SF62)	extracellular matrix glycoprotein(PC00100)	Rattus norvegicus					Colec12
RAT|RGD=67396|UniProtKB=P16573	Ceacam1	Carcinoembryonic antigen-related cell adhesion molecule 1;Ceacam1;PTN002235691;orthologs	CARCINOEMBRYONIC ANTIGEN-RELATED CELL ADHESION MOLECULE 1 (PTHR44427:SF1)	cell adhesion molecule(PC00069)	Rattus norvegicus					Csf1r
RAT|RGD=2081|UniProtKB=P47196	Akt1	RAC-alpha serine_threonine-protein kinase;Akt1;PTN000682378;orthologs	RAC-ALPHA SERINE_THREONINE-PROTEIN KINASE (PTHR24356:SF171)	non-receptor serine/threonine protein kinase(PC00167)	Rattus norvegicus					Csf2rb
RAT|RGD=2346|UniProtKB=P09483	Chrna4	Neuronal acetylcholine receptor subunit alpha-4;Chrna4;PTN000436119;orthologs	NEURONAL ACETYLCHOLINE RECEPTOR SUBUNIT ALPHA-4 (PTHR18945:SF401)	ligand-gated ion channel(PC00141)	Rattus norvegicus					Csk
RAT|RGD=1564142|UniProtKB=D4A748	Wdfy4	WDFY family member 4;Wdfy4;PTN001417318;orthologs	WD REPEAT- AND FYVE DOMAIN-CONTAINING PROTEIN 4 (PTHR46108:SF3)		Rattus norvegicus					Ctsc
RAT|RGD=69250|UniProtKB=Q9QXQ7	Wnt5a	Protein Wnt-5a;Wnt5a;PTN000246854;orthologs	PROTEIN WNT-5A (PTHR12027:SF33)	intercellular signal molecule(PC00207)	Rattus norvegicus					Ctsh
RAT|RGD=621862|UniProtKB=Q00969	Atf2	Cyclic AMP-dependent transcription factor ATF-2;Atf2;PTN000447711;orthologs	CYCLIC AMP-DEPENDENT TRANSCRIPTION FACTOR ATF-2 (PTHR19304:SF9)	basic leucine zipper transcription factor(PC00056)	Rattus norvegicus					Ctss
RAT|RGD=3127|UniProtKB=P18588	Mx1	Interferon-induced GTP-binding protein Mx1;Mx1;PTN000170038;orthologs	INTERFERON-INDUCED GTP-BINDING PROTEIN MX1 (PTHR11566:SF217)	membrane traffic protein(PC00150)	Rattus norvegicus					Cx3cl1
RAT|RGD=1304765|UniProtKB=A0A8I6AA94	Ano6	Anoctamin 6;Ano6;PTN002285171;orthologs	ANOCTAMIN-6 (PTHR12308:SF21)	ion channel(PC00133)	Rattus norvegicus					Cx3cr1
RAT|RGD=2583|UniProtKB=P41156	Ets1	Protein C-ets-1;Ets1;PTN000219199;orthologs	PROTEIN C-ETS-1 (PTHR11849:SF209)	winged helix/forkhead transcription factor(PC00246)	Rattus norvegicus					Cxcl12
RAT|RGD=3907|UniProtKB=P05371	Clu	Clusterin;Clu;PTN000103799;orthologs	CLUSTERIN (PTHR10970:SF1)		Rattus norvegicus					Cxcl14
RAT|RGD=727849|UniProtKB=Q811A2	Bst2	Bone marrow stromal antigen 2;Bst2;PTN001432660;orthologs	BONE MARROW STROMAL ANTIGEN 2 (PTHR15190:SF1)		Rattus norvegicus					Cxcl16
RAT|RGD=1311921|UniProtKB=D3ZAP7	Chd7	DNA helicase;Chd7;PTN000085636;orthologs	CHROMODOMAIN-HELICASE-DNA-BINDING PROTEIN 7 (PTHR45623:SF20)	chromatin/chromatin-binding, or -regulatory protein(PC00077)	Rattus norvegicus					Cxcr4
RAT|RGD=2189|UniProtKB=P07151	B2m	Beta-2-microglobulin;B2m;PTN000460903;orthologs	BETA-2-MICROGLOBULIN (PTHR19944:SF62)	major histocompatibility complex protein(PC00149)	Rattus norvegicus					Cyba
RAT|RGD=61819|UniProtKB=Q64294	Pdpn	Podoplanin;Pdpn;PTN002933937;orthologs	PODOPLANIN (PTHR47390:SF1)		Rattus norvegicus					Cybb
RAT|RGD=619908|UniProtKB=A0A8I6ATH0	Braf	B-Raf proto-oncogene, serine_threonine kinase;Braf;PTN000584645;orthologs	SERINE_THREONINE-PROTEIN KINASE B-RAF (PTHR44329:SF240)	non-receptor serine/threonine protein kinase(PC00167)	Rattus norvegicus					Cyp26b1
RAT|RGD=620570|UniProtKB=F7FHZ1	Ifngr1	Interferon gamma receptor 1;Ifngr1;PTN000466373;orthologs	INTERFERON GAMMA RECEPTOR 1 (PTHR20859:SF5)	transmembrane signal receptor(PC00197)	Rattus norvegicus					Dapk2
RAT|RGD=621647|UniProtKB=P01283	Vip	VIP peptides;Vip;PTN000130208;orthologs	VIP PEPTIDES (PTHR11213:SF5)	neuropeptide(PC00162)	Rattus norvegicus					Ddx1
RAT|RGD=2258|UniProtKB=P0DP30	Calm2	Calmodulin-2;Calm2;PTN004596986;orthologs	CALMODULIN-3 (PTHR23050:SF566)	calmodulin-related(PC00061)	Rattus norvegicus					Ddx58
RAT|RGD=1589149|UniProtKB=M0R3L8	Gba	Glucosylceramidase beta;Gba;PTN001337948;orthologs	LYSOSOMAL ACID GLUCOSYLCERAMIDASE (PTHR11069:SF23)		Rattus norvegicus					Dhps
RAT|RGD=1310826|UniProtKB=Q5M7U6	Actr2	Actin-related protein 2;Actr2;PTN000233618;orthologs	ACTIN-RELATED PROTEIN 2 (PTHR11937:SF37)	actin and actin related protein(PC00039)	Rattus norvegicus					Dmtn
RAT|RGD=1562928|UniProtKB=Q6AXU5	Cxcl16	C-X-C motif chemokine 16;Cxcl16;PTN000373043;orthologs	C-X-C MOTIF CHEMOKINE 16 (PTHR14385:SF0)	chemokine(PC00074)	Rattus norvegicus					Dnase2
RAT|RGD=708512|UniProtKB=D3ZJ25	Slc1a5	Amino acid transporter;Slc1a5;PTN000238317;orthologs	NEUTRAL AMINO ACID TRANSPORTER B(0) (PTHR11958:SF19)	primary active transporter(PC00068)	Rattus norvegicus					Dnm1l
RAT|RGD=61811|UniProtKB=P13599	Fcgrt	IgG receptor FcRn large subunit p51;Fcgrt;PTN000422420;orthologs	IGG RECEPTOR FCRN LARGE SUBUNIT P51 (PTHR16675:SF3)	major histocompatibility complex protein(PC00149)	Rattus norvegicus					Dock11
RAT|RGD=1309674|UniProtKB=D4A8S0	Sox13	SRY-box transcription factor 13;Sox13;PTN000030857;orthologs	TRANSCRIPTION FACTOR SOX-13 (PTHR45789:SF4)		Rattus norvegicus					Dock8
RAT|RGD=2920|UniProtKB=P23570	Irf1	Interferon regulatory factor 1;Irf1;PTN000236936;orthologs	INTERFERON REGULATORY FACTOR 1 (PTHR11949:SF3)	winged helix/forkhead transcription factor(PC00246)	Rattus norvegicus					Dpp4
RAT|RGD=1309750|UniProtKB=D4A7X9	Myo1f	Myosin IF;Myo1f;PTN000321784;orthologs	UNCONVENTIONAL MYOSIN-IF (PTHR13140:SF663)	actin binding motor protein(PC00040)	Rattus norvegicus					Dtx4
RAT|RGD=2319357|UniProtKB=D3ZE20	Nfatc1	Nuclear factor of-activated T-cells 1;Nfatc1;PTN001394574;orthologs	NUCLEAR FACTOR OF ACTIVATED T-CELLS, CYTOPLASMIC 1 (PTHR12533:SF5)	Rel homology transcription factor(PC00252)	Rattus norvegicus					Dusp1
RAT|RGD=70500|UniProtKB=P63086	Mapk1	Mitogen-activated protein kinase 1;Mapk1;PTN000622676;orthologs	MITOGEN-ACTIVATED PROTEIN KINASE 1 (PTHR24055:SF599)	non-receptor serine/threonine protein kinase(PC00167)	Rattus norvegicus					Dyrk3
RAT|RGD=3752|UniProtKB=P08721	Spp1	Osteopontin;Spp1;PTN001318260;orthologs	OSTEOPONTIN (PTHR10607:SF1)	cytokine(PC00083)	Rattus norvegicus					Dysf
RAT|RGD=1305579|UniProtKB=D3ZRE7	Swap70	Switching B-cell complex subunit SWAP70;Swap70;PTN000372991;orthologs	SWITCH-ASSOCIATED PROTEIN 70 (PTHR14383:SF6)	scaffold/adaptor protein(PC00226)	Rattus norvegicus					Edn3
RAT|RGD=1311806|UniProtKB=P48721	Hspa9	Stress-70 protein, mitochondrial;Hspa9;PTN000452577;orthologs	STRESS-70 PROTEIN, MITOCHONDRIAL (PTHR19375:SF184)	Hsp70 family chaperone(PC00027)	Rattus norvegicus					Ednra
RAT|RGD=1562830|UniProtKB=Q66HA6	Arl8b	ADP-ribosylation factor-like protein 8B;Arl8b;PTN000195218;orthologs	ADP-RIBOSYLATION FACTOR-LIKE PROTEIN 8B (PTHR45732:SF13)		Rattus norvegicus					Ednrb
RAT|RGD=3171|UniProtKB=Q63746	Nfkbia	NF-kappa-B inhibitor alpha;Nfkbia;PTN000651512;orthologs	NF-KAPPA-B INHIBITOR ALPHA (PTHR46680:SF1)		Rattus norvegicus					Efnb1
RAT|RGD=1308264|UniProtKB=D3ZCM2	Tbx21	T-box 21 (Predicted);Tbx21;PTN000137966;orthologs	T-BOX TRANSCRIPTION FACTOR TBX21 (PTHR11267:SF125)	Rel homology transcription factor(PC00252)	Rattus norvegicus					Eif2ak2
RAT|RGD=1305670|UniProtKB=Q5PPG8	Lmo4	LIM domain only 4;Lmo4;PTN002383421;orthologs	LIM DOMAIN TRANSCRIPTION FACTOR LMO4 (PTHR45787:SF5)		Rattus norvegicus					Eif2b2
RAT|RGD=3005|UniProtKB=P97840	Lgals9	Galectin-9;Lgals9;PTN000141614;orthologs	GALECTIN-9C (PTHR11346:SF80)	extracellular matrix protein(PC00102)	Rattus norvegicus					Emilin1
RAT|RGD=1566394|UniProtKB=D3ZB52	Adam8	ADAM metallopeptidase domain 8;Adam8;PTN000225439;orthologs	DISINTEGRIN AND METALLOPROTEINASE DOMAIN-CONTAINING PROTEIN 8 (PTHR11905:SF20)	metalloprotease(PC00153)	Rattus norvegicus					Enpp3
RAT|RGD=1310312|UniProtKB=D4A3X3	Isg15	ISG15 ubiquitin-like modifier;Isg15;PTN000071955;orthologs	UBIQUITIN-LIKE PROTEIN ISG15 (PTHR10666:SF267)		Rattus norvegicus					Entpd7
RAT|RGD=1309448|UniProtKB=A0A8I6GJT5	Ltbr	Lymphotoxin beta receptor;Ltbr;PTN000559126;orthologs	TUMOR NECROSIS FACTOR RECEPTOR SUPERFAMILY MEMBER 3 (PTHR47607:SF1)	transmembrane signal receptor(PC00197)	Rattus norvegicus					Eomes
RAT|RGD=1304708|UniProtKB=A0A8I6GD46	Dapk2	Death-associated protein kinase 2;Dapk2;PTN002389679;orthologs	DEATH-ASSOCIATED PROTEIN KINASE 2 (PTHR24342:SF15)	non-receptor serine/threonine protein kinase(PC00167)	Rattus norvegicus					Epas1
RAT|RGD=619921|UniProtKB=P61589	Rhoa	Transforming protein RhoA;Rhoa;PTN001530186;orthologs	TRANSFORMING PROTEIN RHOA (PTHR24072:SF153)	small GTPase(PC00208)	Rattus norvegicus					Ephb3
RAT|RGD=620588|UniProtKB=Q63691	Cd14	Monocyte differentiation antigen CD14;Cd14;PTN000066870;orthologs	MONOCYTE DIFFERENTIATION ANTIGEN CD14 (PTHR10630:SF3)	transmembrane signal receptor(PC00197)	Rattus norvegicus					Ephb4
RAT|RGD=620331|UniProtKB=P63004	Pafah1b1	Platelet-activating factor acetylhydrolase IB subunit alpha;Pafah1b1;PTN001483662;orthologs	PLATELET-ACTIVATING FACTOR ACETYLHYDROLASE IB SUBUNIT BETA (PTHR44129:SF1)		Rattus norvegicus					Ephb6
RAT|RGD=727815|UniProtKB=Q7TPB4	Cd276	CD276 antigen;Cd276;PTN000646038;orthologs	CD276 ANTIGEN (PTHR24100:SF147)	immunoglobulin receptor superfamily(PC00124)	Rattus norvegicus					Erap1
RAT|RGD=2599|UniProtKB=P20411	Fcer1g	High affinity immunoglobulin epsilon receptor subunit gamma;Fcer1g;PTN000423699;orthologs	HIGH AFFINITY IMMUNOGLOBULIN EPSILON RECEPTOR SUBUNIT GAMMA (PTHR16803:SF0)	immunoglobulin receptor superfamily(PC00124)	Rattus norvegicus					Erbin
RAT|RGD=2902|UniProtKB=P22273	Il6r	Interleukin-6 receptor subunit alpha;Il6r;PTN000547753;orthologs	INTERLEUKIN-6 RECEPTOR SUBUNIT ALPHA (PTHR23036:SF98)	transmembrane signal receptor(PC00197)	Rattus norvegicus					Ets1
RAT|RGD=735039|UniProtKB=Q4V885	Colec12	Collectin-12;Colec12;PTN000613793;orthologs	COLLECTIN-12 (PTHR22803:SF146)	membrane trafficking regulatory protein(PC00151)	Rattus norvegicus					Exoc6
RAT|RGD=1306716|UniProtKB=P31720	C1qa	Complement C1q subcomponent subunit A;C1qa;PTN002368593;orthologs	COMPLEMENT C1Q SUBCOMPONENT SUBUNIT A (PTHR15427:SF26)	scaffold/adaptor protein(PC00226)	Rattus norvegicus					Ext1
RAT|RGD=3762|UniProtKB=P28646	Sstr1	Somatostatin receptor type 1;Sstr1;PTN001543393;orthologs	SOMATOSTATIN RECEPTOR TYPE 1 (PTHR24229:SF38)	G-protein coupled receptor(PC00021)	Rattus norvegicus					Ezh2
RAT|RGD=1563280|UniProtKB=D3ZCU8	Rab33a	RAB33A, member RAS oncogene family;Rab33a;PTN000636252;orthologs	RAS-RELATED PROTEIN RAB-33A (PTHR47978:SF30)	small GTPase(PC00208)	Rattus norvegicus					Ezr
RAT|RGD=1590403|UniProtKB=M0R3V3	Tnfsf8	RCG55234;Tnfsf8;PTN001594712;orthologs	TUMOR NECROSIS FACTOR LIGAND SUPERFAMILY MEMBER 8 (PTHR32163:SF1)	intercellular signal molecule(PC00207)	Rattus norvegicus					F11r
RAT|RGD=1305894|UniProtKB=A0A8I5ZLY3	Tcf7	Transcription factor 7;Tcf7;PTN000043044;orthologs	TRANSCRIPTION FACTOR 7 (PTHR10373:SF33)	DNA-binding transcription factor(PC00218)	Rattus norvegicus					F2r
RAT|RGD=1309874|UniProtKB=A0A8I6AUZ6	Rarres2	Retinoic acid receptor responder 2;Rarres2;PTN000387508;orthologs	RETINOIC ACID RECEPTOR RESPONDER PROTEIN 2 (PTHR15106:SF2)		Rattus norvegicus					Fam3a
RAT|RGD=3967|UniProtKB=Q7TQ11	Vtn	Aa1018;Vtn;PTN002340870;orthologs	VITRONECTIN (PTHR22917:SF3)		Rattus norvegicus					Fbn1
RAT|RGD=2690|UniProtKB=P08050	Gja1	Gap junction alpha-1 protein;Gja1;PTN000240405;orthologs	GAP JUNCTION ALPHA-1 PROTEIN (PTHR11984:SF33)	gap junction(PC00105)	Rattus norvegicus					Fbxl2
RAT|RGD=621878|UniProtKB=Q9WTQ2	Podxl	Podocalyxin;Podxl;PTN000249140;orthologs	PODOCALYXIN (PTHR12067:SF5)	cell adhesion molecule(PC00069)	Rattus norvegicus					Fbxo9
RAT|RGD=1308766|UniProtKB=A0A8I5ZQE9	Irf9	Interferon regulatory factor 9;Irf9;PTN000236995;orthologs	INTERFERON REGULATORY FACTOR 9 (PTHR11949:SF26)	winged helix/forkhead transcription factor(PC00246)	Rattus norvegicus					Fbxw7
RAT|Ensembl=ENSRNOG00000015078|UniProtKB=P26376	Ifitm3	Interferon-induced transmembrane protein 3;ifitm3;PTN000360728;orthologs	INTERFERON-INDUCED TRANSMEMBRANE PROTEIN 3 (PTHR13999:SF4)	defense/immunity protein(PC00090)	Rattus norvegicus					Fcer1g
RAT|RGD=1305795|UniProtKB=D4ACF2	Trim21	RING-type E3 ubiquitin transferase;Trim21;PTN000646689;orthologs	E3 UBIQUITIN-PROTEIN LIGASE TRIM21 (PTHR24103:SF46)	ubiquitin-protein ligase(PC00234)	Rattus norvegicus					Fcgrt
RAT|RGD=621810|UniProtKB=Q63663	Gbp2	Guanylate-binding protein 1;Gbp2;PTN001323683;orthologs	GUANYLATE-BINDING PROTEIN 2 (PTHR10751:SF112)	heterotrimeric G-protein(PC00117)	Rattus norvegicus					Fcrl2
RAT|RGD=1565055|UniProtKB=D3ZWS0	Scrib	Scribble planar cell polarity protein;Scrib;PTN000568577;orthologs	PROTEIN SCRIBBLE HOMOLOG (PTHR23119:SF44)	scaffold/adaptor protein(PC00226)	Rattus norvegicus					Fes
RAT|RGD=1310053|UniProtKB=Q5U2S1	Ndfip1	NEDD4 family-interacting protein 1;Ndfip1;PTN000333717;orthologs	NEDD4 FAMILY-INTERACTING PROTEIN 1 (PTHR13396:SF3)		Rattus norvegicus					Fgfr3
RAT|RGD=620907|UniProtKB=Q5XI34	Ppp2r1a	Protein phosphatase 2 (Formerly 2A), regulatory subunit A (PR 65), alpha isoform, isoform CRA_a;Ppp2r1a;PTN000068684;orthologs	SERINE_THREONINE-PROTEIN PHOSPHATASE 2A 65 KDA REGULATORY SUBUNIT A ALPHA ISOFORM (PTHR10648:SF2)	phosphatase modulator(PC00184)	Rattus norvegicus					Fgl2
RAT|RGD=1310999|UniProtKB=Q6AYP5	Cadm1	Cell adhesion molecule 1;Cadm1;PTN002358448;orthologs	CELL ADHESION MOLECULE 1 (PTHR45889:SF2)		Rattus norvegicus					Flnb
RAT|RGD=1307303|UniProtKB=Q6JE36	Ndrg1	Protein NDRG1;Ndrg1;PTN000112078;orthologs	PROTEIN NDRG1 (PTHR11034:SF18)	serine protease(PC00203)	Rattus norvegicus					Flot1
RAT|RGD=61909|UniProtKB=Q62685	Nr1h3	Oxysterols receptor LXR-alpha;Nr1h3;PTN000637828;orthologs	OXYSTEROLS RECEPTOR LXR-ALPHA (PTHR24082:SF259)	C4 zinc finger nuclear receptor(PC00169)	Rattus norvegicus					Fn1
RAT|RGD=1359489|UniProtKB=A0A8I5Y4X4	Nub1	Negative regulator of ubiquitin-like proteins 1;Nub1;PTN000310415;orthologs	NEDD8 ULTIMATE BUSTER 1 (PTHR12948:SF3)		Rattus norvegicus					Foxp1
RAT|RGD=2899|UniProtKB=Q63257	Il4r	Interleukin-4 receptor subunit alpha;Il4r;PTN000548029;orthologs	INTERLEUKIN-4 RECEPTOR SUBUNIT ALPHA (PTHR23037:SF32)	transmembrane signal receptor(PC00197)	Rattus norvegicus					Fut9
RAT|RGD=70989|UniProtKB=Q78EA7	Bmpr1a	Bone morphogenetic protein receptor type-1A;Bmpr1a;PTN000583909;orthologs	BONE MORPHOGENETIC PROTEIN RECEPTOR TYPE-1A (PTHR23255:SF50)	serine/threonine protein kinase receptor(PC00205)	Rattus norvegicus					Fyb1
RAT|RGD=69355|UniProtKB=P11762	Lgals1	Galectin-1;Lgals1;PTN000141787;orthologs	GALECTIN-1 (PTHR11346:SF97)	extracellular matrix protein(PC00102)	Rattus norvegicus					Gapdh
RAT|RGD=1308000|UniProtKB=A0A8I6B1B9	Lrrk1	Leucine-rich repeat kinase 1;Lrrk1;PTN000569362;orthologs	LEUCINE-RICH REPEAT SERINE_THREONINE-PROTEIN KINASE 1 (PTHR23257:SF979)	non-receptor serine/threonine protein kinase(PC00167)	Rattus norvegicus					Gas6
RAT|RGD=3451|UniProtKB=P04157	Ptprc	Receptor-type tyrosine-protein phosphatase C;Ptprc;PTN000440113;orthologs	RECEPTOR-TYPE TYROSINE-PROTEIN PHOSPHATASE C (PTHR19134:SF539)	protein phosphatase(PC00195)	Rattus norvegicus					Gata2
RAT|RGD=620495|UniProtKB=O70600	Rsad2	Radical S-adenosyl methionine domain-containing protein 2;Rsad2;PTN000482000;orthologs	RADICAL S-ADENOSYL METHIONINE DOMAIN-CONTAINING PROTEIN 2 (PTHR21339:SF0)		Rattus norvegicus					Gba
RAT|RGD=621040|UniProtKB=P62850	Rps24	40S ribosomal protein S24;Rps24;PTN000052069;orthologs	40S RIBOSOMAL PROTEIN S24 (PTHR10496:SF7)	ribosomal protein(PC00202)	Rattus norvegicus					Gbf1
RAT|RGD=1310155|UniProtKB=G3V6G1	Jchain	Immunoglobulin joining chain;Jchain;PTN000794804;orthologs	IMMUNOGLOBULIN J CHAIN (PTHR10070:SF2)	immunoglobulin(PC00123)	Rattus norvegicus					Gbp2
RAT|RGD=2307|UniProtKB=P26051	Cd44	CD44 antigen;Cd44;PTN000027510;orthologs	CD44 ANTIGEN (PTHR10225:SF6)	transmembrane signal receptor(PC00197)	Rattus norvegicus					Gbp5
RAT|RGD=1308669|UniProtKB=Q498D1	Foxp1	Forkhead box protein P1;Foxp1;PTN000215113;orthologs	FORKHEAD BOX PROTEIN P1 (PTHR45796:SF3)	winged helix/forkhead transcription factor(PC00246)	Rattus norvegicus					Gbp6
RAT|RGD=61880|UniProtKB=P63025	Vamp3	Vesicle-associated membrane protein 3;Vamp3;PTN000474173;orthologs	VESICLE-ASSOCIATED MEMBRANE PROTEIN 3 (PTHR45701:SF6)	membrane traffic protein(PC00150)	Rattus norvegicus					Gja1
RAT|RGD=69283|UniProtKB=P57097	Mertk	Tyrosine-protein kinase Mer;Mertk;PTN000699541;orthologs	TYROSINE-PROTEIN KINASE MER (PTHR24416:SF257)	transmembrane signal receptor(PC00197)	Rattus norvegicus					Gpi
RAT|RGD=620596|UniProtKB=O08556	Ccr5	C-C chemokine receptor type 5;Ccr5;PTN000659283;orthologs	C-C CHEMOKINE RECEPTOR TYPE 5 (PTHR10489:SF686)	cell adhesion molecule(PC00069)	Rattus norvegicus					Gpld1
RAT|RGD=2937|UniProtKB=Q63722	Jag1	Protein jagged-1;Jag1;PTN000621110;orthologs	PROTEIN JAGGED-1 (PTHR24044:SF448)	intercellular signal molecule(PC00207)	Rattus norvegicus					Gpnmb
RAT|RGD=1561588|UniProtKB=A0A8I6A829	Dock8	Dedicator of cytokinesis 8;Dock8;PTN000767867;orthologs	DEDICATOR OF CYTOKINESIS PROTEIN 8 (PTHR23317:SF74)	guanyl-nucleotide exchange factor(PC00113)	Rattus norvegicus					Gpsm3
RAT|RGD=620573|UniProtKB=Q62737	Cyba	Cytochrome b-245 light chain;Cyba;PTN000389366;orthologs	CYTOCHROME B-245 LIGHT CHAIN (PTHR15168:SF0)		Rattus norvegicus					Gpx1
RAT|RGD=1308248|UniProtKB=Q5FVH2	Pld3	5'-3' exonuclease PLD3;Pld3;PTN000022435;orthologs	5'-3' EXONUCLEASE PLD3 (PTHR10185:SF16)	phospholipase(PC00186)	Rattus norvegicus					Grb2
RAT|RGD=628702|UniProtKB=Q8K3F3	Ppp1r14b	Protein phosphatase 1 regulatory subunit 14B;Ppp1r14b;PTN000415602;orthologs	PROTEIN PHOSPHATASE 1 REGULATORY SUBUNIT 14B (PTHR16188:SF5)	phosphatase modulator(PC00184)	Rattus norvegicus					Grp
RAT|RGD=1303014|UniProtKB=Q6MG88	Gpsm3	G-protein-signaling modulator 3;Gpsm3;PTN002935184;orthologs	G-PROTEIN-SIGNALING MODULATOR 3 (PTHR47617:SF1)		Rattus norvegicus					Gsk3b
RAT|RGD=2534|UniProtKB=P13207	Edn3	Endothelin-3;Edn3;PTN000356374;orthologs	ENDOTHELIN-3 (PTHR13874:SF11)	peptide hormone(PC00179)	Rattus norvegicus					Hck
RAT|RGD=1308800|UniProtKB=P32577	Csk	Tyrosine-protein kinase CSK;Csk;PTN000700686;orthologs	TYROSINE-PROTEIN KINASE CSK (PTHR24418:SF407)	non-receptor tyrosine protein kinase(PC00168)	Rattus norvegicus					Hdac7
RAT|RGD=620421|UniProtKB=Q9WUF4	Vamp8	Vesicle-associated membrane protein 8;Vamp8;PTN000474318;orthologs	VESICLE-ASSOCIATED MEMBRANE PROTEIN 8 (PTHR45701:SF7)	membrane traffic protein(PC00150)	Rattus norvegicus					Hist1h4b
RAT|RGD=1306163|UniProtKB=P0C0K7	Ephb6	Ephrin type-B receptor 6;Ephb6;PTN000700132;orthologs	EPHRIN TYPE-B RECEPTOR 6 (PTHR46877:SF15)	transmembrane signal receptor(PC00197)	Rattus norvegicus					Hk1
RAT|RGD=68404|UniProtKB=Q9JHS1	Epas1	Endothelial PAS domain-containing protein 1;Epas1;PTN000548882;orthologs	ENDOTHELIAL PAS DOMAIN-CONTAINING PROTEIN 1 (PTHR23043:SF8)	basic helix-loop-helix transcription factor(PC00055)	Rattus norvegicus					Hmgn2
RAT|RGD=3651|UniProtKB=Q80YV8	Cxcl12	Stromal cell-derived factor 1;Cxcl12;PTN000428520;orthologs	STROMAL CELL-DERIVED FACTOR 1 (PTHR12015:SF206)	cytokine(PC00083)	Rattus norvegicus					Hspa4
RAT|RGD=619737|UniProtKB=Q9WVB1	Rab6a	Ras-related protein Rab-6A;Rab6a;PTN000633634;orthologs	RAS-RELATED PROTEIN RAB-6A-RELATED (PTHR24073:SF1089)	small GTPase(PC00208)	Rattus norvegicus					Hspa9
RAT|RGD=620039|UniProtKB=Q63716	Prdx1	Peroxiredoxin-1;Prdx1;PTN000073915;orthologs	PEROXIREDOXIN-1 (PTHR10681:SF111)	peroxidase(PC00180)	Rattus norvegicus					Hspb1
RAT|RGD=620042|UniProtKB=F7F5P4	Il18bp	Interleukin 18-binding protein;Il18bp;PTN002306939;orthologs	INTERLEUKIN-18-BINDING PROTEIN (PTHR14292:SF2)		Rattus norvegicus					Htr2a
RAT|RGD=1565941|UniProtKB=A0A8I5ZPB5	Vav3	Vav guanine nucleotide exchange factor 3;Vav3;PTN000518517;orthologs	GUANINE NUCLEOTIDE EXCHANGE FACTOR VAV3 (PTHR45818:SF1)		Rattus norvegicus					Icoslg
RAT|RGD=1563119|UniProtKB=A0A096MJY4	Mef2c	Myocyte-specific enhancer factor 2C;Mef2c;PTN002278508;orthologs	MYOCYTE-SPECIFIC ENHANCER FACTOR 2C (PTHR11945:SF145)	MADS box transcription factor(PC00250)	Rattus norvegicus					Ifi30
RAT|RGD=3860|UniProtKB=P01830	Thy1	Thy-1 membrane glycoprotein;Thy1;PTN000442461;orthologs	THY-1 MEMBRANE GLYCOPROTEIN (PTHR19226:SF2)	cell adhesion molecule(PC00069)	Rattus norvegicus					Ifi44
RAT|RGD=1311567|UniProtKB=B1WC33	Cdc42ep4	CDC42 effector protein (Rho GTPase binding) 4 (Predicted), isoform CRA_a;Cdc42ep4;PTN000394014;orthologs	CDC42 EFFECTOR PROTEIN 4 (PTHR15344:SF14)	scaffold/adaptor protein(PC00226)	Rattus norvegicus					Ifi44l
RAT|RGD=2338|UniProtKB=P10354	Chga	Chromogranin-A;Chga;PTN000061842;orthologs	CHROMOGRANIN-A (PTHR10583:SF1)		Rattus norvegicus					Ifitm1
RAT|RGD=1311030|UniProtKB=F7F0R0	Tmod3	Tropomodulin 3;Tmod3;PTN000096710;orthologs	TROPOMODULIN-3 (PTHR10901:SF18)	actin or actin-binding cytoskeletal protein(PC00041)	Rattus norvegicus					Ifitm2
RAT|RGD=1309091|UniProtKB=D4A1T6	C1r	Complement subcomponent C1r;C1r;PTN002385749;orthologs	COMPLEMENT C1R SUBCOMPONENT (PTHR24255:SF25)	serine protease(PC00203)	Rattus norvegicus					Ifitm3
RAT|RGD=70495|UniProtKB=Q01986	Map2k1	Dual specificity mitogen-activated protein kinase kinase 1;Map2k1;PTN000684596;orthologs	DUAL SPECIFICITY MITOGEN-ACTIVATED PROTEIN KINASE KINASE 1 (PTHR48013:SF5)	non-receptor serine/threonine protein kinase(PC00167)	Rattus norvegicus					Ifngr1
RAT|RGD=1311972|UniProtKB=A0A8I6A8A5	Nfe2l1	NFE2-like bZIP transcription factor 1;Nfe2l1;PTN000696675;orthologs	ENDOPLASMIC RETICULUM MEMBRANE SENSOR NFE2L1 (PTHR24411:SF31)	basic leucine zipper transcription factor(PC00056)	Rattus norvegicus					Igf1
RAT|RGD=3980|UniProtKB=P63102	Ywhaz	14-3-3 protein zeta_delta;Ywhaz;PTN000429084;orthologs	14-3-3 PROTEIN ZETA_DELTA (PTHR18860:SF7)	scaffold/adaptor protein(PC00226)	Rattus norvegicus					Igf2
RAT|RGD=1307568|UniProtKB=A0A8I6A1P8	Rac2	Rac family small GTPase 2;Rac2;PTN000633378;orthologs	RAS-RELATED C3 BOTULINUM TOXIN SUBSTRATE 2 (PTHR24072:SF169)	small GTPase(PC00208)	Rattus norvegicus					Igfbp2
RAT|RGD=1309378|UniProtKB=A2RRU4	Scap	Sterol regulatory element-binding protein cleavage-activating protein;Scap;PTN000521040;orthologs	STEROL REGULATORY ELEMENT-BINDING PROTEIN CLEAVAGE-ACTIVATING PROTEIN (PTHR46378:SF1)		Rattus norvegicus					Il11ra1
RAT|RGD=1307744|UniProtKB=F1M784	Pik3ap1	Phosphoinositide-3-kinase adaptor protein 1;Pik3ap1;PTN001443336;orthologs	PHOSPHOINOSITIDE 3-KINASE ADAPTER PROTEIN 1 (PTHR16267:SF12)		Rattus norvegicus					Il18bp
RAT|RGD=628842|UniProtKB=Q8CH01	Hk1	Tachykinin-4;Tac4;PTN001679110;orthologs	TACHYKININ-4 (PTHR11250:SF2)		Rattus norvegicus					Il1r1
RAT|RGD=1562348|UniProtKB=A0A8I6AAR9	Ankrd17	Ankyrin repeat domain 17;Ankrd17;PTN002354174;orthologs	ANKYRIN REPEAT DOMAIN-CONTAINING PROTEIN 17 (PTHR23206:SF1)	defense/immunity protein(PC00090)	Rattus norvegicus					Il33
RAT|RGD=1562795|UniProtKB=A0A8I5ZS90	Lime1	Lck-interacting transmembrane adaptor 1;Lime1;PTN001515517;orthologs	LCK-INTERACTING TRANSMEMBRANE ADAPTER 1 (PTHR47740:SF1)	scaffold/adaptor protein(PC00226)	Rattus norvegicus					Il4r
RAT|RGD=2327|UniProtKB=P21272	Cebpb	CCAAT_enhancer-binding protein beta;Cebpb;PTN000596461;orthologs	CCAAT_ENHANCER-BINDING PROTEIN BETA (PTHR23334:SF21)	basic leucine zipper transcription factor(PC00056)	Rattus norvegicus					Il6r
RAT|RGD=1311155|UniProtKB=Q66H70	Il33	Interleukin-33;Il33;PTN000473816;orthologs	INTERLEUKIN-33 (PTHR21114:SF0)		Rattus norvegicus					Impdh1
RAT|RGD=69051|UniProtKB=P17246	Tgfb1	Transforming growth factor beta-1 proprotein;Tgfb1;PTN000218768;orthologs	TRANSFORMING GROWTH FACTOR BETA-1 PROPROTEIN (PTHR11848:SF125)	growth factor(PC00112)	Rattus norvegicus					Inhba
RAT|RGD=2621|UniProtKB=P53767	Flt1	Vascular endothelial growth factor receptor 1;Flt1;PTN000699236;orthologs	VASCULAR ENDOTHELIAL GROWTH FACTOR RECEPTOR 1 (PTHR24416:SF390)	transmembrane signal receptor(PC00197)	Rattus norvegicus					Ipo5
RAT|RGD=620660|UniProtKB=P81718	Ptpn6	Tyrosine-protein phosphatase non-receptor type 6;Ptpn6;PTN000439392;orthologs	TYROSINE-PROTEIN PHOSPHATASE NON-RECEPTOR TYPE 6 (PTHR46257:SF4)	protein phosphatase(PC00195)	Rattus norvegicus					Ipo7
RAT|RGD=620521|UniProtKB=P58195	Plscr1	Phospholipid scramblase 1;Plscr1;PTN000583061;orthologs	PHOSPHOLIPID SCRAMBLASE 1 (PTHR23248:SF38)	transporter(PC00227)	Rattus norvegicus					Irak1
RAT|RGD=1311108|UniProtKB=D3ZLZ7	Impdh1	Inosine-5'-monophosphate dehydrogenase 1;Impdh1;PTN000226928;orthologs	INOSINE-5'-MONOPHOSPHATE DEHYDROGENASE 1 (PTHR11911:SF74)	dehydrogenase(PC00092)	Rattus norvegicus					Irf1
RAT|RGD=1562317|UniProtKB=D3ZCJ3	Mfsd6	Major facilitator superfamily domain-containing 6;Mfsd6;PTN000415170;orthologs	MAJOR FACILITATOR SUPERFAMILY DOMAIN-CONTAINING PROTEIN 6 (PTHR16172:SF2)		Rattus norvegicus					Irf2
RAT|RGD=620028|UniProtKB=E9PSY0	Axl	Receptor protein-tyrosine kinase;Axl;PTN000699519;orthologs	TYROSINE-PROTEIN KINASE RECEPTOR UFO (PTHR24416:SF323)	transmembrane signal receptor(PC00197)	Rattus norvegicus					Irf3
RAT|RGD=1305602|UniProtKB=D3ZH39	Ephb3	Receptor protein-tyrosine kinase;Ephb3;PTN000699995;orthologs	EPHRIN TYPE-B RECEPTOR 3 (PTHR46877:SF6)	transmembrane signal receptor(PC00197)	Rattus norvegicus					Irf9
RAT|RGD=735037|UniProtKB=F1LQF2	RT1-S3	RT1 class Ib, locus S3;RT1-S3;PTN000422737;orthologs	H-2 CLASS I HISTOCOMPATIBILITY ANTIGEN, D-37 ALPHA CHAIN (PTHR16675:SF244)	major histocompatibility complex protein(PC00149)	Rattus norvegicus					Irgm
RAT|RGD=3046|UniProtKB=P21708	Mapk3	Mitogen-activated protein kinase 3;Mapk3;PTN000622654;orthologs	MITOGEN-ACTIVATED PROTEIN KINASE 3 (PTHR24055:SF393)	non-receptor serine/threonine protein kinase(PC00167)	Rattus norvegicus					Isg15
RAT|RGD=3427|UniProtKB=P28077	Psmb9	Proteasome subunit beta type-9;Psmb9;PTN000175471;orthologs	PROTEASOME SUBUNIT BETA TYPE-9 (PTHR11599:SF50)	protease(PC00190)	Rattus norvegicus					Itga2b
RAT|RGD=1309329|UniProtKB=A0A8I6G721	Lrp5	LDL receptor-related protein 5;Lrp5;PTN000056278;orthologs	LOW-DENSITY LIPOPROTEIN RECEPTOR-RELATED PROTEIN 5 (PTHR46513:SF16)	transmembrane signal receptor(PC00197)	Rattus norvegicus					Itga3
RAT|RGD=735225|UniProtKB=Q6P734	Serping1	Plasma protease C1 inhibitor;Serping1;PTN000156412;orthologs	PLASMA PROTEASE C1 INHIBITOR (PTHR11461:SF159)	protease inhibitor(PC00191)	Rattus norvegicus					Itga6
RAT|RGD=3469|UniProtKB=P29826	RT1-Bb	Rano class II histocompatibility antigen, B-1 beta chain;RT1-Bb;PTN001460855;orthologs	HLA CLASS II HISTOCOMPATIBILITY ANTIGEN, DQ BETA 1 CHAIN (PTHR19944:SF101)	major histocompatibility complex protein(PC00149)	Rattus norvegicus					Itga7
RAT|RGD=1309460|UniProtKB=D4ADT5	Ddx58	DEXD_H-box helicase 58;Ddx58;PTN000362769;orthologs	ANTIVIRAL INNATE IMMUNE RESPONSE RECEPTOR RIG-I (PTHR14074:SF16)		Rattus norvegicus					Itgad
RAT|RGD=631371|UniProtKB=Q8R2H5	Gpld1	Phosphatidylinositol-glycan-specific phospholipase D;Gpld1;PTN000576523;orthologs	PHOSPHATIDYLINOSITOL-GLYCAN-SPECIFIC PHOSPHOLIPASE D (PTHR23221:SF7)	phospholipase(PC00186)	Rattus norvegicus					Itgb1
RAT|Ensembl=ENSRNOG00000004249.7|UniProtKB=A0A8I6AM21	Tlr7	Toll-like receptor 7;Tlr7;PTN000687321;orthologs	TOLL-LIKE RECEPTOR 7 (PTHR47410:SF2)	transmembrane signal receptor(PC00197)	Rattus norvegicus					Itgb2
RAT|RGD=620424|UniProtKB=Q63644	Rock1	Rho-associated protein kinase 1;Rock1;PTN000542110;orthologs	RHO-ASSOCIATED PROTEIN KINASE 1 (PTHR22988:SF33)	non-receptor serine/threonine protein kinase(PC00167)	Rattus norvegicus					Jag1
RAT|RGD=61924|UniProtKB=P55009	Aif1	Allograft inflammatory factor 1;Aif1;PTN000039801;orthologs	ALLOGRAFT INFLAMMATORY FACTOR 1 (PTHR10356:SF4)	calmodulin-related(PC00061)	Rattus norvegicus					Jak1
RAT|RGD=619982|UniProtKB=Q99P96	Hdac7	Histone deacetylase 7 (Fragment);Hdac7;;orthologs			Rattus norvegicus					Jam2
RAT|RGD=727923|UniProtKB=A0A8I6GFD8	Sfpq	Splicing factor proline and glutamine-rich;Sfpq;PTN002353841;orthologs	SPLICING FACTOR, PROLINE- AND GLUTAMINE-RICH (PTHR23189:SF51)	RNA metabolism protein(PC00031)	Rattus norvegicus					Jchain
RAT|RGD=1309631|UniProtKB=A0A0G2JVJ7	Lmbr1l	Limb region 1 like;Lmbr1l;PTN002290085;orthologs	PROTEIN LMBR1L (PTHR12625:SF2)	transmembrane signal receptor(PC00197)	Rattus norvegicus					Kdm6b
RAT|RGD=1562076|UniProtKB=A0A8I5ZRV3	Fam3a	FAM3 metabolism-regulating-signaling molecule A;Fam3a;PTN000378229;orthologs	PROTEIN FAM3A (PTHR14592:SF11)	antimicrobial response protein(PC00051)	Rattus norvegicus					Kmt5c
RAT|RGD=61821|UniProtKB=P26342	Tgfbr3	Transforming growth factor beta receptor type 3;Tgfbr3;PTN000360816;orthologs	TRANSFORMING GROWTH FACTOR BETA RECEPTOR TYPE 3 (PTHR14002:SF7)	transmembrane signal receptor(PC00197)	Rattus norvegicus					Laptm5
RAT|RGD=3396|UniProtKB=P68403	Prkcb	Protein kinase C beta type;Prkcb;PTN001554054;orthologs	PROTEIN KINASE C BETA TYPE (PTHR24356:SF158)	non-receptor serine/threonine protein kinase(PC00167)	Rattus norvegicus					Lcp1
RAT|RGD=619706|UniProtKB=A0A8J8XMU1	Ptprk	Uncharacterized protein;Ptprk;;orthologs			Rattus norvegicus					Lcp2
RAT|RGD=1306279|UniProtKB=A0A0G2JTR4	Abr	Active breakpoint cluster region-related protein;Abr;PTN000573040;orthologs	ACTIVE BREAKPOINT CLUSTER REGION-RELATED PROTEIN (PTHR23182:SF5)	G-protein modulator(PC00022)	Rattus norvegicus					Lef1
RAT|RGD=3653|UniProtKB=O54923	Exoc6	Exocyst complex component 6;Exoc6;PTN000294844;orthologs	EXOCYST COMPLEX COMPONENT 6 (PTHR12702:SF2)	membrane traffic protein(PC00150)	Rattus norvegicus					Lepr
RAT|RGD=3556|UniProtKB=G3V9H8	Ret	Proto-oncogene tyrosine-protein kinase receptor Ret;Ret;PTN000698992;orthologs	PROTO-ONCOGENE TYROSINE-PROTEIN KINASE RECEPTOR RET (PTHR24416:SF485)	transmembrane signal receptor(PC00197)	Rattus norvegicus					Lfng
RAT|RGD=2170|UniProtKB=P07340	Atp1b1	Sodium_potassium-transporting ATPase subunit beta-1;Atp1b1;PTN000162629;orthologs	SODIUM_POTASSIUM-TRANSPORTING ATPASE SUBUNIT BETA-1 (PTHR11523:SF10)	primary active transporter(PC00068)	Rattus norvegicus					Lgals1
RAT|RGD=1310638|UniProtKB=A0A8J8YF16	Entpd7	Ectonucleoside triphosphate diphosphohydrolase 7;Entpd7;PTN000207477;orthologs	ECTONUCLEOSIDE TRIPHOSPHATE DIPHOSPHOHYDROLASE 7 (PTHR11782:SF37)	nucleotide phosphatase(PC00173)	Rattus norvegicus					Lgals9
RAT|RGD=621679|UniProtKB=Q9WVT0	Adgrf5	Adhesion G protein-coupled receptor F5;Adgrf5;PTN000245305;orthologs	ADHESION G PROTEIN-COUPLED RECEPTOR F5 (PTHR45813:SF4)	G-protein coupled receptor(PC00021)	Rattus norvegicus					Lime1
RAT|RGD=2143|UniProtKB=P47863	Aqp4	Aquaporin-4;Aqp4;PTN000440795;orthologs	AQUAPORIN-4 (PTHR19139:SF34)	transporter(PC00227)	Rattus norvegicus					Lmbr1l
RAT|RGD=1592067|UniProtKB=A0A8I5YBG1	Pikfyve	Phosphoinositide kinase, FYVE-type zinc finger-containing;Pikfyve;PTN000144101;orthologs	1-PHOSPHATIDYLINOSITOL 3-PHOSPHATE 5-KINASE (PTHR46715:SF1)	kinase(PC00137)	Rattus norvegicus					Lmo2
RAT|RGD=620117|UniProtKB=Q9WUK0	Rlf	Insulin-like 3;Insl3;PTN000046213;orthologs	INSULIN-LIKE 3 (PTHR10423:SF3)		Rattus norvegicus					Lmo4
RAT|RGD=1309353|UniProtKB=D3ZD31	Mrc1	Mannose receptor, C type 1;Mrc1;PTN001105534;orthologs	MACROPHAGE MANNOSE RECEPTOR 1 (PTHR22803:SF104)	membrane trafficking regulatory protein(PC00151)	Rattus norvegicus					Lox
RAT|RGD=3857|UniProtKB=P63059	Thra	Thyroid hormone receptor alpha;Thra;PTN000637863;orthologs	THYROID HORMONE RECEPTOR ALPHA (PTHR24082:SF42)	C4 zinc finger nuclear receptor(PC00169)	Rattus norvegicus					Lrfn5
RAT|RGD=620832|UniProtKB=Q63014	Akap8	A-kinase anchor protein 8;Akap8;PTN000257185;orthologs	A-KINASE ANCHOR PROTEIN 8 (PTHR12190:SF6)	scaffold/adaptor protein(PC00226)	Rattus norvegicus					Lrp5
RAT|RGD=620964|UniProtKB=Q9WTQ1	Prkd1	Serine_threonine-protein kinase D1;Prkd1;PTN000540219;orthologs	SERINE_THREONINE-PROTEIN KINASE D1 (PTHR22968:SF9)	non-receptor serine/threonine protein kinase(PC00167)	Rattus norvegicus					Lrrc32
RAT|RGD=70491|UniProtKB=Q07257	Tgfb2	Transforming growth factor beta-2 proprotein;Tgfb2;PTN000218739;orthologs	TRANSFORMING GROWTH FACTOR BETA-2 PROPROTEIN (PTHR11848:SF141)	growth factor(PC00112)	Rattus norvegicus					Lrrc8a
RAT|RGD=1359706|UniProtKB=D3ZY52	Eomes	Eomesodermin;Eomes;PTN001345006;orthologs	EOMESODERMIN HOMOLOG (PTHR11267:SF13)	Rel homology transcription factor(PC00252)	Rattus norvegicus					Lrrk1
RAT|RGD=620649|UniProtKB=P18437	Hmgn2	Non-histone chromosomal protein HMG-17;Hmgn2;PTN000557459;orthologs	NON-HISTONE CHROMOSOMAL PROTEIN HMG-17 (PTHR23087:SF13)	chromatin/chromatin-binding, or -regulatory protein(PC00077)	Rattus norvegicus					Ltbr
RAT|RGD=620458|UniProtKB=O55145	Cx3cl1	Fractalkine;Cx3cl1;PTN000387958;orthologs	FRACTALKINE (PTHR12015:SF92)	cytokine(PC00083)	Rattus norvegicus					Ly86
RAT|RGD=1308054|UniProtKB=Q5XIS9	Prkd2	Serine_threonine-protein kinase D2;Prkd2;PTN000540197;orthologs	SERINE_THREONINE-PROTEIN KINASE D2 (PTHR22968:SF12)	non-receptor serine/threonine protein kinase(PC00167)	Rattus norvegicus					Lyl1
RAT|RGD=1305649|UniProtKB=Q5GH55	Xkr8	XK-related protein;Xkr8;PTN000782423;orthologs	XK-RELATED PROTEIN 8 (PTHR16024:SF8)	secondary carrier transporter(PC00258)	Rattus norvegicus					Lyn
RAT|RGD=1559497|UniProtKB=D3ZY16	Trim65	Tripartite motif-containing 65;Trim65;PTN000646388;orthologs	TRIPARTITE MOTIF-CONTAINING PROTEIN 65 (PTHR25465:SF29)	ubiquitin-protein ligase(PC00234)	Rattus norvegicus					Map2k1
RAT|RGD=3444|UniProtKB=P63090	Ptn	Pleiotrophin;Ptn;PTN000354719;orthologs	PLEIOTROPHIN (PTHR13850:SF1)	growth factor(PC00112)	Rattus norvegicus					Mapk1
RAT|RGD=1305941|UniProtKB=F1M324	Plcl2	Phosphoinositide phospholipase C;Plcl2;PTN000037303;orthologs	INACTIVE PHOSPHOLIPASE C-LIKE PROTEIN 2 (PTHR10336:SF84)	phospholipase(PC00186)	Rattus norvegicus					Mapk3
RAT|RGD=1306863|UniProtKB=B1PLB1	Cd34	CD34 antigen (Predicted);Cd34;PTN001819279;orthologs	HEMATOPOIETIC PROGENITOR CELL ANTIGEN CD34 (PTHR16677:SF1)	cell adhesion molecule(PC00069)	Rattus norvegicus					Mapk8
RAT|RGD=1561523|UniProtKB=A0A8I6A3C3	Gbp6	Guanylate-binding protein family member 6;Gbp6;PTN001323702;orthologs	GUANYLATE-BINDING PROTEIN 6 (PTHR10751:SF126)	heterotrimeric G-protein(PC00117)	Rattus norvegicus					Mapkapk2
RAT|RGD=1305163|UniProtKB=Q6AYC2	Irgm	Immunity-related GTPase family M protein;Irgm;PTN000795659;orthologs	IMMUNITY-RELATED GTPASE FAMILY M PROTEIN 1 (PTHR32341:SF17)		Rattus norvegicus					Mcm3ap
RAT|RGD=3702|UniProtKB=O70594	Slc22a5	Solute carrier family 22 member 5;Slc22a5;PTN002782246;orthologs	SOLUTE CARRIER FAMILY 22 MEMBER 5 (PTHR24064:SF283)	secondary carrier transporter(PC00258)	Rattus norvegicus					Mdk
RAT|RGD=620465|UniProtKB=O08565	Cxcr4	C-X-C chemokine receptor type 4;Cxcr4;PTN000659418;orthologs	C-X-C CHEMOKINE RECEPTOR TYPE 4 (PTHR10489:SF594)	cell adhesion molecule(PC00069)	Rattus norvegicus					Med1
RAT|RGD=1303049|UniProtKB=Q75Q39	Tomm70	Mitochondrial import receptor subunit TOM70;Tomm70;PTN000528678;orthologs	MITOCHONDRIAL IMPORT RECEPTOR SUBUNIT TOM70 (PTHR46208:SF1)	primary active transporter(PC00068)	Rattus norvegicus					Mef2c
RAT|RGD=621857|UniProtKB=Q4V8B0	C7,Oxr1	Oxidation resistance protein 1;Oxr1;PTN000599039;orthologs	OXIDATION RESISTANCE PROTEIN 1 (PTHR23354:SF69)		Rattus norvegicus					Meis1
RAT|RGD=61995|UniProtKB=A0A8I6AU71	Pten	Phosphatase and tensin homolog;Pten;PTN000266963;orthologs	PHOSPHATIDYLINOSITOL 3,4,5-TRISPHOSPHATE 3-PHOSPHATASE AND DUAL-SPECIFICITY PROTEIN PHOSPHATASE PTEN (PTHR12305:SF81)	protein phosphatase(PC00195)	Rattus norvegicus					Meis2
RAT|RGD=620900|UniProtKB=P80225	B4galt1	Beta-1,4-galactosyltransferase 1;B4galt1;;orthologs			Rattus norvegicus					Mertk
RAT|RGD=2348|UniProtKB=Q05941	Chrna7	Neuronal acetylcholine receptor subunit alpha-7;Chrna7;PTN000435452;orthologs	CHRNA7-FAM7A FUSION PROTEIN-RELATED (PTHR18945:SF907)	ligand-gated ion channel(PC00141)	Rattus norvegicus					Mfsd6
RAT|RGD=3280|UniProtKB=P14646	Pde4b	cAMP-specific 3',5'-cyclic phosphodiesterase 4B;Pde4b;PTN000142544;orthologs	CAMP-SPECIFIC 3',5'-CYCLIC PHOSPHODIESTERASE 4B (PTHR11347:SF108)	phosphodiesterase(PC00185)	Rattus norvegicus					Mmp14
RAT|RGD=1307601|UniProtKB=F1M3Q1	Ifitm1	Interferon-induced transmembrane protein 1;Ifitm1;PTN000360720;orthologs	INTERFERON-INDUCED TRANSMEMBRANE PROTEIN 1-RELATED (PTHR13999:SF13)	defense/immunity protein(PC00090)	Rattus norvegicus					Mrc1
RAT|RGD=620137|UniProtKB=P35411	Cx3cr1	CX3C chemokine receptor 1;Cx3cr1;PTN000659189;orthologs	CX3C CHEMOKINE RECEPTOR 1 (PTHR10489:SF947)	cell adhesion molecule(PC00069)	Rattus norvegicus					Msn
RAT|RGD=620241|UniProtKB=Q9QXN1	Lef1	Lymphoid enhancer-binding factor 1;Lef1;PTN000042985;orthologs	LYMPHOID ENHANCER-BINDING FACTOR 1 (PTHR10373:SF11)	DNA-binding transcription factor(PC00218)	Rattus norvegicus					Mtor
RAT|RGD=3372|UniProtKB=P10111	Ppia	Peptidyl-prolyl cis-trans isomerase A;Ppia;PTN000117160;orthologs	PEPTIDYL-PROLYL CIS-TRANS ISOMERASE A (PTHR11071:SF490)	chaperone(PC00072)	Rattus norvegicus					Mtus1
RAT|RGD=1304795|UniProtKB=D3ZDZ1	Apbb1ip	Amyloid beta precursor protein-binding family B member 1-interacting protein;Apbb1ip;PTN000133607;orthologs	AMYLOID BETA A4 PRECURSOR PROTEIN-BINDING FAMILY B MEMBER 1-INTERACTING PROTEIN (PTHR11243:SF14)	scaffold/adaptor protein(PC00226)	Rattus norvegicus					Mx1
RAT|RGD=621646|UniProtKB=P31000	Vim	Vimentin;Vim;PTN000581275;orthologs	VIMENTIN (PTHR45652:SF5)	intermediate filament(PC00129)	Rattus norvegicus					Mx2
RAT|RGD=2042|UniProtKB=Q05764	Add2	Beta-adducin;Add2;PTN000072610;orthologs	BETA-ADDUCIN (PTHR10672:SF6)	non-motor actin binding protein(PC00165)	Rattus norvegicus					Myo18a
RAT|RGD=1310333|UniProtKB=I4DUB5	Itga3	Integrin alpha 3 variant B;Itga3;PTN000576045;orthologs	INTEGRIN ALPHA-3 (PTHR23220:SF89)	integrin(PC00126)	Rattus norvegicus					Myo1f
RAT|RGD=620446|UniProtKB=Q5M824	Shc1	SHC-transforming protein 1;Shc1;PTN000037466;orthologs	SHC-TRANSFORMING PROTEIN 1 (PTHR10337:SF2)	scaffold/adaptor protein(PC00226)	Rattus norvegicus					Myo9b
RAT|RGD=727803|UniProtKB=F1LRS8	Cd2ap	CD2-associated protein;Cd2ap;PTN000366634;orthologs	CD2-ASSOCIATED PROTEIN (PTHR14167:SF23)	scaffold/adaptor protein(PC00226)	Rattus norvegicus					Nckap1l
RAT|RGD=1307629|UniProtKB=A0A8I6AFH2	Kdm6b	Lysine demethylase 6B;Kdm6b;PTN000361242;orthologs	LYSINE-SPECIFIC DEMETHYLASE 6B (PTHR14017:SF5)	chromatin/chromatin-binding, or -regulatory protein(PC00077)	Rattus norvegicus					Ncor1
RAT|RGD=1592069|UniProtKB=A0A0G2K1W1	Rab11fip5	RAB11 family-interacting protein 5;Rab11fip5;PTN008789789;orthologs	RAB11 FAMILY-INTERACTING PROTEIN 5 (PTHR15746:SF14)	small GTPase(PC00208)	Rattus norvegicus					Ndfip1
RAT|RGD=620574|UniProtKB=Q9ERL1	Cybb	Cytochrome b-245, beta polypeptide;Cybb;PTN000239824;orthologs	CYTOCHROME B-245 HEAVY CHAIN (PTHR11972:SF60)	oxidase(PC00175)	Rattus norvegicus					Ndrg1
RAT|RGD=3807|UniProtKB=P06767	Tac1	Protachykinin-1;Tac1;PTN000134181;orthologs	PROTACHYKININ-1 (PTHR11250:SF3)		Rattus norvegicus					Nek7
RAT|RGD=620989|UniProtKB=Q9JK11	Rtn4	Reticulon-4;Rtn4;PTN000107490;orthologs	RETICULON-4 (PTHR45799:SF1)		Rattus norvegicus					Net1
RAT|RGD=1591983|UniProtKB=Q6MG90	C4b	Complement C4B (Chido blood group);C4b;PTN002478741;orthologs	COMPLEMENT C4-A-RELATED (PTHR11412:SF86)	protease inhibitor(PC00191)	Rattus norvegicus					Nf1
RAT|RGD=1306189|UniProtKB=A0A8I6AE33	Wdr37	WD repeat domain 37;Wdr37;PTN001459694;orthologs	WD REPEAT-CONTAINING PROTEIN 37 (PTHR19855:SF12)		Rattus norvegicus					Nfatc1
RAT|RGD=3032|UniProtKB=P84025	Smad3	Mothers against decapentaplegic homolog 3;Smad3;PTN000344670;orthologs	MOTHERS AGAINST DECAPENTAPLEGIC HOMOLOG 3 (PTHR13703:SF53)	DNA-binding transcription factor(PC00218)	Rattus norvegicus					Nfe2l1
RAT|RGD=3911|UniProtKB=P21463	Tshr	Thyrotropin receptor;Tshr;PTN000689905;orthologs	THYROTROPIN RECEPTOR (PTHR24372:SF0)	G-protein coupled receptor(PC00021)	Rattus norvegicus					Nfe2l2
RAT|RGD=68371|UniProtKB=P42346	Mtor	Serine_threonine-protein kinase mTOR;Mtor;PTN000124355;orthologs	SERINE_THREONINE-PROTEIN KINASE MTOR (PTHR11139:SF9)	non-receptor serine/threonine protein kinase(PC00167)	Rattus norvegicus					Nfkbia
RAT|RGD=2785|UniProtKB=P50545	Hck	Tyrosine-protein kinase HCK;Hck;PTN000701000;orthologs	TYROSINE-PROTEIN KINASE HCK (PTHR24418:SF245)	non-receptor tyrosine protein kinase(PC00168)	Rattus norvegicus					Nfkbiz
RAT|RGD=2796|UniProtKB=P05708	Hk1	Hexokinase-1;Hk1;PTN001457915;orthologs	HEXOKINASE-1 (PTHR19443:SF10)	kinase(PC00137)	Rattus norvegicus					Nmb
RAT|RGD=2350|UniProtKB=P12390	Chrnb2	Neuronal acetylcholine receptor subunit beta-2;Chrnb2;PTN000436058;orthologs	NEURONAL ACETYLCHOLINE RECEPTOR SUBUNIT BETA-2 (PTHR18945:SF901)	ligand-gated ion channel(PC00141)	Rattus norvegicus					Nod1
RAT|RGD=2248|UniProtKB=P54287	Cacnb3	Voltage-dependent L-type calcium channel subunit beta-3;Cacnb3;PTN000214476;orthologs	VOLTAGE-DEPENDENT L-TYPE CALCIUM CHANNEL SUBUNIT BETA-3 (PTHR11824:SF8)	voltage-gated ion channel(PC00241)	Rattus norvegicus					Nop53
RAT|RGD=2139|UniProtKB=P08592	App	Amyloid-beta precursor protein;App;PTN000559917;orthologs	AMYLOID-BETA PRECURSOR PROTEIN (PTHR23103:SF7)	protease inhibitor(PC00191)	Rattus norvegicus					Notch2
RAT|RGD=1304922|UniProtKB=Q0PXQ8	Irf2	Interferon regulatory factor;Irf2;PTN002278850;orthologs	INTERFERON REGULATORY FACTOR 2 (PTHR11949:SF22)	winged helix/forkhead transcription factor(PC00246)	Rattus norvegicus					Npff
RAT|RGD=2259|UniProtKB=P0DP31	Calm3	Calmodulin-3;Calm3;PTN004596951;orthologs	CALMODULIN-1 (PTHR23050:SF427)	calmodulin-related(PC00061)	Rattus norvegicus					Nr1h3
RAT|RGD=1562269|UniProtKB=D4ADT7	Nod1	Nucleotide-binding oligomerization domain-containing 1;Nod1;PTN000648111;orthologs	NUCLEOTIDE-BINDING OLIGOMERIZATION DOMAIN-CONTAINING PROTEIN 1 (PTHR24106:SF18)	scaffold/adaptor protein(PC00226)	Rattus norvegicus					Nsd2
RAT|RGD=61925|UniProtKB=P09216	Prkce	Protein kinase C epsilon type;Prkce;PTN000684294;orthologs	PROTEIN KINASE C EPSILON TYPE (PTHR24356:SF159)	non-receptor serine/threonine protein kinase(PC00167)	Rattus norvegicus					Nub1
RAT|RGD=68385|UniProtKB=D4A055	Cacnb4	Voltage-dependent L-type calcium channel subunit beta-4;Cacnb4;PTN000214447;orthologs	VOLTAGE-DEPENDENT L-TYPE CALCIUM CHANNEL SUBUNIT BETA-4 (PTHR11824:SF7)	voltage-gated ion channel(PC00241)	Rattus norvegicus					Orai1
RAT|RGD=620124|UniProtKB=Q9Z136	Tsc1	Hamartin;Tsc1;PTN000389135;orthologs	HAMARTIN (PTHR15154:SF2)		Rattus norvegicus					Otub1
RAT|RGD=69073|UniProtKB=Q9R1S9	Mdk	Midkine;Mdk;PTN000354693;orthologs	MIDKINE (PTHR13850:SF2)	growth factor(PC00112)	Rattus norvegicus					P2ry12
RAT|RGD=1310758|UniProtKB=Q499T2	Ifi30	Gamma-interferon-inducible lysosomal thiol reductase;Ifi30;PTN000325974;orthologs	GAMMA-INTERFERON-INDUCIBLE LYSOSOMAL THIOL REDUCTASE (PTHR13234:SF8)	reductase(PC00198)	Rattus norvegicus					P4htm
RAT|RGD=1595861|UniProtKB=M0R4J5	Ifi44l	Interferon-induced protein 44-like;Ifi44l;PTN001424653;orthologs	INTERFERON-INDUCED PROTEIN 44-LIKE (PTHR14241:SF2)		Rattus norvegicus					Pacs1
RAT|RGD=1308288|UniProtKB=A0A0G2K014	Lcp1	Lymphocyte cytosolic protein 1;Lcp1;PTN002324259;orthologs	PLASTIN-2 (PTHR19961:SF35)	non-motor actin binding protein(PC00165)	Rattus norvegicus					Pafah1b1
RAT|RGD=1563614|UniProtKB=F1M8Z6	Tnfrsf11a	TNF receptor superfamily member 11A;Tnfrsf11a;PTN000559106;orthologs	TUMOR NECROSIS FACTOR RECEPTOR SUPERFAMILY MEMBER 11A (PTHR47134:SF1)	transmembrane signal receptor(PC00197)	Rattus norvegicus					Parp14
RAT|RGD=1305058|UniProtKB=Q5U1Y1	Rab34	Ras-related protein Rab-34;Rab34;PTN000634363;orthologs	RAS-RELATED PROTEIN RAB-34 (PTHR47977:SF8)	small GTPase(PC00208)	Rattus norvegicus					Parp9
RAT|RGD=2298|UniProtKB=Q07490	Cd24	Signal transducer CD24;Cd24;PTN000422870;orthologs	SIGNAL TRANSDUCER CD24 (PTHR16676:SF0)		Rattus norvegicus					Pde4b
RAT|RGD=1310924|UniProtKB=Q4V8A3	Dyrk3	Dual specificity tyrosine-phosphorylation-regulated kinase 3;Dyrk3;PTN000624626;orthologs	DUAL SPECIFICITY TYROSINE-PHOSPHORYLATION-REGULATED KINASE 3 (PTHR24058:SF35)	protein modifying enzyme(PC00260)	Rattus norvegicus					Pde4d
RAT|RGD=1597189|UniProtKB=P85973	Pnp	Purine nucleoside phosphorylase;Pnp;PTN000224778;orthologs	PURINE NUCLEOSIDE PHOSPHORYLASE (PTHR11904:SF12)	nucleotide kinase(PC00172)	Rattus norvegicus					Pdpk1,Pdk1
RAT|RGD=1588455|UniProtKB=A0A0G2JV24	Thbs1	Thrombospondin 1;Thbs1;PTN002230114;orthologs	THROMBOSPONDIN-1 (PTHR10199:SF78)	cell adhesion molecule(PC00069)	Rattus norvegicus					Pdpn
RAT|RGD=1304613|UniProtKB=D3ZTA7	Alpk1	Alpha-kinase 1;Alpk1;PTN000366878;orthologs	ALPHA-PROTEIN KINASE 1 (PTHR46747:SF1)	non-receptor serine/threonine protein kinase(PC00167)	Rattus norvegicus					Pianp
RAT|RGD=1304740|UniProtKB=D4AAV9	Tspan9	Tetraspanin 9;Tspan9;PTN000444980;orthologs	TETRASPANIN-9 (PTHR19282:SF41)	scaffold/adaptor protein(PC00226)	Rattus norvegicus					Pik3ap1
RAT|RGD=620273|UniProtKB=Q63364	Pja2	E3 ubiquitin-protein ligase Praja-2;Pja2;PTN000403771;orthologs	E3 UBIQUITIN-PROTEIN LIGASE PRAJA-2 (PTHR15710:SF5)	ubiquitin-protein ligase(PC00234)	Rattus norvegicus					Pikfyve
RAT|RGD=1304579|UniProtKB=A0A0G2K6C7	Trim5	Tripartite motif-containing 30;Trim5;PTN007774307;orthologs	TRIPARTITE MOTIF-CONTAINING PROTEIN 5 (PTHR24103:SF416)	ubiquitin-protein ligase(PC00234)	Rattus norvegicus					Pithd1
RAT|RGD=1308247|UniProtKB=F7F6Z7	Polm	DNA polymerase mu;Polm;PTN000138765;orthologs	DNA-DIRECTED DNA_RNA POLYMERASE MU (PTHR11276:SF24)	DNA-directed DNA polymerase(PC00018)	Rattus norvegicus					Pja2
RAT|RGD=2313|UniProtKB=P10247	Cd74	H-2 class II histocompatibility antigen gamma chain;Cd74;PTN000363467;orthologs	HLA CLASS II HISTOCOMPATIBILITY ANTIGEN GAMMA CHAIN (PTHR14093:SF17)	scaffold/adaptor protein(PC00226)	Rattus norvegicus					Pknox1
RAT|RGD=1308538|UniProtKB=A0A8I6A8W0	Rab11fip2	RAB11 family-interacting protein 2;Rab11fip2;PTN000405503;orthologs	RAB11 FAMILY-INTERACTING PROTEIN 2 (PTHR15746:SF20)	small GTPase(PC00208)	Rattus norvegicus					Plcb1
RAT|RGD=1310256|UniProtKB=D3ZIF5	Ap3b1	Adaptor-related protein complex 3 subunit beta 1;Ap3b1;PTN002255662;orthologs	AP-3 COMPLEX SUBUNIT BETA-1 (PTHR11134:SF10)	membrane traffic protein(PC00150)	Rattus norvegicus					Pld2
RAT|RGD=1559552|UniProtKB=A0A8I6AC46	Med1	Mediator complex subunit 1;Med1;PTN000306242;orthologs	MEDIATOR OF RNA POLYMERASE II TRANSCRIPTION SUBUNIT 1 (PTHR12881:SF10)	general transcription factor(PC00259)	Rattus norvegicus					Pld3
RAT|RGD=1563421|UniProtKB=D3ZIE4	Fyb1	FYN-binding protein 1;Fyb1;PTN000423816;orthologs	FYN-BINDING PROTEIN 1 (PTHR16830:SF13)	scaffold/adaptor protein(PC00226)	Rattus norvegicus					Plpp6
RAT|RGD=1305003|UniProtKB=Q5BJP1	Pknox1	PBX_knotted 1 homeobox 1;Pknox1;PTN000219962;orthologs	HOMEOBOX PROTEIN PKNOX1 (PTHR11850:SF80)	homeodomain transcription factor(PC00119)	Rattus norvegicus					Plscr1
RAT|RGD=61972|UniProtKB=Q63424	Slc15a2	Solute carrier family 15 member 2;Slc15a2;PTN000183288;orthologs	SOLUTE CARRIER FAMILY 15 MEMBER 2 (PTHR11654:SF603)	transporter(PC00227)	Rattus norvegicus					Pnp
RAT|RGD=2445|UniProtKB=P80067	Ctsc	Dipeptidyl peptidase 1;Ctsc;PTN000274902;orthologs	DIPEPTIDYL PEPTIDASE 1 (PTHR12411:SF942)	cysteine protease(PC00081)	Rattus norvegicus					Podxl
RAT|RGD=1308390|UniProtKB=A0A8I6ADL4	Serinc3	Serine incorporator 3;Serinc3;PTN000043796;orthologs	SERINE INCORPORATOR 3 (PTHR10383:SF51)	protein-binding activity modulator(PC00095)	Rattus norvegicus					Polm
RAT|RGD=3729|UniProtKB=P37377	Snca	Alpha-synuclein;Snca;PTN000352416;orthologs	ALPHA-SYNUCLEIN (PTHR13820:SF5)	membrane trafficking regulatory protein(PC00151)	Rattus norvegicus					Polr3a
RAT|RGD=1305608|UniProtKB=C0HL12	AABR07058422	Adhesion G protein-coupled receptor B1;Adgrb1;PTN004332971;orthologs	ADHESION G PROTEIN-COUPLED RECEPTOR B1 (PTHR12011:SF39)	G-protein coupled receptor(PC00021)	Rattus norvegicus					Ppia
RAT|RGD=1562408|UniProtKB=B2RZ59	Sh2d1a	SH2 domain-containing protein 1A;Sh2d1a;;orthologs			Rattus norvegicus					Ppl
RAT|RGD=620170|UniProtKB=G3V7P2	Fgl2	Fibrinogen-like 2;Fgl2;PTN000441663;orthologs	FIBROLEUKIN (PTHR19143:SF189)	intercellular signal molecule(PC00207)	Rattus norvegicus					Ppl
RAT|RGD=1310949|UniProtKB=D4A3T0	Sos1	SOS Ras_Rac guanine nucleotide exchange factor 1;Sos1;PTN001135195;orthologs	SON OF SEVENLESS HOMOLOG 1 (PTHR23113:SF168)	guanyl-nucleotide exchange factor(PC00113)	Rattus norvegicus					Ppp1r14b
RAT|RGD=62035|UniProtKB=P31053	Cd37	Leukocyte antigen CD37;Cd37;PTN000444926;orthologs	LEUKOCYTE ANTIGEN CD37 (PTHR19282:SF263)	scaffold/adaptor protein(PC00226)	Rattus norvegicus					Ppp2r1a
RAT|RGD=620428|UniProtKB=G3V9R2	Cfh	Complement factor H;Cfh;PTN000448925;orthologs	COMPLEMENT FACTOR H-RELATED (PTHR45785:SF14)	complement component(PC00078)	Rattus norvegicus					Ppp3ca
RAT|RGD=628821|UniProtKB=P18589	Mx2	Interferon-induced GTP-binding protein Mx2;Mx2;PTN000170041;orthologs	INTERFERON-INDUCED GTP-BINDING PROTEIN MX1 (PTHR11566:SF217)	membrane traffic protein(PC00150)	Rattus norvegicus					Ppp3cb
RAT|RGD=621260|UniProtKB=O35763	Msn	Moesin;Msn;PTN000589998;orthologs	MOESIN (PTHR23281:SF26)	actin or actin-binding cytoskeletal protein(PC00041)	Rattus norvegicus					Prdm16
RAT|RGD=1310849|UniProtKB=D4AE96	Ipo7	Importin 7;Ipo7;PTN000108237;orthologs	IMPORTIN-7 (PTHR10997:SF27)	transporter(PC00227)	Rattus norvegicus					Prdx1
RAT|RGD=621633|UniProtKB=A0A8I6AJE9	Itga6	Integrin subunit alpha 6;Itga6;PTN000576436;orthologs	INTEGRIN ALPHA-6 (PTHR23220:SF9)	integrin(PC00126)	Rattus norvegicus					Prkar1a
RAT|RGD=3539|UniProtKB=Q9R1K8	Rasgrp1	RAS guanyl-releasing protein 1;Rasgrp1;PTN000561580;orthologs	RAS GUANYL-RELEASING PROTEIN 1 (PTHR23113:SF174)	guanyl-nucleotide exchange factor(PC00113)	Rattus norvegicus					Prkcb
RAT|RGD=61958|UniProtKB=P48303	S1pr1	Sphingosine 1-phosphate receptor 1;S1pr1;PTN000508121;orthologs	SPHINGOSINE 1-PHOSPHATE RECEPTOR 1 (PTHR22750:SF16)	G-protein coupled receptor(PC00021)	Rattus norvegicus					Prkce
RAT|RGD=3146|UniProtKB=Q63358	Myo9b	Unconventional myosin-IXb;Myo9b;PTN000321001;orthologs	UNCONVENTIONAL MYOSIN-IXB (PTHR46184:SF2)		Rattus norvegicus					Prkd1
RAT|RGD=1564707|UniProtKB=A0A0G2JV16	Dock11	Dedicator of cytokinesis 11;Dock11;PTN002359733;orthologs	DEDICATOR OF CYTOKINESIS PROTEIN 11 (PTHR23317:SF81)	guanyl-nucleotide exchange factor(PC00113)	Rattus norvegicus					Prkd2
RAT|RGD=621842|UniProtKB=Q9JHY1	F11r	Junctional adhesion molecule A;F11r;PTN000260428;orthologs	JUNCTIONAL ADHESION MOLECULE A (PTHR45113:SF1)	cell adhesion molecule(PC00069)	Rattus norvegicus					Prnp
RAT|RGD=1311690|UniProtKB=Q4V8I7	Lrrc8a	Volume-regulated anion channel subunit LRRC8A;Lrrc8a;PTN000569802;orthologs	VOLUME-REGULATED ANION CHANNEL SUBUNIT LRRC8A (PTHR45752:SF23)	scaffold/adaptor protein(PC00226)	Rattus norvegicus					Psmb9
RAT|RGD=2264|UniProtKB=P13234	Camk4	Calcium_calmodulin-dependent protein kinase type IV;Camk4;PTN000681472;orthologs	CALCIUM_CALMODULIN-DEPENDENT PROTEIN KINASE TYPE IV (PTHR24349:SF243)	non-receptor serine/threonine protein kinase(PC00167)	Rattus norvegicus					Ptafr
RAT|RGD=1305860|UniProtKB=Q5HZW5	Cd320	CD320 antigen;Cd320;PTN000707803;orthologs	CD320 ANTIGEN (PTHR24270:SF61)	apolipoprotein(PC00052)	Rattus norvegicus					Pten
RAT|RGD=621457|UniProtKB=Q9QZK8	Dnase2	Deoxyribonuclease-2-alpha;Dnase2;PTN000092315;orthologs	DEOXYRIBONUCLEASE-2-ALPHA (PTHR10858:SF9)	endodeoxyribonuclease(PC00093)	Rattus norvegicus					Ptn
RAT|RGD=1595860|UniProtKB=B5DFE2	Ezh2	Histone-lysine N-methyltransferase EZH2;Ezh2;PTN000526841;orthologs	HISTONE-LYSINE N-METHYLTRANSFERASE EZH2 (PTHR45747:SF3)	histone modifying enzyme(PC00261)	Rattus norvegicus					Ptpn6
RAT|RGD=69056|UniProtKB=A0A8I6AM23	Jak1	Janus kinase 1;Jak1;PTN000723624;orthologs	TYROSINE-PROTEIN KINASE JAK1 (PTHR45807:SF5)	non-receptor tyrosine protein kinase(PC00168)	Rattus norvegicus					Ptprc
RAT|RGD=619903|UniProtKB=Q641Y8	Ddx1	ATP-dependent RNA helicase DDX1;Ddx1;PTN002773682;orthologs	ATP-DEPENDENT RNA HELICASE DDX1 (PTHR24031:SF307)	RNA helicase(PC00032)	Rattus norvegicus					Ptprd
RAT|RGD=620923|UniProtKB=P62824	Rab3c	Ras-related protein Rab-3C;Rab3c;PTN000635505;orthologs	RAS-RELATED PROTEIN RAB-3C (PTHR47980:SF15)		Rattus norvegicus					Ptprd
RAT|RGD=2280|UniProtKB=P41350	Cav1	Caveolin-1;Cav1;PTN000090226;orthologs	CAVEOLIN-1 (PTHR10844:SF18)	scaffold/adaptor protein(PC00226)	Rattus norvegicus					Ptprj
RAT|RGD=1308645|UniProtKB=A0A096MJK8	Slfn2	Schlafen family member 2;Slfn2;PTN000255079;orthologs	RIBONUCLEASE SLFN12 (PTHR12155:SF2)	endoribonuclease(PC00094)	Rattus norvegicus					Ptprk
RAT|RGD=620587|UniProtKB=Q924T4	Lfng	Beta-1,3-N-acetylglucosaminyltransferase lunatic fringe;Lfng;PTN000087559;orthologs	BETA-1,3-N-ACETYLGLUCOSAMINYLTRANSFERASE LUNATIC FRINGE (PTHR10811:SF7)	glycosyltransferase(PC00111)	Rattus norvegicus					Ptprs
RAT|RGD=2586|UniProtKB=P26824	F2r	Proteinase-activated receptor 1;F2r;PTN000661122;orthologs	PROTEINASE-ACTIVATED RECEPTOR 1 (PTHR24232:SF20)	G-protein coupled receptor(PC00021)	Rattus norvegicus					Pycard
RAT|RGD=620579|UniProtKB=O88588	Pacs1	Phosphofurin acidic cluster sorting protein 1;Pacs1;PTN000328390;orthologs	PHOSPHOFURIN ACIDIC CLUSTER SORTING PROTEIN 1 (PTHR13280:SF16)		Rattus norvegicus					Rab11fip2
RAT|RGD=621740|UniProtKB=P24393	Grp	Gastrin-releasing peptide;Grp;PTN000423949;orthologs	GASTRIN-RELEASING PEPTIDE (PTHR16866:SF2)		Rattus norvegicus					Rab11fip5
RAT|RGD=1306661|UniProtKB=A0A8I6ANR6	Chuk	Component of inhibitor of nuclear factor kappa B kinase complex;Chuk;PTN000540298;orthologs	INHIBITOR OF NUCLEAR FACTOR KAPPA-B KINASE SUBUNIT ALPHA (PTHR22969:SF13)	non-receptor serine/threonine protein kinase(PC00167)	Rattus norvegicus					Rab33a
RAT|RGD=1308913|UniProtKB=D3ZHK9	Zfp36l2	Zinc finger protein 36, C3H type-like 2;Zfp36l2;PTN001394840;orthologs	MRNA DECAY ACTIVATOR PROTEIN ZFP36L2 (PTHR12547:SF173)	RNA metabolism protein(PC00031)	Rattus norvegicus					Rab34
RAT|RGD=3785|UniProtKB=P61765	Stxbp1	Syntaxin-binding protein 1;Stxbp1;PTN000187747;orthologs	SYNTAXIN-BINDING PROTEIN 1 (PTHR11679:SF35)	membrane trafficking regulatory protein(PC00151)	Rattus norvegicus					Rab3c
RAT|RGD=1304676|UniProtKB=A2RUW1	Tollip	Toll-interacting protein;Tollip;PTN000420055;orthologs	TOLL-INTERACTING PROTEIN (PTHR16461:SF5)		Rattus norvegicus					Rab6a
RAT|RGD=69332|UniProtKB=Q9R175	Ifitm2	Interferon-induced transmembrane protein 2;Ifitm2;PTN000360714;orthologs	INTERFERON-INDUCED TRANSMEMBRANE PROTEIN 2 (PTHR13999:SF7)	defense/immunity protein(PC00090)	Rattus norvegicus					Rac2
RAT|RGD=3281|UniProtKB=P14270	Pde4d	cAMP-specific 3',5'-cyclic phosphodiesterase 4D;Pde4d;PTN001346751;orthologs	CAMP-SPECIFIC 3',5'-CYCLIC PHOSPHODIESTERASE 4D (PTHR11347:SF91)	phosphodiesterase(PC00185)	Rattus norvegicus					Rarg
RAT|RGD=62033|UniProtKB=Q9WVA9	Npff	Pro-FMRFamide-related neuropeptide FF;Npff;PTN001430874;orthologs	PRO-FMRFAMIDE-RELATED NEUROPEPTIDE FF (PTHR15044:SF0)		Rattus norvegicus					Rarres2
RAT|RGD=631362|UniProtKB=Q80ZF4	Mapkapk2	Non-specific serine_threonine protein kinase;Mapkapk2;PTN001553025;orthologs	MAP KINASE-ACTIVATED PROTEIN KINASE 2 (PTHR24349:SF63)	non-receptor serine/threonine protein kinase(PC00167)	Rattus norvegicus					Rasgrp1
RAT|RGD=1305581|UniProtKB=B2RYB8	Itgb2	Integrin beta;Itgb2;PTN002226000;orthologs	INTEGRIN BETA-2 (PTHR10082:SF15)	integrin(PC00126)	Rattus norvegicus					Rassf2
RAT|RGD=1562791|UniProtKB=F1LVL2	Icoslg	Inducible T-cell co-stimulator ligand;Icoslg;PTN001187154;orthologs	ICOS LIGAND-RELATED (PTHR24100:SF55)	immunoglobulin receptor superfamily(PC00124)	Rattus norvegicus					Rbck1
RAT|RGD=619758|UniProtKB=P62994	Grb2	Growth factor receptor-bound protein 2;Grb2;PTN002400991;orthologs	GROWTH FACTOR RECEPTOR-BOUND PROTEIN 2 (PTHR46037:SF4)		Rattus norvegicus					Rbp1
RAT|RGD=621017|UniProtKB=Q07014	Lyn	Tyrosine-protein kinase Lyn;Lyn;PTN000701024;orthologs	TYROSINE-PROTEIN KINASE LYN (PTHR24418:SF42)	non-receptor tyrosine protein kinase(PC00168)	Rattus norvegicus					Rbp4
RAT|RGD=1308774|UniProtKB=Q498U3	Slc25a40	Probable mitochondrial glutathione transporter SLC25A40;Slc25a40;PTN000641977;orthologs	MITOCHONDRIAL GLUTATHIONE TRANSPORTER SLC25A40-RELATED (PTHR45760:SF5)		Rattus norvegicus					Ret
RAT|RGD=1307194|UniProtKB=A0A0G2JZZ8	Sbno2	Strawberry notch homolog (Drosophila) (Predicted), isoform CRA_c;Sbno2;PTN002290996;orthologs	PROTEIN STRAWBERRY NOTCH HOMOLOG 2 (PTHR12706:SF5)		Rattus norvegicus					Rftn1
RAT|RGD=62000|UniProtKB=P62260	Ywhae	14-3-3 protein epsilon;Ywhae;PTN000429172;orthologs	14-3-3 PROTEIN EPSILON (PTHR18860:SF17)	scaffold/adaptor protein(PC00226)	Rattus norvegicus					Rgcc
RAT|RGD=2540|UniProtKB=P52796	Efnb1	Ephrin-B1;Efnb1;PTN000139289;orthologs	EPHRIN-B1 (PTHR11304:SF17)	membrane-bound signaling molecule(PC00152)	Rattus norvegicus					Rhoa
RAT|RGD=619743|UniProtKB=A0A8J8YIH6	Lcp2	Lymphocyte cytosolic protein 2;Lcp2;PTN000363854;orthologs	LYMPHOCYTE CYTOSOLIC PROTEIN 2 (PTHR14098:SF1)	scaffold/adaptor protein(PC00226)	Rattus norvegicus					Rin3
RAT|RGD=620404|UniProtKB=Q9Z1K9	Adam17	Disintegrin and metalloproteinase domain-containing protein 17;Adam17;PTN000225496;orthologs	DISINTEGRIN AND METALLOPROTEINASE DOMAIN-CONTAINING PROTEIN 17 (PTHR45702:SF6)	protease(PC00190)	Rattus norvegicus					Ripk1
RAT|RGD=1307406|UniProtKB=A0A8J8XEY2	Cxcl14	C-X-C motif chemokine ligand 14;Cxcl14;;orthologs			Rattus norvegicus					Rlf
RAT|RGD=71022|UniProtKB=Q63258	Itga7	Integrin alpha-7;Itga7;PTN000576319;orthologs	INTEGRIN ALPHA-7 (PTHR23220:SF90)	integrin(PC00126)	Rattus norvegicus					Rnf166
RAT|RGD=621558|UniProtKB=Q9JHW5	Vamp7	Vesicle-associated membrane protein 7;Vamp7;PTN000473985;orthologs	VESICLE-ASSOCIATED MEMBRANE PROTEIN 7 (PTHR21136:SF196)	SNARE protein(PC00034)	Rattus norvegicus					Rock1
RAT|RGD=628836|UniProtKB=Q8CG07	Wrnip1	ATPase WRNIP1;Wrnip1;PTN000349912;orthologs	ATPASE WRNIP1 (PTHR13779:SF7)	DNA helicase(PC00011)	Rattus norvegicus					Rpl13a
RAT|RGD=1305871|UniProtKB=A0A8J8XC20	Tnfsf13	TNF superfamily member 13;Tnfsf13;PTN002309537;orthologs	TUMOR NECROSIS FACTOR LIGAND SUPERFAMILY MEMBER 13 (PTHR15151:SF12)	intercellular signal molecule(PC00207)	Rattus norvegicus					Rpl30
RAT|RGD=1311329|UniProtKB=B2RYG6	Otub1	Ubiquitin thioesterase OTUB1;Otub1;PTN000309371;orthologs	UBIQUITIN THIOESTERASE OTUB1 (PTHR12931:SF19)	cysteine protease(PC00081)	Rattus norvegicus					Rps24
RAT|RGD=1562698|UniProtKB=D3ZFD0	Myo18a	Unconventional myosin-XVIIIa;Myo18a;PTN002295430;orthologs	UNCONVENTIONAL MYOSIN-XVIIIA (PTHR45615:SF13)	actin or actin-binding cytoskeletal protein(PC00041)	Rattus norvegicus					Rps3
RAT|RGD=1308715|UniProtKB=D4A781	Ipo5	Importin 5;Ipo5;PTN000055468;orthologs	IMPORTIN-5 (PTHR10527:SF22)	transporter(PC00227)	Rattus norvegicus					Rptor
RAT|RGD=69287|UniProtKB=O08623	Sqstm1	Sequestosome-1;Sqstm1;PTN000387109;orthologs	SEQUESTOSOME-1 (PTHR15090:SF0)		Rattus norvegicus					Rsad2
RAT|RGD=628694|UniProtKB=Q8K3Y6	Zc3hav1	Zinc finger CCCH-type antiviral protein 1;Zc3hav1;;orthologs			Rattus norvegicus					RT1-Bb
RAT|RGD=2927|UniProtKB=P49134	Itgb1	Integrin beta-1;Itgb1;PTN000008920;orthologs	INTEGRIN BETA-1 (PTHR10082:SF28)	integrin(PC00126)	Rattus norvegicus					RT1-Da
RAT|RGD=1305238|UniProtKB=F7F4N6	Trim32	Tripartite motif-containing 32;Trim32;PTN000647557;orthologs	E3 UBIQUITIN-PROTEIN LIGASE TRIM32 (PTHR25464:SF3)		Rattus norvegicus					RT1-S3
										Rtn4
										S1pr1
										Satb1
GO biological process complete	#	#	expected	Fold Enrichment	+/-	raw P value	FDR			Sbno2
regulation of immune response	871	183	126.84	1.44	+	1.83e-07	3.68e-06			Scap
RAT|RGD=2515|UniProtKB=P14740	Dpp4	Dipeptidyl peptidase 4;Dpp4;PTN000198474;orthologs	DIPEPTIDYL PEPTIDASE 4 (PTHR11731:SF128)	serine protease(PC00203)	Rattus norvegicus					Scin
RAT|RGD=1311984|UniProtKB=D3ZDJ4	Unc93b1	Unc-93 homolog B1, TLR-signaling regulator;Unc93b1;PTN000455601;orthologs	PROTEIN UNC-93 HOMOLOG B1 (PTHR46744:SF1)		Rattus norvegicus					Scrib
RAT|RGD=1549774|UniProtKB=F7EXX5	Irf3	Interferon regulatory factor 3;Irf3;PTN000236880;orthologs	INTERFERON REGULATORY FACTOR 3 (PTHR11949:SF1)	winged helix/forkhead transcription factor(PC00246)	Rattus norvegicus					Sdc4
RAT|RGD=619721|UniProtKB=Q9Z2P4	Rgcc	Regulator of cell cycle RGCC;Rgcc;PTN001594876;orthologs	REGULATOR OF CELL CYCLE RGCC (PTHR32193:SF3)		Rattus norvegicus					Sec61a1
RAT|RGD=2308|UniProtKB=P97829	Cd47	Leukocyte surface antigen CD47;Cd47;PTN000064802;orthologs	LEUKOCYTE SURFACE ANTIGEN CD47 (PTHR10613:SF0)	cell adhesion molecule(PC00069)	Rattus norvegicus					Sema7a
RAT|RGD=1593283|UniProtKB=Q6MG98	RT1-Da	Histocompatibility 2, class II antigen E alpha;RT1-Da;PTN000460863;orthologs	HLA CLASS II HISTOCOMPATIBILITY ANTIGEN, DR ALPHA CHAIN (PTHR19944:SF86)	major histocompatibility complex protein(PC00149)	Rattus norvegicus					Serinc3
RAT|RGD=1310834|UniProtKB=A0A0G2K6U7	Nfkbiz	NFKB inhibitor zeta;Nfkbiz;PTN002380993;orthologs	NF-KAPPA-B INHIBITOR ZETA (PTHR24124:SF5)	protein-binding activity modulator(PC00095)	Rattus norvegicus					Serping1
RAT|RGD=708404|UniProtKB=Q62921	Rbck1	RanBP-type and C3HC4-type zinc finger-containing protein 1;Rbck1;PTN000511686;orthologs	RANBP-TYPE AND C3HC4-TYPE ZINC FINGER-CONTAINING PROTEIN 1 (PTHR22770:SF35)	ubiquitin-protein ligase(PC00234)	Rattus norvegicus					Sfpq
RAT|RGD=1305511|UniProtKB=D4A5T8	Ppl	Periplakin;Ppl;PTN000570924;orthologs	PERIPLAKIN (PTHR23169:SF10)	intermediate filament binding protein(PC00130)	Rattus norvegicus					Sfrp1
RAT|RGD=3402|UniProtKB=Q63184	Eif2ak2	Interferon-induced, double-stranded RNA-activated protein kinase;Eif2ak2;PTN001337246;orthologs	INTERFERON-INDUCED, DOUBLE-STRANDED RNA-ACTIVATED PROTEIN KINASE (PTHR11042:SF163)	non-receptor serine/threonine protein kinase(PC00167)	Rattus norvegicus					Sh2d1a
RAT|RGD=1594396|UniProtKB=D4A9N5	Trim25	Tripartite motif-containing 25;Trim25;PTN000647335;orthologs	E3 UBIQUITIN_ISG15 LIGASE TRIM25 (PTHR25465:SF40)	ubiquitin-protein ligase(PC00234)	Rattus norvegicus					Shb
RAT|RGD=1305677|UniProtKB=Q5HZA9	Tmem126a	Transmembrane protein 126A;Tmem126a;PTN000418568;orthologs	TRANSMEMBRANE PROTEIN 126A (PTHR16296:SF4)		Rattus norvegicus					Shc1
RAT|RGD=3383|UniProtKB=P20651	Ppp3cb	Serine_threonine-protein phosphatase 2B catalytic subunit beta isoform;Ppp3cb;PTN000185297;orthologs	SERINE_THREONINE-PROTEIN PHOSPHATASE 2B CATALYTIC SUBUNIT BETA ISOFORM (PTHR45673:SF7)	protein phosphatase(PC00195)	Rattus norvegicus					Slc11a2
RAT|RGD=1306828|UniProtKB=P31722	C1qc	Complement C1q subcomponent subunit C;C1qc;PTN002369634;orthologs	COMPLEMENT C1Q SUBCOMPONENT SUBUNIT C (PTHR15427:SF29)	scaffold/adaptor protein(PC00226)	Rattus norvegicus					Slc1a5
RAT|RGD=1563347|UniProtKB=G3V7I2	Rftn1	Raftlin lipid raft linker 1;Rftn1;PTN000426662;orthologs	RAFTLIN (PTHR17601:SF3)		Rattus norvegicus					Slc22a5
RAT|RGD=1563841|UniProtKB=A0A0G2JYX9	Irak1	Interleukin-1 receptor-associated kinase 1;Irak1;PTN000701438;orthologs	INTERLEUKIN-1 RECEPTOR-ASSOCIATED KINASE 1 (PTHR24419:SF1)	non-receptor serine/threonine protein kinase(PC00167)	Rattus norvegicus					Slc25a40
RAT|RGD=1561183|UniProtKB=Q4KLY0	Cep63	Centrosomal protein of 63 kDa;Cep63;PTN000779450;orthologs	CENTROSOMAL PROTEIN OF 63 KDA (PTHR18875:SF7)	cytoskeletal protein(PC00085)	Rattus norvegicus					Slc25a5
RAT|RGD=2303|UniProtKB=Q64244	Cd38	ADP-ribosyl cyclase_cyclic ADP-ribose hydrolase 1;Cd38;PTN000099200;orthologs	ADP-RIBOSYL CYCLASE_CYCLIC ADP-RIBOSE HYDROLASE 1 (PTHR10912:SF5)	cyclase(PC00079)	Rattus norvegicus					Slc39a10
RAT|RGD=2231|UniProtKB=A0A8J8YKQ8	C2	Complement C2;C2;PTN000449666;orthologs	COMPLEMENT C2 (PTHR46393:SF2)		Rattus norvegicus					Slc7a11
RAT|RGD=620745|UniProtKB=Q9JJP9	Ubqln1	Ubiquilin-1;Ubqln1;PTN000073511;orthologs	UBIQUILIN-1 (PTHR10677:SF16)	scaffold/adaptor protein(PC00226)	Rattus norvegicus					Slfn2
RAT|RGD=1563028|UniProtKB=B4F779	Appl2	DCC-interacting protein 13-beta;Appl2;PTN000572479;orthologs	DCC-INTERACTING PROTEIN 13-BETA (PTHR46415:SF1)	scaffold/adaptor protein(PC00226)	Rattus norvegicus					Slit2
RAT|RGD=1565350|UniProtKB=D3ZN31	Shb	SH2 domain-containing adaptor protein B;Shb;PTN001031654;orthologs	SH2 DOMAIN-CONTAINING ADAPTER PROTEIN B (PTHR15127:SF31)		Rattus norvegicus					Smad3
RAT|RGD=2729|UniProtKB=P04041	Gpx1	Glutathione peroxidase 1;Gpx1;PTN001358697;orthologs	GLUTATHIONE PEROXIDASE 1 (PTHR11592:SF41)	peroxidase(PC00180)	Rattus norvegicus					Smap1
RAT|RGD=1561090|UniProtKB=A0A8I6A6R5	Ptprd	Protein tyrosine phosphatase, receptor type, D;Ptprd;PTN002317836;orthologs	RECEPTOR-TYPE TYROSINE-PROTEIN PHOSPHATASE DELTA (PTHR19134:SF430)	protein phosphatase(PC00195)	Rattus norvegicus					Snca
RAT|RGD=620820|UniProtKB=Q62818	Eif2b2	Translation initiation factor eIF-2B subunit beta;Eif2b2;PTN000028016;orthologs	TRANSLATION INITIATION FACTOR EIF-2B SUBUNIT BETA (PTHR45859:SF1)	translation initiation factor(PC00224)	Rattus norvegicus					Sos1
RAT|RGD=621838|UniProtKB=Q6P9Z7	Laptm5	Lysosomal multispanning membrane protein 5;Laptm5;PTN000280478;orthologs	LYSOSOMAL-ASSOCIATED TRANSMEMBRANE PROTEIN 5 (PTHR12479:SF2)	transporter(PC00227)	Rattus norvegicus					Sox11
RAT|RGD=708511|UniProtKB=P97675	Enpp3	Ectonucleotide pyrophosphatase_phosphodiesterase family member 3;Enpp3;PTN000016080;orthologs	ECTONUCLEOTIDE PYROPHOSPHATASE_PHOSPHODIESTERASE FAMILY MEMBER 3 (PTHR10151:SF107)	hydrolase(PC00121)	Rattus norvegicus					Sox13
RAT|RGD=1311040|UniProtKB=F1M9F6	Gbp5	Guanylate-binding protein 5;Gbp5;PTN000079288;orthologs	GUANYLATE-BINDING PROTEIN 5 (PTHR10751:SF40)	heterotrimeric G-protein(PC00117)	Rattus norvegicus					Sox9
RAT|RGD=1308536|UniProtKB=B1H259	Coch	Cochlin;Coch;PTN002255378;orthologs	COCHLIN (PTHR24020:SF36)	extracellular matrix structural protein(PC00103)	Rattus norvegicus					Sphk1
RAT|RGD=619983|UniProtKB=Q6P6T1	C1s	Complement C1s subcomponent;C1s;PTN000667773;orthologs	COMPLEMENT C1S SUBCOMPONENT (PTHR24255:SF18)	serine protease(PC00203)	Rattus norvegicus					Spp1
RAT|RGD=3923|UniProtKB=P55146	Tyro3	Tyrosine-protein kinase receptor TYRO3;Tyro3;PTN000699564;orthologs	TYROSINE-PROTEIN KINASE RECEPTOR TYRO3 (PTHR24416:SF279)	transmembrane signal receptor(PC00197)	Rattus norvegicus					Spr
RAT|RGD=2447|UniProtKB=P00786	Ctsh	Pro-cathepsin H;Ctsh;PTN000275433;orthologs	PRO-CATHEPSIN H (PTHR12411:SF642)	cysteine protease(PC00081)	Rattus norvegicus					Sqstm1
RAT|RGD=71029|UniProtKB=P13941	Col3a1	Collagen alpha-1(III) chain;Col3a1;PTN000615706;orthologs	COLLAGEN ALPHA-1(III) CHAIN (PTHR24023:SF604)	extracellular matrix structural protein(PC00103)	Rattus norvegicus					Srebf1
RAT|RGD=628637|UniProtKB=G3V8L1	Pycard	PYD and CARD domain-containing;Pycard;PTN000048240;orthologs	APOPTOSIS-ASSOCIATED SPECK-LIKE PROTEIN CONTAINING A CARD (PTHR46985:SF2)	defense/immunity protein(PC00090)	Rattus norvegicus					Sstr1
RAT|RGD=1312032|UniProtKB=A0A8I6AH32	Nckap1l	NCK-associated protein 1-like;Nckap1l;PTN002281009;orthologs	NCK-ASSOCIATED PROTEIN 1-LIKE (PTHR12093:SF9)		Rattus norvegicus					St3gal4
RAT|RGD=3454|UniProtKB=A0A8I6GK94	Ptprj	Protein tyrosine phosphatase, receptor type, J;Ptprj;PTN002317726;orthologs	RECEPTOR-TYPE TYROSINE-PROTEIN PHOSPHATASE ETA (PTHR19134:SF211)	protein phosphatase(PC00195)	Rattus norvegicus					Stk10
RAT|RGD=1594557|UniProtKB=B0BNN4	Cfp	Complement factor properdin;Cfp;PTN000529555;orthologs	PROPERDIN (PTHR22906:SF50)		Rattus norvegicus					Stxbp1
RAT|RGD=1589275|UniProtKB=A0A8I6AL23	Tnfaip3	TNF alpha-induced protein 3;Tnfaip3;PTN001411204;orthologs	TUMOR NECROSIS FACTOR ALPHA-INDUCED PROTEIN 3 (PTHR13367:SF3)	cysteine protease(PC00081)	Rattus norvegicus					Supt6h
RAT|RGD=1311626|UniProtKB=A0A8I6A356	Ube2k	Ubiquitin-conjugating enzyme E2K;Ube2k;PTN000629628;orthologs	UBIQUITIN-CONJUGATING ENZYME E2 K (PTHR24068:SF147)	ubiquitin-protein ligase(PC00234)	Rattus norvegicus					Susd4
RAT|RGD=621096|UniProtKB=Q9EQX9	Ube2n	Ubiquitin-conjugating enzyme E2 N;Ube2n;PTN000630314;orthologs	UBIQUITIN-CONJUGATING ENZYME E2 N (PTHR24068:SF542)	ubiquitin-protein ligase(PC00234)	Rattus norvegicus					Svep1
RAT|RGD=1304980|UniProtKB=Q66H84	Mapk3	MAP kinase-activated protein kinase 3;Mapkapk3;PTN000681574;orthologs	MAP KINASE-ACTIVATED PROTEIN KINASE 3 (PTHR24349:SF64)	non-receptor serine/threonine protein kinase(PC00167)	Rattus norvegicus					Swap70
RAT|RGD=1561016|UniProtKB=D3ZDR7	Themis2	Thymocyte selection-associated family member 2;Themis2;PTN000789294;orthologs	PROTEIN THEMIS2 (PTHR15215:SF2)		Rattus norvegicus					Syt11
RAT|RGD=1562952|UniProtKB=A0A8I6AE43	Erbin	Erbb2-interacting protein;Erbin;PTN002351998;orthologs	ERBB2-INTERACTING PROTEIN (PTHR23119:SF46)	scaffold/adaptor protein(PC00226)	Rattus norvegicus					Tac1
RAT|RGD=67396|UniProtKB=P16573	Ceacam1	Carcinoembryonic antigen-related cell adhesion molecule 1;Ceacam1;PTN002235691;orthologs	CARCINOEMBRYONIC ANTIGEN-RELATED CELL ADHESION MOLECULE 1 (PTHR44427:SF1)	cell adhesion molecule(PC00069)	Rattus norvegicus					Tapbp
RAT|RGD=3452|UniProtKB=Q64605	Ptprs	Receptor-type tyrosine-protein phosphatase S;Ptprs;PTN001451721;orthologs	RECEPTOR-TYPE TYROSINE-PROTEIN PHOSPHATASE S (PTHR19134:SF543)	protein phosphatase(PC00195)	Rattus norvegicus					Tbkbp1
RAT|RGD=2081|UniProtKB=P47196	Akt1	RAC-alpha serine_threonine-protein kinase;Akt1;PTN000682378;orthologs	RAC-ALPHA SERINE_THREONINE-PROTEIN KINASE (PTHR24356:SF171)	non-receptor serine/threonine protein kinase(PC00167)	Rattus norvegicus					Tbx21
RAT|RGD=69250|UniProtKB=Q9QXQ7	Wnt5a	Protein Wnt-5a;Wnt5a;PTN000246854;orthologs	PROTEIN WNT-5A (PTHR12027:SF33)	intercellular signal molecule(PC00207)	Rattus norvegicus					Tcf3
RAT|RGD=1303085|UniProtKB=Q6QLN3	Nop53	Ribosome biogenesis protein NOP53;Nop53;PTN000368207;orthologs	RIBOSOME BIOGENESIS PROTEIN NOP53 (PTHR14211:SF7)		Rattus norvegicus					Tcf7
RAT|RGD=1305226|UniProtKB=P0C2N6	Kmt5c	Histone-lysine N-methyltransferase KMT5C;Kmt5c;PTN000312172;orthologs	HISTONE-LYSINE N-METHYLTRANSFERASE KMT5C (PTHR12977:SF11)		Rattus norvegicus					Tgfb1
RAT|RGD=2189|UniProtKB=P07151	B2m	Beta-2-microglobulin;B2m;PTN000460903;orthologs	BETA-2-MICROGLOBULIN (PTHR19944:SF62)	major histocompatibility complex protein(PC00149)	Rattus norvegicus					Tgfb2
RAT|RGD=621161|UniProtKB=P31977	Ezr	Ezrin;Ezr;PTN000590032;orthologs	EZRIN (PTHR23281:SF13)	actin or actin-binding cytoskeletal protein(PC00041)	Rattus norvegicus					Tgfbr3
RAT|RGD=619908|UniProtKB=A0A8I6ATH0	Braf	B-Raf proto-oncogene, serine_threonine kinase;Braf;PTN000584645;orthologs	SERINE_THREONINE-PROTEIN KINASE B-RAF (PTHR44329:SF240)	non-receptor serine/threonine protein kinase(PC00167)	Rattus norvegicus					Thbs1
RAT|RGD=1304952|UniProtKB=Q5U2P6	Pianp	PILR alpha-associated neural protein;Pianp;PTN000783417;orthologs	PILR ALPHA-ASSOCIATED NEURAL PROTEIN (PTHR32023:SF2)		Rattus norvegicus					Themis2
RAT|RGD=2138|UniProtKB=P02650	Apoe	Apolipoprotein E;Apoe;PTN000439020;orthologs	APOLIPOPROTEIN E (PTHR18976:SF2)	apolipoprotein(PC00052)	Rattus norvegicus					Thra
RAT|RGD=61811|UniProtKB=P13599	Fcgrt	IgG receptor FcRn large subunit p51;Fcgrt;PTN000422420;orthologs	IGG RECEPTOR FCRN LARGE SUBUNIT P51 (PTHR16675:SF3)	major histocompatibility complex protein(PC00149)	Rattus norvegicus					Thrb
RAT|RGD=2920|UniProtKB=P23570	Irf1	Interferon regulatory factor 1;Irf1;PTN000236936;orthologs	INTERFERON REGULATORY FACTOR 1 (PTHR11949:SF3)	winged helix/forkhead transcription factor(PC00246)	Rattus norvegicus					Thy1
RAT|RGD=1309750|UniProtKB=D4A7X9	Myo1f	Myosin IF;Myo1f;PTN000321784;orthologs	UNCONVENTIONAL MYOSIN-IF (PTHR13140:SF663)	actin binding motor protein(PC00040)	Rattus norvegicus					Tlr7
RAT|RGD=70500|UniProtKB=P63086	Mapk1	Mitogen-activated protein kinase 1;Mapk1;PTN000622676;orthologs	MITOGEN-ACTIVATED PROTEIN KINASE 1 (PTHR24055:SF599)	non-receptor serine/threonine protein kinase(PC00167)	Rattus norvegicus					Tmem126a
RAT|RGD=1305234|UniProtKB=D3ZIY3	Ythdf3	YTH N(6)-methyladenosine RNA-binding protein 3;Ythdf3;PTN000270439;orthologs	YTH DOMAIN-CONTAINING FAMILY PROTEIN 3 (PTHR12357:SF9)	RNA metabolism protein(PC00031)	Rattus norvegicus					Tmem131l
RAT|RGD=3171|UniProtKB=Q63746	Nfkbia	NF-kappa-B inhibitor alpha;Nfkbia;PTN000651512;orthologs	NF-KAPPA-B INHIBITOR ALPHA (PTHR46680:SF1)		Rattus norvegicus					Tmem176a
RAT|RGD=1308264|UniProtKB=D3ZCM2	Tbx21	T-box 21 (Predicted);Tbx21;PTN000137966;orthologs	T-BOX TRANSCRIPTION FACTOR TBX21 (PTHR11267:SF125)	Rel homology transcription factor(PC00252)	Rattus norvegicus					Tmem176b
RAT|RGD=3005|UniProtKB=P97840	Lgals9	Galectin-9;Lgals9;PTN000141614;orthologs	GALECTIN-9C (PTHR11346:SF80)	extracellular matrix protein(PC00102)	Rattus norvegicus					Tmem178a
RAT|RGD=1566394|UniProtKB=D3ZB52	Adam8	ADAM metallopeptidase domain 8;Adam8;PTN000225439;orthologs	DISINTEGRIN AND METALLOPROTEINASE DOMAIN-CONTAINING PROTEIN 8 (PTHR11905:SF20)	metalloprotease(PC00153)	Rattus norvegicus					Tmod3
RAT|RGD=1310312|UniProtKB=D4A3X3	Isg15	ISG15 ubiquitin-like modifier;Isg15;PTN000071955;orthologs	UBIQUITIN-LIKE PROTEIN ISG15 (PTHR10666:SF267)		Rattus norvegicus					Tnfaip3
RAT|RGD=620588|UniProtKB=Q63691	Cd14	Monocyte differentiation antigen CD14;Cd14;PTN000066870;orthologs	MONOCYTE DIFFERENTIATION ANTIGEN CD14 (PTHR10630:SF3)	transmembrane signal receptor(PC00197)	Rattus norvegicus					Tnfrsf11a
RAT|RGD=70991|UniProtKB=Q9Z1E1	Flot1	Flotillin-1;Flot1;PTN000351750;orthologs	FLOTILLIN-1 (PTHR13806:SF47)		Rattus norvegicus					Tnfrsf11b
RAT|RGD=727815|UniProtKB=Q7TPB4	Cd276	CD276 antigen;Cd276;PTN000646038;orthologs	CD276 ANTIGEN (PTHR24100:SF147)	immunoglobulin receptor superfamily(PC00124)	Rattus norvegicus					Tnfsf13
RAT|RGD=2599|UniProtKB=P20411	Fcer1g	High affinity immunoglobulin epsilon receptor subunit gamma;Fcer1g;PTN000423699;orthologs	HIGH AFFINITY IMMUNOGLOBULIN EPSILON RECEPTOR SUBUNIT GAMMA (PTHR16803:SF0)	immunoglobulin receptor superfamily(PC00124)	Rattus norvegicus					Tnfsf8
RAT|RGD=735039|UniProtKB=Q4V885	Colec12	Collectin-12;Colec12;PTN000613793;orthologs	COLLECTIN-12 (PTHR22803:SF146)	membrane trafficking regulatory protein(PC00151)	Rattus norvegicus					Tollip
RAT|RGD=1306716|UniProtKB=P31720	C1qa	Complement C1q subcomponent subunit A;C1qa;PTN002368593;orthologs	COMPLEMENT C1Q SUBCOMPONENT SUBUNIT A (PTHR15427:SF26)	scaffold/adaptor protein(PC00226)	Rattus norvegicus					Tomm70
RAT|RGD=1305795|UniProtKB=D4ACF2	Trim21	RING-type E3 ubiquitin transferase;Trim21;PTN000646689;orthologs	E3 UBIQUITIN-PROTEIN LIGASE TRIM21 (PTHR24103:SF46)	ubiquitin-protein ligase(PC00234)	Rattus norvegicus					Tox
RAT|RGD=621810|UniProtKB=Q63663	Gbp2	Guanylate-binding protein 1;Gbp2;PTN001323683;orthologs	GUANYLATE-BINDING PROTEIN 2 (PTHR10751:SF112)	heterotrimeric G-protein(PC00117)	Rattus norvegicus					Trafd1
RAT|RGD=1310053|UniProtKB=Q5U2S1	Ndfip1	NEDD4 family-interacting protein 1;Ndfip1;PTN000333717;orthologs	NEDD4 FAMILY-INTERACTING PROTEIN 1 (PTHR13396:SF3)		Rattus norvegicus					Trib1
RAT|RGD=1310999|UniProtKB=Q6AYP5	Cadm1	Cell adhesion molecule 1;Cadm1;PTN002358448;orthologs	CELL ADHESION MOLECULE 1 (PTHR45889:SF2)		Rattus norvegicus					Trim21
RAT|RGD=61909|UniProtKB=Q62685	Nr1h3	Oxysterols receptor LXR-alpha;Nr1h3;PTN000637828;orthologs	OXYSTEROLS RECEPTOR LXR-ALPHA (PTHR24082:SF259)	C4 zinc finger nuclear receptor(PC00169)	Rattus norvegicus					Trim25
RAT|RGD=2899|UniProtKB=Q63257	Il4r	Interleukin-4 receptor subunit alpha;Il4r;PTN000548029;orthologs	INTERLEUKIN-4 RECEPTOR SUBUNIT ALPHA (PTHR23037:SF32)	transmembrane signal receptor(PC00197)	Rattus norvegicus					Trim3
RAT|RGD=3451|UniProtKB=P04157	Ptprc	Receptor-type tyrosine-protein phosphatase C;Ptprc;PTN000440113;orthologs	RECEPTOR-TYPE TYROSINE-PROTEIN PHOSPHATASE C (PTHR19134:SF539)	protein phosphatase(PC00195)	Rattus norvegicus					Trim32
RAT|RGD=620495|UniProtKB=O70600	Rsad2	Radical S-adenosyl methionine domain-containing protein 2;Rsad2;PTN000482000;orthologs	RADICAL S-ADENOSYL METHIONINE DOMAIN-CONTAINING PROTEIN 2 (PTHR21339:SF0)		Rattus norvegicus					Trim34
RAT|RGD=1308669|UniProtKB=Q498D1	Foxp1	Forkhead box protein P1;Foxp1;PTN000215113;orthologs	FORKHEAD BOX PROTEIN P1 (PTHR45796:SF3)	winged helix/forkhead transcription factor(PC00246)	Rattus norvegicus					Trim5
RAT|RGD=620573|UniProtKB=Q62737	Cyba	Cytochrome b-245 light chain;Cyba;PTN000389366;orthologs	CYTOCHROME B-245 LIGHT CHAIN (PTHR15168:SF0)		Rattus norvegicus					Trim65
RAT|RGD=1308800|UniProtKB=P32577	Csk	Tyrosine-protein kinase CSK;Csk;PTN000700686;orthologs	TYROSINE-PROTEIN KINASE CSK (PTHR24418:SF407)	non-receptor tyrosine protein kinase(PC00168)	Rattus norvegicus					Tsc1
RAT|RGD=1311160|UniProtKB=D3ZBE5	Nek7	Serine_threonine-protein kinase Nek7;Nek7;PTN002457348;orthologs	SERINE_THREONINE-PROTEIN KINASE NEK7 (PTHR43289:SF2)	non-receptor serine/threonine protein kinase(PC00167)	Rattus norvegicus					Tsc22d3
RAT|RGD=620307|UniProtKB=O55173	Pdpk1,Pdk1	3-phosphoinositide-dependent protein kinase 1;Pdpk1;PTN000682514;orthologs	3-PHOSPHOINOSITIDE-DEPENDENT PROTEIN KINASE 1-RELATED (PTHR24356:SF163)	non-receptor serine/threonine protein kinase(PC00167)	Rattus norvegicus					Tshr
RAT|RGD=1565941|UniProtKB=A0A8I5ZPB5	Vav3	Vav guanine nucleotide exchange factor 3;Vav3;PTN000518517;orthologs	GUANINE NUCLEOTIDE EXCHANGE FACTOR VAV3 (PTHR45818:SF1)		Rattus norvegicus					Tspan9
RAT|RGD=1563119|UniProtKB=A0A096MJY4	Mef2c	Myocyte-specific enhancer factor 2C;Mef2c;PTN002278508;orthologs	MYOCYTE-SPECIFIC ENHANCER FACTOR 2C (PTHR11945:SF145)	MADS box transcription factor(PC00250)	Rattus norvegicus					Tyro3
RAT|RGD=3860|UniProtKB=P01830	Thy1	Thy-1 membrane glycoprotein;Thy1;PTN000442461;orthologs	THY-1 MEMBRANE GLYCOPROTEIN (PTHR19226:SF2)	cell adhesion molecule(PC00069)	Rattus norvegicus					Ubash3b
RAT|RGD=1596020|UniProtKB=A0A8I6GJX8	Cd33	CD33 molecule;Cd33;PTN001382074;orthologs	MYELOID CELL SURFACE ANTIGEN CD33 (PTHR12035:SF125)	immunoglobulin superfamily cell adhesion molecule(PC00125)	Rattus norvegicus					Ube2j1
RAT|RGD=1309091|UniProtKB=D4A1T6	C1r	Complement subcomponent C1r;C1r;PTN002385749;orthologs	COMPLEMENT C1R SUBCOMPONENT (PTHR24255:SF25)	serine protease(PC00203)	Rattus norvegicus					Ube2k
RAT|RGD=3980|UniProtKB=P63102	Ywhaz	14-3-3 protein zeta_delta;Ywhaz;PTN000429084;orthologs	14-3-3 PROTEIN ZETA_DELTA (PTHR18860:SF7)	scaffold/adaptor protein(PC00226)	Rattus norvegicus					Ube2n
RAT|RGD=1307744|UniProtKB=F1M784	Pik3ap1	Phosphoinositide-3-kinase adaptor protein 1;Pik3ap1;PTN001443336;orthologs	PHOSPHOINOSITIDE 3-KINASE ADAPTER PROTEIN 1 (PTHR16267:SF12)		Rattus norvegicus					Ubqln1
RAT|RGD=1562348|UniProtKB=A0A8I6AAR9	Ankrd17	Ankyrin repeat domain 17;Ankrd17;PTN002354174;orthologs	ANKYRIN REPEAT DOMAIN-CONTAINING PROTEIN 17 (PTHR23206:SF1)	defense/immunity protein(PC00090)	Rattus norvegicus					Unc93b1
RAT|RGD=1562795|UniProtKB=A0A8I5ZS90	Lime1	Lck-interacting transmembrane adaptor 1;Lime1;PTN001515517;orthologs	LCK-INTERACTING TRANSMEMBRANE ADAPTER 1 (PTHR47740:SF1)	scaffold/adaptor protein(PC00226)	Rattus norvegicus					Usp15
RAT|RGD=1311155|UniProtKB=Q66H70	Il33	Interleukin-33;Il33;PTN000473816;orthologs	INTERLEUKIN-33 (PTHR21114:SF0)		Rattus norvegicus					Vamp3
RAT|RGD=69051|UniProtKB=P17246	Tgfb1	Transforming growth factor beta-1 proprotein;Tgfb1;PTN000218768;orthologs	TRANSFORMING GROWTH FACTOR BETA-1 PROPROTEIN (PTHR11848:SF125)	growth factor(PC00112)	Rattus norvegicus					Vamp7
RAT|RGD=620660|UniProtKB=P81718	Ptpn6	Tyrosine-protein phosphatase non-receptor type 6;Ptpn6;PTN000439392;orthologs	TYROSINE-PROTEIN PHOSPHATASE NON-RECEPTOR TYPE 6 (PTHR46257:SF4)	protein phosphatase(PC00195)	Rattus norvegicus					Vamp8
RAT|RGD=620521|UniProtKB=P58195	Plscr1	Phospholipid scramblase 1;Plscr1;PTN000583061;orthologs	PHOSPHOLIPID SCRAMBLASE 1 (PTHR23248:SF38)	transporter(PC00227)	Rattus norvegicus					Vav3
RAT|RGD=1564043|UniProtKB=D4A231	Susd4	Similar to RIKEN cDNA E430021N18 (Predicted);Susd4;PTN000449203;orthologs	SUSHI DOMAIN-CONTAINING PROTEIN 4 (PTHR47007:SF1)		Rattus norvegicus					Vcam1
RAT|RGD=620171|UniProtKB=Q99MM4	Trafd1	TRAF-type zinc finger domain-containing protein 1;Trafd1;PTN000418518;orthologs	TRAF-TYPE ZINC FINGER DOMAIN-CONTAINING PROTEIN 1 (PTHR16295:SF19)		Rattus norvegicus					Vegfb
RAT|RGD=735037|UniProtKB=F1LQF2	RT1-S3	RT1 class Ib, locus S3;RT1-S3;PTN000422737;orthologs	H-2 CLASS I HISTOCOMPATIBILITY ANTIGEN, D-37 ALPHA CHAIN (PTHR16675:SF244)	major histocompatibility complex protein(PC00149)	Rattus norvegicus					Vim
RAT|RGD=735225|UniProtKB=Q6P734	Serping1	Plasma protease C1 inhibitor;Serping1;PTN000156412;orthologs	PLASMA PROTEASE C1 INHIBITOR (PTHR11461:SF159)	protease inhibitor(PC00191)	Rattus norvegicus					Vip
RAT|RGD=1309460|UniProtKB=D4ADT5	Ddx58	DEXD_H-box helicase 58;Ddx58;PTN000362769;orthologs	ANTIVIRAL INNATE IMMUNE RESPONSE RECEPTOR RIG-I (PTHR14074:SF16)		Rattus norvegicus					Vsir
RAT|RGD=3469|UniProtKB=P29826	RT1-Bb	Rano class II histocompatibility antigen, B-1 beta chain;RT1-Bb;PTN001460855;orthologs	HLA CLASS II HISTOCOMPATIBILITY ANTIGEN, DQ BETA 1 CHAIN (PTHR19944:SF101)	major histocompatibility complex protein(PC00149)	Rattus norvegicus					Vtn
RAT|RGD=631371|UniProtKB=Q8R2H5	Gpld1	Phosphatidylinositol-glycan-specific phospholipase D;Gpld1;PTN000576523;orthologs	PHOSPHATIDYLINOSITOL-GLYCAN-SPECIFIC PHOSPHOLIPASE D (PTHR23221:SF7)	phospholipase(PC00186)	Rattus norvegicus					Wasl
RAT|Ensembl=ENSRNOG00000004249.7|UniProtKB=A0A8I6AM21	Tlr7	Toll-like receptor 7;Tlr7;PTN000687321;orthologs	TOLL-LIKE RECEPTOR 7 (PTHR47410:SF2)	transmembrane signal receptor(PC00197)	Rattus norvegicus					Wdfy4
RAT|RGD=2369|UniProtKB=P20272	Cnr1	Cannabinoid receptor 1;Cnr1;PTN000508356;orthologs	CANNABINOID RECEPTOR 1 (PTHR22750:SF47)	G-protein coupled receptor(PC00021)	Rattus norvegicus					Wdr37
RAT|RGD=727923|UniProtKB=A0A8I6GFD8	Sfpq	Splicing factor proline and glutamine-rich;Sfpq;PTN002353841;orthologs	SPLICING FACTOR, PROLINE- AND GLUTAMINE-RICH (PTHR23189:SF51)	RNA metabolism protein(PC00031)	Rattus norvegicus					Wnt5a
RAT|RGD=1562076|UniProtKB=A0A8I5ZRV3	Fam3a	FAM3 metabolism-regulating-signaling molecule A;Fam3a;PTN000378229;orthologs	PROTEIN FAM3A (PTHR14592:SF11)	antimicrobial response protein(PC00051)	Rattus norvegicus					Wrnip1
RAT|RGD=621506|UniProtKB=P49185	Mapk8	Mitogen-activated protein kinase 8;Mapk8;PTN001526944;orthologs	MITOGEN-ACTIVATED PROTEIN KINASE 8 (PTHR24055:SF222)	non-receptor serine/threonine protein kinase(PC00167)	Rattus norvegicus					Xkr8
RAT|RGD=3396|UniProtKB=P68403	Prkcb	Protein kinase C beta type;Prkcb;PTN001554054;orthologs	PROTEIN KINASE C BETA TYPE (PTHR24356:SF158)	non-receptor serine/threonine protein kinase(PC00167)	Rattus norvegicus					Ythdf3
RAT|RGD=3410|UniProtKB=P13852	Prnp	Major prion protein;Prnp;PTN000162603;orthologs	MAJOR PRION PROTEIN (PTHR15506:SF2)		Rattus norvegicus					Ywhae
RAT|RGD=1306279|UniProtKB=A0A0G2JTR4	Abr	Active breakpoint cluster region-related protein;Abr;PTN000573040;orthologs	ACTIVE BREAKPOINT CLUSTER REGION-RELATED PROTEIN (PTHR23182:SF5)	G-protein modulator(PC00022)	Rattus norvegicus					Ywhaz
RAT|RGD=1310638|UniProtKB=A0A8J8YF16	Entpd7	Ectonucleoside triphosphate diphosphohydrolase 7;Entpd7;PTN000207477;orthologs	ECTONUCLEOSIDE TRIPHOSPHATE DIPHOSPHOHYDROLASE 7 (PTHR11782:SF37)	nucleotide phosphatase(PC00173)	Rattus norvegicus					Zbtb17
RAT|RGD=1307534|UniProtKB=A0A8I6AD67	Parp9	Poly (ADP-ribose) polymerase family, member 9;Parp9;PTN000374709;orthologs	PROTEIN MONO-ADP-RIBOSYLTRANSFERASE PARP9 (PTHR14453:SF70)		Rattus norvegicus					Zbtb7a
RAT|RGD=620964|UniProtKB=Q9WTQ1	Prkd1	Serine_threonine-protein kinase D1;Prkd1;PTN000540219;orthologs	SERINE_THREONINE-PROTEIN KINASE D1 (PTHR22968:SF9)	non-receptor serine/threonine protein kinase(PC00167)	Rattus norvegicus					Zc3hav1
RAT|RGD=70491|UniProtKB=Q07257	Tgfb2	Transforming growth factor beta-2 proprotein;Tgfb2;PTN000218739;orthologs	TRANSFORMING GROWTH FACTOR BETA-2 PROPROTEIN (PTHR11848:SF141)	growth factor(PC00112)	Rattus norvegicus					Zeb1
RAT|RGD=1308054|UniProtKB=Q5XIS9	Prkd2	Serine_threonine-protein kinase D2;Prkd2;PTN000540197;orthologs	SERINE_THREONINE-PROTEIN KINASE D2 (PTHR22968:SF12)	non-receptor serine/threonine protein kinase(PC00167)	Rattus norvegicus					Zfp335
RAT|RGD=1305941|UniProtKB=F1M324	Plcl2	Phosphoinositide phospholipase C;Plcl2;PTN000037303;orthologs	INACTIVE PHOSPHOLIPASE C-LIKE PROTEIN 2 (PTHR10336:SF84)	phospholipase(PC00186)	Rattus norvegicus					Zfp36
RAT|RGD=1305163|UniProtKB=Q6AYC2	Irgm	Immunity-related GTPase family M protein;Irgm;PTN000795659;orthologs	IMMUNITY-RELATED GTPASE FAMILY M PROTEIN 1 (PTHR32341:SF17)		Rattus norvegicus					Zfp36l2
RAT|RGD=2037|UniProtKB=P13589	Adcyap1	Pituitary adenylate cyclase-activating polypeptide;Adcyap1;PTN001342200;orthologs	PITUITARY ADENYLATE CYCLASE-ACTIVATING POLYPEPTIDE (PTHR11213:SF1)	neuropeptide(PC00162)	Rattus norvegicus
RAT|RGD=1311767|UniProtKB=A0A0G2K048	Dtx4	E3 ubiquitin-protein ligase;Dtx4;PTN002290071;orthologs	E3 UBIQUITIN-PROTEIN LIGASE DTX4 (PTHR12622:SF5)	ubiquitin-protein ligase(PC00234)	Rattus norvegicus
RAT|RGD=61897|UniProtKB=P46002	Ptafr	Platelet-activating factor receptor;Ptafr;PTN000661353;orthologs	PLATELET-ACTIVATING FACTOR RECEPTOR (PTHR24233:SF6)	G-protein coupled receptor(PC00021)	Rattus norvegicus
RAT|RGD=1303049|UniProtKB=Q75Q39	Tomm70	Mitochondrial import receptor subunit TOM70;Tomm70;PTN000528678;orthologs	MITOCHONDRIAL IMPORT RECEPTOR SUBUNIT TOM70 (PTHR46208:SF1)	primary active transporter(PC00068)	Rattus norvegicus
RAT|RGD=621857|UniProtKB=Q4V8B0	C7,Oxr1	Oxidation resistance protein 1;Oxr1;PTN000599039;orthologs	OXIDATION RESISTANCE PROTEIN 1 (PTHR23354:SF69)		Rattus norvegicus
RAT|RGD=61995|UniProtKB=A0A8I6AU71	Pten	Phosphatase and tensin homolog;Pten;PTN000266963;orthologs	PHOSPHATIDYLINOSITOL 3,4,5-TRISPHOSPHATE 3-PHOSPHATASE AND DUAL-SPECIFICITY PROTEIN PHOSPHATASE PTEN (PTHR12305:SF81)	protein phosphatase(PC00195)	Rattus norvegicus
RAT|RGD=3280|UniProtKB=P14646	Pde4b	cAMP-specific 3',5'-cyclic phosphodiesterase 4B;Pde4b;PTN000142544;orthologs	CAMP-SPECIFIC 3',5'-CYCLIC PHOSPHODIESTERASE 4B (PTHR11347:SF108)	phosphodiesterase(PC00185)	Rattus norvegicus
RAT|RGD=69423|UniProtKB=P56720	Srebf1	Sterol regulatory element-binding protein 1;Srebf1;PTN000285919;orthologs	STEROL REGULATORY ELEMENT-BINDING PROTEIN 1 (PTHR46062:SF2)	basic helix-loop-helix transcription factor(PC00055)	Rattus norvegicus
RAT|RGD=620446|UniProtKB=Q5M824	Shc1	SHC-transforming protein 1;Shc1;PTN000037466;orthologs	SHC-TRANSFORMING PROTEIN 1 (PTHR10337:SF2)	scaffold/adaptor protein(PC00226)	Rattus norvegicus
RAT|RGD=727803|UniProtKB=F1LRS8	Cd2ap	CD2-associated protein;Cd2ap;PTN000366634;orthologs	CD2-ASSOCIATED PROTEIN (PTHR14167:SF23)	scaffold/adaptor protein(PC00226)	Rattus norvegicus
RAT|RGD=620989|UniProtKB=Q9JK11	Rtn4	Reticulon-4;Rtn4;PTN000107490;orthologs	RETICULON-4 (PTHR45799:SF1)		Rattus norvegicus
RAT|RGD=1591983|UniProtKB=Q6MG90	C4b	Complement C4B (Chido blood group);C4b;PTN002478741;orthologs	COMPLEMENT C4-A-RELATED (PTHR11412:SF86)	protease inhibitor(PC00191)	Rattus norvegicus
RAT|RGD=3032|UniProtKB=P84025	Smad3	Mothers against decapentaplegic homolog 3;Smad3;PTN000344670;orthologs	MOTHERS AGAINST DECAPENTAPLEGIC HOMOLOG 3 (PTHR13703:SF53)	DNA-binding transcription factor(PC00218)	Rattus norvegicus
RAT|RGD=628795|UniProtKB=Q9R085	Usp15	Ubiquitin carboxyl-terminal hydrolase 15;Usp15;PTN002538130;orthologs	UBIQUITIN CARBOXYL-TERMINAL HYDROLASE 15 (PTHR21646:SF28)	cysteine protease(PC00081)	Rattus norvegicus
RAT|RGD=2892|UniProtKB=Q02955	Il1r1	Interleukin-1 receptor type 1;Il1r1;PTN000223721;orthologs	INTERLEUKIN-1 RECEPTOR TYPE 1 (PTHR11890:SF26)	transmembrane signal receptor(PC00197)	Rattus norvegicus
RAT|RGD=70074|UniProtKB=O70277	Trim3	Tripartite motif-containing protein 3;Trim3;PTN000647576;orthologs	TRIPARTITE MOTIF-CONTAINING PROTEIN 3 (PTHR24104:SF21)	ubiquitin-protein ligase(PC00234)	Rattus norvegicus
RAT|RGD=2248|UniProtKB=P54287	Cacnb3	Voltage-dependent L-type calcium channel subunit beta-3;Cacnb3;PTN000214476;orthologs	VOLTAGE-DEPENDENT L-TYPE CALCIUM CHANNEL SUBUNIT BETA-3 (PTHR11824:SF8)	voltage-gated ion channel(PC00241)	Rattus norvegicus
RAT|RGD=2139|UniProtKB=P08592	App	Amyloid-beta precursor protein;App;PTN000559917;orthologs	AMYLOID-BETA PRECURSOR PROTEIN (PTHR23103:SF7)	protease inhibitor(PC00191)	Rattus norvegicus
RAT|RGD=3104|UniProtKB=P04218	Cd200	OX-2 membrane glycoprotein;Cd200;PTN000589327;orthologs	OX-2 MEMBRANE GLYCOPROTEIN (PTHR46841:SF3)		Rattus norvegicus
RAT|RGD=1562269|UniProtKB=D4ADT7	Nod1	Nucleotide-binding oligomerization domain-containing 1;Nod1;PTN000648111;orthologs	NUCLEOTIDE-BINDING OLIGOMERIZATION DOMAIN-CONTAINING PROTEIN 1 (PTHR24106:SF18)	scaffold/adaptor protein(PC00226)	Rattus norvegicus
RAT|RGD=61925|UniProtKB=P09216	Prkce	Protein kinase C epsilon type;Prkce;PTN000684294;orthologs	PROTEIN KINASE C EPSILON TYPE (PTHR24356:SF159)	non-receptor serine/threonine protein kinase(PC00167)	Rattus norvegicus
RAT|RGD=68385|UniProtKB=D4A055	Cacnb4	Voltage-dependent L-type calcium channel subunit beta-4;Cacnb4;PTN000214447;orthologs	VOLTAGE-DEPENDENT L-TYPE CALCIUM CHANNEL SUBUNIT BETA-4 (PTHR11824:SF7)	voltage-gated ion channel(PC00241)	Rattus norvegicus
RAT|RGD=1307955|UniProtKB=D4A9J4	Nsd2	Nuclear receptor-binding SET domain protein 2;Nsd2;PTN000720696;orthologs	HISTONE-LYSINE N-METHYLTRANSFERASE NSD2 (PTHR22884:SF293)		Rattus norvegicus
RAT|RGD=2298|UniProtKB=Q07490	Cd24	Signal transducer CD24;Cd24;PTN000422870;orthologs	SIGNAL TRANSDUCER CD24 (PTHR16676:SF0)		Rattus norvegicus
RAT|RGD=1310490|UniProtKB=F1LZ05	Parp14	Poly [ADP-ribose] polymerase;Parp14;PTN001426357;orthologs	PROTEIN MONO-ADP-RIBOSYLTRANSFERASE PARP14 (PTHR14453:SF89)		Rattus norvegicus
RAT|RGD=1304613|UniProtKB=D3ZTA7	Alpk1	Alpha-kinase 1;Alpk1;PTN000366878;orthologs	ALPHA-PROTEIN KINASE 1 (PTHR46747:SF1)	non-receptor serine/threonine protein kinase(PC00167)	Rattus norvegicus
RAT|RGD=620273|UniProtKB=Q63364	Pja2	E3 ubiquitin-protein ligase Praja-2;Pja2;PTN000403771;orthologs	E3 UBIQUITIN-PROTEIN LIGASE PRAJA-2 (PTHR15710:SF5)	ubiquitin-protein ligase(PC00234)	Rattus norvegicus
RAT|RGD=1304579|UniProtKB=A0A0G2K6C7	Trim5	Tripartite motif-containing 30;Trim5;PTN007774307;orthologs	TRIPARTITE MOTIF-CONTAINING PROTEIN 5 (PTHR24103:SF416)	ubiquitin-protein ligase(PC00234)	Rattus norvegicus
RAT|RGD=2313|UniProtKB=P10247	Cd74	H-2 class II histocompatibility antigen gamma chain;Cd74;PTN000363467;orthologs	HLA CLASS II HISTOCOMPATIBILITY ANTIGEN GAMMA CHAIN (PTHR14093:SF17)	scaffold/adaptor protein(PC00226)	Rattus norvegicus
RAT|RGD=1308538|UniProtKB=A0A8I6A8W0	Rab11fip2	RAB11 family-interacting protein 2;Rab11fip2;PTN000405503;orthologs	RAB11 FAMILY-INTERACTING PROTEIN 2 (PTHR15746:SF20)	small GTPase(PC00208)	Rattus norvegicus
RAT|RGD=1310256|UniProtKB=D3ZIF5	Ap3b1	Adaptor-related protein complex 3 subunit beta 1;Ap3b1;PTN002255662;orthologs	AP-3 COMPLEX SUBUNIT BETA-1 (PTHR11134:SF10)	membrane traffic protein(PC00150)	Rattus norvegicus
RAT|RGD=1559552|UniProtKB=A0A8I6AC46	Med1	Mediator complex subunit 1;Med1;PTN000306242;orthologs	MEDIATOR OF RNA POLYMERASE II TRANSCRIPTION SUBUNIT 1 (PTHR12881:SF10)	general transcription factor(PC00259)	Rattus norvegicus
RAT|RGD=1563421|UniProtKB=D3ZIE4	Fyb1	FYN-binding protein 1;Fyb1;PTN000423816;orthologs	FYN-BINDING PROTEIN 1 (PTHR16830:SF13)	scaffold/adaptor protein(PC00226)	Rattus norvegicus
RAT|RGD=61972|UniProtKB=Q63424	Slc15a2	Solute carrier family 15 member 2;Slc15a2;PTN000183288;orthologs	SOLUTE CARRIER FAMILY 15 MEMBER 2 (PTHR11654:SF603)	transporter(PC00227)	Rattus norvegicus
RAT|RGD=1307321|UniProtKB=D4A517	Slc39a10	Solute carrier family 39 member 10;Slc39a10;PTN000257403;orthologs	ZINC TRANSPORTER ZIP10 (PTHR12191:SF14)	secondary carrier transporter(PC00258)	Rattus norvegicus
RAT|RGD=1562408|UniProtKB=B2RZ59	Sh2d1a	SH2 domain-containing protein 1A;Sh2d1a;;orthologs			Rattus norvegicus
RAT|RGD=620170|UniProtKB=G3V7P2	Fgl2	Fibrinogen-like 2;Fgl2;PTN000441663;orthologs	FIBROLEUKIN (PTHR19143:SF189)	intercellular signal molecule(PC00207)	Rattus norvegicus
RAT|RGD=2870|UniProtKB=P01346	Igf2	Insulin-like growth factor II;Igf2;PTN000155802;orthologs	INSULIN-LIKE GROWTH FACTOR II (PTHR46886:SF1)	growth factor(PC00112)	Rattus norvegicus
RAT|RGD=1310949|UniProtKB=D4A3T0	Sos1	SOS Ras_Rac guanine nucleotide exchange factor 1;Sos1;PTN001135195;orthologs	SON OF SEVENLESS HOMOLOG 1 (PTHR23113:SF168)	guanyl-nucleotide exchange factor(PC00113)	Rattus norvegicus
RAT|RGD=62035|UniProtKB=P31053	Cd37	Leukocyte antigen CD37;Cd37;PTN000444926;orthologs	LEUKOCYTE ANTIGEN CD37 (PTHR19282:SF263)	scaffold/adaptor protein(PC00226)	Rattus norvegicus
RAT|RGD=620428|UniProtKB=G3V9R2	Cfh	Complement factor H;Cfh;PTN000448925;orthologs	COMPLEMENT FACTOR H-RELATED (PTHR45785:SF14)	complement component(PC00078)	Rattus norvegicus
RAT|RGD=3539|UniProtKB=Q9R1K8	Rasgrp1	RAS guanyl-releasing protein 1;Rasgrp1;PTN000561580;orthologs	RAS GUANYL-RELEASING PROTEIN 1 (PTHR23113:SF174)	guanyl-nucleotide exchange factor(PC00113)	Rattus norvegicus
RAT|RGD=1309290|UniProtKB=A0A0G2K0J0	Supt6h	Transcription elongation factor spt6;Supt6h;PTN000705216;orthologs	TRANSCRIPTION ELONGATION FACTOR SPT6 (PTHR10145:SF6)	general transcription factor(PC00259)	Rattus norvegicus
RAT|RGD=621457|UniProtKB=Q9QZK8	Dnase2	Deoxyribonuclease-2-alpha;Dnase2;PTN000092315;orthologs	DEOXYRIBONUCLEASE-2-ALPHA (PTHR10858:SF9)	endodeoxyribonuclease(PC00093)	Rattus norvegicus
RAT|RGD=621808|UniProtKB=O88767	Cap1	Parkinson disease protein 7 homolog;Park7;PTN000111127;orthologs	PARKINSON DISEASE PROTEIN 7 HOMOLOG (PTHR48094:SF12)		Rattus norvegicus
RAT|RGD=1588987|UniProtKB=P0C6B8	Svep1	Sushi, von Willebrand factor type A, EGF and pentraxin domain-containing protein 1;Svep1;PTN000448851;orthologs	SUSHI, VON WILLEBRAND FACTOR TYPE A, EGF AND PENTRAXIN DOMAIN-CONTAINING PROTEIN 1 (PTHR19325:SF43)	complement component(PC00078)	Rattus norvegicus
RAT|RGD=2280|UniProtKB=P41350	Cav1	Caveolin-1;Cav1;PTN000090226;orthologs	CAVEOLIN-1 (PTHR10844:SF18)	scaffold/adaptor protein(PC00226)	Rattus norvegicus
RAT|RGD=1590938|UniProtKB=G3V9P3	Vsir	RCG22135, isoform CRA_a;Vsir;PTN000260199;orthologs	V-TYPE IMMUNOGLOBULIN DOMAIN-CONTAINING SUPPRESSOR OF T-CELL ACTIVATION (PTHR44819:SF1)	immunoglobulin receptor superfamily(PC00124)	Rattus norvegicus
RAT|RGD=1562243|UniProtKB=F1M768	Fbxl2	F-box and leucine-rich repeat protein 2;Fbxl2;PTN002541175;orthologs	F-BOX_LRR-REPEAT PROTEIN 2 (PTHR13318:SF44)		Rattus norvegicus
RAT|RGD=1306661|UniProtKB=A0A8I6ANR6	Chuk	Component of inhibitor of nuclear factor kappa B kinase complex;Chuk;PTN000540298;orthologs	INHIBITOR OF NUCLEAR FACTOR KAPPA-B KINASE SUBUNIT ALPHA (PTHR22969:SF13)	non-receptor serine/threonine protein kinase(PC00167)	Rattus norvegicus
RAT|RGD=3281|UniProtKB=P14270	Pde4d	cAMP-specific 3',5'-cyclic phosphodiesterase 4D;Pde4d;PTN001346751;orthologs	CAMP-SPECIFIC 3',5'-CYCLIC PHOSPHODIESTERASE 4D (PTHR11347:SF91)	phosphodiesterase(PC00185)	Rattus norvegicus
RAT|RGD=631362|UniProtKB=Q80ZF4	Mapkapk2	Non-specific serine_threonine protein kinase;Mapkapk2;PTN001553025;orthologs	MAP KINASE-ACTIVATED PROTEIN KINASE 2 (PTHR24349:SF63)	non-receptor serine/threonine protein kinase(PC00167)	Rattus norvegicus
RAT|RGD=1305581|UniProtKB=B2RYB8	Itgb2	Integrin beta;Itgb2;PTN002226000;orthologs	INTEGRIN BETA-2 (PTHR10082:SF15)	integrin(PC00126)	Rattus norvegicus
RAT|RGD=1562791|UniProtKB=F1LVL2	Icoslg	Inducible T-cell co-stimulator ligand;Icoslg;PTN001187154;orthologs	ICOS LIGAND-RELATED (PTHR24100:SF55)	immunoglobulin receptor superfamily(PC00124)	Rattus norvegicus
RAT|RGD=619758|UniProtKB=P62994	Grb2	Growth factor receptor-bound protein 2;Grb2;PTN002400991;orthologs	GROWTH FACTOR RECEPTOR-BOUND PROTEIN 2 (PTHR46037:SF4)		Rattus norvegicus
RAT|RGD=621017|UniProtKB=Q07014	Lyn	Tyrosine-protein kinase Lyn;Lyn;PTN000701024;orthologs	TYROSINE-PROTEIN KINASE LYN (PTHR24418:SF42)	non-receptor tyrosine protein kinase(PC00168)	Rattus norvegicus
RAT|RGD=62000|UniProtKB=P62260	Ywhae	14-3-3 protein epsilon;Ywhae;PTN000429172;orthologs	14-3-3 PROTEIN EPSILON (PTHR18860:SF17)	scaffold/adaptor protein(PC00226)	Rattus norvegicus
RAT|RGD=620360|UniProtKB=O54968	Nfe2l2	Nuclear factor erythroid 2-related factor 2;Nfe2l2;PTN000696699;orthologs	NUCLEAR FACTOR ERYTHROID 2-RELATED FACTOR 2 (PTHR24411:SF3)	basic leucine zipper transcription factor(PC00056)	Rattus norvegicus
RAT|RGD=619743|UniProtKB=A0A8J8YIH6	Lcp2	Lymphocyte cytosolic protein 2;Lcp2;PTN000363854;orthologs	LYMPHOCYTE CYTOSOLIC PROTEIN 2 (PTHR14098:SF1)	scaffold/adaptor protein(PC00226)	Rattus norvegicus
RAT|RGD=619888|UniProtKB=P62909	Rps3	40S ribosomal protein S3;Rps3;PTN000205083;orthologs	40S RIBOSOMAL PROTEIN S3 (PTHR11760:SF32)	ribosomal protein(PC00202)	Rattus norvegicus
RAT|RGD=1305871|UniProtKB=A0A8J8XC20	Tnfsf13	TNF superfamily member 13;Tnfsf13;PTN002309537;orthologs	TUMOR NECROSIS FACTOR LIGAND SUPERFAMILY MEMBER 13 (PTHR15151:SF12)	intercellular signal molecule(PC00207)	Rattus norvegicus
RAT|RGD=1308715|UniProtKB=D4A781	Ipo5	Importin 5;Ipo5;PTN000055468;orthologs	IMPORTIN-5 (PTHR10527:SF22)	transporter(PC00227)	Rattus norvegicus
RAT|RGD=69287|UniProtKB=O08623	Sqstm1	Sequestosome-1;Sqstm1;PTN000387109;orthologs	SEQUESTOSOME-1 (PTHR15090:SF0)		Rattus norvegicus
RAT|RGD=628694|UniProtKB=Q8K3Y6	Zc3hav1	Zinc finger CCCH-type antiviral protein 1;Zc3hav1;;orthologs			Rattus norvegicus
RAT|RGD=1305238|UniProtKB=F7F4N6	Trim32	Tripartite motif-containing 32;Trim32;PTN000647557;orthologs	E3 UBIQUITIN-PROTEIN LIGASE TRIM32 (PTHR25464:SF3)		Rattus norvegicus
GO biological process complete	#	#	expected	Fold Enrichment	+/-	raw P value	FDR
regulation of immune system process	1514	329	220.48	1.49	+	7.84e-15	3.31e-13
RAT|RGD=2624|UniProtKB=P04937	Fn1	Fibronectin;Fn1;PTN000441411;orthologs	FIBRONECTIN (PTHR46708:SF8)	extracellular matrix protein(PC00102)	Rattus norvegicus
RAT|RGD=2515|UniProtKB=P14740	Dpp4	Dipeptidyl peptidase 4;Dpp4;PTN000198474;orthologs	DIPEPTIDYL PEPTIDASE 4 (PTHR11731:SF128)	serine protease(PC00203)	Rattus norvegicus
RAT|RGD=1311984|UniProtKB=D3ZDJ4	Unc93b1	Unc-93 homolog B1, TLR-signaling regulator;Unc93b1;PTN000455601;orthologs	PROTEIN UNC-93 HOMOLOG B1 (PTHR46744:SF1)		Rattus norvegicus
RAT|RGD=1549774|UniProtKB=F7EXX5	Irf3	Interferon regulatory factor 3;Irf3;PTN000236880;orthologs	INTERFERON REGULATORY FACTOR 3 (PTHR11949:SF1)	winged helix/forkhead transcription factor(PC00246)	Rattus norvegicus
RAT|RGD=1310455|UniProtKB=A0A8I6B6M0	Tox	Thymocyte selection-associated high mobility group box;Tox;PTN000345684;orthologs	THYMOCYTE SELECTION-ASSOCIATED HIGH MOBILITY GROUP BOX PROTEIN TOX (PTHR45781:SF4)	HMG box transcription factor(PC00024)	Rattus norvegicus
RAT|RGD=619721|UniProtKB=Q9Z2P4	Rgcc	Regulator of cell cycle RGCC;Rgcc;PTN001594876;orthologs	REGULATOR OF CELL CYCLE RGCC (PTHR32193:SF3)		Rattus norvegicus
RAT|RGD=2308|UniProtKB=P97829	Cd47	Leukocyte surface antigen CD47;Cd47;PTN000064802;orthologs	LEUKOCYTE SURFACE ANTIGEN CD47 (PTHR10613:SF0)	cell adhesion molecule(PC00069)	Rattus norvegicus
RAT|RGD=1593283|UniProtKB=Q6MG98	RT1-Da	Histocompatibility 2, class II antigen E alpha;RT1-Da;PTN000460863;orthologs	HLA CLASS II HISTOCOMPATIBILITY ANTIGEN, DR ALPHA CHAIN (PTHR19944:SF86)	major histocompatibility complex protein(PC00149)	Rattus norvegicus
RAT|RGD=1310834|UniProtKB=A0A0G2K6U7	Nfkbiz	NFKB inhibitor zeta;Nfkbiz;PTN002380993;orthologs	NF-KAPPA-B INHIBITOR ZETA (PTHR24124:SF5)	protein-binding activity modulator(PC00095)	Rattus norvegicus
RAT|RGD=1307101|UniProtKB=A0A0G2K3R4	Lmo2	LIM domain only 2;Lmo2;PTN002383445;orthologs	RHOMBOTIN-2 (PTHR45787:SF3)		Rattus norvegicus
RAT|RGD=620048|UniProtKB=Q91V26	Sphk1	Sphingosine kinase 1;Sphk1;PTN000270665;orthologs	SPHINGOSINE KINASE 1 (PTHR12358:SF47)	kinase(PC00137)	Rattus norvegicus
RAT|RGD=708404|UniProtKB=Q62921	Rbck1	RanBP-type and C3HC4-type zinc finger-containing protein 1;Rbck1;PTN000511686;orthologs	RANBP-TYPE AND C3HC4-TYPE ZINC FINGER-CONTAINING PROTEIN 1 (PTHR22770:SF35)	ubiquitin-protein ligase(PC00234)	Rattus norvegicus
RAT|RGD=620914|UniProtKB=P21677	Tcf3	Transcription factor E2-alpha;Tcf3;PTN000209833;orthologs	TRANSCRIPTION FACTOR E2-ALPHA (PTHR11793:SF7)	basic helix-loop-helix transcription factor(PC00055)	Rattus norvegicus
RAT|RGD=620814|UniProtKB=P62804	Hist1h4b	Histone H4;H4f16;PTN000050032;orthologs	HISTONE H4 (PTHR10484:SF162)	chromatin/chromatin-binding, or -regulatory protein(PC00077)	Rattus norvegicus
RAT|RGD=1305511|UniProtKB=D4A5T8	Ppl	Periplakin;Ppl;PTN000570924;orthologs	PERIPLAKIN (PTHR23169:SF10)	intermediate filament binding protein(PC00130)	Rattus norvegicus
RAT|RGD=1309087|UniProtKB=A0A8I5ZYB9	Lrrc32	Leucine-rich repeat-containing 32;Lrrc32;PTN000687687;orthologs	LEUCINE-RICH REPEAT-CONTAINING 32 (PTHR45617:SF4)	scaffold/adaptor protein(PC00226)	Rattus norvegicus
RAT|RGD=3402|UniProtKB=Q63184	Eif2ak2	Interferon-induced, double-stranded RNA-activated protein kinase;Eif2ak2;PTN001337246;orthologs	INTERFERON-INDUCED, DOUBLE-STRANDED RNA-ACTIVATED PROTEIN KINASE (PTHR11042:SF163)	non-receptor serine/threonine protein kinase(PC00167)	Rattus norvegicus
RAT|RGD=3344|UniProtKB=P10687	Plcb1	1-phosphatidylinositol 4,5-bisphosphate phosphodiesterase beta-1;Plcb1;PTN000037019;orthologs	1-PHOSPHATIDYLINOSITOL 4,5-BISPHOSPHATE PHOSPHODIESTERASE BETA-1 (PTHR10336:SF12)	phospholipase(PC00186)	Rattus norvegicus
RAT|RGD=3015|UniProtKB=P16636	Lox	Protein-lysine 6-oxidase;Lox;PTN000450121;orthologs	PROTEIN-LYSINE 6-OXIDASE (PTHR45817:SF6)	oxidase(PC00175)	Rattus norvegicus
RAT|RGD=1305192|UniProtKB=D3ZQP6	Sema7a	Sema domain, immunoglobulin domain (Ig), and GPI membrane anchor, (Semaphorin) 7A (Predicted);Sema7a;PTN000112519;orthologs	SEMAPHORIN-7A (PTHR11036:SF80)	membrane-bound signaling molecule(PC00152)	Rattus norvegicus
RAT|RGD=1594396|UniProtKB=D4A9N5	Trim25	Tripartite motif-containing 25;Trim25;PTN000647335;orthologs	E3 UBIQUITIN_ISG15 LIGASE TRIM25 (PTHR25465:SF40)	ubiquitin-protein ligase(PC00234)	Rattus norvegicus
RAT|RGD=1305677|UniProtKB=Q5HZA9	Tmem126a	Transmembrane protein 126A;Tmem126a;PTN000418568;orthologs	TRANSMEMBRANE PROTEIN 126A (PTHR16296:SF4)		Rattus norvegicus
RAT|RGD=620474|UniProtKB=F1LYL9	Sox9	Transcription factor SOX-9;Sox9;PTN001306187;orthologs	TRANSCRIPTION FACTOR SOX-9 (PTHR45803:SF1)	HMG box transcription factor(PC00024)	Rattus norvegicus
RAT|RGD=61800|UniProtKB=P14842	Htr2a	5-hydroxytryptamine receptor 2A;Htr2a;PTN000664129;orthologs	5-HYDROXYTRYPTAMINE RECEPTOR 2A (PTHR24247:SF30)	G-protein coupled receptor(PC00021)	Rattus norvegicus
RAT|RGD=3383|UniProtKB=P20651	Ppp3cb	Serine_threonine-protein phosphatase 2B catalytic subunit beta isoform;Ppp3cb;PTN000185297;orthologs	SERINE_THREONINE-PROTEIN PHOSPHATASE 2B CATALYTIC SUBUNIT BETA ISOFORM (PTHR45673:SF7)	protein phosphatase(PC00195)	Rattus norvegicus
RAT|RGD=1308048|UniProtKB=A0A8I6AJ04	Pithd1	PITH domain-containing 1;Pithd1;PTN000256316;orthologs	PITH DOMAIN-CONTAINING PROTEIN 1 (PTHR12175:SF1)	oxidoreductase(PC00176)	Rattus norvegicus
RAT|RGD=1566000|UniProtKB=Q66H88	Plpp6	Polyisoprenoid diphosphate_phosphate phosphohydrolase PLPP6;Plpp6;PTN000384442;orthologs	POLYISOPRENOID DIPHOSPHATE_PHOSPHATE PHOSPHOHYDROLASE PLPP6 (PTHR14969:SF18)	phosphatase(PC00181)	Rattus norvegicus
RAT|RGD=620493|UniProtKB=A0A8I6GMB2	Cbfb	Core binding factor beta;Cbfb;PTN000031201;orthologs	CORE-BINDING FACTOR SUBUNIT BETA (PTHR10276:SF3)	DNA-binding transcription factor(PC00218)	Rattus norvegicus
RAT|RGD=1596428|UniProtKB=A0A8I6GGN2	Itga2b	Integrin subunit alpha 2b;Itga2b;PTN000576153;orthologs	INTEGRIN ALPHA-IIB (PTHR23220:SF73)	integrin(PC00126)	Rattus norvegicus
RAT|RGD=1306828|UniProtKB=P31722	C1qc	Complement C1q subcomponent subunit C;C1qc;PTN002369634;orthologs	COMPLEMENT C1Q SUBCOMPONENT SUBUNIT C (PTHR15427:SF29)	scaffold/adaptor protein(PC00226)	Rattus norvegicus
RAT|RGD=1563347|UniProtKB=G3V7I2	Rftn1	Raftlin lipid raft linker 1;Rftn1;PTN000426662;orthologs	RAFTLIN (PTHR17601:SF3)		Rattus norvegicus
RAT|RGD=1563841|UniProtKB=A0A0G2JYX9	Irak1	Interleukin-1 receptor-associated kinase 1;Irak1;PTN000701438;orthologs	INTERLEUKIN-1 RECEPTOR-ASSOCIATED KINASE 1 (PTHR24419:SF1)	non-receptor serine/threonine protein kinase(PC00167)	Rattus norvegicus
RAT|RGD=621330|UniProtKB=F1LNQ2	Ambra1	Autophagy and beclin 1 regulator 1;Ambra1;PTN001111279;orthologs	ACTIVATING MOLECULE IN BECN1-REGULATED AUTOPHAGY PROTEIN 1 (PTHR22874:SF1)		Rattus norvegicus
RAT|RGD=1561183|UniProtKB=Q4KLY0	Cep63	Centrosomal protein of 63 kDa;Cep63;PTN000779450;orthologs	CENTROSOMAL PROTEIN OF 63 KDA (PTHR18875:SF7)	cytoskeletal protein(PC00085)	Rattus norvegicus
RAT|RGD=3952|UniProtKB=P29534	Vcam1	Vascular cell adhesion protein 1;Vcam1;PTN000051060;orthologs	VASCULAR CELL ADHESION PROTEIN 1 (PTHR13771:SF14)	cell adhesion molecule(PC00069)	Rattus norvegicus
RAT|RGD=1583677|UniProtKB=D3ZRG1	Tmem131l	Transmembrane 131-like;Tmem131l;PTN000498738;orthologs	TRANSMEMBRANE PROTEIN 131-LIKE (PTHR22050:SF2)		Rattus norvegicus
RAT|RGD=2303|UniProtKB=Q64244	Cd38	ADP-ribosyl cyclase_cyclic ADP-ribose hydrolase 1;Cd38;PTN000099200;orthologs	ADP-RIBOSYL CYCLASE_CYCLIC ADP-RIBOSE HYDROLASE 1 (PTHR10912:SF5)	cyclase(PC00079)	Rattus norvegicus
RAT|RGD=2231|UniProtKB=A0A8J8YKQ8	C2	Complement C2;C2;PTN000449666;orthologs	COMPLEMENT C2 (PTHR46393:SF2)		Rattus norvegicus
RAT|RGD=620745|UniProtKB=Q9JJP9	Ubqln1	Ubiquilin-1;Ubqln1;PTN000073511;orthologs	UBIQUILIN-1 (PTHR10677:SF16)	scaffold/adaptor protein(PC00226)	Rattus norvegicus
RAT|RGD=1563028|UniProtKB=B4F779	Appl2	DCC-interacting protein 13-beta;Appl2;PTN000572479;orthologs	DCC-INTERACTING PROTEIN 13-BETA (PTHR46415:SF1)	scaffold/adaptor protein(PC00226)	Rattus norvegicus
RAT|RGD=1310158|UniProtKB=D3ZYL0	Ripk1	Receptor (TNFRSF)-interacting serine-threonine kinase 1 (Predicted);Ripk1;PTN000585386;orthologs	RECEPTOR-INTERACTING SERINE_THREONINE-PROTEIN KINASE 1 (PTHR44329:SF6)	non-receptor serine/threonine protein kinase(PC00167)	Rattus norvegicus
RAT|RGD=1565350|UniProtKB=D3ZN31	Shb	SH2 domain-containing adaptor protein B;Shb;PTN001031654;orthologs	SH2 DOMAIN-CONTAINING ADAPTER PROTEIN B (PTHR15127:SF31)		Rattus norvegicus
RAT|RGD=631379|UniProtKB=G3V7X8	Cyp26b1	Cytochrome P450 26B1;Cyp26b1;PTN002386504;orthologs	CYTOCHROME P450 26B1 (PTHR24286:SF177)	oxygenase(PC00177)	Rattus norvegicus
RAT|RGD=2729|UniProtKB=P04041	Gpx1	Glutathione peroxidase 1;Gpx1;PTN001358697;orthologs	GLUTATHIONE PEROXIDASE 1 (PTHR11592:SF41)	peroxidase(PC00180)	Rattus norvegicus
RAT|RGD=1561090|UniProtKB=A0A8I6A6R5	Ptprd	Protein tyrosine phosphatase, receptor type, D;Ptprd;PTN002317836;orthologs	RECEPTOR-TYPE TYROSINE-PROTEIN PHOSPHATASE DELTA (PTHR19134:SF430)	protein phosphatase(PC00195)	Rattus norvegicus
RAT|RGD=1561692|UniProtKB=Q3MHC0	Jam2	Junctional adhesion molecule 2;Jam2;PTN001386468;orthologs	JUNCTIONAL ADHESION MOLECULE B (PTHR44663:SF2)	cell adhesion molecule(PC00069)	Rattus norvegicus
RAT|RGD=61913|UniProtKB=Q63772	Gas6	Growth arrest-specific protein 6;Gas6;PTN000620709;orthologs	GROWTH ARREST-SPECIFIC PROTEIN 6 (PTHR24040:SF14)		Rattus norvegicus
RAT|RGD=1564385|UniProtKB=D4A584	Fes	Tyrosine-protein kinase;Fes;PTN000700792;orthologs	TYROSINE-PROTEIN KINASE FES_FPS (PTHR24418:SF197)	non-receptor tyrosine protein kinase(PC00168)	Rattus norvegicus
RAT|RGD=69328|UniProtKB=A0A8I5ZZ18	Cdkn1a	Cyclin-dependent kinase inhibitor 1A;Cdkn1a;PTN000030068;orthologs	CYCLIN-DEPENDENT KINASE INHIBITOR 1 (PTHR46778:SF1)	kinase inhibitor(PC00139)	Rattus norvegicus
RAT|RGD=620820|UniProtKB=Q62818	Eif2b2	Translation initiation factor eIF-2B subunit beta;Eif2b2;PTN000028016;orthologs	TRANSLATION INITIATION FACTOR EIF-2B SUBUNIT BETA (PTHR45859:SF1)	translation initiation factor(PC00224)	Rattus norvegicus
RAT|RGD=620946|UniProtKB=Q9QZ48	Zbtb7a	Zinc finger and BTB domain-containing protein 7A;Zbtb7a;PTN002319912;orthologs	ZINC FINGER AND BTB DOMAIN-CONTAINING PROTEIN 7A (PTHR46105:SF6)	C2H2 zinc finger transcription factor(PC00248)	Rattus norvegicus
RAT|RGD=620897|UniProtKB=Q64623	Dusp1	Dual specificity protein phosphatase 1;Dusp1;PTN000017070;orthologs	DUAL SPECIFICITY PROTEIN PHOSPHATASE 1 (PTHR10159:SF309)	protein phosphatase(PC00195)	Rattus norvegicus
RAT|RGD=621838|UniProtKB=Q6P9Z7	Laptm5	Lysosomal multispanning membrane protein 5;Laptm5;PTN000280478;orthologs	LYSOSOMAL-ASSOCIATED TRANSMEMBRANE PROTEIN 5 (PTHR12479:SF2)	transporter(PC00227)	Rattus norvegicus
RAT|RGD=3391|UniProtKB=P09456	Prkar1a	cAMP-dependent protein kinase type I-alpha regulatory subunit;Prkar1a;PTN001360465;orthologs	CAMP-DEPENDENT PROTEIN KINASE TYPE I-ALPHA REGULATORY SUBUNIT (PTHR11635:SF129)	kinase modulator(PC00140)	Rattus norvegicus
RAT|RGD=708511|UniProtKB=P97675	Enpp3	Ectonucleotide pyrophosphatase_phosphodiesterase family member 3;Enpp3;PTN000016080;orthologs	ECTONUCLEOTIDE PYROPHOSPHATASE_PHOSPHODIESTERASE FAMILY MEMBER 3 (PTHR10151:SF107)	hydrolase(PC00121)	Rattus norvegicus
RAT|RGD=2425|UniProtKB=Q00495	Csf1r	Macrophage colony-stimulating factor 1 receptor;Csf1r;PTN000699151;orthologs	MACROPHAGE COLONY-STIMULATING FACTOR 1 RECEPTOR (PTHR24416:SF47)	transmembrane signal receptor(PC00197)	Rattus norvegicus
RAT|RGD=1311040|UniProtKB=F1M9F6	Gbp5	Guanylate-binding protein 5;Gbp5;PTN000079288;orthologs	GUANYLATE-BINDING PROTEIN 5 (PTHR10751:SF40)	heterotrimeric G-protein(PC00117)	Rattus norvegicus
RAT|RGD=3811|UniProtKB=P14600	Spr	Substance-P receptor;Tacr1;PTN000662777;orthologs	SUBSTANCE-P RECEPTOR (PTHR46925:SF4)	G-protein coupled receptor(PC00021)	Rattus norvegicus
RAT|RGD=2727|UniProtKB=Q6P6V0	Gpi	Glucose-6-phosphate isomerase;Gpi;PTN000157860;orthologs	GLUCOSE-6-PHOSPHATE ISOMERASE (PTHR11469:SF1)	isomerase(PC00135)	Rattus norvegicus
RAT|RGD=61306|UniProtKB=P42930	Hspb1	Heat shock protein beta-1;Hspb1;PTN000163179;orthologs	HEAT SHOCK PROTEIN BETA-1 (PTHR45640:SF7)	chaperone(PC00072)	Rattus norvegicus
RAT|RGD=1311023|UniProtKB=A0A0G2K7B6	Dysf	Dysferlin;Dysf;PTN002288668;orthologs	DYSFERLIN (PTHR12546:SF44)	membrane trafficking regulatory protein(PC00151)	Rattus norvegicus
RAT|RGD=1308536|UniProtKB=B1H259	Coch	Cochlin;Coch;PTN002255378;orthologs	COCHLIN (PTHR24020:SF36)	extracellular matrix structural protein(PC00103)	Rattus norvegicus
RAT|RGD=3168|UniProtKB=P97526	Nf1	Neurofibromin;Nf1;PTN000022898;orthologs	NEUROFIBROMIN (PTHR10194:SF142)	GTPase-activating protein(PC00257)	Rattus norvegicus
RAT|RGD=62074|UniProtKB=P18331	Inhba	Inhibin beta A chain;Inhba;PTN000218125;orthologs	INHIBIN BETA A CHAIN (PTHR11848:SF133)	growth factor(PC00112)	Rattus norvegicus
RAT|RGD=619983|UniProtKB=Q6P6T1	C1s	Complement C1s subcomponent;C1s;PTN000667773;orthologs	COMPLEMENT C1S SUBCOMPONENT (PTHR24255:SF18)	serine protease(PC00203)	Rattus norvegicus
RAT|RGD=1308659|UniProtKB=B5DFK6	Ap3d1	Adaptor-related protein complex 3 subunit delta 1;Ap3d1;PTN000513044;orthologs	AP-3 COMPLEX SUBUNIT DELTA-1 (PTHR22781:SF12)	transporter(PC00227)	Rattus norvegicus
RAT|RGD=3923|UniProtKB=P55146	Tyro3	Tyrosine-protein kinase receptor TYRO3;Tyro3;PTN000699564;orthologs	TYROSINE-PROTEIN KINASE RECEPTOR TYRO3 (PTHR24416:SF279)	transmembrane signal receptor(PC00197)	Rattus norvegicus
RAT|RGD=2447|UniProtKB=P00786	Ctsh	Pro-cathepsin H;Ctsh;PTN000275433;orthologs	PRO-CATHEPSIN H (PTHR12411:SF642)	cysteine protease(PC00081)	Rattus norvegicus
RAT|RGD=3350|UniProtKB=P70498	Pld2	Phospholipase D2;Pld2;PTN000431043;orthologs	PHOSPHOLIPASE D2 (PTHR18896:SF121)	phospholipase(PC00186)	Rattus norvegicus
RAT|RGD=628637|UniProtKB=G3V8L1	Pycard	PYD and CARD domain-containing;Pycard;PTN000048240;orthologs	APOPTOSIS-ASSOCIATED SPECK-LIKE PROTEIN CONTAINING A CARD (PTHR46985:SF2)	defense/immunity protein(PC00090)	Rattus norvegicus
RAT|RGD=71029|UniProtKB=P13941	Col3a1	Collagen alpha-1(III) chain;Col3a1;PTN000615706;orthologs	COLLAGEN ALPHA-1(III) CHAIN (PTHR24023:SF604)	extracellular matrix structural protein(PC00103)	Rattus norvegicus
RAT|RGD=1309357|UniProtKB=D4A1J9	Lrfn5	Leucine-rich repeat and fibronectin type-III domain-containing protein 5;Lrfn5;PTN000690502;orthologs	LEUCINE-RICH REPEAT AND FIBRONECTIN TYPE-III DOMAIN-CONTAINING PROTEIN 5 (PTHR45842:SF10)	immunoglobulin superfamily cell adhesion molecule(PC00125)	Rattus norvegicus
RAT|RGD=69351|UniProtKB=P0C1G9	Sox11	Transcription factor SOX-11;Sox11;PTN000030425;orthologs	TRANSCRIPTION FACTOR SOX-11 (PTHR10270:SF113)	HMG box transcription factor(PC00024)	Rattus norvegicus
RAT|RGD=1312032|UniProtKB=A0A8I6AH32	Nckap1l	NCK-associated protein 1-like;Nckap1l;PTN002281009;orthologs	NCK-ASSOCIATED PROTEIN 1-LIKE (PTHR12093:SF9)		Rattus norvegicus
RAT|RGD=3454|UniProtKB=A0A8I6GK94	Ptprj	Protein tyrosine phosphatase, receptor type, J;Ptprj;PTN002317726;orthologs	RECEPTOR-TYPE TYROSINE-PROTEIN PHOSPHATASE ETA (PTHR19134:SF211)	protein phosphatase(PC00195)	Rattus norvegicus
RAT|RGD=1594557|UniProtKB=B0BNN4	Cfp	Complement factor properdin;Cfp;PTN000529555;orthologs	PROPERDIN (PTHR22906:SF50)		Rattus norvegicus
RAT|RGD=1589275|UniProtKB=A0A8I6AL23	Tnfaip3	TNF alpha-induced protein 3;Tnfaip3;PTN001411204;orthologs	TUMOR NECROSIS FACTOR ALPHA-INDUCED PROTEIN 3 (PTHR13367:SF3)	cysteine protease(PC00081)	Rattus norvegicus
RAT|RGD=708403|UniProtKB=Q925D4	Tmem176b	Transmembrane protein 176B;Tmem176b;PTN000405740;orthologs	TRANSMEMBRANE PROTEIN 176B (PTHR15756:SF7)		Rattus norvegicus
RAT|RGD=1311626|UniProtKB=A0A8I6A356	Ube2k	Ubiquitin-conjugating enzyme E2K;Ube2k;PTN000629628;orthologs	UBIQUITIN-CONJUGATING ENZYME E2 K (PTHR24068:SF147)	ubiquitin-protein ligase(PC00234)	Rattus norvegicus
RAT|RGD=621654|UniProtKB=Q9EQZ1	Tsc22d3	TSC22 domain family protein 3;Tsc22d3;PTN000269848;orthologs	TSC22 DOMAIN FAMILY PROTEIN 3 (PTHR12348:SF24)		Rattus norvegicus
RAT|RGD=3779|UniProtKB=E9PTG8	Stk10	Serine_threonine-protein kinase 10;Stk10;PTN000721351;orthologs	SERINE_THREONINE-PROTEIN KINASE 10 (PTHR48012:SF32)	non-receptor serine/threonine protein kinase(PC00167)	Rattus norvegicus
RAT|RGD=1305067|UniProtKB=A0A096MKH4	Ube2j1	Ubiquitin-conjugating enzyme E2, J1;Ube2j1;PTN001529234;orthologs	UBIQUITIN-CONJUGATING ENZYME E2 J1 (PTHR24068:SF168)	ubiquitin-protein ligase(PC00234)	Rattus norvegicus
RAT|RGD=3650|UniProtKB=P34901	Sdc4	Syndecan-4;Sdc4;PTN000099432;orthologs	SYNDECAN-4 (PTHR10915:SF3)	transmembrane signal receptor(PC00197)	Rattus norvegicus
RAT|RGD=1583230|UniProtKB=D3ZWV0	Rarg	Retinoic acid receptor, gamma;Rarg;PTN000637945;orthologs	RETINOIC ACID RECEPTOR GAMMA (PTHR24082:SF116)	C4 zinc finger nuclear receptor(PC00169)	Rattus norvegicus
RAT|RGD=621096|UniProtKB=Q9EQX9	Ube2n	Ubiquitin-conjugating enzyme E2 N;Ube2n;PTN000630314;orthologs	UBIQUITIN-CONJUGATING ENZYME E2 N (PTHR24068:SF542)	ubiquitin-protein ligase(PC00234)	Rattus norvegicus
RAT|RGD=1304980|UniProtKB=Q66H84	Mapk3	MAP kinase-activated protein kinase 3;Mapkapk3;PTN000681574;orthologs	MAP KINASE-ACTIVATED PROTEIN KINASE 3 (PTHR24349:SF64)	non-receptor serine/threonine protein kinase(PC00167)	Rattus norvegicus
RAT|RGD=1561016|UniProtKB=D3ZDR7	Themis2	Thymocyte selection-associated family member 2;Themis2;PTN000789294;orthologs	PROTEIN THEMIS2 (PTHR15215:SF2)		Rattus norvegicus
RAT|RGD=1562952|UniProtKB=A0A8I6AE43	Erbin	Erbb2-interacting protein;Erbin;PTN002351998;orthologs	ERBB2-INTERACTING PROTEIN (PTHR23119:SF46)	scaffold/adaptor protein(PC00226)	Rattus norvegicus
RAT|RGD=621880|UniProtKB=Q9EQT1	Pdgfd	Platelet-derived growth factor D;Pdgfd;PTN001298579;orthologs	PLATELET-DERIVED GROWTH FACTOR D (PTHR11633:SF4)	growth factor(PC00112)	Rattus norvegicus
RAT|RGD=3188|UniProtKB=Q9QW30	Notch2	Neurogenic locus notch homolog protein 2;Notch2;PTN000621228;orthologs	NEUROGENIC LOCUS NOTCH HOMOLOG PROTEIN 2 (PTHR22804:SF62)	extracellular matrix glycoprotein(PC00100)	Rattus norvegicus
RAT|RGD=67396|UniProtKB=P16573	Ceacam1	Carcinoembryonic antigen-related cell adhesion molecule 1;Ceacam1;PTN002235691;orthologs	CARCINOEMBRYONIC ANTIGEN-RELATED CELL ADHESION MOLECULE 1 (PTHR44427:SF1)	cell adhesion molecule(PC00069)	Rattus norvegicus
RAT|RGD=3452|UniProtKB=Q64605	Ptprs	Receptor-type tyrosine-protein phosphatase S;Ptprs;PTN001451721;orthologs	RECEPTOR-TYPE TYROSINE-PROTEIN PHOSPHATASE S (PTHR19134:SF543)	protein phosphatase(PC00195)	Rattus norvegicus
RAT|RGD=2081|UniProtKB=P47196	Akt1	RAC-alpha serine_threonine-protein kinase;Akt1;PTN000682378;orthologs	RAC-ALPHA SERINE_THREONINE-PROTEIN KINASE (PTHR24356:SF171)	non-receptor serine/threonine protein kinase(PC00167)	Rattus norvegicus
RAT|RGD=69250|UniProtKB=Q9QXQ7	Wnt5a	Protein Wnt-5a;Wnt5a;PTN000246854;orthologs	PROTEIN WNT-5A (PTHR12027:SF33)	intercellular signal molecule(PC00207)	Rattus norvegicus
RAT|RGD=1309275|UniProtKB=A0A8I6AB70	Slc7a11	Solute carrier family 7 member 11;Slc7a11;PTN000208651;orthologs	CYSTINE_GLUTAMATE TRANSPORTER (PTHR11785:SF323)	transporter(PC00227)	Rattus norvegicus
RAT|RGD=1303085|UniProtKB=Q6QLN3	Nop53	Ribosome biogenesis protein NOP53;Nop53;PTN000368207;orthologs	RIBOSOME BIOGENESIS PROTEIN NOP53 (PTHR14211:SF7)		Rattus norvegicus
RAT|RGD=628878|UniProtKB=O88600	Hspa4	Heat shock 70 kDa protein 4;Hspa4;PTN000452875;orthologs	HEAT SHOCK 70 KDA PROTEIN 4 (PTHR45639:SF6)	Hsp70 family chaperone(PC00027)	Rattus norvegicus
RAT|RGD=1304765|UniProtKB=A0A8I6AA94	Ano6	Anoctamin 6;Ano6;PTN002285171;orthologs	ANOCTAMIN-6 (PTHR12308:SF21)	ion channel(PC00133)	Rattus norvegicus
RAT|RGD=1305226|UniProtKB=P0C2N6	Kmt5c	Histone-lysine N-methyltransferase KMT5C;Kmt5c;PTN000312172;orthologs	HISTONE-LYSINE N-METHYLTRANSFERASE KMT5C (PTHR12977:SF11)		Rattus norvegicus
RAT|RGD=2583|UniProtKB=P41156	Ets1	Protein C-ets-1;Ets1;PTN000219199;orthologs	PROTEIN C-ETS-1 (PTHR11849:SF209)	winged helix/forkhead transcription factor(PC00246)	Rattus norvegicus
RAT|RGD=1311848|UniProtKB=D3ZJG3	P4htm	Prolyl 4-hydroxylase, transmembrane;P4htm;PTN000092956;orthologs	TRANSMEMBRANE PROLYL 4-HYDROXYLASE (PTHR10869:SF230)	protein modifying enzyme(PC00260)	Rattus norvegicus
RAT|RGD=2868|UniProtKB=P08025	Igf1	Insulin-like growth factor I;Igf1;PTN000155825;orthologs	INSULIN-LIKE GROWTH FACTOR I (PTHR46845:SF1)	growth factor(PC00112)	Rattus norvegicus
RAT|RGD=727849|UniProtKB=Q811A2	Bst2	Bone marrow stromal antigen 2;Bst2;PTN001432660;orthologs	BONE MARROW STROMAL ANTIGEN 2 (PTHR15190:SF1)		Rattus norvegicus
RAT|RGD=1585595|UniProtKB=A0A8I6AHW7	Smap1	Small ArfGAP 1;Smap1;PTN001505385;orthologs	STROMAL MEMBRANE-ASSOCIATED PROTEIN 1 (PTHR45705:SF8)		Rattus norvegicus
RAT|RGD=2189|UniProtKB=P07151	B2m	Beta-2-microglobulin;B2m;PTN000460903;orthologs	BETA-2-MICROGLOBULIN (PTHR19944:SF62)	major histocompatibility complex protein(PC00149)	Rattus norvegicus
RAT|RGD=621161|UniProtKB=P31977	Ezr	Ezrin;Ezr;PTN000590032;orthologs	EZRIN (PTHR23281:SF13)	actin or actin-binding cytoskeletal protein(PC00041)	Rattus norvegicus
RAT|RGD=619908|UniProtKB=A0A8I6ATH0	Braf	B-Raf proto-oncogene, serine_threonine kinase;Braf;PTN000584645;orthologs	SERINE_THREONINE-PROTEIN KINASE B-RAF (PTHR44329:SF240)	non-receptor serine/threonine protein kinase(PC00167)	Rattus norvegicus
RAT|RGD=1304952|UniProtKB=Q5U2P6	Pianp	PILR alpha-associated neural protein;Pianp;PTN000783417;orthologs	PILR ALPHA-ASSOCIATED NEURAL PROTEIN (PTHR32023:SF2)		Rattus norvegicus
RAT|RGD=2138|UniProtKB=P02650	Apoe	Apolipoprotein E;Apoe;PTN000439020;orthologs	APOLIPOPROTEIN E (PTHR18976:SF2)	apolipoprotein(PC00052)	Rattus norvegicus
RAT|RGD=61811|UniProtKB=P13599	Fcgrt	IgG receptor FcRn large subunit p51;Fcgrt;PTN000422420;orthologs	IGG RECEPTOR FCRN LARGE SUBUNIT P51 (PTHR16675:SF3)	major histocompatibility complex protein(PC00149)	Rattus norvegicus
RAT|RGD=620722|UniProtKB=P47973	Zfp36	mRNA decay activator protein ZFP36;Zfp36;PTN000284308;orthologs	MRNA DECAY ACTIVATOR PROTEIN ZFP36 (PTHR12547:SF58)	RNA metabolism protein(PC00031)	Rattus norvegicus
RAT|RGD=1309674|UniProtKB=D4A8S0	Sox13	SRY-box transcription factor 13;Sox13;PTN000030857;orthologs	TRANSCRIPTION FACTOR SOX-13 (PTHR45789:SF4)		Rattus norvegicus
RAT|RGD=2920|UniProtKB=P23570	Irf1	Interferon regulatory factor 1;Irf1;PTN000236936;orthologs	INTERFERON REGULATORY FACTOR 1 (PTHR11949:SF3)	winged helix/forkhead transcription factor(PC00246)	Rattus norvegicus
RAT|RGD=1309750|UniProtKB=D4A7X9	Myo1f	Myosin IF;Myo1f;PTN000321784;orthologs	UNCONVENTIONAL MYOSIN-IF (PTHR13140:SF663)	actin binding motor protein(PC00040)	Rattus norvegicus
RAT|RGD=70500|UniProtKB=P63086	Mapk1	Mitogen-activated protein kinase 1;Mapk1;PTN000622676;orthologs	MITOGEN-ACTIVATED PROTEIN KINASE 1 (PTHR24055:SF599)	non-receptor serine/threonine protein kinase(PC00167)	Rattus norvegicus
RAT|RGD=2873|UniProtKB=P12843	Igfbp2	Insulin-like growth factor-binding protein 2;Igfbp2;PTN000167664;orthologs	INSULIN-LIKE GROWTH FACTOR-BINDING PROTEIN 2 (PTHR11551:SF5)	protease inhibitor(PC00191)	Rattus norvegicus
RAT|RGD=1305579|UniProtKB=D3ZRE7	Swap70	Switching B-cell complex subunit SWAP70;Swap70;PTN000372991;orthologs	SWITCH-ASSOCIATED PROTEIN 70 (PTHR14383:SF6)	scaffold/adaptor protein(PC00226)	Rattus norvegicus
RAT|RGD=1311806|UniProtKB=P48721	Hspa9	Stress-70 protein, mitochondrial;Hspa9;PTN000452577;orthologs	STRESS-70 PROTEIN, MITOCHONDRIAL (PTHR19375:SF184)	Hsp70 family chaperone(PC00027)	Rattus norvegicus
RAT|RGD=1305234|UniProtKB=D3ZIY3	Ythdf3	YTH N(6)-methyladenosine RNA-binding protein 3;Ythdf3;PTN000270439;orthologs	YTH DOMAIN-CONTAINING FAMILY PROTEIN 3 (PTHR12357:SF9)	RNA metabolism protein(PC00031)	Rattus norvegicus
RAT|RGD=3171|UniProtKB=Q63746	Nfkbia	NF-kappa-B inhibitor alpha;Nfkbia;PTN000651512;orthologs	NF-KAPPA-B INHIBITOR ALPHA (PTHR46680:SF1)		Rattus norvegicus
RAT|RGD=1308264|UniProtKB=D3ZCM2	Tbx21	T-box 21 (Predicted);Tbx21;PTN000137966;orthologs	T-BOX TRANSCRIPTION FACTOR TBX21 (PTHR11267:SF125)	Rel homology transcription factor(PC00252)	Rattus norvegicus
RAT|RGD=3005|UniProtKB=P97840	Lgals9	Galectin-9;Lgals9;PTN000141614;orthologs	GALECTIN-9C (PTHR11346:SF80)	extracellular matrix protein(PC00102)	Rattus norvegicus
RAT|RGD=1566394|UniProtKB=D3ZB52	Adam8	ADAM metallopeptidase domain 8;Adam8;PTN000225439;orthologs	DISINTEGRIN AND METALLOPROTEINASE DOMAIN-CONTAINING PROTEIN 8 (PTHR11905:SF20)	metalloprotease(PC00153)	Rattus norvegicus
RAT|RGD=1310312|UniProtKB=D4A3X3	Isg15	ISG15 ubiquitin-like modifier;Isg15;PTN000071955;orthologs	UBIQUITIN-LIKE PROTEIN ISG15 (PTHR10666:SF267)		Rattus norvegicus
RAT|RGD=1305551|UniProtKB=Q3B7D5	Rassf2	Ras association domain-containing protein 2;Rassf2;PTN000506961;orthologs	RAS ASSOCIATION DOMAIN-CONTAINING PROTEIN 2 (PTHR22738:SF14)	scaffold/adaptor protein(PC00226)	Rattus norvegicus
RAT|RGD=1304708|UniProtKB=A0A8I6GD46	Dapk2	Death-associated protein kinase 2;Dapk2;PTN002389679;orthologs	DEATH-ASSOCIATED PROTEIN KINASE 2 (PTHR24342:SF15)	non-receptor serine/threonine protein kinase(PC00167)	Rattus norvegicus
RAT|RGD=619921|UniProtKB=P61589	Rhoa	Transforming protein RhoA;Rhoa;PTN001530186;orthologs	TRANSFORMING PROTEIN RHOA (PTHR24072:SF153)	small GTPase(PC00208)	Rattus norvegicus
RAT|RGD=620588|UniProtKB=Q63691	Cd14	Monocyte differentiation antigen CD14;Cd14;PTN000066870;orthologs	MONOCYTE DIFFERENTIATION ANTIGEN CD14 (PTHR10630:SF3)	transmembrane signal receptor(PC00197)	Rattus norvegicus
RAT|RGD=619799|UniProtKB=O35485	Vegfb	Vascular endothelial growth factor B;Vegfb;PTN001381713;orthologs	VASCULAR ENDOTHELIAL GROWTH FACTOR B (PTHR12025:SF12)	growth factor(PC00112)	Rattus norvegicus
RAT|RGD=70991|UniProtKB=Q9Z1E1	Flot1	Flotillin-1;Flot1;PTN000351750;orthologs	FLOTILLIN-1 (PTHR13806:SF47)		Rattus norvegicus
RAT|RGD=727815|UniProtKB=Q7TPB4	Cd276	CD276 antigen;Cd276;PTN000646038;orthologs	CD276 ANTIGEN (PTHR24100:SF147)	immunoglobulin receptor superfamily(PC00124)	Rattus norvegicus
RAT|RGD=2599|UniProtKB=P20411	Fcer1g	High affinity immunoglobulin epsilon receptor subunit gamma;Fcer1g;PTN000423699;orthologs	HIGH AFFINITY IMMUNOGLOBULIN EPSILON RECEPTOR SUBUNIT GAMMA (PTHR16803:SF0)	immunoglobulin receptor superfamily(PC00124)	Rattus norvegicus
RAT|RGD=631381|UniProtKB=Q6IMY1	Mtus1	Microtubule-associated tumor suppressor 1 homolog;Mtus1;PTN000784421;orthologs	MICROTUBULE-ASSOCIATED TUMOR SUPPRESSOR 1 (PTHR24200:SF7)		Rattus norvegicus
RAT|RGD=735039|UniProtKB=Q4V885	Colec12	Collectin-12;Colec12;PTN000613793;orthologs	COLLECTIN-12 (PTHR22803:SF146)	membrane trafficking regulatory protein(PC00151)	Rattus norvegicus
RAT|RGD=735207|UniProtKB=P80202	Acvr1b	Activin receptor type-1B;Acvr1b;PTN000583987;orthologs	ACTIVIN RECEPTOR TYPE-1B (PTHR23255:SF22)	serine/threonine protein kinase receptor(PC00205)	Rattus norvegicus
RAT|RGD=1306716|UniProtKB=P31720	C1qa	Complement C1q subcomponent subunit A;C1qa;PTN002368593;orthologs	COMPLEMENT C1Q SUBCOMPONENT SUBUNIT A (PTHR15427:SF26)	scaffold/adaptor protein(PC00226)	Rattus norvegicus
RAT|RGD=2535|UniProtKB=P26684	Ednra	Endothelin-1 receptor;Ednra;PTN000663311;orthologs	ENDOTHELIN-1 RECEPTOR (PTHR46099:SF2)		Rattus norvegicus
RAT|RGD=1305198|UniProtKB=D4A2T5	Meis2	Meis homeobox 2;Meis2;PTN000219753;orthologs	HOMEOBOX PROTEIN MEIS2 (PTHR11850:SF47)	homeodomain transcription factor(PC00119)	Rattus norvegicus
RAT|RGD=1305894|UniProtKB=A0A8I5ZLY3	Tcf7	Transcription factor 7;Tcf7;PTN000043044;orthologs	TRANSCRIPTION FACTOR 7 (PTHR10373:SF33)	DNA-binding transcription factor(PC00218)	Rattus norvegicus
RAT|RGD=1309874|UniProtKB=A0A8I6AUZ6	Rarres2	Retinoic acid receptor responder 2;Rarres2;PTN000387508;orthologs	RETINOIC ACID RECEPTOR RESPONDER PROTEIN 2 (PTHR15106:SF2)		Rattus norvegicus
RAT|RGD=1305795|UniProtKB=D4ACF2	Trim21	RING-type E3 ubiquitin transferase;Trim21;PTN000646689;orthologs	E3 UBIQUITIN-PROTEIN LIGASE TRIM21 (PTHR24103:SF46)	ubiquitin-protein ligase(PC00234)	Rattus norvegicus
RAT|RGD=621810|UniProtKB=Q63663	Gbp2	Guanylate-binding protein 1;Gbp2;PTN001323683;orthologs	GUANYLATE-BINDING PROTEIN 2 (PTHR10751:SF112)	heterotrimeric G-protein(PC00117)	Rattus norvegicus
RAT|RGD=1303057|UniProtKB=Q68FV0	Tmem178a	Transmembrane protein 178A;Tmem178a;PTN000782282;orthologs	TRANSMEMBRANE PROTEIN 178A (PTHR32005:SF4)		Rattus norvegicus
RAT|RGD=1565055|UniProtKB=D3ZWS0	Scrib	Scribble planar cell polarity protein;Scrib;PTN000568577;orthologs	PROTEIN SCRIBBLE HOMOLOG (PTHR23119:SF44)	scaffold/adaptor protein(PC00226)	Rattus norvegicus
RAT|RGD=1310053|UniProtKB=Q5U2S1	Ndfip1	NEDD4 family-interacting protein 1;Ndfip1;PTN000333717;orthologs	NEDD4 FAMILY-INTERACTING PROTEIN 1 (PTHR13396:SF3)		Rattus norvegicus
RAT|RGD=1310999|UniProtKB=Q6AYP5	Cadm1	Cell adhesion molecule 1;Cadm1;PTN002358448;orthologs	CELL ADHESION MOLECULE 1 (PTHR45889:SF2)		Rattus norvegicus
RAT|RGD=61909|UniProtKB=Q62685	Nr1h3	Oxysterols receptor LXR-alpha;Nr1h3;PTN000637828;orthologs	OXYSTEROLS RECEPTOR LXR-ALPHA (PTHR24082:SF259)	C4 zinc finger nuclear receptor(PC00169)	Rattus norvegicus
RAT|RGD=2899|UniProtKB=Q63257	Il4r	Interleukin-4 receptor subunit alpha;Il4r;PTN000548029;orthologs	INTERLEUKIN-4 RECEPTOR SUBUNIT ALPHA (PTHR23037:SF32)	transmembrane signal receptor(PC00197)	Rattus norvegicus
RAT|RGD=69355|UniProtKB=P11762	Lgals1	Galectin-1;Lgals1;PTN000141787;orthologs	GALECTIN-1 (PTHR11346:SF97)	extracellular matrix protein(PC00102)	Rattus norvegicus
RAT|RGD=3451|UniProtKB=P04157	Ptprc	Receptor-type tyrosine-protein phosphatase C;Ptprc;PTN000440113;orthologs	RECEPTOR-TYPE TYROSINE-PROTEIN PHOSPHATASE C (PTHR19134:SF539)	protein phosphatase(PC00195)	Rattus norvegicus
RAT|RGD=620495|UniProtKB=O70600	Rsad2	Radical S-adenosyl methionine domain-containing protein 2;Rsad2;PTN000482000;orthologs	RADICAL S-ADENOSYL METHIONINE DOMAIN-CONTAINING PROTEIN 2 (PTHR21339:SF0)		Rattus norvegicus
RAT|RGD=2307|UniProtKB=P26051	Cd44	CD44 antigen;Cd44;PTN000027510;orthologs	CD44 ANTIGEN (PTHR10225:SF6)	transmembrane signal receptor(PC00197)	Rattus norvegicus
RAT|RGD=3546|UniProtKB=P04916	Rbp4	Retinol-binding protein 4;Rbp4;PTN000221921;orthologs	RETINOL-BINDING PROTEIN 4 (PTHR11873:SF2)	transfer/carrier protein(PC00219)	Rattus norvegicus
RAT|RGD=1308669|UniProtKB=Q498D1	Foxp1	Forkhead box protein P1;Foxp1;PTN000215113;orthologs	FORKHEAD BOX PROTEIN P1 (PTHR45796:SF3)	winged helix/forkhead transcription factor(PC00246)	Rattus norvegicus
RAT|RGD=69283|UniProtKB=P57097	Mertk	Tyrosine-protein kinase Mer;Mertk;PTN000699541;orthologs	TYROSINE-PROTEIN KINASE MER (PTHR24416:SF257)	transmembrane signal receptor(PC00197)	Rattus norvegicus
RAT|RGD=2937|UniProtKB=Q63722	Jag1	Protein jagged-1;Jag1;PTN000621110;orthologs	PROTEIN JAGGED-1 (PTHR24044:SF448)	intercellular signal molecule(PC00207)	Rattus norvegicus
RAT|RGD=1561588|UniProtKB=A0A8I6A829	Dock8	Dedicator of cytokinesis 8;Dock8;PTN000767867;orthologs	DEDICATOR OF CYTOKINESIS PROTEIN 8 (PTHR23317:SF74)	guanyl-nucleotide exchange factor(PC00113)	Rattus norvegicus
RAT|RGD=620573|UniProtKB=Q62737	Cyba	Cytochrome b-245 light chain;Cyba;PTN000389366;orthologs	CYTOCHROME B-245 LIGHT CHAIN (PTHR15168:SF0)		Rattus norvegicus
RAT|RGD=1303014|UniProtKB=Q6MG88	Gpsm3	G-protein-signaling modulator 3;Gpsm3;PTN002935184;orthologs	G-PROTEIN-SIGNALING MODULATOR 3 (PTHR47617:SF1)		Rattus norvegicus
RAT|RGD=2534|UniProtKB=P13207	Edn3	Endothelin-3;Edn3;PTN000356374;orthologs	ENDOTHELIN-3 (PTHR13874:SF11)	peptide hormone(PC00179)	Rattus norvegicus
RAT|RGD=3543|UniProtKB=P02696	Rbp1	Retinol-binding protein 1;Rbp1;PTN000237878;orthologs	RETINOL-BINDING PROTEIN 1 (PTHR11955:SF56)	transfer/carrier protein(PC00219)	Rattus norvegicus
RAT|RGD=1308800|UniProtKB=P32577	Csk	Tyrosine-protein kinase CSK;Csk;PTN000700686;orthologs	TYROSINE-PROTEIN KINASE CSK (PTHR24418:SF407)	non-receptor tyrosine protein kinase(PC00168)	Rattus norvegicus
RAT|RGD=1311160|UniProtKB=D3ZBE5	Nek7	Serine_threonine-protein kinase Nek7;Nek7;PTN002457348;orthologs	SERINE_THREONINE-PROTEIN KINASE NEK7 (PTHR43289:SF2)	non-receptor serine/threonine protein kinase(PC00167)	Rattus norvegicus
RAT|RGD=620421|UniProtKB=Q9WUF4	Vamp8	Vesicle-associated membrane protein 8;Vamp8;PTN000474318;orthologs	VESICLE-ASSOCIATED MEMBRANE PROTEIN 8 (PTHR45701:SF7)	membrane traffic protein(PC00150)	Rattus norvegicus
RAT|RGD=1306163|UniProtKB=P0C0K7	Ephb6	Ephrin type-B receptor 6;Ephb6;PTN000700132;orthologs	EPHRIN TYPE-B RECEPTOR 6 (PTHR46877:SF15)	transmembrane signal receptor(PC00197)	Rattus norvegicus
RAT|RGD=3651|UniProtKB=Q80YV8	Cxcl12	Stromal cell-derived factor 1;Cxcl12;PTN000428520;orthologs	STROMAL CELL-DERIVED FACTOR 1 (PTHR12015:SF206)	cytokine(PC00083)	Rattus norvegicus
RAT|RGD=620307|UniProtKB=O55173	Pdpk1,Pdk1	3-phosphoinositide-dependent protein kinase 1;Pdpk1;PTN000682514;orthologs	3-PHOSPHOINOSITIDE-DEPENDENT PROTEIN KINASE 1-RELATED (PTHR24356:SF163)	non-receptor serine/threonine protein kinase(PC00167)	Rattus norvegicus
RAT|RGD=1565941|UniProtKB=A0A8I5ZPB5	Vav3	Vav guanine nucleotide exchange factor 3;Vav3;PTN000518517;orthologs	GUANINE NUCLEOTIDE EXCHANGE FACTOR VAV3 (PTHR45818:SF1)		Rattus norvegicus
RAT|RGD=1563119|UniProtKB=A0A096MJY4	Mef2c	Myocyte-specific enhancer factor 2C;Mef2c;PTN002278508;orthologs	MYOCYTE-SPECIFIC ENHANCER FACTOR 2C (PTHR11945:SF145)	MADS box transcription factor(PC00250)	Rattus norvegicus
RAT|RGD=621596|UniProtKB=G3V6J8	Trib1	Tribbles homolog 1 (Drosophila);Trib1;PTN000539321;orthologs	TRIBBLES HOMOLOG 1 (PTHR22961:SF17)	non-receptor serine/threonine protein kinase(PC00167)	Rattus norvegicus
RAT|RGD=3860|UniProtKB=P01830	Thy1	Thy-1 membrane glycoprotein;Thy1;PTN000442461;orthologs	THY-1 MEMBRANE GLYCOPROTEIN (PTHR19226:SF2)	cell adhesion molecule(PC00069)	Rattus norvegicus
RAT|RGD=1596020|UniProtKB=A0A8I6GJX8	Cd33	CD33 molecule;Cd33;PTN001382074;orthologs	MYELOID CELL SURFACE ANTIGEN CD33 (PTHR12035:SF125)	immunoglobulin superfamily cell adhesion molecule(PC00125)	Rattus norvegicus
RAT|RGD=1307143|UniProtKB=F7FQA4	Zbtb17	Zinc finger and BTB domain-containing 17;Zbtb17;PTN000690643;orthologs	ZINC FINGER AND BTB DOMAIN-CONTAINING PROTEIN 17 (PTHR24399:SF8)	C2H2 zinc finger transcription factor(PC00248)	Rattus norvegicus
RAT|RGD=1309091|UniProtKB=D4A1T6	C1r	Complement subcomponent C1r;C1r;PTN002385749;orthologs	COMPLEMENT C1R SUBCOMPONENT (PTHR24255:SF25)	serine protease(PC00203)	Rattus norvegicus
RAT|RGD=619802|UniProtKB=O08727	Tnfrsf11b	Tumor necrosis factor receptor superfamily member 11B;Tnfrsf11b;PTN000558963;orthologs	TUMOR NECROSIS FACTOR RECEPTOR SUPERFAMILY MEMBER 11B (PTHR23097:SF90)	transmembrane signal receptor(PC00197)	Rattus norvegicus
RAT|RGD=3980|UniProtKB=P63102	Ywhaz	14-3-3 protein zeta_delta;Ywhaz;PTN000429084;orthologs	14-3-3 PROTEIN ZETA_DELTA (PTHR18860:SF7)	scaffold/adaptor protein(PC00226)	Rattus norvegicus
RAT|RGD=2664|UniProtKB=Q924Y4	Gata2	Endothelial transcription factor GATA-2;Gata2;PTN000007705;orthologs	ENDOTHELIAL TRANSCRIPTION FACTOR GATA-2 (PTHR10071:SF149)	DNA-binding transcription factor(PC00218)	Rattus norvegicus
RAT|RGD=1307568|UniProtKB=A0A8I6A1P8	Rac2	Rac family small GTPase 2;Rac2;PTN000633378;orthologs	RAS-RELATED C3 BOTULINUM TOXIN SUBSTRATE 2 (PTHR24072:SF169)	small GTPase(PC00208)	Rattus norvegicus
RAT|RGD=1307744|UniProtKB=F1M784	Pik3ap1	Phosphoinositide-3-kinase adaptor protein 1;Pik3ap1;PTN001443336;orthologs	PHOSPHOINOSITIDE 3-KINASE ADAPTER PROTEIN 1 (PTHR16267:SF12)		Rattus norvegicus
RAT|RGD=1562348|UniProtKB=A0A8I6AAR9	Ankrd17	Ankyrin repeat domain 17;Ankrd17;PTN002354174;orthologs	ANKYRIN REPEAT DOMAIN-CONTAINING PROTEIN 17 (PTHR23206:SF1)	defense/immunity protein(PC00090)	Rattus norvegicus
RAT|RGD=1562795|UniProtKB=A0A8I5ZS90	Lime1	Lck-interacting transmembrane adaptor 1;Lime1;PTN001515517;orthologs	LCK-INTERACTING TRANSMEMBRANE ADAPTER 1 (PTHR47740:SF1)	scaffold/adaptor protein(PC00226)	Rattus norvegicus
RAT|RGD=2327|UniProtKB=P21272	Cebpb	CCAAT_enhancer-binding protein beta;Cebpb;PTN000596461;orthologs	CCAAT_ENHANCER-BINDING PROTEIN BETA (PTHR23334:SF21)	basic leucine zipper transcription factor(PC00056)	Rattus norvegicus
RAT|RGD=1311155|UniProtKB=Q66H70	Il33	Interleukin-33;Il33;PTN000473816;orthologs	INTERLEUKIN-33 (PTHR21114:SF0)		Rattus norvegicus
RAT|RGD=69051|UniProtKB=P17246	Tgfb1	Transforming growth factor beta-1 proprotein;Tgfb1;PTN000218768;orthologs	TRANSFORMING GROWTH FACTOR BETA-1 PROPROTEIN (PTHR11848:SF125)	growth factor(PC00112)	Rattus norvegicus
RAT|RGD=620660|UniProtKB=P81718	Ptpn6	Tyrosine-protein phosphatase non-receptor type 6;Ptpn6;PTN000439392;orthologs	TYROSINE-PROTEIN PHOSPHATASE NON-RECEPTOR TYPE 6 (PTHR46257:SF4)	protein phosphatase(PC00195)	Rattus norvegicus
RAT|RGD=620521|UniProtKB=P58195	Plscr1	Phospholipid scramblase 1;Plscr1;PTN000583061;orthologs	PHOSPHOLIPID SCRAMBLASE 1 (PTHR23248:SF38)	transporter(PC00227)	Rattus norvegicus
RAT|RGD=1564043|UniProtKB=D4A231	Susd4	Similar to RIKEN cDNA E430021N18 (Predicted);Susd4;PTN000449203;orthologs	SUSHI DOMAIN-CONTAINING PROTEIN 4 (PTHR47007:SF1)		Rattus norvegicus
RAT|RGD=620171|UniProtKB=Q99MM4	Trafd1	TRAF-type zinc finger domain-containing protein 1;Trafd1;PTN000418518;orthologs	TRAF-TYPE ZINC FINGER DOMAIN-CONTAINING PROTEIN 1 (PTHR16295:SF19)		Rattus norvegicus
RAT|RGD=620028|UniProtKB=E9PSY0	Axl	Receptor protein-tyrosine kinase;Axl;PTN000699519;orthologs	TYROSINE-PROTEIN KINASE RECEPTOR UFO (PTHR24416:SF323)	transmembrane signal receptor(PC00197)	Rattus norvegicus
RAT|RGD=620416|UniProtKB=O35303	Dnm1l	Dynamin-1-like protein;Dnm1l;PTN000170107;orthologs	DYNAMIN-1-LIKE PROTEIN (PTHR11566:SF39)	membrane traffic protein(PC00150)	Rattus norvegicus
RAT|RGD=70982|UniProtKB=P18266	Gsk3b	Glycogen synthase kinase-3 beta;Gsk3b;PTN000624342;orthologs	GLYCOGEN SYNTHASE KINASE-3 BETA (PTHR24057:SF8)	non-receptor serine/threonine protein kinase(PC00167)	Rattus norvegicus
RAT|RGD=62042|UniProtKB=O08835	Syt11	Synaptotagmin-11;Syt11;PTN000001458;orthologs	SYNAPTOTAGMIN-11 (PTHR10024:SF115)	membrane trafficking regulatory protein(PC00151)	Rattus norvegicus
RAT|RGD=735037|UniProtKB=F1LQF2	RT1-S3	RT1 class Ib, locus S3;RT1-S3;PTN000422737;orthologs	H-2 CLASS I HISTOCOMPATIBILITY ANTIGEN, D-37 ALPHA CHAIN (PTHR16675:SF244)	major histocompatibility complex protein(PC00149)	Rattus norvegicus
RAT|RGD=3046|UniProtKB=P21708	Mapk3	Mitogen-activated protein kinase 3;Mapk3;PTN000622654;orthologs	MITOGEN-ACTIVATED PROTEIN KINASE 3 (PTHR24055:SF393)	non-receptor serine/threonine protein kinase(PC00167)	Rattus norvegicus
RAT|RGD=735225|UniProtKB=Q6P734	Serping1	Plasma protease C1 inhibitor;Serping1;PTN000156412;orthologs	PLASMA PROTEASE C1 INHIBITOR (PTHR11461:SF159)	protease inhibitor(PC00191)	Rattus norvegicus
RAT|RGD=1585482|UniProtKB=A0A8I6GMM6	Meis1	Meis homeobox 1;Meis1;PTN000219794;orthologs	HOMEOBOX PROTEIN MEIS1 (PTHR11850:SF126)	homeodomain transcription factor(PC00119)	Rattus norvegicus
RAT|RGD=3469|UniProtKB=P29826	RT1-Bb	Rano class II histocompatibility antigen, B-1 beta chain;RT1-Bb;PTN001460855;orthologs	HLA CLASS II HISTOCOMPATIBILITY ANTIGEN, DQ BETA 1 CHAIN (PTHR19944:SF101)	major histocompatibility complex protein(PC00149)	Rattus norvegicus
RAT|RGD=1309460|UniProtKB=D4ADT5	Ddx58	DEXD_H-box helicase 58;Ddx58;PTN000362769;orthologs	ANTIVIRAL INNATE IMMUNE RESPONSE RECEPTOR RIG-I (PTHR14074:SF16)		Rattus norvegicus
RAT|RGD=620908|UniProtKB=G3V9M6	Fbn1	Fibrillin 1;Fbn1;PTN000620856;orthologs	FIBRILLIN-1 (PTHR24039:SF22)	extracellular matrix structural protein(PC00103)	Rattus norvegicus
RAT|RGD=631371|UniProtKB=Q8R2H5	Gpld1	Phosphatidylinositol-glycan-specific phospholipase D;Gpld1;PTN000576523;orthologs	PHOSPHATIDYLINOSITOL-GLYCAN-SPECIFIC PHOSPHOLIPASE D (PTHR23221:SF7)	phospholipase(PC00186)	Rattus norvegicus
RAT|Ensembl=ENSRNOG00000004249.7|UniProtKB=A0A8I6AM21	Tlr7	Toll-like receptor 7;Tlr7;PTN000687321;orthologs	TOLL-LIKE RECEPTOR 7 (PTHR47410:SF2)	transmembrane signal receptor(PC00197)	Rattus norvegicus
RAT|RGD=61924|UniProtKB=P55009	Aif1	Allograft inflammatory factor 1;Aif1;PTN000039801;orthologs	ALLOGRAFT INFLAMMATORY FACTOR 1 (PTHR10356:SF4)	calmodulin-related(PC00061)	Rattus norvegicus
RAT|RGD=2369|UniProtKB=P20272	Cnr1	Cannabinoid receptor 1;Cnr1;PTN000508356;orthologs	CANNABINOID RECEPTOR 1 (PTHR22750:SF47)	G-protein coupled receptor(PC00021)	Rattus norvegicus
RAT|RGD=727923|UniProtKB=A0A8I6GFD8	Sfpq	Splicing factor proline and glutamine-rich;Sfpq;PTN002353841;orthologs	SPLICING FACTOR, PROLINE- AND GLUTAMINE-RICH (PTHR23189:SF51)	RNA metabolism protein(PC00031)	Rattus norvegicus
RAT|RGD=1562076|UniProtKB=A0A8I5ZRV3	Fam3a	FAM3 metabolism-regulating-signaling molecule A;Fam3a;PTN000378229;orthologs	PROTEIN FAM3A (PTHR14592:SF11)	antimicrobial response protein(PC00051)	Rattus norvegicus
RAT|RGD=621506|UniProtKB=P49185	Mapk8	Mitogen-activated protein kinase 8;Mapk8;PTN001526944;orthologs	MITOGEN-ACTIVATED PROTEIN KINASE 8 (PTHR24055:SF222)	non-receptor serine/threonine protein kinase(PC00167)	Rattus norvegicus
RAT|RGD=3396|UniProtKB=P68403	Prkcb	Protein kinase C beta type;Prkcb;PTN001554054;orthologs	PROTEIN KINASE C BETA TYPE (PTHR24356:SF158)	non-receptor serine/threonine protein kinase(PC00167)	Rattus norvegicus
RAT|RGD=3831|UniProtKB=Q62947	Zeb1	Zinc finger E-box-binding homeobox 1;Zeb1;PTN000694337;orthologs	ZINC FINGER E-BOX-BINDING HOMEOBOX 1 (PTHR24391:SF17)	C2H2 zinc finger transcription factor(PC00248)	Rattus norvegicus
RAT|RGD=3410|UniProtKB=P13852	Prnp	Major prion protein;Prnp;PTN000162603;orthologs	MAJOR PRION PROTEIN (PTHR15506:SF2)		Rattus norvegicus
RAT|RGD=1306279|UniProtKB=A0A0G2JTR4	Abr	Active breakpoint cluster region-related protein;Abr;PTN000573040;orthologs	ACTIVE BREAKPOINT CLUSTER REGION-RELATED PROTEIN (PTHR23182:SF5)	G-protein modulator(PC00022)	Rattus norvegicus
RAT|RGD=628751|UniProtKB=G3V893	Zfp335	Zinc finger protein 335;Znf335;PTN000696059;orthologs	ZINC FINGER PROTEIN 335 (PTHR24403:SF36)	C2H2 zinc finger transcription factor(PC00248)	Rattus norvegicus
RAT|RGD=1310638|UniProtKB=A0A8J8YF16	Entpd7	Ectonucleoside triphosphate diphosphohydrolase 7;Entpd7;PTN000207477;orthologs	ECTONUCLEOSIDE TRIPHOSPHATE DIPHOSPHOHYDROLASE 7 (PTHR11782:SF37)	nucleotide phosphatase(PC00173)	Rattus norvegicus
RAT|RGD=621679|UniProtKB=Q9WVT0	Adgrf5	Adhesion G protein-coupled receptor F5;Adgrf5;PTN000245305;orthologs	ADHESION G PROTEIN-COUPLED RECEPTOR F5 (PTHR45813:SF4)	G-protein coupled receptor(PC00021)	Rattus norvegicus
RAT|RGD=620198|UniProtKB=Q10739	Mmp14	Matrix metalloproteinase-14;Mmp14;PTN000024019;orthologs	MATRIX METALLOPROTEINASE-14 (PTHR10201:SF24)	metalloprotease(PC00153)	Rattus norvegicus
RAT|RGD=1311209|UniProtKB=D3Z9E1	Emilin1	Elastin microfibril interfacer 1;Emilin1;PTN000396159;orthologs	EMILIN-1 (PTHR15427:SF1)	scaffold/adaptor protein(PC00226)	Rattus norvegicus
RAT|RGD=628896|UniProtKB=O35460	Angpt1	Angiopoietin-1;Angpt1;PTN000441735;orthologs	ANGIOPOIETIN-1 (PTHR19143:SF156)	intercellular signal molecule(PC00207)	Rattus norvegicus
RAT|RGD=2321145|UniProtKB=D3Z902	Fbxw7	F-box_WD repeat-containing protein 7;Fbxw7;PTN001108187;orthologs	F-BOX_WD REPEAT-CONTAINING PROTEIN 7 (PTHR19849:SF1)	ubiquitin-protein ligase(PC00234)	Rattus norvegicus
RAT|RGD=735034|UniProtKB=E9PU64	Scin	Scinderin;Scin;PTN000240245;orthologs	SCINDERIN (PTHR11977:SF78)	non-motor actin binding protein(PC00165)	Rattus norvegicus
RAT|RGD=621074|UniProtKB=Q9R168	Sfrp1	Secreted frizzled-related protein 1 (Fragment);Sfrp1;;orthologs			Rattus norvegicus
RAT|RGD=1311784|UniProtKB=D3ZDU2	Rptor	Regulatory-associated protein of MTOR, complex 1;Rptor;PTN000304106;orthologs	REGULATORY-ASSOCIATED PROTEIN OF MTOR (PTHR12848:SF16)		Rattus norvegicus
RAT|RGD=1307534|UniProtKB=A0A8I6AD67	Parp9	Poly (ADP-ribose) polymerase family, member 9;Parp9;PTN000374709;orthologs	PROTEIN MONO-ADP-RIBOSYLTRANSFERASE PARP9 (PTHR14453:SF70)		Rattus norvegicus
RAT|RGD=620964|UniProtKB=Q9WTQ1	Prkd1	Serine_threonine-protein kinase D1;Prkd1;PTN000540219;orthologs	SERINE_THREONINE-PROTEIN KINASE D1 (PTHR22968:SF9)	non-receptor serine/threonine protein kinase(PC00167)	Rattus norvegicus
RAT|RGD=619955|UniProtKB=Q99JB3	Fut9	4-galactosyl-N-acetylglucosaminide 3-alpha-L-fucosyltransferase 9;Fut9;PTN000231653;orthologs	4-GALACTOSYL-N-ACETYLGLUCOSAMINIDE 3-ALPHA-L-FUCOSYLTRANSFERASE 9 (PTHR11929:SF10)	glycosyltransferase(PC00111)	Rattus norvegicus
RAT|RGD=70491|UniProtKB=Q07257	Tgfb2	Transforming growth factor beta-2 proprotein;Tgfb2;PTN000218739;orthologs	TRANSFORMING GROWTH FACTOR BETA-2 PROPROTEIN (PTHR11848:SF141)	growth factor(PC00112)	Rattus norvegicus
RAT|RGD=1310357|UniProtKB=F1LV21	Ubash3b	Ubiquitin-associated and SH3 domain-containing, B;Ubash3b;PTN000420292;orthologs	UBIQUITIN-ASSOCIATED AND SH3 DOMAIN-CONTAINING PROTEIN B (PTHR16469:SF29)		Rattus norvegicus
RAT|RGD=620458|UniProtKB=O55145	Cx3cl1	Fractalkine;Cx3cl1;PTN000387958;orthologs	FRACTALKINE (PTHR12015:SF92)	cytokine(PC00083)	Rattus norvegicus
RAT|RGD=1308054|UniProtKB=Q5XIS9	Prkd2	Serine_threonine-protein kinase D2;Prkd2;PTN000540197;orthologs	SERINE_THREONINE-PROTEIN KINASE D2 (PTHR22968:SF12)	non-receptor serine/threonine protein kinase(PC00167)	Rattus norvegicus
RAT|RGD=3444|UniProtKB=P63090	Ptn	Pleiotrophin;Ptn;PTN000354719;orthologs	PLEIOTROPHIN (PTHR13850:SF1)	growth factor(PC00112)	Rattus norvegicus
RAT|RGD=1305941|UniProtKB=F1M324	Plcl2	Phosphoinositide phospholipase C;Plcl2;PTN000037303;orthologs	INACTIVE PHOSPHOLIPASE C-LIKE PROTEIN 2 (PTHR10336:SF84)	phospholipase(PC00186)	Rattus norvegicus
RAT|RGD=1305163|UniProtKB=Q6AYC2	Irgm	Immunity-related GTPase family M protein;Irgm;PTN000795659;orthologs	IMMUNITY-RELATED GTPASE FAMILY M PROTEIN 1 (PTHR32341:SF17)		Rattus norvegicus
RAT|RGD=2037|UniProtKB=P13589	Adcyap1	Pituitary adenylate cyclase-activating polypeptide;Adcyap1;PTN001342200;orthologs	PITUITARY ADENYLATE CYCLASE-ACTIVATING POLYPEPTIDE (PTHR11213:SF1)	neuropeptide(PC00162)	Rattus norvegicus
RAT|RGD=1311767|UniProtKB=A0A0G2K048	Dtx4	E3 ubiquitin-protein ligase;Dtx4;PTN002290071;orthologs	E3 UBIQUITIN-PROTEIN LIGASE DTX4 (PTHR12622:SF5)	ubiquitin-protein ligase(PC00234)	Rattus norvegicus
RAT|RGD=1303326|UniProtKB=Q6AY53	Dhps	Deoxyhypusine synthase;Dhps;PTN000194009;orthologs	DEOXYHYPUSINE SYNTHASE (PTHR11703:SF0)		Rattus norvegicus
RAT|RGD=61897|UniProtKB=P46002	Ptafr	Platelet-activating factor receptor;Ptafr;PTN000661353;orthologs	PLATELET-ACTIVATING FACTOR RECEPTOR (PTHR24233:SF6)	G-protein coupled receptor(PC00021)	Rattus norvegicus
RAT|RGD=1303049|UniProtKB=Q75Q39	Tomm70	Mitochondrial import receptor subunit TOM70;Tomm70;PTN000528678;orthologs	MITOCHONDRIAL IMPORT RECEPTOR SUBUNIT TOM70 (PTHR46208:SF1)	primary active transporter(PC00068)	Rattus norvegicus
RAT|RGD=621857|UniProtKB=Q4V8B0	C7,Oxr1	Oxidation resistance protein 1;Oxr1;PTN000599039;orthologs	OXIDATION RESISTANCE PROTEIN 1 (PTHR23354:SF69)		Rattus norvegicus
RAT|RGD=61995|UniProtKB=A0A8I6AU71	Pten	Phosphatase and tensin homolog;Pten;PTN000266963;orthologs	PHOSPHATIDYLINOSITOL 3,4,5-TRISPHOSPHATE 3-PHOSPHATASE AND DUAL-SPECIFICITY PROTEIN PHOSPHATASE PTEN (PTHR12305:SF81)	protein phosphatase(PC00195)	Rattus norvegicus
RAT|RGD=3280|UniProtKB=P14646	Pde4b	cAMP-specific 3',5'-cyclic phosphodiesterase 4B;Pde4b;PTN000142544;orthologs	CAMP-SPECIFIC 3',5'-CYCLIC PHOSPHODIESTERASE 4B (PTHR11347:SF108)	phosphodiesterase(PC00185)	Rattus norvegicus
RAT|RGD=620714|UniProtKB=A0A0G2K210	Fgfr3	Fibroblast growth factor receptor;Fgfr3;PTN002400668;orthologs	FIBROBLAST GROWTH FACTOR RECEPTOR 3 (PTHR24416:SF505)	transmembrane signal receptor(PC00197)	Rattus norvegicus
RAT|RGD=620137|UniProtKB=P35411	Cx3cr1	CX3C chemokine receptor 1;Cx3cr1;PTN000659189;orthologs	CX3C CHEMOKINE RECEPTOR 1 (PTHR10489:SF947)	cell adhesion molecule(PC00069)	Rattus norvegicus
RAT|RGD=620241|UniProtKB=Q9QXN1	Lef1	Lymphoid enhancer-binding factor 1;Lef1;PTN000042985;orthologs	LYMPHOID ENHANCER-BINDING FACTOR 1 (PTHR10373:SF11)	DNA-binding transcription factor(PC00218)	Rattus norvegicus
RAT|RGD=69423|UniProtKB=P56720	Srebf1	Sterol regulatory element-binding protein 1;Srebf1;PTN000285919;orthologs	STEROL REGULATORY ELEMENT-BINDING PROTEIN 1 (PTHR46062:SF2)	basic helix-loop-helix transcription factor(PC00055)	Rattus norvegicus
RAT|RGD=620446|UniProtKB=Q5M824	Shc1	SHC-transforming protein 1;Shc1;PTN000037466;orthologs	SHC-TRANSFORMING PROTEIN 1 (PTHR10337:SF2)	scaffold/adaptor protein(PC00226)	Rattus norvegicus
RAT|RGD=727803|UniProtKB=F1LRS8	Cd2ap	CD2-associated protein;Cd2ap;PTN000366634;orthologs	CD2-ASSOCIATED PROTEIN (PTHR14167:SF23)	scaffold/adaptor protein(PC00226)	Rattus norvegicus
RAT|RGD=2324431|UniProtKB=A0A096MKA6	Prdm16	PR_SET domain 16;Prdm16;PTN002394875;orthologs	HISTONE-LYSINE N-METHYLTRANSFERASE PRDM16 (PTHR24393:SF5)	C2H2 zinc finger transcription factor(PC00248)	Rattus norvegicus
RAT|RGD=3807|UniProtKB=P06767	Tac1	Protachykinin-1;Tac1;PTN000134181;orthologs	PROTACHYKININ-1 (PTHR11250:SF3)		Rattus norvegicus
RAT|RGD=620989|UniProtKB=Q9JK11	Rtn4	Reticulon-4;Rtn4;PTN000107490;orthologs	RETICULON-4 (PTHR45799:SF1)		Rattus norvegicus
RAT|RGD=1591983|UniProtKB=Q6MG90	C4b	Complement C4B (Chido blood group);C4b;PTN002478741;orthologs	COMPLEMENT C4-A-RELATED (PTHR11412:SF86)	protease inhibitor(PC00191)	Rattus norvegicus
RAT|RGD=3032|UniProtKB=P84025	Smad3	Mothers against decapentaplegic homolog 3;Smad3;PTN000344670;orthologs	MOTHERS AGAINST DECAPENTAPLEGIC HOMOLOG 3 (PTHR13703:SF53)	DNA-binding transcription factor(PC00218)	Rattus norvegicus
RAT|RGD=68371|UniProtKB=P42346	Mtor	Serine_threonine-protein kinase mTOR;Mtor;PTN000124355;orthologs	SERINE_THREONINE-PROTEIN KINASE MTOR (PTHR11139:SF9)	non-receptor serine/threonine protein kinase(PC00167)	Rattus norvegicus
RAT|RGD=2796|UniProtKB=P05708	Hk1	Hexokinase-1;Hk1;PTN001457915;orthologs	HEXOKINASE-1 (PTHR19443:SF10)	kinase(PC00137)	Rattus norvegicus
RAT|RGD=628795|UniProtKB=Q9R085	Usp15	Ubiquitin carboxyl-terminal hydrolase 15;Usp15;PTN002538130;orthologs	UBIQUITIN CARBOXYL-TERMINAL HYDROLASE 15 (PTHR21646:SF28)	cysteine protease(PC00081)	Rattus norvegicus
RAT|RGD=2892|UniProtKB=Q02955	Il1r1	Interleukin-1 receptor type 1;Il1r1;PTN000223721;orthologs	INTERLEUKIN-1 RECEPTOR TYPE 1 (PTHR11890:SF26)	transmembrane signal receptor(PC00197)	Rattus norvegicus
RAT|RGD=2350|UniProtKB=P12390	Chrnb2	Neuronal acetylcholine receptor subunit beta-2;Chrnb2;PTN000436058;orthologs	NEURONAL ACETYLCHOLINE RECEPTOR SUBUNIT BETA-2 (PTHR18945:SF901)	ligand-gated ion channel(PC00141)	Rattus norvegicus
RAT|RGD=70074|UniProtKB=O70277	Trim3	Tripartite motif-containing protein 3;Trim3;PTN000647576;orthologs	TRIPARTITE MOTIF-CONTAINING PROTEIN 3 (PTHR24104:SF21)	ubiquitin-protein ligase(PC00234)	Rattus norvegicus
RAT|RGD=2248|UniProtKB=P54287	Cacnb3	Voltage-dependent L-type calcium channel subunit beta-3;Cacnb3;PTN000214476;orthologs	VOLTAGE-DEPENDENT L-TYPE CALCIUM CHANNEL SUBUNIT BETA-3 (PTHR11824:SF8)	voltage-gated ion channel(PC00241)	Rattus norvegicus
RAT|RGD=2139|UniProtKB=P08592	App	Amyloid-beta precursor protein;App;PTN000559917;orthologs	AMYLOID-BETA PRECURSOR PROTEIN (PTHR23103:SF7)	protease inhibitor(PC00191)	Rattus norvegicus
RAT|RGD=3104|UniProtKB=P04218	Cd200	OX-2 membrane glycoprotein;Cd200;PTN000589327;orthologs	OX-2 MEMBRANE GLYCOPROTEIN (PTHR46841:SF3)		Rattus norvegicus
RAT|RGD=1562269|UniProtKB=D4ADT7	Nod1	Nucleotide-binding oligomerization domain-containing 1;Nod1;PTN000648111;orthologs	NUCLEOTIDE-BINDING OLIGOMERIZATION DOMAIN-CONTAINING PROTEIN 1 (PTHR24106:SF18)	scaffold/adaptor protein(PC00226)	Rattus norvegicus
RAT|RGD=61925|UniProtKB=P09216	Prkce	Protein kinase C epsilon type;Prkce;PTN000684294;orthologs	PROTEIN KINASE C EPSILON TYPE (PTHR24356:SF159)	non-receptor serine/threonine protein kinase(PC00167)	Rattus norvegicus
RAT|RGD=68385|UniProtKB=D4A055	Cacnb4	Voltage-dependent L-type calcium channel subunit beta-4;Cacnb4;PTN000214447;orthologs	VOLTAGE-DEPENDENT L-TYPE CALCIUM CHANNEL SUBUNIT BETA-4 (PTHR11824:SF7)	voltage-gated ion channel(PC00241)	Rattus norvegicus
RAT|RGD=1307955|UniProtKB=D4A9J4	Nsd2	Nuclear receptor-binding SET domain protein 2;Nsd2;PTN000720696;orthologs	HISTONE-LYSINE N-METHYLTRANSFERASE NSD2 (PTHR22884:SF293)		Rattus norvegicus
RAT|RGD=69073|UniProtKB=Q9R1S9	Mdk	Midkine;Mdk;PTN000354693;orthologs	MIDKINE (PTHR13850:SF2)	growth factor(PC00112)	Rattus norvegicus
RAT|RGD=1563614|UniProtKB=F1M8Z6	Tnfrsf11a	TNF receptor superfamily member 11A;Tnfrsf11a;PTN000559106;orthologs	TUMOR NECROSIS FACTOR RECEPTOR SUPERFAMILY MEMBER 11A (PTHR47134:SF1)	transmembrane signal receptor(PC00197)	Rattus norvegicus
RAT|RGD=2298|UniProtKB=Q07490	Cd24	Signal transducer CD24;Cd24;PTN000422870;orthologs	SIGNAL TRANSDUCER CD24 (PTHR16676:SF0)		Rattus norvegicus
RAT|RGD=1597189|UniProtKB=P85973	Pnp	Purine nucleoside phosphorylase;Pnp;PTN000224778;orthologs	PURINE NUCLEOSIDE PHOSPHORYLASE (PTHR11904:SF12)	nucleotide kinase(PC00172)	Rattus norvegicus
RAT|RGD=1588455|UniProtKB=A0A0G2JV24	Thbs1	Thrombospondin 1;Thbs1;PTN002230114;orthologs	THROMBOSPONDIN-1 (PTHR10199:SF78)	cell adhesion molecule(PC00069)	Rattus norvegicus
RAT|RGD=1310490|UniProtKB=F1LZ05	Parp14	Poly [ADP-ribose] polymerase;Parp14;PTN001426357;orthologs	PROTEIN MONO-ADP-RIBOSYLTRANSFERASE PARP14 (PTHR14453:SF89)		Rattus norvegicus
RAT|RGD=1304613|UniProtKB=D3ZTA7	Alpk1	Alpha-kinase 1;Alpk1;PTN000366878;orthologs	ALPHA-PROTEIN KINASE 1 (PTHR46747:SF1)	non-receptor serine/threonine protein kinase(PC00167)	Rattus norvegicus
RAT|RGD=71008|UniProtKB=Q6P7C7	Gpnmb	Transmembrane glycoprotein NMB;Gpnmb;PTN000221132;orthologs	TRANSMEMBRANE GLYCOPROTEIN NMB (PTHR11861:SF11)	membrane-bound signaling molecule(PC00152)	Rattus norvegicus
RAT|RGD=620273|UniProtKB=Q63364	Pja2	E3 ubiquitin-protein ligase Praja-2;Pja2;PTN000403771;orthologs	E3 UBIQUITIN-PROTEIN LIGASE PRAJA-2 (PTHR15710:SF5)	ubiquitin-protein ligase(PC00234)	Rattus norvegicus
RAT|RGD=1304579|UniProtKB=A0A0G2K6C7	Trim5	Tripartite motif-containing 30;Trim5;PTN007774307;orthologs	TRIPARTITE MOTIF-CONTAINING PROTEIN 5 (PTHR24103:SF416)	ubiquitin-protein ligase(PC00234)	Rattus norvegicus
RAT|RGD=2313|UniProtKB=P10247	Cd74	H-2 class II histocompatibility antigen gamma chain;Cd74;PTN000363467;orthologs	HLA CLASS II HISTOCOMPATIBILITY ANTIGEN GAMMA CHAIN (PTHR14093:SF17)	scaffold/adaptor protein(PC00226)	Rattus norvegicus
RAT|RGD=1308538|UniProtKB=A0A8I6A8W0	Rab11fip2	RAB11 family-interacting protein 2;Rab11fip2;PTN000405503;orthologs	RAB11 FAMILY-INTERACTING PROTEIN 2 (PTHR15746:SF20)	small GTPase(PC00208)	Rattus norvegicus
RAT|RGD=1310256|UniProtKB=D3ZIF5	Ap3b1	Adaptor-related protein complex 3 subunit beta 1;Ap3b1;PTN002255662;orthologs	AP-3 COMPLEX SUBUNIT BETA-1 (PTHR11134:SF10)	membrane traffic protein(PC00150)	Rattus norvegicus
RAT|RGD=1559552|UniProtKB=A0A8I6AC46	Med1	Mediator complex subunit 1;Med1;PTN000306242;orthologs	MEDIATOR OF RNA POLYMERASE II TRANSCRIPTION SUBUNIT 1 (PTHR12881:SF10)	general transcription factor(PC00259)	Rattus norvegicus
RAT|RGD=1563421|UniProtKB=D3ZIE4	Fyb1	FYN-binding protein 1;Fyb1;PTN000423816;orthologs	FYN-BINDING PROTEIN 1 (PTHR16830:SF13)	scaffold/adaptor protein(PC00226)	Rattus norvegicus
RAT|RGD=61972|UniProtKB=Q63424	Slc15a2	Solute carrier family 15 member 2;Slc15a2;PTN000183288;orthologs	SOLUTE CARRIER FAMILY 15 MEMBER 2 (PTHR11654:SF603)	transporter(PC00227)	Rattus norvegicus
RAT|RGD=2445|UniProtKB=P80067	Ctsc	Dipeptidyl peptidase 1;Ctsc;PTN000274902;orthologs	DIPEPTIDYL PEPTIDASE 1 (PTHR12411:SF942)	cysteine protease(PC00081)	Rattus norvegicus
RAT|RGD=3729|UniProtKB=P37377	Snca	Alpha-synuclein;Snca;PTN000352416;orthologs	ALPHA-SYNUCLEIN (PTHR13820:SF5)	membrane trafficking regulatory protein(PC00151)	Rattus norvegicus
RAT|RGD=1307321|UniProtKB=D4A517	Slc39a10	Solute carrier family 39 member 10;Slc39a10;PTN000257403;orthologs	ZINC TRANSPORTER ZIP10 (PTHR12191:SF14)	secondary carrier transporter(PC00258)	Rattus norvegicus
RAT|RGD=1562408|UniProtKB=B2RZ59	Sh2d1a	SH2 domain-containing protein 1A;Sh2d1a;;orthologs			Rattus norvegicus
RAT|RGD=2870|UniProtKB=P01346	Igf2	Insulin-like growth factor II;Igf2;PTN000155802;orthologs	INSULIN-LIKE GROWTH FACTOR II (PTHR46886:SF1)	growth factor(PC00112)	Rattus norvegicus
RAT|RGD=620170|UniProtKB=G3V7P2	Fgl2	Fibrinogen-like 2;Fgl2;PTN000441663;orthologs	FIBROLEUKIN (PTHR19143:SF189)	intercellular signal molecule(PC00207)	Rattus norvegicus
RAT|RGD=1310949|UniProtKB=D4A3T0	Sos1	SOS Ras_Rac guanine nucleotide exchange factor 1;Sos1;PTN001135195;orthologs	SON OF SEVENLESS HOMOLOG 1 (PTHR23113:SF168)	guanyl-nucleotide exchange factor(PC00113)	Rattus norvegicus
RAT|RGD=62035|UniProtKB=P31053	Cd37	Leukocyte antigen CD37;Cd37;PTN000444926;orthologs	LEUKOCYTE ANTIGEN CD37 (PTHR19282:SF263)	scaffold/adaptor protein(PC00226)	Rattus norvegicus
RAT|RGD=620428|UniProtKB=G3V9R2	Cfh	Complement factor H;Cfh;PTN000448925;orthologs	COMPLEMENT FACTOR H-RELATED (PTHR45785:SF14)	complement component(PC00078)	Rattus norvegicus
RAT|RGD=621260|UniProtKB=O35763	Msn	Moesin;Msn;PTN000589998;orthologs	MOESIN (PTHR23281:SF26)	actin or actin-binding cytoskeletal protein(PC00041)	Rattus norvegicus
RAT|RGD=3539|UniProtKB=Q9R1K8	Rasgrp1	RAS guanyl-releasing protein 1;Rasgrp1;PTN000561580;orthologs	RAS GUANYL-RELEASING PROTEIN 1 (PTHR23113:SF174)	guanyl-nucleotide exchange factor(PC00113)	Rattus norvegicus
RAT|RGD=1309290|UniProtKB=A0A0G2K0J0	Supt6h	Transcription elongation factor spt6;Supt6h;PTN000705216;orthologs	TRANSCRIPTION ELONGATION FACTOR SPT6 (PTHR10145:SF6)	general transcription factor(PC00259)	Rattus norvegicus
RAT|RGD=1305860|UniProtKB=Q5HZW5	Cd320	CD320 antigen;Cd320;PTN000707803;orthologs	CD320 ANTIGEN (PTHR24270:SF61)	apolipoprotein(PC00052)	Rattus norvegicus
RAT|RGD=621457|UniProtKB=Q9QZK8	Dnase2	Deoxyribonuclease-2-alpha;Dnase2;PTN000092315;orthologs	DEOXYRIBONUCLEASE-2-ALPHA (PTHR10858:SF9)	endodeoxyribonuclease(PC00093)	Rattus norvegicus
RAT|RGD=619903|UniProtKB=Q641Y8	Ddx1	ATP-dependent RNA helicase DDX1;Ddx1;PTN002773682;orthologs	ATP-DEPENDENT RNA HELICASE DDX1 (PTHR24031:SF307)	RNA helicase(PC00032)	Rattus norvegicus
RAT|RGD=621808|UniProtKB=O88767	Cap1	Parkinson disease protein 7 homolog;Park7;PTN000111127;orthologs	PARKINSON DISEASE PROTEIN 7 HOMOLOG (PTHR48094:SF12)		Rattus norvegicus
RAT|RGD=1588987|UniProtKB=P0C6B8	Svep1	Sushi, von Willebrand factor type A, EGF and pentraxin domain-containing protein 1;Svep1;PTN000448851;orthologs	SUSHI, VON WILLEBRAND FACTOR TYPE A, EGF AND PENTRAXIN DOMAIN-CONTAINING PROTEIN 1 (PTHR19325:SF43)	complement component(PC00078)	Rattus norvegicus
RAT|RGD=1310725|UniProtKB=Q4G068	Tmem176a	Transmembrane protein 176A;Tmem176a;PTN000405729;orthologs	TRANSMEMBRANE PROTEIN 176A (PTHR15756:SF6)		Rattus norvegicus
RAT|RGD=2280|UniProtKB=P41350	Cav1	Caveolin-1;Cav1;PTN000090226;orthologs	CAVEOLIN-1 (PTHR10844:SF18)	scaffold/adaptor protein(PC00226)	Rattus norvegicus
RAT|RGD=1590938|UniProtKB=G3V9P3	Vsir	RCG22135, isoform CRA_a;Vsir;PTN000260199;orthologs	V-TYPE IMMUNOGLOBULIN DOMAIN-CONTAINING SUPPRESSOR OF T-CELL ACTIVATION (PTHR44819:SF1)	immunoglobulin receptor superfamily(PC00124)	Rattus norvegicus
RAT|RGD=1562243|UniProtKB=F1M768	Fbxl2	F-box and leucine-rich repeat protein 2;Fbxl2;PTN002541175;orthologs	F-BOX_LRR-REPEAT PROTEIN 2 (PTHR13318:SF44)		Rattus norvegicus
RAT|RGD=1306661|UniProtKB=A0A8I6ANR6	Chuk	Component of inhibitor of nuclear factor kappa B kinase complex;Chuk;PTN000540298;orthologs	INHIBITOR OF NUCLEAR FACTOR KAPPA-B KINASE SUBUNIT ALPHA (PTHR22969:SF13)	non-receptor serine/threonine protein kinase(PC00167)	Rattus norvegicus
RAT|RGD=1305849|UniProtKB=A0A0G2K0G9	Rin3	Ras and Rab interactor 3;Rin3;PTN002349868;orthologs	RAS AND RAB INTERACTOR 3 (PTHR23101:SF58)	guanyl-nucleotide exchange factor(PC00113)	Rattus norvegicus
RAT|RGD=1308913|UniProtKB=D3ZHK9	Zfp36l2	Zinc finger protein 36, C3H type-like 2;Zfp36l2;PTN001394840;orthologs	MRNA DECAY ACTIVATOR PROTEIN ZFP36L2 (PTHR12547:SF173)	RNA metabolism protein(PC00031)	Rattus norvegicus
RAT|RGD=3785|UniProtKB=P61765	Stxbp1	Syntaxin-binding protein 1;Stxbp1;PTN000187747;orthologs	SYNTAXIN-BINDING PROTEIN 1 (PTHR11679:SF35)	membrane trafficking regulatory protein(PC00151)	Rattus norvegicus
RAT|RGD=3281|UniProtKB=P14270	Pde4d	cAMP-specific 3',5'-cyclic phosphodiesterase 4D;Pde4d;PTN001346751;orthologs	CAMP-SPECIFIC 3',5'-CYCLIC PHOSPHODIESTERASE 4D (PTHR11347:SF91)	phosphodiesterase(PC00185)	Rattus norvegicus
RAT|RGD=3382|UniProtKB=P63329	Ppp3ca	Protein phosphatase 3 catalytic subunit alpha;Ppp3ca;PTN000185278;orthologs	PROTEIN PHOSPHATASE 3 CATALYTIC SUBUNIT ALPHA (PTHR45673:SF5)	protein phosphatase(PC00195)	Rattus norvegicus
RAT|RGD=631362|UniProtKB=Q80ZF4	Mapkapk2	Non-specific serine_threonine protein kinase;Mapkapk2;PTN001553025;orthologs	MAP KINASE-ACTIVATED PROTEIN KINASE 2 (PTHR24349:SF63)	non-receptor serine/threonine protein kinase(PC00167)	Rattus norvegicus
RAT|RGD=1305581|UniProtKB=B2RYB8	Itgb2	Integrin beta;Itgb2;PTN002226000;orthologs	INTEGRIN BETA-2 (PTHR10082:SF15)	integrin(PC00126)	Rattus norvegicus
RAT|RGD=69310|UniProtKB=Q9WVC1	Slit2	Slit homolog 2 protein (Fragment);Slit2;;orthologs			Rattus norvegicus
RAT|RGD=735144|UniProtKB=O08816	Wasl	Neural Wiskott-Aldrich syndrome protein;Wasl;PTN008752842;orthologs	NEURAL WISKOTT-ALDRICH SYNDROME PROTEIN (PTHR11202:SF36)	scaffold/adaptor protein(PC00226)	Rattus norvegicus
RAT|RGD=1562791|UniProtKB=F1LVL2	Icoslg	Inducible T-cell co-stimulator ligand;Icoslg;PTN001187154;orthologs	ICOS LIGAND-RELATED (PTHR24100:SF55)	immunoglobulin receptor superfamily(PC00124)	Rattus norvegicus
RAT|RGD=619758|UniProtKB=P62994	Grb2	Growth factor receptor-bound protein 2;Grb2;PTN002400991;orthologs	GROWTH FACTOR RECEPTOR-BOUND PROTEIN 2 (PTHR46037:SF4)		Rattus norvegicus
RAT|RGD=621017|UniProtKB=Q07014	Lyn	Tyrosine-protein kinase Lyn;Lyn;PTN000701024;orthologs	TYROSINE-PROTEIN KINASE LYN (PTHR24418:SF42)	non-receptor tyrosine protein kinase(PC00168)	Rattus norvegicus
RAT|RGD=62000|UniProtKB=P62260	Ywhae	14-3-3 protein epsilon;Ywhae;PTN000429172;orthologs	14-3-3 PROTEIN EPSILON (PTHR18860:SF17)	scaffold/adaptor protein(PC00226)	Rattus norvegicus
RAT|RGD=620360|UniProtKB=O54968	Nfe2l2	Nuclear factor erythroid 2-related factor 2;Nfe2l2;PTN000696699;orthologs	NUCLEAR FACTOR ERYTHROID 2-RELATED FACTOR 2 (PTHR24411:SF3)	basic leucine zipper transcription factor(PC00056)	Rattus norvegicus
RAT|RGD=2540|UniProtKB=P52796	Efnb1	Ephrin-B1;Efnb1;PTN000139289;orthologs	EPHRIN-B1 (PTHR11304:SF17)	membrane-bound signaling molecule(PC00152)	Rattus norvegicus
RAT|RGD=619743|UniProtKB=A0A8J8YIH6	Lcp2	Lymphocyte cytosolic protein 2;Lcp2;PTN000363854;orthologs	LYMPHOCYTE CYTOSOLIC PROTEIN 2 (PTHR14098:SF1)	scaffold/adaptor protein(PC00226)	Rattus norvegicus
RAT|RGD=620404|UniProtKB=Q9Z1K9	Adam17	Disintegrin and metalloproteinase domain-containing protein 17;Adam17;PTN000225496;orthologs	DISINTEGRIN AND METALLOPROTEINASE DOMAIN-CONTAINING PROTEIN 17 (PTHR45702:SF6)	protease(PC00190)	Rattus norvegicus
RAT|RGD=1307406|UniProtKB=A0A8J8XEY2	Cxcl14	C-X-C motif chemokine ligand 14;Cxcl14;;orthologs			Rattus norvegicus
RAT|RGD=621558|UniProtKB=Q9JHW5	Vamp7	Vesicle-associated membrane protein 7;Vamp7;PTN000473985;orthologs	VESICLE-ASSOCIATED MEMBRANE PROTEIN 7 (PTHR21136:SF196)	SNARE protein(PC00034)	Rattus norvegicus
RAT|RGD=619888|UniProtKB=P62909	Rps3	40S ribosomal protein S3;Rps3;PTN000205083;orthologs	40S RIBOSOMAL PROTEIN S3 (PTHR11760:SF32)	ribosomal protein(PC00202)	Rattus norvegicus
RAT|RGD=1305871|UniProtKB=A0A8J8XC20	Tnfsf13	TNF superfamily member 13;Tnfsf13;PTN002309537;orthologs	TUMOR NECROSIS FACTOR LIGAND SUPERFAMILY MEMBER 13 (PTHR15151:SF12)	intercellular signal molecule(PC00207)	Rattus norvegicus
RAT|RGD=1562698|UniProtKB=D3ZFD0	Myo18a	Unconventional myosin-XVIIIa;Myo18a;PTN002295430;orthologs	UNCONVENTIONAL MYOSIN-XVIIIA (PTHR45615:SF13)	actin or actin-binding cytoskeletal protein(PC00041)	Rattus norvegicus
RAT|RGD=1583193|UniProtKB=M0RDA4	Ephb4	Receptor protein-tyrosine kinase;Ephb4;PTN001562655;orthologs	EPHRIN TYPE-B RECEPTOR 4 (PTHR24416:SF296)	transmembrane signal receptor(PC00197)	Rattus norvegicus
RAT|RGD=1308715|UniProtKB=D4A781	Ipo5	Importin 5;Ipo5;PTN000055468;orthologs	IMPORTIN-5 (PTHR10527:SF22)	transporter(PC00227)	Rattus norvegicus
RAT|RGD=1303068|UniProtKB=P61131	St3gal4	CMP-N-acetylneuraminate-beta-galactosamide-alpha-2,3-sialyltransferase 4;St3gal4;PTN000346211;orthologs	CMP-N-ACETYLNEURAMINATE-BETA-GALACTOSAMIDE-ALPHA-2,3-SIALYLTRANSFERASE 4 (PTHR13713:SF57)	transferase(PC00220)	Rattus norvegicus
RAT|RGD=69287|UniProtKB=O08623	Sqstm1	Sequestosome-1;Sqstm1;PTN000387109;orthologs	SEQUESTOSOME-1 (PTHR15090:SF0)		Rattus norvegicus
RAT|RGD=628694|UniProtKB=Q8K3Y6	Zc3hav1	Zinc finger CCCH-type antiviral protein 1;Zc3hav1;;orthologs			Rattus norvegicus
RAT|RGD=1305238|UniProtKB=F7F4N6	Trim32	Tripartite motif-containing 32;Trim32;PTN000647557;orthologs	E3 UBIQUITIN-PROTEIN LIGASE TRIM32 (PTHR25464:SF3)		Rattus norvegicus
RAT|RGD=621681|UniProtKB=Q9EPX4	P2ry12	P2Y purinoceptor 12;P2ry12;PTN000661325;orthologs	P2Y PURINOCEPTOR 12 (PTHR24233:SF0)	G-protein coupled receptor(PC00021)	Rattus norvegicus
GO biological process complete	#	#	expected	Fold Enrichment	+/-	raw P value	FDR
positive regulation of immune system process	974	210	141.84	1.48	+	1.79e-09	4.71e-08
RAT|RGD=2515|UniProtKB=P14740	Dpp4	Dipeptidyl peptidase 4;Dpp4;PTN000198474;orthologs	DIPEPTIDYL PEPTIDASE 4 (PTHR11731:SF128)	serine protease(PC00203)	Rattus norvegicus
RAT|RGD=1311984|UniProtKB=D3ZDJ4	Unc93b1	Unc-93 homolog B1, TLR-signaling regulator;Unc93b1;PTN000455601;orthologs	PROTEIN UNC-93 HOMOLOG B1 (PTHR46744:SF1)		Rattus norvegicus
RAT|RGD=1549774|UniProtKB=F7EXX5	Irf3	Interferon regulatory factor 3;Irf3;PTN000236880;orthologs	INTERFERON REGULATORY FACTOR 3 (PTHR11949:SF1)	winged helix/forkhead transcription factor(PC00246)	Rattus norvegicus
RAT|RGD=1310455|UniProtKB=A0A8I6B6M0	Tox	Thymocyte selection-associated high mobility group box;Tox;PTN000345684;orthologs	THYMOCYTE SELECTION-ASSOCIATED HIGH MOBILITY GROUP BOX PROTEIN TOX (PTHR45781:SF4)	HMG box transcription factor(PC00024)	Rattus norvegicus
RAT|RGD=619721|UniProtKB=Q9Z2P4	Rgcc	Regulator of cell cycle RGCC;Rgcc;PTN001594876;orthologs	REGULATOR OF CELL CYCLE RGCC (PTHR32193:SF3)		Rattus norvegicus
RAT|RGD=2308|UniProtKB=P97829	Cd47	Leukocyte surface antigen CD47;Cd47;PTN000064802;orthologs	LEUKOCYTE SURFACE ANTIGEN CD47 (PTHR10613:SF0)	cell adhesion molecule(PC00069)	Rattus norvegicus
RAT|RGD=1593283|UniProtKB=Q6MG98	RT1-Da	Histocompatibility 2, class II antigen E alpha;RT1-Da;PTN000460863;orthologs	HLA CLASS II HISTOCOMPATIBILITY ANTIGEN, DR ALPHA CHAIN (PTHR19944:SF86)	major histocompatibility complex protein(PC00149)	Rattus norvegicus
RAT|RGD=1310834|UniProtKB=A0A0G2K6U7	Nfkbiz	NFKB inhibitor zeta;Nfkbiz;PTN002380993;orthologs	NF-KAPPA-B INHIBITOR ZETA (PTHR24124:SF5)	protein-binding activity modulator(PC00095)	Rattus norvegicus
RAT|RGD=708404|UniProtKB=Q62921	Rbck1	RanBP-type and C3HC4-type zinc finger-containing protein 1;Rbck1;PTN000511686;orthologs	RANBP-TYPE AND C3HC4-TYPE ZINC FINGER-CONTAINING PROTEIN 1 (PTHR22770:SF35)	ubiquitin-protein ligase(PC00234)	Rattus norvegicus
RAT|RGD=620914|UniProtKB=P21677	Tcf3	Transcription factor E2-alpha;Tcf3;PTN000209833;orthologs	TRANSCRIPTION FACTOR E2-ALPHA (PTHR11793:SF7)	basic helix-loop-helix transcription factor(PC00055)	Rattus norvegicus
RAT|RGD=1305192|UniProtKB=D3ZQP6	Sema7a	Sema domain, immunoglobulin domain (Ig), and GPI membrane anchor, (Semaphorin) 7A (Predicted);Sema7a;PTN000112519;orthologs	SEMAPHORIN-7A (PTHR11036:SF80)	membrane-bound signaling molecule(PC00152)	Rattus norvegicus
RAT|RGD=1594396|UniProtKB=D4A9N5	Trim25	Tripartite motif-containing 25;Trim25;PTN000647335;orthologs	E3 UBIQUITIN_ISG15 LIGASE TRIM25 (PTHR25465:SF40)	ubiquitin-protein ligase(PC00234)	Rattus norvegicus
RAT|RGD=1305677|UniProtKB=Q5HZA9	Tmem126a	Transmembrane protein 126A;Tmem126a;PTN000418568;orthologs	TRANSMEMBRANE PROTEIN 126A (PTHR16296:SF4)		Rattus norvegicus
RAT|RGD=61800|UniProtKB=P14842	Htr2a	5-hydroxytryptamine receptor 2A;Htr2a;PTN000664129;orthologs	5-HYDROXYTRYPTAMINE RECEPTOR 2A (PTHR24247:SF30)	G-protein coupled receptor(PC00021)	Rattus norvegicus
RAT|RGD=1566000|UniProtKB=Q66H88	Plpp6	Polyisoprenoid diphosphate_phosphate phosphohydrolase PLPP6;Plpp6;PTN000384442;orthologs	POLYISOPRENOID DIPHOSPHATE_PHOSPHATE PHOSPHOHYDROLASE PLPP6 (PTHR14969:SF18)	phosphatase(PC00181)	Rattus norvegicus
RAT|RGD=620493|UniProtKB=A0A8I6GMB2	Cbfb	Core binding factor beta;Cbfb;PTN000031201;orthologs	CORE-BINDING FACTOR SUBUNIT BETA (PTHR10276:SF3)	DNA-binding transcription factor(PC00218)	Rattus norvegicus
RAT|RGD=1596428|UniProtKB=A0A8I6GGN2	Itga2b	Integrin subunit alpha 2b;Itga2b;PTN000576153;orthologs	INTEGRIN ALPHA-IIB (PTHR23220:SF73)	integrin(PC00126)	Rattus norvegicus
RAT|RGD=1306828|UniProtKB=P31722	C1qc	Complement C1q subcomponent subunit C;C1qc;PTN002369634;orthologs	COMPLEMENT C1Q SUBCOMPONENT SUBUNIT C (PTHR15427:SF29)	scaffold/adaptor protein(PC00226)	Rattus norvegicus
RAT|RGD=1563347|UniProtKB=G3V7I2	Rftn1	Raftlin lipid raft linker 1;Rftn1;PTN000426662;orthologs	RAFTLIN (PTHR17601:SF3)		Rattus norvegicus
RAT|RGD=1563841|UniProtKB=A0A0G2JYX9	Irak1	Interleukin-1 receptor-associated kinase 1;Irak1;PTN000701438;orthologs	INTERLEUKIN-1 RECEPTOR-ASSOCIATED KINASE 1 (PTHR24419:SF1)	non-receptor serine/threonine protein kinase(PC00167)	Rattus norvegicus
RAT|RGD=621330|UniProtKB=F1LNQ2	Ambra1	Autophagy and beclin 1 regulator 1;Ambra1;PTN001111279;orthologs	ACTIVATING MOLECULE IN BECN1-REGULATED AUTOPHAGY PROTEIN 1 (PTHR22874:SF1)		Rattus norvegicus
RAT|RGD=3952|UniProtKB=P29534	Vcam1	Vascular cell adhesion protein 1;Vcam1;PTN000051060;orthologs	VASCULAR CELL ADHESION PROTEIN 1 (PTHR13771:SF14)	cell adhesion molecule(PC00069)	Rattus norvegicus
RAT|RGD=2303|UniProtKB=Q64244	Cd38	ADP-ribosyl cyclase_cyclic ADP-ribose hydrolase 1;Cd38;PTN000099200;orthologs	ADP-RIBOSYL CYCLASE_CYCLIC ADP-RIBOSE HYDROLASE 1 (PTHR10912:SF5)	cyclase(PC00079)	Rattus norvegicus
RAT|RGD=2231|UniProtKB=A0A8J8YKQ8	C2	Complement C2;C2;PTN000449666;orthologs	COMPLEMENT C2 (PTHR46393:SF2)		Rattus norvegicus
RAT|RGD=1563028|UniProtKB=B4F779	Appl2	DCC-interacting protein 13-beta;Appl2;PTN000572479;orthologs	DCC-INTERACTING PROTEIN 13-BETA (PTHR46415:SF1)	scaffold/adaptor protein(PC00226)	Rattus norvegicus
RAT|RGD=1310158|UniProtKB=D3ZYL0	Ripk1	Receptor (TNFRSF)-interacting serine-threonine kinase 1 (Predicted);Ripk1;PTN000585386;orthologs	RECEPTOR-INTERACTING SERINE_THREONINE-PROTEIN KINASE 1 (PTHR44329:SF6)	non-receptor serine/threonine protein kinase(PC00167)	Rattus norvegicus
RAT|RGD=1565350|UniProtKB=D3ZN31	Shb	SH2 domain-containing adaptor protein B;Shb;PTN001031654;orthologs	SH2 DOMAIN-CONTAINING ADAPTER PROTEIN B (PTHR15127:SF31)		Rattus norvegicus
RAT|RGD=1561692|UniProtKB=Q3MHC0	Jam2	Junctional adhesion molecule 2;Jam2;PTN001386468;orthologs	JUNCTIONAL ADHESION MOLECULE B (PTHR44663:SF2)	cell adhesion molecule(PC00069)	Rattus norvegicus
RAT|RGD=61913|UniProtKB=Q63772	Gas6	Growth arrest-specific protein 6;Gas6;PTN000620709;orthologs	GROWTH ARREST-SPECIFIC PROTEIN 6 (PTHR24040:SF14)		Rattus norvegicus
RAT|RGD=1564385|UniProtKB=D4A584	Fes	Tyrosine-protein kinase;Fes;PTN000700792;orthologs	TYROSINE-PROTEIN KINASE FES_FPS (PTHR24418:SF197)	non-receptor tyrosine protein kinase(PC00168)	Rattus norvegicus
RAT|RGD=69328|UniProtKB=A0A8I5ZZ18	Cdkn1a	Cyclin-dependent kinase inhibitor 1A;Cdkn1a;PTN000030068;orthologs	CYCLIN-DEPENDENT KINASE INHIBITOR 1 (PTHR46778:SF1)	kinase inhibitor(PC00139)	Rattus norvegicus
RAT|RGD=620820|UniProtKB=Q62818	Eif2b2	Translation initiation factor eIF-2B subunit beta;Eif2b2;PTN000028016;orthologs	TRANSLATION INITIATION FACTOR EIF-2B SUBUNIT BETA (PTHR45859:SF1)	translation initiation factor(PC00224)	Rattus norvegicus
RAT|RGD=621838|UniProtKB=Q6P9Z7	Laptm5	Lysosomal multispanning membrane protein 5;Laptm5;PTN000280478;orthologs	LYSOSOMAL-ASSOCIATED TRANSMEMBRANE PROTEIN 5 (PTHR12479:SF2)	transporter(PC00227)	Rattus norvegicus
RAT|RGD=708511|UniProtKB=P97675	Enpp3	Ectonucleotide pyrophosphatase_phosphodiesterase family member 3;Enpp3;PTN000016080;orthologs	ECTONUCLEOTIDE PYROPHOSPHATASE_PHOSPHODIESTERASE FAMILY MEMBER 3 (PTHR10151:SF107)	hydrolase(PC00121)	Rattus norvegicus
RAT|RGD=2425|UniProtKB=Q00495	Csf1r	Macrophage colony-stimulating factor 1 receptor;Csf1r;PTN000699151;orthologs	MACROPHAGE COLONY-STIMULATING FACTOR 1 RECEPTOR (PTHR24416:SF47)	transmembrane signal receptor(PC00197)	Rattus norvegicus
RAT|RGD=1311040|UniProtKB=F1M9F6	Gbp5	Guanylate-binding protein 5;Gbp5;PTN000079288;orthologs	GUANYLATE-BINDING PROTEIN 5 (PTHR10751:SF40)	heterotrimeric G-protein(PC00117)	Rattus norvegicus
RAT|RGD=3811|UniProtKB=P14600	Spr	Substance-P receptor;Tacr1;PTN000662777;orthologs	SUBSTANCE-P RECEPTOR (PTHR46925:SF4)	G-protein coupled receptor(PC00021)	Rattus norvegicus
RAT|RGD=2727|UniProtKB=Q6P6V0	Gpi	Glucose-6-phosphate isomerase;Gpi;PTN000157860;orthologs	GLUCOSE-6-PHOSPHATE ISOMERASE (PTHR11469:SF1)	isomerase(PC00135)	Rattus norvegicus
RAT|RGD=1311023|UniProtKB=A0A0G2K7B6	Dysf	Dysferlin;Dysf;PTN002288668;orthologs	DYSFERLIN (PTHR12546:SF44)	membrane trafficking regulatory protein(PC00151)	Rattus norvegicus
RAT|RGD=1308536|UniProtKB=B1H259	Coch	Cochlin;Coch;PTN002255378;orthologs	COCHLIN (PTHR24020:SF36)	extracellular matrix structural protein(PC00103)	Rattus norvegicus
RAT|RGD=3168|UniProtKB=P97526	Nf1	Neurofibromin;Nf1;PTN000022898;orthologs	NEUROFIBROMIN (PTHR10194:SF142)	GTPase-activating protein(PC00257)	Rattus norvegicus
RAT|RGD=619983|UniProtKB=Q6P6T1	C1s	Complement C1s subcomponent;C1s;PTN000667773;orthologs	COMPLEMENT C1S SUBCOMPONENT (PTHR24255:SF18)	serine protease(PC00203)	Rattus norvegicus
RAT|RGD=1308659|UniProtKB=B5DFK6	Ap3d1	Adaptor-related protein complex 3 subunit delta 1;Ap3d1;PTN000513044;orthologs	AP-3 COMPLEX SUBUNIT DELTA-1 (PTHR22781:SF12)	transporter(PC00227)	Rattus norvegicus
RAT|RGD=3350|UniProtKB=P70498	Pld2	Phospholipase D2;Pld2;PTN000431043;orthologs	PHOSPHOLIPASE D2 (PTHR18896:SF121)	phospholipase(PC00186)	Rattus norvegicus
RAT|RGD=628637|UniProtKB=G3V8L1	Pycard	PYD and CARD domain-containing;Pycard;PTN000048240;orthologs	APOPTOSIS-ASSOCIATED SPECK-LIKE PROTEIN CONTAINING A CARD (PTHR46985:SF2)	defense/immunity protein(PC00090)	Rattus norvegicus
RAT|RGD=1312032|UniProtKB=A0A8I6AH32	Nckap1l	NCK-associated protein 1-like;Nckap1l;PTN002281009;orthologs	NCK-ASSOCIATED PROTEIN 1-LIKE (PTHR12093:SF9)		Rattus norvegicus
RAT|RGD=3454|UniProtKB=A0A8I6GK94	Ptprj	Protein tyrosine phosphatase, receptor type, J;Ptprj;PTN002317726;orthologs	RECEPTOR-TYPE TYROSINE-PROTEIN PHOSPHATASE ETA (PTHR19134:SF211)	protein phosphatase(PC00195)	Rattus norvegicus
RAT|RGD=1594557|UniProtKB=B0BNN4	Cfp	Complement factor properdin;Cfp;PTN000529555;orthologs	PROPERDIN (PTHR22906:SF50)		Rattus norvegicus
RAT|RGD=1311626|UniProtKB=A0A8I6A356	Ube2k	Ubiquitin-conjugating enzyme E2K;Ube2k;PTN000629628;orthologs	UBIQUITIN-CONJUGATING ENZYME E2 K (PTHR24068:SF147)	ubiquitin-protein ligase(PC00234)	Rattus norvegicus
RAT|RGD=621096|UniProtKB=Q9EQX9	Ube2n	Ubiquitin-conjugating enzyme E2 N;Ube2n;PTN000630314;orthologs	UBIQUITIN-CONJUGATING ENZYME E2 N (PTHR24068:SF542)	ubiquitin-protein ligase(PC00234)	Rattus norvegicus
RAT|RGD=1304980|UniProtKB=Q66H84	Mapk3	MAP kinase-activated protein kinase 3;Mapkapk3;PTN000681574;orthologs	MAP KINASE-ACTIVATED PROTEIN KINASE 3 (PTHR24349:SF64)	non-receptor serine/threonine protein kinase(PC00167)	Rattus norvegicus
RAT|RGD=1561016|UniProtKB=D3ZDR7	Themis2	Thymocyte selection-associated family member 2;Themis2;PTN000789294;orthologs	PROTEIN THEMIS2 (PTHR15215:SF2)		Rattus norvegicus
RAT|RGD=621880|UniProtKB=Q9EQT1	Pdgfd	Platelet-derived growth factor D;Pdgfd;PTN001298579;orthologs	PLATELET-DERIVED GROWTH FACTOR D (PTHR11633:SF4)	growth factor(PC00112)	Rattus norvegicus
RAT|RGD=3188|UniProtKB=Q9QW30	Notch2	Neurogenic locus notch homolog protein 2;Notch2;PTN000621228;orthologs	NEUROGENIC LOCUS NOTCH HOMOLOG PROTEIN 2 (PTHR22804:SF62)	extracellular matrix glycoprotein(PC00100)	Rattus norvegicus
RAT|RGD=67396|UniProtKB=P16573	Ceacam1	Carcinoembryonic antigen-related cell adhesion molecule 1;Ceacam1;PTN002235691;orthologs	CARCINOEMBRYONIC ANTIGEN-RELATED CELL ADHESION MOLECULE 1 (PTHR44427:SF1)	cell adhesion molecule(PC00069)	Rattus norvegicus
RAT|RGD=69250|UniProtKB=Q9QXQ7	Wnt5a	Protein Wnt-5a;Wnt5a;PTN000246854;orthologs	PROTEIN WNT-5A (PTHR12027:SF33)	intercellular signal molecule(PC00207)	Rattus norvegicus
RAT|RGD=1304765|UniProtKB=A0A8I6AA94	Ano6	Anoctamin 6;Ano6;PTN002285171;orthologs	ANOCTAMIN-6 (PTHR12308:SF21)	ion channel(PC00133)	Rattus norvegicus
RAT|RGD=1305226|UniProtKB=P0C2N6	Kmt5c	Histone-lysine N-methyltransferase KMT5C;Kmt5c;PTN000312172;orthologs	HISTONE-LYSINE N-METHYLTRANSFERASE KMT5C (PTHR12977:SF11)		Rattus norvegicus
RAT|RGD=2868|UniProtKB=P08025	Igf1	Insulin-like growth factor I;Igf1;PTN000155825;orthologs	INSULIN-LIKE GROWTH FACTOR I (PTHR46845:SF1)	growth factor(PC00112)	Rattus norvegicus
RAT|RGD=2189|UniProtKB=P07151	B2m	Beta-2-microglobulin;B2m;PTN000460903;orthologs	BETA-2-MICROGLOBULIN (PTHR19944:SF62)	major histocompatibility complex protein(PC00149)	Rattus norvegicus
RAT|RGD=619908|UniProtKB=A0A8I6ATH0	Braf	B-Raf proto-oncogene, serine_threonine kinase;Braf;PTN000584645;orthologs	SERINE_THREONINE-PROTEIN KINASE B-RAF (PTHR44329:SF240)	non-receptor serine/threonine protein kinase(PC00167)	Rattus norvegicus
RAT|RGD=1309674|UniProtKB=D4A8S0	Sox13	SRY-box transcription factor 13;Sox13;PTN000030857;orthologs	TRANSCRIPTION FACTOR SOX-13 (PTHR45789:SF4)		Rattus norvegicus
RAT|RGD=1309750|UniProtKB=D4A7X9	Myo1f	Myosin IF;Myo1f;PTN000321784;orthologs	UNCONVENTIONAL MYOSIN-IF (PTHR13140:SF663)	actin binding motor protein(PC00040)	Rattus norvegicus
RAT|RGD=70500|UniProtKB=P63086	Mapk1	Mitogen-activated protein kinase 1;Mapk1;PTN000622676;orthologs	MITOGEN-ACTIVATED PROTEIN KINASE 1 (PTHR24055:SF599)	non-receptor serine/threonine protein kinase(PC00167)	Rattus norvegicus
RAT|RGD=2873|UniProtKB=P12843	Igfbp2	Insulin-like growth factor-binding protein 2;Igfbp2;PTN000167664;orthologs	INSULIN-LIKE GROWTH FACTOR-BINDING PROTEIN 2 (PTHR11551:SF5)	protease inhibitor(PC00191)	Rattus norvegicus
RAT|RGD=1305579|UniProtKB=D3ZRE7	Swap70	Switching B-cell complex subunit SWAP70;Swap70;PTN000372991;orthologs	SWITCH-ASSOCIATED PROTEIN 70 (PTHR14383:SF6)	scaffold/adaptor protein(PC00226)	Rattus norvegicus
RAT|RGD=3171|UniProtKB=Q63746	Nfkbia	NF-kappa-B inhibitor alpha;Nfkbia;PTN000651512;orthologs	NF-KAPPA-B INHIBITOR ALPHA (PTHR46680:SF1)		Rattus norvegicus
RAT|RGD=1308264|UniProtKB=D3ZCM2	Tbx21	T-box 21 (Predicted);Tbx21;PTN000137966;orthologs	T-BOX TRANSCRIPTION FACTOR TBX21 (PTHR11267:SF125)	Rel homology transcription factor(PC00252)	Rattus norvegicus
RAT|RGD=3005|UniProtKB=P97840	Lgals9	Galectin-9;Lgals9;PTN000141614;orthologs	GALECTIN-9C (PTHR11346:SF80)	extracellular matrix protein(PC00102)	Rattus norvegicus
RAT|RGD=1566394|UniProtKB=D3ZB52	Adam8	ADAM metallopeptidase domain 8;Adam8;PTN000225439;orthologs	DISINTEGRIN AND METALLOPROTEINASE DOMAIN-CONTAINING PROTEIN 8 (PTHR11905:SF20)	metalloprotease(PC00153)	Rattus norvegicus
RAT|RGD=1304708|UniProtKB=A0A8I6GD46	Dapk2	Death-associated protein kinase 2;Dapk2;PTN002389679;orthologs	DEATH-ASSOCIATED PROTEIN KINASE 2 (PTHR24342:SF15)	non-receptor serine/threonine protein kinase(PC00167)	Rattus norvegicus
RAT|RGD=619921|UniProtKB=P61589	Rhoa	Transforming protein RhoA;Rhoa;PTN001530186;orthologs	TRANSFORMING PROTEIN RHOA (PTHR24072:SF153)	small GTPase(PC00208)	Rattus norvegicus
RAT|RGD=620588|UniProtKB=Q63691	Cd14	Monocyte differentiation antigen CD14;Cd14;PTN000066870;orthologs	MONOCYTE DIFFERENTIATION ANTIGEN CD14 (PTHR10630:SF3)	transmembrane signal receptor(PC00197)	Rattus norvegicus
RAT|RGD=619799|UniProtKB=O35485	Vegfb	Vascular endothelial growth factor B;Vegfb;PTN001381713;orthologs	VASCULAR ENDOTHELIAL GROWTH FACTOR B (PTHR12025:SF12)	growth factor(PC00112)	Rattus norvegicus
RAT|RGD=70991|UniProtKB=Q9Z1E1	Flot1	Flotillin-1;Flot1;PTN000351750;orthologs	FLOTILLIN-1 (PTHR13806:SF47)		Rattus norvegicus
RAT|RGD=727815|UniProtKB=Q7TPB4	Cd276	CD276 antigen;Cd276;PTN000646038;orthologs	CD276 ANTIGEN (PTHR24100:SF147)	immunoglobulin receptor superfamily(PC00124)	Rattus norvegicus
RAT|RGD=2599|UniProtKB=P20411	Fcer1g	High affinity immunoglobulin epsilon receptor subunit gamma;Fcer1g;PTN000423699;orthologs	HIGH AFFINITY IMMUNOGLOBULIN EPSILON RECEPTOR SUBUNIT GAMMA (PTHR16803:SF0)	immunoglobulin receptor superfamily(PC00124)	Rattus norvegicus
RAT|RGD=735039|UniProtKB=Q4V885	Colec12	Collectin-12;Colec12;PTN000613793;orthologs	COLLECTIN-12 (PTHR22803:SF146)	membrane trafficking regulatory protein(PC00151)	Rattus norvegicus
RAT|RGD=1306716|UniProtKB=P31720	C1qa	Complement C1q subcomponent subunit A;C1qa;PTN002368593;orthologs	COMPLEMENT C1Q SUBCOMPONENT SUBUNIT A (PTHR15427:SF26)	scaffold/adaptor protein(PC00226)	Rattus norvegicus
RAT|RGD=2535|UniProtKB=P26684	Ednra	Endothelin-1 receptor;Ednra;PTN000663311;orthologs	ENDOTHELIN-1 RECEPTOR (PTHR46099:SF2)		Rattus norvegicus
RAT|RGD=1309874|UniProtKB=A0A8I6AUZ6	Rarres2	Retinoic acid receptor responder 2;Rarres2;PTN000387508;orthologs	RETINOIC ACID RECEPTOR RESPONDER PROTEIN 2 (PTHR15106:SF2)		Rattus norvegicus
RAT|RGD=621810|UniProtKB=Q63663	Gbp2	Guanylate-binding protein 1;Gbp2;PTN001323683;orthologs	GUANYLATE-BINDING PROTEIN 2 (PTHR10751:SF112)	heterotrimeric G-protein(PC00117)	Rattus norvegicus
RAT|RGD=1310999|UniProtKB=Q6AYP5	Cadm1	Cell adhesion molecule 1;Cadm1;PTN002358448;orthologs	CELL ADHESION MOLECULE 1 (PTHR45889:SF2)		Rattus norvegicus
RAT|RGD=61909|UniProtKB=Q62685	Nr1h3	Oxysterols receptor LXR-alpha;Nr1h3;PTN000637828;orthologs	OXYSTEROLS RECEPTOR LXR-ALPHA (PTHR24082:SF259)	C4 zinc finger nuclear receptor(PC00169)	Rattus norvegicus
RAT|RGD=2899|UniProtKB=Q63257	Il4r	Interleukin-4 receptor subunit alpha;Il4r;PTN000548029;orthologs	INTERLEUKIN-4 RECEPTOR SUBUNIT ALPHA (PTHR23037:SF32)	transmembrane signal receptor(PC00197)	Rattus norvegicus
RAT|RGD=69355|UniProtKB=P11762	Lgals1	Galectin-1;Lgals1;PTN000141787;orthologs	GALECTIN-1 (PTHR11346:SF97)	extracellular matrix protein(PC00102)	Rattus norvegicus
RAT|RGD=3451|UniProtKB=P04157	Ptprc	Receptor-type tyrosine-protein phosphatase C;Ptprc;PTN000440113;orthologs	RECEPTOR-TYPE TYROSINE-PROTEIN PHOSPHATASE C (PTHR19134:SF539)	protein phosphatase(PC00195)	Rattus norvegicus
RAT|RGD=620495|UniProtKB=O70600	Rsad2	Radical S-adenosyl methionine domain-containing protein 2;Rsad2;PTN000482000;orthologs	RADICAL S-ADENOSYL METHIONINE DOMAIN-CONTAINING PROTEIN 2 (PTHR21339:SF0)		Rattus norvegicus
RAT|RGD=2307|UniProtKB=P26051	Cd44	CD44 antigen;Cd44;PTN000027510;orthologs	CD44 ANTIGEN (PTHR10225:SF6)	transmembrane signal receptor(PC00197)	Rattus norvegicus
RAT|RGD=3546|UniProtKB=P04916	Rbp4	Retinol-binding protein 4;Rbp4;PTN000221921;orthologs	RETINOL-BINDING PROTEIN 4 (PTHR11873:SF2)	transfer/carrier protein(PC00219)	Rattus norvegicus
RAT|RGD=1308669|UniProtKB=Q498D1	Foxp1	Forkhead box protein P1;Foxp1;PTN000215113;orthologs	FORKHEAD BOX PROTEIN P1 (PTHR45796:SF3)	winged helix/forkhead transcription factor(PC00246)	Rattus norvegicus
RAT|RGD=1561588|UniProtKB=A0A8I6A829	Dock8	Dedicator of cytokinesis 8;Dock8;PTN000767867;orthologs	DEDICATOR OF CYTOKINESIS PROTEIN 8 (PTHR23317:SF74)	guanyl-nucleotide exchange factor(PC00113)	Rattus norvegicus
RAT|RGD=620573|UniProtKB=Q62737	Cyba	Cytochrome b-245 light chain;Cyba;PTN000389366;orthologs	CYTOCHROME B-245 LIGHT CHAIN (PTHR15168:SF0)		Rattus norvegicus
RAT|RGD=1303014|UniProtKB=Q6MG88	Gpsm3	G-protein-signaling modulator 3;Gpsm3;PTN002935184;orthologs	G-PROTEIN-SIGNALING MODULATOR 3 (PTHR47617:SF1)		Rattus norvegicus
RAT|RGD=2534|UniProtKB=P13207	Edn3	Endothelin-3;Edn3;PTN000356374;orthologs	ENDOTHELIN-3 (PTHR13874:SF11)	peptide hormone(PC00179)	Rattus norvegicus
RAT|RGD=1311160|UniProtKB=D3ZBE5	Nek7	Serine_threonine-protein kinase Nek7;Nek7;PTN002457348;orthologs	SERINE_THREONINE-PROTEIN KINASE NEK7 (PTHR43289:SF2)	non-receptor serine/threonine protein kinase(PC00167)	Rattus norvegicus
RAT|RGD=620421|UniProtKB=Q9WUF4	Vamp8	Vesicle-associated membrane protein 8;Vamp8;PTN000474318;orthologs	VESICLE-ASSOCIATED MEMBRANE PROTEIN 8 (PTHR45701:SF7)	membrane traffic protein(PC00150)	Rattus norvegicus
RAT|RGD=1306163|UniProtKB=P0C0K7	Ephb6	Ephrin type-B receptor 6;Ephb6;PTN000700132;orthologs	EPHRIN TYPE-B RECEPTOR 6 (PTHR46877:SF15)	transmembrane signal receptor(PC00197)	Rattus norvegicus
RAT|RGD=3651|UniProtKB=Q80YV8	Cxcl12	Stromal cell-derived factor 1;Cxcl12;PTN000428520;orthologs	STROMAL CELL-DERIVED FACTOR 1 (PTHR12015:SF206)	cytokine(PC00083)	Rattus norvegicus
RAT|RGD=1565941|UniProtKB=A0A8I5ZPB5	Vav3	Vav guanine nucleotide exchange factor 3;Vav3;PTN000518517;orthologs	GUANINE NUCLEOTIDE EXCHANGE FACTOR VAV3 (PTHR45818:SF1)		Rattus norvegicus
RAT|RGD=1563119|UniProtKB=A0A096MJY4	Mef2c	Myocyte-specific enhancer factor 2C;Mef2c;PTN002278508;orthologs	MYOCYTE-SPECIFIC ENHANCER FACTOR 2C (PTHR11945:SF145)	MADS box transcription factor(PC00250)	Rattus norvegicus
RAT|RGD=621596|UniProtKB=G3V6J8	Trib1	Tribbles homolog 1 (Drosophila);Trib1;PTN000539321;orthologs	TRIBBLES HOMOLOG 1 (PTHR22961:SF17)	non-receptor serine/threonine protein kinase(PC00167)	Rattus norvegicus
RAT|RGD=3860|UniProtKB=P01830	Thy1	Thy-1 membrane glycoprotein;Thy1;PTN000442461;orthologs	THY-1 MEMBRANE GLYCOPROTEIN (PTHR19226:SF2)	cell adhesion molecule(PC00069)	Rattus norvegicus
RAT|RGD=1309091|UniProtKB=D4A1T6	C1r	Complement subcomponent C1r;C1r;PTN002385749;orthologs	COMPLEMENT C1R SUBCOMPONENT (PTHR24255:SF25)	serine protease(PC00203)	Rattus norvegicus
RAT|RGD=2664|UniProtKB=Q924Y4	Gata2	Endothelial transcription factor GATA-2;Gata2;PTN000007705;orthologs	ENDOTHELIAL TRANSCRIPTION FACTOR GATA-2 (PTHR10071:SF149)	DNA-binding transcription factor(PC00218)	Rattus norvegicus
RAT|RGD=1307568|UniProtKB=A0A8I6A1P8	Rac2	Rac family small GTPase 2;Rac2;PTN000633378;orthologs	RAS-RELATED C3 BOTULINUM TOXIN SUBSTRATE 2 (PTHR24072:SF169)	small GTPase(PC00208)	Rattus norvegicus
RAT|RGD=1307744|UniProtKB=F1M784	Pik3ap1	Phosphoinositide-3-kinase adaptor protein 1;Pik3ap1;PTN001443336;orthologs	PHOSPHOINOSITIDE 3-KINASE ADAPTER PROTEIN 1 (PTHR16267:SF12)		Rattus norvegicus
RAT|RGD=1562348|UniProtKB=A0A8I6AAR9	Ankrd17	Ankyrin repeat domain 17;Ankrd17;PTN002354174;orthologs	ANKYRIN REPEAT DOMAIN-CONTAINING PROTEIN 17 (PTHR23206:SF1)	defense/immunity protein(PC00090)	Rattus norvegicus
RAT|RGD=1562795|UniProtKB=A0A8I5ZS90	Lime1	Lck-interacting transmembrane adaptor 1;Lime1;PTN001515517;orthologs	LCK-INTERACTING TRANSMEMBRANE ADAPTER 1 (PTHR47740:SF1)	scaffold/adaptor protein(PC00226)	Rattus norvegicus
RAT|RGD=1311155|UniProtKB=Q66H70	Il33	Interleukin-33;Il33;PTN000473816;orthologs	INTERLEUKIN-33 (PTHR21114:SF0)		Rattus norvegicus
RAT|RGD=69051|UniProtKB=P17246	Tgfb1	Transforming growth factor beta-1 proprotein;Tgfb1;PTN000218768;orthologs	TRANSFORMING GROWTH FACTOR BETA-1 PROPROTEIN (PTHR11848:SF125)	growth factor(PC00112)	Rattus norvegicus
RAT|RGD=620660|UniProtKB=P81718	Ptpn6	Tyrosine-protein phosphatase non-receptor type 6;Ptpn6;PTN000439392;orthologs	TYROSINE-PROTEIN PHOSPHATASE NON-RECEPTOR TYPE 6 (PTHR46257:SF4)	protein phosphatase(PC00195)	Rattus norvegicus
RAT|RGD=620521|UniProtKB=P58195	Plscr1	Phospholipid scramblase 1;Plscr1;PTN000583061;orthologs	PHOSPHOLIPID SCRAMBLASE 1 (PTHR23248:SF38)	transporter(PC00227)	Rattus norvegicus
RAT|RGD=620028|UniProtKB=E9PSY0	Axl	Receptor protein-tyrosine kinase;Axl;PTN000699519;orthologs	TYROSINE-PROTEIN KINASE RECEPTOR UFO (PTHR24416:SF323)	transmembrane signal receptor(PC00197)	Rattus norvegicus
RAT|RGD=620416|UniProtKB=O35303	Dnm1l	Dynamin-1-like protein;Dnm1l;PTN000170107;orthologs	DYNAMIN-1-LIKE PROTEIN (PTHR11566:SF39)	membrane traffic protein(PC00150)	Rattus norvegicus
RAT|RGD=70982|UniProtKB=P18266	Gsk3b	Glycogen synthase kinase-3 beta;Gsk3b;PTN000624342;orthologs	GLYCOGEN SYNTHASE KINASE-3 BETA (PTHR24057:SF8)	non-receptor serine/threonine protein kinase(PC00167)	Rattus norvegicus
RAT|RGD=735037|UniProtKB=F1LQF2	RT1-S3	RT1 class Ib, locus S3;RT1-S3;PTN000422737;orthologs	H-2 CLASS I HISTOCOMPATIBILITY ANTIGEN, D-37 ALPHA CHAIN (PTHR16675:SF244)	major histocompatibility complex protein(PC00149)	Rattus norvegicus
RAT|RGD=3046|UniProtKB=P21708	Mapk3	Mitogen-activated protein kinase 3;Mapk3;PTN000622654;orthologs	MITOGEN-ACTIVATED PROTEIN KINASE 3 (PTHR24055:SF393)	non-receptor serine/threonine protein kinase(PC00167)	Rattus norvegicus
RAT|RGD=735225|UniProtKB=Q6P734	Serping1	Plasma protease C1 inhibitor;Serping1;PTN000156412;orthologs	PLASMA PROTEASE C1 INHIBITOR (PTHR11461:SF159)	protease inhibitor(PC00191)	Rattus norvegicus
RAT|RGD=3469|UniProtKB=P29826	RT1-Bb	Rano class II histocompatibility antigen, B-1 beta chain;RT1-Bb;PTN001460855;orthologs	HLA CLASS II HISTOCOMPATIBILITY ANTIGEN, DQ BETA 1 CHAIN (PTHR19944:SF101)	major histocompatibility complex protein(PC00149)	Rattus norvegicus
RAT|RGD=1309460|UniProtKB=D4ADT5	Ddx58	DEXD_H-box helicase 58;Ddx58;PTN000362769;orthologs	ANTIVIRAL INNATE IMMUNE RESPONSE RECEPTOR RIG-I (PTHR14074:SF16)		Rattus norvegicus
RAT|RGD=631371|UniProtKB=Q8R2H5	Gpld1	Phosphatidylinositol-glycan-specific phospholipase D;Gpld1;PTN000576523;orthologs	PHOSPHATIDYLINOSITOL-GLYCAN-SPECIFIC PHOSPHOLIPASE D (PTHR23221:SF7)	phospholipase(PC00186)	Rattus norvegicus
RAT|Ensembl=ENSRNOG00000004249.7|UniProtKB=A0A8I6AM21	Tlr7	Toll-like receptor 7;Tlr7;PTN000687321;orthologs	TOLL-LIKE RECEPTOR 7 (PTHR47410:SF2)	transmembrane signal receptor(PC00197)	Rattus norvegicus
RAT|RGD=61924|UniProtKB=P55009	Aif1	Allograft inflammatory factor 1;Aif1;PTN000039801;orthologs	ALLOGRAFT INFLAMMATORY FACTOR 1 (PTHR10356:SF4)	calmodulin-related(PC00061)	Rattus norvegicus
RAT|RGD=2369|UniProtKB=P20272	Cnr1	Cannabinoid receptor 1;Cnr1;PTN000508356;orthologs	CANNABINOID RECEPTOR 1 (PTHR22750:SF47)	G-protein coupled receptor(PC00021)	Rattus norvegicus
RAT|RGD=727923|UniProtKB=A0A8I6GFD8	Sfpq	Splicing factor proline and glutamine-rich;Sfpq;PTN002353841;orthologs	SPLICING FACTOR, PROLINE- AND GLUTAMINE-RICH (PTHR23189:SF51)	RNA metabolism protein(PC00031)	Rattus norvegicus
RAT|RGD=621506|UniProtKB=P49185	Mapk8	Mitogen-activated protein kinase 8;Mapk8;PTN001526944;orthologs	MITOGEN-ACTIVATED PROTEIN KINASE 8 (PTHR24055:SF222)	non-receptor serine/threonine protein kinase(PC00167)	Rattus norvegicus
RAT|RGD=3396|UniProtKB=P68403	Prkcb	Protein kinase C beta type;Prkcb;PTN001554054;orthologs	PROTEIN KINASE C BETA TYPE (PTHR24356:SF158)	non-receptor serine/threonine protein kinase(PC00167)	Rattus norvegicus
RAT|RGD=628751|UniProtKB=G3V893	Zfp335	Zinc finger protein 335;Znf335;PTN000696059;orthologs	ZINC FINGER PROTEIN 335 (PTHR24403:SF36)	C2H2 zinc finger transcription factor(PC00248)	Rattus norvegicus
RAT|RGD=620198|UniProtKB=Q10739	Mmp14	Matrix metalloproteinase-14;Mmp14;PTN000024019;orthologs	MATRIX METALLOPROTEINASE-14 (PTHR10201:SF24)	metalloprotease(PC00153)	Rattus norvegicus
RAT|RGD=1311784|UniProtKB=D3ZDU2	Rptor	Regulatory-associated protein of MTOR, complex 1;Rptor;PTN000304106;orthologs	REGULATORY-ASSOCIATED PROTEIN OF MTOR (PTHR12848:SF16)		Rattus norvegicus
RAT|RGD=1307534|UniProtKB=A0A8I6AD67	Parp9	Poly (ADP-ribose) polymerase family, member 9;Parp9;PTN000374709;orthologs	PROTEIN MONO-ADP-RIBOSYLTRANSFERASE PARP9 (PTHR14453:SF70)		Rattus norvegicus
RAT|RGD=620964|UniProtKB=Q9WTQ1	Prkd1	Serine_threonine-protein kinase D1;Prkd1;PTN000540219;orthologs	SERINE_THREONINE-PROTEIN KINASE D1 (PTHR22968:SF9)	non-receptor serine/threonine protein kinase(PC00167)	Rattus norvegicus
RAT|RGD=70491|UniProtKB=Q07257	Tgfb2	Transforming growth factor beta-2 proprotein;Tgfb2;PTN000218739;orthologs	TRANSFORMING GROWTH FACTOR BETA-2 PROPROTEIN (PTHR11848:SF141)	growth factor(PC00112)	Rattus norvegicus
RAT|RGD=620458|UniProtKB=O55145	Cx3cl1	Fractalkine;Cx3cl1;PTN000387958;orthologs	FRACTALKINE (PTHR12015:SF92)	cytokine(PC00083)	Rattus norvegicus
RAT|RGD=1308054|UniProtKB=Q5XIS9	Prkd2	Serine_threonine-protein kinase D2;Prkd2;PTN000540197;orthologs	SERINE_THREONINE-PROTEIN KINASE D2 (PTHR22968:SF12)	non-receptor serine/threonine protein kinase(PC00167)	Rattus norvegicus
RAT|RGD=3444|UniProtKB=P63090	Ptn	Pleiotrophin;Ptn;PTN000354719;orthologs	PLEIOTROPHIN (PTHR13850:SF1)	growth factor(PC00112)	Rattus norvegicus
RAT|RGD=1305163|UniProtKB=Q6AYC2	Irgm	Immunity-related GTPase family M protein;Irgm;PTN000795659;orthologs	IMMUNITY-RELATED GTPASE FAMILY M PROTEIN 1 (PTHR32341:SF17)		Rattus norvegicus
RAT|RGD=1303326|UniProtKB=Q6AY53	Dhps	Deoxyhypusine synthase;Dhps;PTN000194009;orthologs	DEOXYHYPUSINE SYNTHASE (PTHR11703:SF0)		Rattus norvegicus
RAT|RGD=61897|UniProtKB=P46002	Ptafr	Platelet-activating factor receptor;Ptafr;PTN000661353;orthologs	PLATELET-ACTIVATING FACTOR RECEPTOR (PTHR24233:SF6)	G-protein coupled receptor(PC00021)	Rattus norvegicus
RAT|RGD=1303049|UniProtKB=Q75Q39	Tomm70	Mitochondrial import receptor subunit TOM70;Tomm70;PTN000528678;orthologs	MITOCHONDRIAL IMPORT RECEPTOR SUBUNIT TOM70 (PTHR46208:SF1)	primary active transporter(PC00068)	Rattus norvegicus
RAT|RGD=621857|UniProtKB=Q4V8B0	C7,Oxr1	Oxidation resistance protein 1;Oxr1;PTN000599039;orthologs	OXIDATION RESISTANCE PROTEIN 1 (PTHR23354:SF69)		Rattus norvegicus
RAT|RGD=3280|UniProtKB=P14646	Pde4b	cAMP-specific 3',5'-cyclic phosphodiesterase 4B;Pde4b;PTN000142544;orthologs	CAMP-SPECIFIC 3',5'-CYCLIC PHOSPHODIESTERASE 4B (PTHR11347:SF108)	phosphodiesterase(PC00185)	Rattus norvegicus
RAT|RGD=620137|UniProtKB=P35411	Cx3cr1	CX3C chemokine receptor 1;Cx3cr1;PTN000659189;orthologs	CX3C CHEMOKINE RECEPTOR 1 (PTHR10489:SF947)	cell adhesion molecule(PC00069)	Rattus norvegicus
RAT|RGD=620241|UniProtKB=Q9QXN1	Lef1	Lymphoid enhancer-binding factor 1;Lef1;PTN000042985;orthologs	LYMPHOID ENHANCER-BINDING FACTOR 1 (PTHR10373:SF11)	DNA-binding transcription factor(PC00218)	Rattus norvegicus
RAT|RGD=69423|UniProtKB=P56720	Srebf1	Sterol regulatory element-binding protein 1;Srebf1;PTN000285919;orthologs	STEROL REGULATORY ELEMENT-BINDING PROTEIN 1 (PTHR46062:SF2)	basic helix-loop-helix transcription factor(PC00055)	Rattus norvegicus
RAT|RGD=620446|UniProtKB=Q5M824	Shc1	SHC-transforming protein 1;Shc1;PTN000037466;orthologs	SHC-TRANSFORMING PROTEIN 1 (PTHR10337:SF2)	scaffold/adaptor protein(PC00226)	Rattus norvegicus
RAT|RGD=727803|UniProtKB=F1LRS8	Cd2ap	CD2-associated protein;Cd2ap;PTN000366634;orthologs	CD2-ASSOCIATED PROTEIN (PTHR14167:SF23)	scaffold/adaptor protein(PC00226)	Rattus norvegicus
RAT|RGD=3807|UniProtKB=P06767	Tac1	Protachykinin-1;Tac1;PTN000134181;orthologs	PROTACHYKININ-1 (PTHR11250:SF3)		Rattus norvegicus
RAT|RGD=620989|UniProtKB=Q9JK11	Rtn4	Reticulon-4;Rtn4;PTN000107490;orthologs	RETICULON-4 (PTHR45799:SF1)		Rattus norvegicus
RAT|RGD=1591983|UniProtKB=Q6MG90	C4b	Complement C4B (Chido blood group);C4b;PTN002478741;orthologs	COMPLEMENT C4-A-RELATED (PTHR11412:SF86)	protease inhibitor(PC00191)	Rattus norvegicus
RAT|RGD=2796|UniProtKB=P05708	Hk1	Hexokinase-1;Hk1;PTN001457915;orthologs	HEXOKINASE-1 (PTHR19443:SF10)	kinase(PC00137)	Rattus norvegicus
RAT|RGD=628795|UniProtKB=Q9R085	Usp15	Ubiquitin carboxyl-terminal hydrolase 15;Usp15;PTN002538130;orthologs	UBIQUITIN CARBOXYL-TERMINAL HYDROLASE 15 (PTHR21646:SF28)	cysteine protease(PC00081)	Rattus norvegicus
RAT|RGD=2892|UniProtKB=Q02955	Il1r1	Interleukin-1 receptor type 1;Il1r1;PTN000223721;orthologs	INTERLEUKIN-1 RECEPTOR TYPE 1 (PTHR11890:SF26)	transmembrane signal receptor(PC00197)	Rattus norvegicus
RAT|RGD=2350|UniProtKB=P12390	Chrnb2	Neuronal acetylcholine receptor subunit beta-2;Chrnb2;PTN000436058;orthologs	NEURONAL ACETYLCHOLINE RECEPTOR SUBUNIT BETA-2 (PTHR18945:SF901)	ligand-gated ion channel(PC00141)	Rattus norvegicus
RAT|RGD=70074|UniProtKB=O70277	Trim3	Tripartite motif-containing protein 3;Trim3;PTN000647576;orthologs	TRIPARTITE MOTIF-CONTAINING PROTEIN 3 (PTHR24104:SF21)	ubiquitin-protein ligase(PC00234)	Rattus norvegicus
[truncated: 696 more rows]

## Sheet: Dendrite
GO biological process complete	#	#	expected	Fold Enrichment	+/-	raw P value	FDR			Gene
[truncated: 252 more rows]

[truncated: 1 more sheets: dendritie]
