# Supplementary material for: Behavioral Abnormalities, Cognitive Impairments, Synaptic Deficits, and Gene Replacement Therapy in a CRISPR Engineered Rat Model of 5p15.2 Deletion Associated With Cri du Chat Syndrome
Source: Adv Sci (Weinh). 2025 Feb 18;12(14):2415224. doi: 10.1002/advs.202415224 (PMC11984882; doi:10.1002/advs.202415224)
Supplement: Supplementary file 6 — Supplemental Table 5 [file ADVS-12-2415224-s001.xlsx]

## Sheet: Go analysis-BP
Analysis Type:	PANTHER Overrepresentation Test (Released 20240226)
Annotation Version and Release Date:	GO Ontology database DOI: 10.5281/zenodo.10536401 Released 2024-01-17
Analyzed List:	upload_1 (Rattus norvegicus)
Reference List:	Rattus norvegicus (all genes in database)
Test Type:	FISHER
Correction:	FDR
GO biological process complete	Rattus norvegicus - REFLIST (22825)	upload_1 (172)	upload_1 (expected)	upload_1 (over/under)	upload_1 (fold Enrichment)	upload_1 (raw P-value)	upload_1 (FDR)
regulation of signal transduction (GO:0009966)	2949	45	22.22	+	2.02	3e-06	0.00504
regulation of signaling (GO:0023051)	3450	51	26	+	1.96	1.02e-06	0.00515
central nervous system development (GO:0007417)	1133	25	8.54	+	2.93	1.39e-06	0.00523
negative regulation of cell communication (GO:0010648)	1424	28	10.73	+	2.61	2.87e-06	0.00541
nervous system development (GO:0007399)	2247	38	16.93	+	2.24	1.83e-06	0.00552
response to endogenous stimulus (GO:0009719)	1831	34	13.8	+	2.46	7.59e-07	0.00573
negative regulation of signaling (GO:0023057)	1421	28	10.71	+	2.61	2.75e-06	0.00594
negative regulation of response to stimulus (GO:0048585)	1673	31	12.61	+	2.46	2.68e-06	0.00673
multicellular organism development (GO:0007275)	4246	57	32	+	1.78	4.59e-06	0.00693
regulation of cell communication (GO:0010646)	3448	52	25.98	+	2	4.89e-07	0.00738
negative regulation of biological process (GO:0048519)	5251	66	39.57	+	1.67	6.36e-06	0.00873
system development (GO:0048731)	3785	52	28.52	+	1.82	7.46e-06	0.00939
negative regulation of cellular process (GO:0048523)	4854	62	36.58	+	1.7	8.45e-06	0.00982
negative regulation of signal transduction (GO:0009968)	1293	25	9.74	+	2.57	1.39e-05	0.014
developmental process (GO:0032502)	5825	70	43.89	+	1.59	1.37e-05	0.0148
cellular response to endogenous stimulus (GO:0071495)	1387	26	10.45	+	2.49	1.57e-05	0.0148
response to steroid hormone (GO:0048545)	480	14	3.62	+	3.87	1.75e-05	0.0156
negative regulation of cellular metabolic process (GO:0031324)	2479	38	18.68	+	2.03	1.93e-05	0.0161
maintenance of postsynaptic specialization structure (GO:0098880)	22	4	0.17	+	24.13	2.05e-05	0.0163
response to organonitrogen compound (GO:0010243)	1341	25	10.11	+	2.47	2.56e-05	0.0184
response to progesterone (GO:0032570)	77	6	0.58	+	10.34	2.56e-05	0.0193
negative regulation of metabolic process (GO:0009892)	2737	40	20.62	+	1.94	2.97e-05	0.0195
response to lipid (GO:0033993)	1268	24	9.56	+	2.51	2.97e-05	0.0204
cell-cell signaling (GO:0007267)	880	19	6.63	+	2.87	3.82e-05	0.0206
neurogenesis (GO:0022008)	1518	27	11.44	+	2.36	3.37e-05	0.0212
synaptic signaling (GO:0099536)	449	13	3.38	+	3.84	3.81e-05	0.0213
regulation of synaptic plasticity (GO:0048167)	268	10	2.02	+	4.95	3.8e-05	0.0221
regulation of response to stimulus (GO:0048583)	3881	51	29.25	+	1.74	3.71e-05	0.0224
response to nitrogen compound (GO:1901698)	1450	26	10.93	+	2.38	4.56e-05	0.0237
transport (GO:0006810)	3582	48	26.99	+	1.78	4.96e-05	0.0242
choline transport (GO:0015871)	10	3	0.08	+	39.81	4.85e-05	0.0244
regulation of cellular metabolic process (GO:0031323)	5591	66	42.13	+	1.57	5.33e-05	0.0251
regulation of intracellular signal transduction (GO:1902531)	1728	29	13.02	+	2.23	5.67e-05	0.026
trans-synaptic signaling (GO:0099537)	404	12	3.04	+	3.94	5.97e-05	0.0265
response to oxygen-containing compound (GO:1901700)	2145	33	16.16	+	2.04	6.47e-05	0.0279
sensory perception of chemical stimulus (GO:0007606)	1299	0	9.79	-	< 0.01	8.39e-05	0.0352
response to organic substance (GO:0010033)	3174	43	23.92	+	1.8	9.11e-05	0.0362
regulation of long-term synaptic potentiation (GO:1900271)	60	5	0.45	+	11.06	8.96e-05	0.0365
anatomical structure development (GO:0048856)	5430	64	40.92	+	1.56	9.52e-05	0.0369
regulation of phosphorus metabolic process (GO:0051174)	952	19	7.17	+	2.65	0.000108	0.0379
positive regulation of cellular metabolic process (GO:0031325)	3265	44	24.6	+	1.79	0.000104	0.0381
response to insulin (GO:0032868)	312	10	2.35	+	4.25	0.000134	0.0382
regulation of phosphate metabolic process (GO:0019220)	951	19	7.17	+	2.65	0.000107	0.0383
positive regulation of biological process (GO:0048518)	6213	70	46.82	+	1.5	0.000137	0.0384
cellular process (GO:0009987)	15507	140	116.85	+	1.2	0.000103	0.0389
negative regulation of MAPK cascade (GO:0043409)	148	7	1.12	+	6.28	0.000134	0.0389
synapse organization (GO:0050808)	374	11	2.82	+	3.9	0.000133	0.0392
regulation of MAPK cascade (GO:0043408)	652	15	4.91	+	3.05	0.00013	0.0394
positive regulation of cytokine production (GO:0001819)	501	13	3.78	+	3.44	0.000115	0.0395
response to organic cyclic compound (GO:0014070)	1365	24	10.29	+	2.33	0.000118	0.0396
regulation of membrane potential (GO:0042391)	506	13	3.81	+	3.41	0.000127	0.0399
regulation of multicellular organismal process (GO:0051239)	3104	42	23.39	+	1.8	0.000122	0.04
regulation of small GTPase mediated signal transduction (GO:0051056)	252	9	1.9	+	4.74	0.00013	0.0401
regulation of metabolic process (GO:0019222)	6092	69	45.91	+	1.5	0.000126	0.0405
multicellular organismal-level homeostasis (GO:0048871)	667	15	5.03	+	2.98	0.000167	0.0459
head development (GO:0060322)	923	18	6.96	+	2.59	0.000219	0.048
negative regulation of phosphate metabolic process (GO:0045936)	270	9	2.03	+	4.42	0.000218	0.0484
response to hormone (GO:0009725)	1161	21	8.75	+	2.4	0.000182	0.0491
negative regulation of phosphorus metabolic process (GO:0010563)	270	9	2.03	+	4.42	0.000218	0.0491
regulation of transporter activity (GO:0032409)	73	5	0.55	+	9.09	0.000228	0.0491
detection of chemical stimulus involved in sensory perception (GO:0050907)	1164	0	8.77	-	< 0.01	0.000186	0.0492
response to peptide (GO:1901652)	683	15	5.15	+	2.91	0.000216	0.0493
regulation of transmembrane transporter activity (GO:0022898)	72	5	0.54	+	9.22	0.000213	0.0495
positive regulation of cellular process (GO:0048522)	5782	66	43.57	+	1.51	0.000194	0.0496
detection of chemical stimulus (GO:0009593)	1197	0	9.02	-	< 0.01	0.000192	0.05
regulation of monoatomic ion transmembrane transporter activity (GO:0032412)	72	5	0.54	+	9.22	0.000213	0.0503
biological regulation (GO:0065007)	12331	117	92.92	+	1.26	0.000211	0.0506
negative regulation of multicellular organismal process (GO:0051241)	1221	22	9.2	+	2.39	0.000209	0.0509
postsynaptic density organization (GO:0097106)	39	4	0.29	+	13.61	0.000208	0.0516
transmembrane receptor protein tyrosine kinase signaling pathway (GO:0007169)	394	11	2.97	+	3.7	0.000208	0.0524

## Sheet: Go analysis-MF
Analysis Type:	PANTHER Overrepresentation Test (Released 20240226)
Annotation Version and Release Date:	GO Ontology database DOI: 10.5281/zenodo.10536401 Released 2024-01-17
Analyzed List:	upload_1 (Rattus norvegicus)
Reference List:	Rattus norvegicus (all genes in database)
Test Type:	FISHER
Correction:	FDR
GO molecular function complete	Rattus norvegicus - REFLIST (22825)	upload_1 (172)	upload_1 (expected)	upload_1 (over/under)	upload_1 (fold Enrichment)	upload_1 (raw P-value)	upload_1 (FDR)
protein binding (GO:0005515)	7530	95	56.74	+	1.67	2.33e-09	1.16e-05
binding (GO:0005488)	12982	132	97.83	+	1.35	6.52e-08	0.000163
molecular_function (GO:0003674)	17031	151	128.34	+	1.18	2.98e-05	0.0371
Unclassified (UNCLASSIFIED)	5794	21	43.66	-	0.48	2.98e-05	0.0495

## Sheet: Go analysis-CC
Analysis Type:	PANTHER Overrepresentation Test (Released 20240226)
Annotation Version and Release Date:	GO Ontology database DOI: 10.5281/zenodo.10536401 Released 2024-01-17
Analyzed List:	upload_1 (Rattus norvegicus)
Reference List:	Rattus norvegicus (all genes in database)
Test Type:	FISHER
Correction:	FDR
GO cellular component complete	Rattus norvegicus - REFLIST (22825)	upload_1 (172)	upload_1 (expected)	upload_1 (over/under)	upload_1 (fold Enrichment)	upload_1 (raw P-value)	upload_1 (FDR)
neuron projection (GO:0043005)	1577	31	11.88	+	2.61	7.75e-07	0.000766
somatodendritic compartment (GO:0036477)	1152	26	8.68	+	3	5.43e-07	0.00107
postsynapse (GO:0098794)	827	20	6.23	+	3.21	4.53e-06	0.00179
dendritic tree (GO:0097447)	820	20	6.18	+	3.24	3.99e-06	0.00197
dendrite (GO:0030425)	818	20	6.16	+	3.24	3.85e-06	0.00254
synapse (GO:0045202)	1687	30	12.71	+	2.36	1.07e-05	0.00265
cell junction (GO:0030054)	2277	37	17.16	+	2.16	8.06e-06	0.00265
neuron to neuron synapse (GO:0098984)	459	14	3.46	+	4.05	1.07e-05	0.00301
asymmetric synapse (GO:0032279)	420	13	3.16	+	4.11	1.91e-05	0.00419
cytoplasm (GO:0005737)	11223	112	84.57	+	1.32	3.1e-05	0.00613
plasma membrane bounded cell projection (GO:0120025)	2471	37	18.62	+	1.99	3.78e-05	0.00623
synaptic membrane (GO:0097060)	512	14	3.86	+	3.63	3.56e-05	0.0064
dendritic spine (GO:0043197)	233	9	1.76	+	5.13	7.17e-05	0.00886
postsynaptic membrane (GO:0045211)	344	11	2.59	+	4.24	6.33e-05	0.00894
axon (GO:0030424)	840	18	6.33	+	2.84	6.8e-05	0.00896
neuron spine (GO:0044309)	237	9	1.79	+	5.04	8.17e-05	0.00897
main axon (GO:0044304)	90	6	0.68	+	8.85	6.19e-05	0.00941
cell projection (GO:0042995)	2554	37	19.25	+	1.92	8.14e-05	0.00947
postsynaptic specialization (GO:0099572)	444	12	3.35	+	3.59	0.000145	0.0151
monoatomic ion channel complex (GO:0034702)	328	10	2.47	+	4.05	0.000201	0.0199
postsynaptic density (GO:0014069)	397	11	2.99	+	3.68	0.000222	0.0209
GABA-A receptor complex (GO:1902711)	19	3	0.14	+	20.95	0.000373	0.0335
GABA receptor complex (GO:1902710)	21	3	0.16	+	18.96	0.000506	0.0435
presynapse (GO:0098793)	750	15	5.65	+	2.65	0.000576	0.0474
presynaptic membrane (GO:0042734)	248	8	1.87	+	4.28	0.000606	0.0479
cell leading edge (GO:0031252)	451	11	3.4	+	3.24	0.000649	0.0494

## Sheet: Sum
Analysis Type:	PANTHER Overrepresentation Test (Released 20240226)
Annotation Version and Release Date:	GO Ontology database DOI: 10.5281/zenodo.10536401 Released 2024-01-17
Analyzed List:	upload_1 (Rattus norvegicus)
Reference List:	Rattus norvegicus (all genes in database)
Test Type:	FISHER
Correction:	FDR
GO biological process complete	Rattus norvegicus - REFLIST (22825)	upload_1 (172)	upload_1 (expected)	upload_1 (over/under)	upload_1 (fold Enrichment)	upload_1 (raw P-value)	upload_1 (FDR)
neuron projection (GO:0043005)	1577	31	11.88	+	2.61	7.75e-07	0.000766
somatodendritic compartment (GO:0036477)	1152	26	8.68	+	3	5.43e-07	0.00107
postsynapse (GO:0098794)	827	20	6.23	+	3.21	4.53e-06	0.00179
dendritic tree (GO:0097447)	820	20	6.18	+	3.24	3.99e-06	0.00197
dendrite (GO:0030425)	818	20	6.16	+	3.24	3.85e-06	0.00254
synapse (GO:0045202)	1687	30	12.71	+	2.36	1.07e-05	0.00265
cell junction (GO:0030054)	2277	37	17.16	+	2.16	8.06e-06	0.00265
neuron to neuron synapse (GO:0098984)	459	14	3.46	+	4.05	1.07e-05	0.00301
asymmetric synapse (GO:0032279)	420	13	3.16	+	4.11	1.91e-05	0.00419
regulation of signal transduction (GO:0009966)	2949	45	22.22	+	2.02	3e-06	0.00504
regulation of signaling (GO:0023051)	3450	51	26	+	1.96	1.02e-06	0.00515
central nervous system development (GO:0007417)	1133	25	8.54	+	2.93	1.39e-06	0.00523
negative regulation of cell communication (GO:0010648)	1424	28	10.73	+	2.61	2.87e-06	0.00541
nervous system development (GO:0007399)	2247	38	16.93	+	2.24	1.83e-06	0.00552
response to endogenous stimulus (GO:0009719)	1831	34	13.8	+	2.46	7.59e-07	0.00573
negative regulation of signaling (GO:0023057)	1421	28	10.71	+	2.61	2.75e-06	0.00594
cytoplasm (GO:0005737)	11223	112	84.57	+	1.32	3.1e-05	0.00613
plasma membrane bounded cell projection (GO:0120025)	2471	37	18.62	+	1.99	3.78e-05	0.00623
synaptic membrane (GO:0097060)	512	14	3.86	+	3.63	3.56e-05	0.0064
negative regulation of response to stimulus (GO:0048585)	1673	31	12.61	+	2.46	2.68e-06	0.00673
multicellular organism development (GO:0007275)	4246	57	32	+	1.78	4.59e-06	0.00693
regulation of cell communication (GO:0010646)	3448	52	25.98	+	2	4.89e-07	0.00738
negative regulation of biological process (GO:0048519)	5251	66	39.57	+	1.67	6.36e-06	0.00873
dendritic spine (GO:0043197)	233	9	1.76	+	5.13	7.17e-05	0.00886
postsynaptic membrane (GO:0045211)	344	11	2.59	+	4.24	6.33e-05	0.00894
axon (GO:0030424)	840	18	6.33	+	2.84	6.8e-05	0.00896
neuron spine (GO:0044309)	237	9	1.79	+	5.04	8.17e-05	0.00897
system development (GO:0048731)	3785	52	28.52	+	1.82	7.46e-06	0.00939
main axon (GO:0044304)	90	6	0.68	+	8.85	6.19e-05	0.00941
cell projection (GO:0042995)	2554	37	19.25	+	1.92	8.14e-05	0.00947
negative regulation of cellular process (GO:0048523)	4854	62	36.58	+	1.7	8.45e-06	0.00982
negative regulation of signal transduction (GO:0009968)	1293	25	9.74	+	2.57	1.39e-05	0.014
developmental process (GO:0032502)	5825	70	43.89	+	1.59	1.37e-05	0.0148
cellular response to endogenous stimulus (GO:0071495)	1387	26	10.45	+	2.49	1.57e-05	0.0148
postsynaptic specialization (GO:0099572)	444	12	3.35	+	3.59	0.000145	0.0151
response to steroid hormone (GO:0048545)	480	14	3.62	+	3.87	1.75e-05	0.0156
negative regulation of cellular metabolic process (GO:0031324)	2479	38	18.68	+	2.03	1.93e-05	0.0161
maintenance of postsynaptic specialization structure (GO:0098880)	22	4	0.17	+	24.13	2.05e-05	0.0163
response to organonitrogen compound (GO:0010243)	1341	25	10.11	+	2.47	2.56e-05	0.0184
response to progesterone (GO:0032570)	77	6	0.58	+	10.34	2.56e-05	0.0193
negative regulation of metabolic process (GO:0009892)	2737	40	20.62	+	1.94	2.97e-05	0.0195
monoatomic ion channel complex (GO:0034702)	328	10	2.47	+	4.05	0.000201	0.0199
response to lipid (GO:0033993)	1268	24	9.56	+	2.51	2.97e-05	0.0204
cell-cell signaling (GO:0007267)	880	19	6.63	+	2.87	3.82e-05	0.0206
postsynaptic density (GO:0014069)	397	11	2.99	+	3.68	0.000222	0.0209
neurogenesis (GO:0022008)	1518	27	11.44	+	2.36	3.37e-05	0.0212
synaptic signaling (GO:0099536)	449	13	3.38	+	3.84	3.81e-05	0.0213
regulation of synaptic plasticity (GO:0048167)	268	10	2.02	+	4.95	3.8e-05	0.0221
regulation of response to stimulus (GO:0048583)	3881	51	29.25	+	1.74	3.71e-05	0.0224
response to nitrogen compound (GO:1901698)	1450	26	10.93	+	2.38	4.56e-05	0.0237
transport (GO:0006810)	3582	48	26.99	+	1.78	4.96e-05	0.0242
choline transport (GO:0015871)	10	3	0.08	+	39.81	4.85e-05	0.0244
regulation of cellular metabolic process (GO:0031323)	5591	66	42.13	+	1.57	5.33e-05	0.0251
regulation of intracellular signal transduction (GO:1902531)	1728	29	13.02	+	2.23	5.67e-05	0.026
trans-synaptic signaling (GO:0099537)	404	12	3.04	+	3.94	5.97e-05	0.0265
response to oxygen-containing compound (GO:1901700)	2145	33	16.16	+	2.04	6.47e-05	0.0279
GABA-A receptor complex (GO:1902711)	19	3	0.14	+	20.95	0.000373	0.0335
sensory perception of chemical stimulus (GO:0007606)	1299	0	9.79	-	< 0.01	8.39e-05	0.0352
response to organic substance (GO:0010033)	3174	43	23.92	+	1.8	9.11e-05	0.0362
regulation of long-term synaptic potentiation (GO:1900271)	60	5	0.45	+	11.06	8.96e-05	0.0365
anatomical structure development (GO:0048856)	5430	64	40.92	+	1.56	9.52e-05	0.0369
molecular_function (GO:0003674)	17031	151	128.34	+	1.18	2.98e-05	0.0371
regulation of phosphorus metabolic process (GO:0051174)	952	19	7.17	+	2.65	0.000108	0.0379
positive regulation of cellular metabolic process (GO:0031325)	3265	44	24.6	+	1.79	0.000104	0.0381
response to insulin (GO:0032868)	312	10	2.35	+	4.25	0.000134	0.0382
regulation of phosphate metabolic process (GO:0019220)	951	19	7.17	+	2.65	0.000107	0.0383
positive regulation of biological process (GO:0048518)	6213	70	46.82	+	1.5	0.000137	0.0384
cellular process (GO:0009987)	15507	140	116.85	+	1.2	0.000103	0.0389
negative regulation of MAPK cascade (GO:0043409)	148	7	1.12	+	6.28	0.000134	0.0389
synapse organization (GO:0050808)	374	11	2.82	+	3.9	0.000133	0.0392
regulation of MAPK cascade (GO:0043408)	652	15	4.91	+	3.05	0.00013	0.0394
positive regulation of cytokine production (GO:0001819)	501	13	3.78	+	3.44	0.000115	0.0395
response to organic cyclic compound (GO:0014070)	1365	24	10.29	+	2.33	0.000118	0.0396
regulation of membrane potential (GO:0042391)	506	13	3.81	+	3.41	0.000127	0.0399
regulation of multicellular organismal process (GO:0051239)	3104	42	23.39	+	1.8	0.000122	0.04
regulation of small GTPase mediated signal transduction (GO:0051056)	252	9	1.9	+	4.74	0.00013	0.0401
regulation of metabolic process (GO:0019222)	6092	69	45.91	+	1.5	0.000126	0.0405
GABA receptor complex (GO:1902710)	21	3	0.16	+	18.96	0.000506	0.0435
multicellular organismal-level homeostasis (GO:0048871)	667	15	5.03	+	2.98	0.000167	0.0459
presynapse (GO:0098793)	750	15	5.65	+	2.65	0.000576	0.0474
presynaptic membrane (GO:0042734)	248	8	1.87	+	4.28	0.000606	0.0479
head development (GO:0060322)	923	18	6.96	+	2.59	0.000219	0.048
negative regulation of phosphate metabolic process (GO:0045936)	270	9	2.03	+	4.42	0.000218	0.0484
response to hormone (GO:0009725)	1161	21	8.75	+	2.4	0.000182	0.0491
negative regulation of phosphorus metabolic process (GO:0010563)	270	9	2.03	+	4.42	0.000218	0.0491
regulation of transporter activity (GO:0032409)	73	5	0.55	+	9.09	0.000228	0.0491
detection of chemical stimulus involved in sensory perception (GO:0050907)	1164	0	8.77	-	< 0.01	0.000186	0.0492
response to peptide (GO:1901652)	683	15	5.15	+	2.91	0.000216	0.0493
cell leading edge (GO:0031252)	451	11	3.4	+	3.24	0.000649	0.0494
regulation of transmembrane transporter activity (GO:0022898)	72	5	0.54	+	9.22	0.000213	0.0495
Unclassified (UNCLASSIFIED)	5794	21	43.66	-	0.48	2.98e-05	0.0495
positive regulation of cellular process (GO:0048522)	5782	66	43.57	+	1.51	0.000194	0.0496
detection of chemical stimulus (GO:0009593)	1197	0	9.02	-	< 0.01	0.000192	0.05
regulation of monoatomic ion transmembrane transporter activity (GO:0032412)	72	5	0.54	+	9.22	0.000213	0.0503
biological regulation (GO:0065007)	12331	117	92.92	+	1.26	0.000211	0.0506
negative regulation of multicellular organismal process (GO:0051241)	1221	22	9.2	+	2.39	0.000209	0.0509
postsynaptic density organization (GO:0097106)	39	4	0.29	+	13.61	0.000208	0.0516
transmembrane receptor protein tyrosine kinase signaling pathway (GO:0007169)	394	11	2.97	+	3.7	0.000208	0.0524

## Sheet: 1-Neuron projection
RAT|RGD=71081|UniProtKB=Q99P82	Cldn11	Claudin-11;Cldn11;PTN000243774;orthologs	CLAUDIN-11 (PTHR12002:SF6)	tight junction(PC00214)	Rattus norvegicus
RAT|RGD=619866|UniProtKB=P63170	Dynll1	Dynein light chain 1, cytoplasmic;Dynll1;PTN000223419;orthologs	DYNEIN LIGHT CHAIN 1, CYTOPLASMIC (PTHR11886:SF91)	microtubule or microtubule-binding cytoskeletal protein(PC00157)	Rattus norvegicus
RAT|RGD=1564232|UniProtKB=F1MAJ0	Ephb2	Receptor protein-tyrosine kinase;Ephb2;PTN002400708;orthologs	EPHRIN TYPE-B RECEPTOR 2 (PTHR46877:SF11)	transmembrane signal receptor(PC00197)	Rattus norvegicus
RAT|RGD=2128|UniProtKB=P15943	Aplp2	Amyloid beta precursor like protein 2;Aplp2;PTN001499876;orthologs	AMYLOID BETA PRECURSOR LIKE PROTEIN 2 (PTHR23103:SF14)	protease inhibitor(PC00191)	Rattus norvegicus
RAT|RGD=1359461|UniProtKB=Q5YLM1	Dagla	Diacylglycerol lipase-alpha;Dagla;PTN000486559;orthologs	DIACYLGLYCEROL LIPASE-ALPHA (PTHR45792:SF8)	lipase(PC00143)	Rattus norvegicus
RAT|RGD=3631|UniProtKB=Q00954	Scn1b	Sodium channel subunit beta-1;Scn1b;PTN000057602;orthologs	SODIUM CHANNEL SUBUNIT BETA-1 (PTHR10546:SF2)	voltage-gated ion channel(PC00241)	Rattus norvegicus
RAT|RGD=621732|UniProtKB=P23574	Gabrg1	Gamma-aminobutyric acid receptor subunit gamma-1;Gabrg1;PTN000436440;orthologs	GAMMA-AMINOBUTYRIC ACID RECEPTOR SUBUNIT GAMMA-1 (PTHR18945:SF93)	ligand-gated ion channel(PC00141)	Rattus norvegicus
RAT|RGD=620194|UniProtKB=P48768	Slc8a2	Sodium_calcium exchanger 2;Slc8a2;PTN000222646;orthologs	SODIUM_CALCIUM EXCHANGER 2 (PTHR11878:SF8)	secondary carrier transporter(PC00258)	Rattus norvegicus
RAT|RGD=628803|UniProtKB=Q8VHX0	Cacng3	Voltage-dependent calcium channel gamma-3 subunit;Cacng3;PTN000251141;orthologs	VOLTAGE-DEPENDENT CALCIUM CHANNEL GAMMA-3 SUBUNIT (PTHR12107:SF5)	voltage-gated ion channel(PC00241)	Rattus norvegicus
RAT|RGD=1311558|UniProtKB=A0MZ67	Shtn1	Shootin-1;Shtn1;PTN000575253;orthologs	SHOOTIN-1 (PTHR46606:SF3)		Rattus norvegicus
RAT|RGD=2318759|UniProtKB=F1LY69	Ift140	Intraflagellar transport 140;Ift140;PTN001039114;orthologs	INTRAFLAGELLAR TRANSPORT PROTEIN 140 HOMOLOG (PTHR15722:SF7)	structural protein(PC00211)	Rattus norvegicus
RAT|RGD=1310999|UniProtKB=Q6AYP5	Cadm1	Cell adhesion molecule 1;Cadm1;PTN002358448;orthologs	CELL ADHESION MOLECULE 1 (PTHR45889:SF2)		Rattus norvegicus
RAT|RGD=1584969|UniProtKB=E9PT20	Abl1	Tyrosine-protein kinase;Abl1;PTN000700741;orthologs	TYROSINE-PROTEIN KINASE ABL1 (PTHR24418:SF438)	non-receptor tyrosine protein kinase(PC00168)	Rattus norvegicus
RAT|RGD=620855|UniProtKB=P54921	Napa	Alpha-soluble NSF attachment protein;Napa;PTN000349260;orthologs	ALPHA-SOLUBLE NSF ATTACHMENT PROTEIN (PTHR13768:SF23)	membrane traffic protein(PC00150)	Rattus norvegicus
RAT|RGD=69331|UniProtKB=Q9Z272	Git1	ARF GTPase-activating protein GIT1;Git1;PTN000572258;orthologs	ARF GTPASE-ACTIVATING PROTEIN GIT1 (PTHR46097:SF1)		Rattus norvegicus
RAT|RGD=68331|UniProtKB=G3V875	Gabrq	Gamma-aminobutyric acid A receptor, theta, isoform CRA_b;Gabrq;PTN000435095;orthologs	GAMMA-AMINOBUTYRIC ACID RECEPTOR SUBUNIT THETA (PTHR18945:SF579)	ligand-gated ion channel(PC00141)	Rattus norvegicus
RAT|RGD=69238|UniProtKB=G3V801	Prss12	Neurotrypsin;Prss12;PTN000450172;orthologs	NEUROTRYPSIN (PTHR48071:SF5)		Rattus norvegicus
RAT|RGD=1589158|UniProtKB=Q157S1	Crtc1	CREB-regulated transcription coactivator 1;Crtc1;PTN001414079;orthologs	CREB-REGULATED TRANSCRIPTION COACTIVATOR 1 (PTHR13589:SF14)	transcription cofactor(PC00217)	Rattus norvegicus
RAT|RGD=2048|UniProtKB=P25099	Adora1	Adenosine receptor A1;Adora1;PTN000663996;orthologs	ADENOSINE RECEPTOR A1 (PTHR24246:SF1)	G-protein coupled receptor(PC00021)	Rattus norvegicus
RAT|RGD=3054|UniProtKB=P02688	Mbp	Myelin basic protein;Mbp;;orthologs			Rattus norvegicus
RAT|RGD=3169|UniProtKB=Q63648	Nf2	Merlin (Fragment);Nf2;PTN000590110;orthologs	MERLIN (PTHR23281:SF23)	actin or actin-binding cytoskeletal protein(PC00041)	Rattus norvegicus
RAT|RGD=69270|UniProtKB=Q9JMD7	Slc5a7	High affinity choline transporter 1;Slc5a7;PTN000213416;orthologs	HIGH AFFINITY CHOLINE TRANSPORTER 1 (PTHR45897:SF2)	transporter(PC00227)	Rattus norvegicus
RAT|RGD=1304930|UniProtKB=Q5BJU5	Cnih2	Protein cornichon homolog 2;Cnih2;PTN000265265;orthologs	PROTEIN CORNICHON HOMOLOG 2 (PTHR12290:SF13)	membrane traffic protein(PC00150)	Rattus norvegicus
RAT|RGD=628592|UniProtKB=Q62770	Unc13c	Protein unc-13 homolog C;Unc13c;PTN000049923;orthologs	PROTEIN UNC-13 HOMOLOG C (PTHR10480:SF2)		Rattus norvegicus
RAT|RGD=2649|UniProtKB=P15431	Gabrb1	Gamma-aminobutyric acid receptor subunit beta-1;Gabrb1;PTN000435143;orthologs	GAMMA-AMINOBUTYRIC ACID RECEPTOR SUBUNIT BETA-1 (PTHR18945:SF429)	ligand-gated ion channel(PC00141)	Rattus norvegicus
RAT|RGD=1309222|UniProtKB=A0A8I6AAG4	Cd3e	CD3e molecule;Cd3e;PTN000053409;orthologs	T-CELL SURFACE GLYCOPROTEIN CD3 EPSILON CHAIN (PTHR10570:SF9)	immunoglobulin receptor superfamily(PC00124)	Rattus norvegicus
RAT|RGD=2952|UniProtKB=P15385	Kcna4	Potassium voltage-gated channel subfamily A member 4;Kcna4;PTN000165742;orthologs	POTASSIUM VOLTAGE-GATED CHANNEL SUBFAMILY A MEMBER 4 (PTHR11537:SF284)	voltage-gated ion channel(PC00241)	Rattus norvegicus
RAT|RGD=620734|UniProtKB=O35116	Ctnnd2	Catenin delta-2 (Fragment);Ctnnd2;;orthologs			Rattus norvegicus
RAT|RGD=1304793|UniProtKB=A0A8I6AIW6	Tmem222	Transmembrane protein 222;Tmem222;PTN000467829;orthologs	TRANSMEMBRANE PROTEIN 222 (PTHR20921:SF0)		Rattus norvegicus
RAT|RGD=61312|UniProtKB=P30121	Timp2	Metalloproteinase inhibitor 2;Timp2;PTN000217728;orthologs	METALLOPROTEINASE INHIBITOR 2 (PTHR11844:SF24)	protease inhibitor(PC00191)	Rattus norvegicus
RAT|RGD=620297|UniProtKB=Q9ESQ7	Psd	PH and SEC7 domain-containing protein 1;Psd;PTN000071005;orthologs	PH AND SEC7 DOMAIN-CONTAINING PROTEIN 1 (PTHR10663:SF334)	guanyl-nucleotide exchange factor(PC00113)	Rattus norvegicus

## Sheet: 2-somatodendritic compartment 
RAT|RGD=1564232|UniProtKB=F1MAJ0	Ephb2	Receptor protein-tyrosine kinase;Ephb2;PTN002400708;orthologs	EPHRIN TYPE-B RECEPTOR 2 (PTHR46877:SF11)	transmembrane signal receptor(PC00197)	Rattus norvegicus
RAT|RGD=2128|UniProtKB=P15943	Aplp2	Amyloid beta precursor like protein 2;Aplp2;PTN001499876;orthologs	AMYLOID BETA PRECURSOR LIKE PROTEIN 2 (PTHR23103:SF14)	protease inhibitor(PC00191)	Rattus norvegicus
RAT|RGD=1359461|UniProtKB=Q5YLM1	Dagla	Diacylglycerol lipase-alpha;Dagla;PTN000486559;orthologs	DIACYLGLYCEROL LIPASE-ALPHA (PTHR45792:SF8)	lipase(PC00143)	Rattus norvegicus
RAT|RGD=3631|UniProtKB=Q00954	Scn1b	Sodium channel subunit beta-1;Scn1b;PTN000057602;orthologs	SODIUM CHANNEL SUBUNIT BETA-1 (PTHR10546:SF2)	voltage-gated ion channel(PC00241)	Rattus norvegicus
RAT|RGD=621732|UniProtKB=P23574	Gabrg1	Gamma-aminobutyric acid receptor subunit gamma-1;Gabrg1;PTN000436440;orthologs	GAMMA-AMINOBUTYRIC ACID RECEPTOR SUBUNIT GAMMA-1 (PTHR18945:SF93)	ligand-gated ion channel(PC00141)	Rattus norvegicus
RAT|RGD=620194|UniProtKB=P48768	Slc8a2	Sodium_calcium exchanger 2;Slc8a2;PTN000222646;orthologs	SODIUM_CALCIUM EXCHANGER 2 (PTHR11878:SF8)	secondary carrier transporter(PC00258)	Rattus norvegicus
RAT|RGD=628803|UniProtKB=Q8VHX0	Cacng3	Voltage-dependent calcium channel gamma-3 subunit;Cacng3;PTN000251141;orthologs	VOLTAGE-DEPENDENT CALCIUM CHANNEL GAMMA-3 SUBUNIT (PTHR12107:SF5)	voltage-gated ion channel(PC00241)	Rattus norvegicus
RAT|RGD=1311558|UniProtKB=A0MZ67	Shtn1	Shootin-1;Shtn1;PTN000575253;orthologs	SHOOTIN-1 (PTHR46606:SF3)		Rattus norvegicus
RAT|RGD=2854|UniProtKB=P12969	Dap	Islet amyloid polypeptide;Iapp;PTN000053364;orthologs	ISLET AMYLOID POLYPEPTIDE (PTHR10505:SF4)	peptide hormone(PC00179)	Rattus norvegicus
RAT|RGD=1310999|UniProtKB=Q6AYP5	Cadm1	Cell adhesion molecule 1;Cadm1;PTN002358448;orthologs	CELL ADHESION MOLECULE 1 (PTHR45889:SF2)		Rattus norvegicus
RAT|RGD=1584969|UniProtKB=E9PT20	Abl1	Tyrosine-protein kinase;Abl1;PTN000700741;orthologs	TYROSINE-PROTEIN KINASE ABL1 (PTHR24418:SF438)	non-receptor tyrosine protein kinase(PC00168)	Rattus norvegicus
RAT|RGD=69331|UniProtKB=Q9Z272	Git1	ARF GTPase-activating protein GIT1;Git1;PTN000572258;orthologs	ARF GTPASE-ACTIVATING PROTEIN GIT1 (PTHR46097:SF1)		Rattus norvegicus
RAT|RGD=69238|UniProtKB=G3V801	Prss12	Neurotrypsin;Prss12;PTN000450172;orthologs	NEUROTRYPSIN (PTHR48071:SF5)		Rattus norvegicus
RAT|RGD=1589158|UniProtKB=Q157S1	Crtc1	CREB-regulated transcription coactivator 1;Crtc1;PTN001414079;orthologs	CREB-REGULATED TRANSCRIPTION COACTIVATOR 1 (PTHR13589:SF14)	transcription cofactor(PC00217)	Rattus norvegicus
RAT|RGD=2048|UniProtKB=P25099	Adora1	Adenosine receptor A1;Adora1;PTN000663996;orthologs	ADENOSINE RECEPTOR A1 (PTHR24246:SF1)	G-protein coupled receptor(PC00021)	Rattus norvegicus
RAT|RGD=3054|UniProtKB=P02688	Mbp	Myelin basic protein;Mbp;;orthologs			Rattus norvegicus
RAT|RGD=69270|UniProtKB=Q9JMD7	Slc5a7	High affinity choline transporter 1;Slc5a7;PTN000213416;orthologs	HIGH AFFINITY CHOLINE TRANSPORTER 1 (PTHR45897:SF2)	transporter(PC00227)	Rattus norvegicus
RAT|RGD=1304930|UniProtKB=Q5BJU5	Cnih2	Protein cornichon homolog 2;Cnih2;PTN000265265;orthologs	PROTEIN CORNICHON HOMOLOG 2 (PTHR12290:SF13)	membrane traffic protein(PC00150)	Rattus norvegicus
RAT|RGD=1562269|UniProtKB=D4ADT7	Nod1	Nucleotide-binding oligomerization domain-containing 1;Nod1;PTN000648111;orthologs	NUCLEOTIDE-BINDING OLIGOMERIZATION DOMAIN-CONTAINING PROTEIN 1 (PTHR24106:SF18)	scaffold/adaptor protein(PC00226)	Rattus norvegicus
RAT|RGD=2649|UniProtKB=P15431	Gabrb1	Gamma-aminobutyric acid receptor subunit beta-1;Gabrb1;PTN000435143;orthologs	GAMMA-AMINOBUTYRIC ACID RECEPTOR SUBUNIT BETA-1 (PTHR18945:SF429)	ligand-gated ion channel(PC00141)	Rattus norvegicus
RAT|RGD=1309222|UniProtKB=A0A8I6AAG4	Cd3e	CD3e molecule;Cd3e;PTN000053409;orthologs	T-CELL SURFACE GLYCOPROTEIN CD3 EPSILON CHAIN (PTHR10570:SF9)	immunoglobulin receptor superfamily(PC00124)	Rattus norvegicus
RAT|RGD=2952|UniProtKB=P15385	Kcna4	Potassium voltage-gated channel subfamily A member 4;Kcna4;PTN000165742;orthologs	POTASSIUM VOLTAGE-GATED CHANNEL SUBFAMILY A MEMBER 4 (PTHR11537:SF284)	voltage-gated ion channel(PC00241)	Rattus norvegicus
RAT|RGD=620734|UniProtKB=O35116	Ctnnd2	Catenin delta-2 (Fragment);Ctnnd2;;orthologs			Rattus norvegicus
RAT|RGD=1304793|UniProtKB=A0A8I6AIW6	Tmem222	Transmembrane protein 222;Tmem222;PTN000467829;orthologs	TRANSMEMBRANE PROTEIN 222 (PTHR20921:SF0)		Rattus norvegicus
RAT|RGD=61312|UniProtKB=P30121	Timp2	Metalloproteinase inhibitor 2;Timp2;PTN000217728;orthologs	METALLOPROTEINASE INHIBITOR 2 (PTHR11844:SF24)	protease inhibitor(PC00191)	Rattus norvegicus
RAT|RGD=620297|UniProtKB=Q9ESQ7	Psd	PH and SEC7 domain-containing protein 1;Psd;PTN000071005;orthologs	PH AND SEC7 DOMAIN-CONTAINING PROTEIN 1 (PTHR10663:SF334)	guanyl-nucleotide exchange factor(PC00113)	Rattus norvegicus

## Sheet: 3-postsynapse
RAT|RGD=621201|UniProtKB=P62890	Rpl30	60S ribosomal protein L30;Rpl30;PTN000154908;orthologs	60S RIBOSOMAL PROTEIN L30 (PTHR11449:SF1)	ribosomal protein(PC00202)	Rattus norvegicus
RAT|RGD=1564232|UniProtKB=F1MAJ0	Ephb2	Receptor protein-tyrosine kinase;Ephb2;PTN002400708;orthologs	EPHRIN TYPE-B RECEPTOR 2 (PTHR46877:SF11)	transmembrane signal receptor(PC00197)	Rattus norvegicus
RAT|RGD=2128|UniProtKB=P15943	Aplp2	Amyloid beta precursor like protein 2;Aplp2;PTN001499876;orthologs	AMYLOID BETA PRECURSOR LIKE PROTEIN 2 (PTHR23103:SF14)	protease inhibitor(PC00191)	Rattus norvegicus
RAT|RGD=1359461|UniProtKB=Q5YLM1	Dagla	Diacylglycerol lipase-alpha;Dagla;PTN000486559;orthologs	DIACYLGLYCEROL LIPASE-ALPHA (PTHR45792:SF8)	lipase(PC00143)	Rattus norvegicus
RAT|RGD=621732|UniProtKB=P23574	Gabrg1	Gamma-aminobutyric acid receptor subunit gamma-1;Gabrg1;PTN000436440;orthologs	GAMMA-AMINOBUTYRIC ACID RECEPTOR SUBUNIT GAMMA-1 (PTHR18945:SF93)	ligand-gated ion channel(PC00141)	Rattus norvegicus
RAT|RGD=620194|UniProtKB=P48768	Slc8a2	Sodium_calcium exchanger 2;Slc8a2;PTN000222646;orthologs	SODIUM_CALCIUM EXCHANGER 2 (PTHR11878:SF8)	secondary carrier transporter(PC00258)	Rattus norvegicus
RAT|RGD=628803|UniProtKB=Q8VHX0	Cacng3	Voltage-dependent calcium channel gamma-3 subunit;Cacng3;PTN000251141;orthologs	VOLTAGE-DEPENDENT CALCIUM CHANNEL GAMMA-3 SUBUNIT (PTHR12107:SF5)	voltage-gated ion channel(PC00241)	Rattus norvegicus
RAT|RGD=70929|UniProtKB=O08560	Dgkz	Diacylglycerol kinase zeta;Dgkz;PTN000135329;orthologs	DIACYLGLYCEROL KINASE ZETA (PTHR11255:SF43)	kinase(PC00137)	Rattus norvegicus
RAT|RGD=1310999|UniProtKB=Q6AYP5	Cadm1	Cell adhesion molecule 1;Cadm1;PTN002358448;orthologs	CELL ADHESION MOLECULE 1 (PTHR45889:SF2)		Rattus norvegicus
RAT|RGD=620855|UniProtKB=P54921	Napa	Alpha-soluble NSF attachment protein;Napa;PTN000349260;orthologs	ALPHA-SOLUBLE NSF ATTACHMENT PROTEIN (PTHR13768:SF23)	membrane traffic protein(PC00150)	Rattus norvegicus
RAT|RGD=69331|UniProtKB=Q9Z272	Git1	ARF GTPase-activating protein GIT1;Git1;PTN000572258;orthologs	ARF GTPASE-ACTIVATING PROTEIN GIT1 (PTHR46097:SF1)		Rattus norvegicus
RAT|RGD=68331|UniProtKB=G3V875	Gabrq	Gamma-aminobutyric acid A receptor, theta, isoform CRA_b;Gabrq;PTN000435095;orthologs	GAMMA-AMINOBUTYRIC ACID RECEPTOR SUBUNIT THETA (PTHR18945:SF579)	ligand-gated ion channel(PC00141)	Rattus norvegicus
RAT|RGD=1589158|UniProtKB=Q157S1	Crtc1	CREB-regulated transcription coactivator 1;Crtc1;PTN001414079;orthologs	CREB-REGULATED TRANSCRIPTION COACTIVATOR 1 (PTHR13589:SF14)	transcription cofactor(PC00217)	Rattus norvegicus
RAT|RGD=2048|UniProtKB=P25099	Adora1	Adenosine receptor A1;Adora1;PTN000663996;orthologs	ADENOSINE RECEPTOR A1 (PTHR24246:SF1)	G-protein coupled receptor(PC00021)	Rattus norvegicus
RAT|RGD=1304930|UniProtKB=Q5BJU5	Cnih2	Protein cornichon homolog 2;Cnih2;PTN000265265;orthologs	PROTEIN CORNICHON HOMOLOG 2 (PTHR12290:SF13)	membrane traffic protein(PC00150)	Rattus norvegicus
RAT|RGD=2649|UniProtKB=P15431	Gabrb1	Gamma-aminobutyric acid receptor subunit beta-1;Gabrb1;PTN000435143;orthologs	GAMMA-AMINOBUTYRIC ACID RECEPTOR SUBUNIT BETA-1 (PTHR18945:SF429)	ligand-gated ion channel(PC00141)	Rattus norvegicus
RAT|RGD=1309222|UniProtKB=A0A8I6AAG4	Cd3e	CD3e molecule;Cd3e;PTN000053409;orthologs	T-CELL SURFACE GLYCOPROTEIN CD3 EPSILON CHAIN (PTHR10570:SF9)	immunoglobulin receptor superfamily(PC00124)	Rattus norvegicus
RAT|RGD=2952|UniProtKB=P15385	Kcna4	Potassium voltage-gated channel subfamily A member 4;Kcna4;PTN000165742;orthologs	POTASSIUM VOLTAGE-GATED CHANNEL SUBFAMILY A MEMBER 4 (PTHR11537:SF284)	voltage-gated ion channel(PC00241)	Rattus norvegicus
RAT|RGD=620734|UniProtKB=O35116	Ctnnd2	Catenin delta-2 (Fragment);Ctnnd2;;orthologs			Rattus norvegicus
RAT|RGD=620297|UniProtKB=Q9ESQ7	Psd	PH and SEC7 domain-containing protein 1;Psd;PTN000071005;orthologs	PH AND SEC7 DOMAIN-CONTAINING PROTEIN 1 (PTHR10663:SF334)	guanyl-nucleotide exchange factor(PC00113)	Rattus norvegicus

## Sheet: 4-dendritic tree
RAT|RGD=1564232|UniProtKB=F1MAJ0	Ephb2	Receptor protein-tyrosine kinase;Ephb2;PTN002400708;orthologs	EPHRIN TYPE-B RECEPTOR 2 (PTHR46877:SF11)	transmembrane signal receptor(PC00197)	Rattus norvegicus
RAT|RGD=2128|UniProtKB=P15943	Aplp2	Amyloid beta precursor like protein 2;Aplp2;PTN001499876;orthologs	AMYLOID BETA PRECURSOR LIKE PROTEIN 2 (PTHR23103:SF14)	protease inhibitor(PC00191)	Rattus norvegicus
RAT|RGD=1359461|UniProtKB=Q5YLM1	Dagla	Diacylglycerol lipase-alpha;Dagla;PTN000486559;orthologs	DIACYLGLYCEROL LIPASE-ALPHA (PTHR45792:SF8)	lipase(PC00143)	Rattus norvegicus
RAT|RGD=621732|UniProtKB=P23574	Gabrg1	Gamma-aminobutyric acid receptor subunit gamma-1;Gabrg1;PTN000436440;orthologs	GAMMA-AMINOBUTYRIC ACID RECEPTOR SUBUNIT GAMMA-1 (PTHR18945:SF93)	ligand-gated ion channel(PC00141)	Rattus norvegicus
RAT|RGD=620194|UniProtKB=P48768	Slc8a2	Sodium_calcium exchanger 2;Slc8a2;PTN000222646;orthologs	SODIUM_CALCIUM EXCHANGER 2 (PTHR11878:SF8)	secondary carrier transporter(PC00258)	Rattus norvegicus
RAT|RGD=628803|UniProtKB=Q8VHX0	Cacng3	Voltage-dependent calcium channel gamma-3 subunit;Cacng3;PTN000251141;orthologs	VOLTAGE-DEPENDENT CALCIUM CHANNEL GAMMA-3 SUBUNIT (PTHR12107:SF5)	voltage-gated ion channel(PC00241)	Rattus norvegicus
RAT|RGD=1310999|UniProtKB=Q6AYP5	Cadm1	Cell adhesion molecule 1;Cadm1;PTN002358448;orthologs	CELL ADHESION MOLECULE 1 (PTHR45889:SF2)		Rattus norvegicus
RAT|RGD=1584969|UniProtKB=E9PT20	Abl1	Tyrosine-protein kinase;Abl1;PTN000700741;orthologs	TYROSINE-PROTEIN KINASE ABL1 (PTHR24418:SF438)	non-receptor tyrosine protein kinase(PC00168)	Rattus norvegicus
RAT|RGD=69331|UniProtKB=Q9Z272	Git1	ARF GTPase-activating protein GIT1;Git1;PTN000572258;orthologs	ARF GTPASE-ACTIVATING PROTEIN GIT1 (PTHR46097:SF1)		Rattus norvegicus
RAT|RGD=69238|UniProtKB=G3V801	Prss12	Neurotrypsin;Prss12;PTN000450172;orthologs	NEUROTRYPSIN (PTHR48071:SF5)		Rattus norvegicus
RAT|RGD=1589158|UniProtKB=Q157S1	Crtc1	CREB-regulated transcription coactivator 1;Crtc1;PTN001414079;orthologs	CREB-REGULATED TRANSCRIPTION COACTIVATOR 1 (PTHR13589:SF14)	transcription cofactor(PC00217)	Rattus norvegicus
RAT|RGD=2048|UniProtKB=P25099	Adora1	Adenosine receptor A1;Adora1;PTN000663996;orthologs	ADENOSINE RECEPTOR A1 (PTHR24246:SF1)	G-protein coupled receptor(PC00021)	Rattus norvegicus
RAT|RGD=69270|UniProtKB=Q9JMD7	Slc5a7	High affinity choline transporter 1;Slc5a7;PTN000213416;orthologs	HIGH AFFINITY CHOLINE TRANSPORTER 1 (PTHR45897:SF2)	transporter(PC00227)	Rattus norvegicus
RAT|RGD=1304930|UniProtKB=Q5BJU5	Cnih2	Protein cornichon homolog 2;Cnih2;PTN000265265;orthologs	PROTEIN CORNICHON HOMOLOG 2 (PTHR12290:SF13)	membrane traffic protein(PC00150)	Rattus norvegicus
RAT|RGD=2649|UniProtKB=P15431	Gabrb1	Gamma-aminobutyric acid receptor subunit beta-1;Gabrb1;PTN000435143;orthologs	GAMMA-AMINOBUTYRIC ACID RECEPTOR SUBUNIT BETA-1 (PTHR18945:SF429)	ligand-gated ion channel(PC00141)	Rattus norvegicus
RAT|RGD=1309222|UniProtKB=A0A8I6AAG4	Cd3e	CD3e molecule;Cd3e;PTN000053409;orthologs	T-CELL SURFACE GLYCOPROTEIN CD3 EPSILON CHAIN (PTHR10570:SF9)	immunoglobulin receptor superfamily(PC00124)	Rattus norvegicus
RAT|RGD=2952|UniProtKB=P15385	Kcna4	Potassium voltage-gated channel subfamily A member 4;Kcna4;PTN000165742;orthologs	POTASSIUM VOLTAGE-GATED CHANNEL SUBFAMILY A MEMBER 4 (PTHR11537:SF284)	voltage-gated ion channel(PC00241)	Rattus norvegicus
RAT|RGD=620734|UniProtKB=O35116	Ctnnd2	Catenin delta-2 (Fragment);Ctnnd2;;orthologs			Rattus norvegicus
RAT|RGD=1304793|UniProtKB=A0A8I6AIW6	Tmem222	Transmembrane protein 222;Tmem222;PTN000467829;orthologs	TRANSMEMBRANE PROTEIN 222 (PTHR20921:SF0)		Rattus norvegicus
RAT|RGD=620297|UniProtKB=Q9ESQ7	Psd	PH and SEC7 domain-containing protein 1;Psd;PTN000071005;orthologs	PH AND SEC7 DOMAIN-CONTAINING PROTEIN 1 (PTHR10663:SF334)	guanyl-nucleotide exchange factor(PC00113)	Rattus norvegicus
