# Supplementary material for: Behavioral Abnormalities, Cognitive Impairments, Synaptic Deficits, and Gene Replacement Therapy in a CRISPR Engineered Rat Model of 5p15.2 Deletion Associated With Cri du Chat Syndrome
Source: Adv Sci (Weinh). 2025 Feb 18;12(14):2415224. doi: 10.1002/advs.202415224 (PMC11984882; doi:10.1002/advs.202415224)
Supplement: Supplementary file 7 — Supplemental Table 6 [file ADVS-12-2415224-s003.xlsx]

## Sheet: PFC-CT-EV
ENSEMBLE	baseMean	log2FoldChange	lfcSE	stat	pvalue	padj	logpadj	gene_name	gene_chr	gene_biotype	gene_description
ENSRNOG00000050374	38.771	2.26942	0.54948	4.13013	3.62565e-05	0.0133061	1.87595	Pigg	14	protein_coding	phosphatidylinositol glycan anchor biosynthesis, class G [Source:RGD Symbol;Acc:1560335]
ENSRNOG00000001893	165.041	1.75579	0.469723	3.73793	0.000185539	0.037713	1.42351	Ppp2cal1	11	protein_coding	serine/threonine-protein phosphatase 2A catalytic subunit alpha-like [Source:RGD Symbol;Acc:2318135]
ENSRNOG00000017969	1568.07	0.975596	0.208734	4.67386	2.95591e-06	0.00397415	2.40076	Olfm3	2	protein_coding	olfactomedin 3 [Source:RGD Symbol;Acc:628672]
ENSRNOG00000007636	2008.07	0.873647	0.223835	3.90308	9.49765e-05	0.0266985	1.57351	Cadps2	4	protein_coding	calcium dependent secretion activator 2 [Source:RGD Symbol;Acc:1559440]
ENSRNOG00000003616	446.953	0.798017	0.211133	3.77969	0.000157026	0.0334616	1.47545	Grem2	13	protein_coding	gremlin 2, DAN family BMP antagonist [Source:RGD Symbol;Acc:1560008]
ENSRNOG00000002126	1925.59	0.730623	0.203315	3.59356	0.000326192	0.0488424	1.3112	Ncam2	11	protein_coding	neural cell adhesion molecule 2 [Source:RGD Symbol;Acc:1303131]
ENSRNOG00000010199	4093.73	0.728176	0.160565	4.53508	5.75812e-06	0.00537994	2.26922	Glrb	2	protein_coding	glycine receptor, beta [Source:RGD Symbol;Acc:2706]
ENSRNOG00000026392	656.184	0.686087	0.163249	4.20271	2.63737e-05	0.0105591	1.97637	Cdh12	2	protein_coding	cadherin 12 [Source:RGD Symbol;Acc:1566350]
ENSRNOG00000003887	1015.23	0.678669	0.183633	3.69578	0.00021921	0.041974	1.37702	Lgi2	14	protein_coding	leucine-rich repeat LGI family, member 2 [Source:RGD Symbol;Acc:1310391]
ENSRNOG00000000412	1351.59	0.658719	0.171832	3.8335	0.000126331	0.0307148	1.51265	Slc35f1	20	protein_coding	solute carrier family 35, member F1 [Source:RGD Symbol;Acc:1559576]
ENSRNOG00000042690	607.036	0.643677	0.170763	3.76941	0.000163636	0.0343169	1.46449	Zmat4	16	protein_coding	zinc finger, matrin type 4 [Source:RGD Symbol;Acc:1584398]
ENSRNOG00000001593	566.456	0.631512	0.166878	3.78427	0.00015416	0.0333896	1.47639	Lnpk	3	protein_coding	lunapark, ER junction formation factor [Source:RGD Symbol;Acc:1312042]
ENSRNOG00000002323	404.997	0.614285	0.161428	3.80532	0.000141618	0.0317129	1.49876	RGD1566265	X	protein_coding	similar to RIKEN cDNA 2610002M06 [Source:RGD Symbol;Acc:1566265]
ENSRNOG00000015987	4582.58	0.613685	0.165231	3.7141	0.000203925	0.0403504	1.39415	Rap1gds1	2	protein_coding	Rap1 GTPase-GDP dissociation stimulator 1 [Source:RGD Symbol;Acc:1308558]
ENSRNOG00000003241	2195.32	0.612145	0.131625	4.65066	3.30879e-06	0.00397415	2.40076	Gabrg2	10	protein_coding	gamma-aminobutyric acid type A receptor gamma 2 subunit [Source:RGD Symbol;Acc:61966]
ENSRNOG00000006037	37554.3	0.612097	0.135156	4.52883	5.93116e-06	0.00537994	2.26922	Snap25	3	protein_coding	synaptosomal-associated protein 25 [Source:MGI Symbol;Acc:MGI:98331]
ENSRNOG00000018159	457.664	0.579954	0.158781	3.65253	0.000259667	0.0441405	1.35516	Anxa4	4	protein_coding	annexin A4 [Source:RGD Symbol;Acc:621171]
ENSRNOG00000006853	1138.72	0.578494	0.158341	3.65348	0.000258711	0.0441405	1.35516	Elavl2	5	protein_coding	ELAV like RNA binding protein 2 [Source:RGD Symbol;Acc:628611]
ENSRNOG00000012767	1120.14	0.576897	0.160078	3.60385	0.000313538	0.048151	1.31739	Micu3	16	protein_coding	mitochondrial calcium uptake family, member 3 [Source:RGD Symbol;Acc:1563411]
ENSRNOG00000007006	1992.05	0.561487	0.120341	4.66578	3.07448e-06	0.00397415	2.40076	Slc3a1	6	protein_coding	solute carrier family 3 member 1 [Source:RGD Symbol;Acc:3709]
ENSRNOG00000003512	8708.79	0.557092	0.0974434	5.71708	1.08369e-08	0.000143177	3.84413	Gabra1	10	protein_coding	gamma-aminobutyric acid type A receptor alpha1 subunit [Source:RGD Symbol;Acc:61855]
ENSRNOG00000007644	611.439	0.548359	0.138453	3.96061	7.47595e-05	0.0220734	1.65613	Mbtps2	X	protein_coding	membrane-bound transcription factor peptidase, site 2 [Source:RGD Symbol;Acc:1566171]
ENSRNOG00000047450	1809.24	0.546768	0.148401	3.6844	0.000229242	0.0427119	1.36945	Lmo3	4	protein_coding	LIM domain only 3 [Source:RGD Symbol;Acc:1561357]
ENSRNOG00000052572	486.121	0.541682	0.148905	3.63778	0.000274997	0.0448539	1.3482	Aff2	X	protein_coding	AF4/FMR2 family member 2 [Source:RGD Symbol;Acc:9389890]
ENSRNOG00000056487	5908.93	0.530056	0.133878	3.95926	7.5182e-05	0.0220734	1.65613	Oxr1	7	protein_coding	oxidation resistance 1 [Source:RGD Symbol;Acc:621857]
ENSRNOG00000048145	795.642	0.522827	0.140943	3.70949	0.000207677	0.0403504	1.39415	Sstr1	6	protein_coding	somatostatin receptor 1 [Source:RGD Symbol;Acc:3762]
ENSRNOG00000031440	1000.55	0.518786	0.144603	3.58766	0.000333658	0.048981	1.30997	Nova1	6	protein_coding	NOVA alternative splicing regulator 1 [Source:RGD Symbol;Acc:621345]
ENSRNOG00000006833	2755.46	0.514766	0.114455	4.49755	6.87403e-06	0.00567623	2.24594	Rb1cc1	5	protein_coding	RB1-inducible coiled-coil 1 [Source:RGD Symbol;Acc:1309346]
ENSRNOG00000015644	1929.13	0.511762	0.121584	4.20912	2.56368e-05	0.0105591	1.97637	Ugcg	5	protein_coding	UDP-glucose ceramide glucosyltransferase [Source:RGD Symbol;Acc:621870]
ENSRNOG00000025463	6020.16	0.482906	0.127254	3.79481	0.000147757	0.032536	1.48764	C8h11orf87	8	protein_coding	hypothetical protein LOC100125362 [Source:RGD Symbol;Acc:1642426]
ENSRNOG00000002595	1078.01	0.482523	0.11391	4.23599	2.27549e-05	0.0105591	1.97637	Dpp10	13	protein_coding	dipeptidylpeptidase 10 [Source:RGD Symbol;Acc:1306427]
ENSRNOG00000029798	1389.41	0.46804	0.122193	3.83034	0.000127965	0.0307148	1.51265	Lrrc4c	3	protein_coding	leucine rich repeat containing 4C [Source:RGD Symbol;Acc:1311013]
ENSRNOG00000015528	17572.5	0.451716	0.0969399	4.65976	3.16579e-06	0.00397415	2.40076	Pja2	9	protein_coding	praja ring finger ubiquitin ligase 2 [Source:RGD Symbol;Acc:620273]
ENSRNOG00000043210	10771	0.449471	0.117504	3.82515	0.000130691	0.0307148	1.51265	Ppp3r1	14	protein_coding	protein phosphatase 3, regulatory subunit B, alpha [Source:RGD Symbol;Acc:69230]
ENSRNOG00000004378	435.905	0.447908	0.116934	3.83043	0.000127917	0.0307148	1.51265	Abca5	10	protein_coding	ATP binding cassette subfamily A member 5 [Source:RGD Symbol;Acc:628661]
ENSRNOG00000001813	2461.88	0.446884	0.124756	3.58206	0.0003409	0.0494942	1.30545	Dnm1l	11	protein_coding	dynamin 1-like [Source:RGD Symbol;Acc:620416]
ENSRNOG00000007326	4595.62	0.433057	0.100893	4.29224	1.76884e-05	0.00934794	2.02928	Prepl	6	protein_coding	prolyl endopeptidase-like [Source:RGD Symbol;Acc:1310143]
ENSRNOG00000010188	2215.56	0.421192	0.10689	3.94042	8.13385e-05	0.0233618	1.63149	Satb2	9	protein_coding	SATB homeobox 2 [Source:RGD Symbol;Acc:1562369]
ENSRNOG00000015956	1360.25	0.419655	0.103867	4.04033	5.33762e-05	0.0176302	1.75374	Usp29	1	protein_coding	ubiquitin specific peptidase 29 [Source:RGD Symbol;Acc:1306648]
ENSRNOG00000005018	7891.71	0.417962	0.100748	4.14859	3.34523e-05	0.0126278	1.89867	Scn2a	3	protein_coding	sodium voltage-gated channel alpha subunit 2 [Source:RGD Symbol;Acc:3632]
ENSRNOG00000003256	4499.69	0.389925	0.108284	3.60094	0.000317071	0.048151	1.31739	Ccng1	10	protein_coding	cyclin G1 [Source:RGD Symbol;Acc:2295]
ENSRNOG00000007485	1508.68	0.383667	0.0989982	3.8755	0.000106406	0.0275654	1.55964	Arfgef2	3	protein_coding	ADP ribosylation factor guanine nucleotide exchange factor 2 [Source:RGD Symbol;Acc:631430]
ENSRNOG00000015420	18160.8	0.382809	0.0867835	4.41108	1.02857e-05	0.00679475	2.16783	Stxbp1	3	protein_coding	syntaxin binding protein 1 [Source:RGD Symbol;Acc:3785]
ENSRNOG00000017428	30774.8	0.379425	0.103738	3.65752	0.000254668	0.0441405	1.35516	Map1b	2	protein_coding	microtubule-associated protein 1B [Source:RGD Symbol;Acc:3043]
ENSRNOG00000001285	22081	0.377931	0.105235	3.59131	0.000329017	0.0488424	1.3112	Atp2a2	12	protein_coding	ATPase sarcoplasmic/endoplasmic reticulum Ca2+ transporting 2 [Source:RGD Symbol;Acc:2174]
ENSRNOG00000011517	1346.87	0.342475	0.0937871	3.65162	0.000260593	0.0441405	1.35516	Tnfrsf21	9	protein_coding	TNF receptor superfamily member 21 [Source:RGD Symbol;Acc:1307308]
ENSRNOG00000008393	2950.09	0.340871	0.093315	3.65291	0.000259285	0.0441405	1.35516	Tax1bp1	4	protein_coding	Tax1 binding protein 1 [Source:RGD Symbol;Acc:708579]
ENSRNOG00000014791	7147.98	0.34025	0.0935984	3.63521	0.00027775	0.0448539	1.3482	Peg3	1	protein_coding	paternally expressed 3 [Source:RGD Symbol;Acc:2323590]
ENSRNOG00000011559	1619.27	-0.357804	0.0936574	-3.82035	0.000133261	0.0307148	1.51265	Cnn3	2	protein_coding	calponin 3 [Source:RGD Symbol;Acc:71044]
ENSRNOG00000021087	1758.27	-0.372131	0.102037	-3.64701	0.000265305	0.0443697	1.35291	Lgi4	1	protein_coding	leucine-rich repeat LGI family, member 4 [Source:RGD Symbol;Acc:735035]
ENSRNOG00000014645	613.445	-0.390177	0.105096	-3.71256	0.00020517	0.0403504	1.39415	Aldh7a1	18	protein_coding	aldehyde dehydrogenase 7 family, member A1 [Source:RGD Symbol;Acc:1308614]
ENSRNOG00000000186	683.132	-0.449118	0.124661	-3.60272	0.000314904	0.048151	1.31739	Tst	7	protein_coding	thiosulfate sulfurtransferase [Source:RGD Symbol;Acc:3913]
ENSRNOG00000001130	460.966	-0.463883	0.121516	-3.81745	0.000134836	0.0307148	1.51265	Nos1	12	protein_coding	nitric oxide synthase 1 [Source:RGD Symbol;Acc:3184]
ENSRNOG00000012053	871.41	-0.555077	0.126338	-4.39358	1.11498e-05	0.00701481	2.15398	S100a16	2	protein_coding	S100 calcium binding protein A16 [Source:RGD Symbol;Acc:1306770]
ENSRNOG00000012199	737.413	-0.604361	0.164888	-3.66529	0.00024706	0.0441405	1.35516	Sox2	2	protein_coding	SRY box 2 [Source:RGD Symbol;Acc:1565646]
ENSRNOG00000018454	20041.4	-0.61086	0.157046	-3.88968	0.000100376	0.0274636	1.56124	Apoe	1	protein_coding	apolipoprotein E [Source:RGD Symbol;Acc:2138]
ENSRNOG00000000816	168.751	-0.670355	0.178936	-3.74635	0.000179426	0.0370403	1.43133	Ppp1r18	20	protein_coding	protein phosphatase 1, regulatory subunit 18 [Source:RGD Symbol;Acc:1309543]
ENSRNOG00000016367	178.91	-0.725219	0.170952	-4.24223	2.21313e-05	0.0105591	1.97637	Vasp	1	protein_coding	vasodilator-stimulated phosphoprotein [Source:RGD Symbol;Acc:1311542]
ENSRNOG00000012749	402.759	-0.743849	0.136701	-5.44145	5.28496e-08	0.000232749	3.63311	C1qb	5	protein_coding	complement C1q B chain [Source:RGD Symbol;Acc:2229]
ENSRNOG00000008301	358.161	-0.773741	0.139482	-5.54724	2.90217e-08	0.000191717	3.71734	Tagln2	13	protein_coding	transgelin 2 [Source:RGD Symbol;Acc:1310840]
ENSRNOG00000014090	1291.35	-0.80331	0.189856	-4.23115	2.32495e-05	0.0105591	1.97637	Retsat	4	protein_coding	retinol saturase [Source:RGD Symbol;Acc:628802]
ENSRNOG00000052141	83.0355	-0.817121	0.222965	-3.6648	0.000247533	0.0441405	1.35516	Rps10l1	6	protein_coding	ribosomal protein S10-like 1 [Source:RGD Symbol;Acc:2323006]
ENSRNOG00000016831	487.381	-0.817775	0.221975	-3.68408	0.000229529	0.0427119	1.36945	Serpinh1	1	protein_coding	serpin family H member 1 [Source:RGD Symbol;Acc:69302]
ENSRNOG00000012946	146.618	-0.972041	0.245002	-3.96748	7.26372e-05	0.0220734	1.65613	Mov10	2	protein_coding	Mov10 RISC complex RNA helicase [Source:RGD Symbol;Acc:1598327]
ENSRNOG00000012172	71.8222	-0.975035	0.26968	-3.61553	0.000299739	0.0471447	1.32657	Spi1	3	protein_coding	Spi-1 proto-oncogene [Source:RGD Symbol;Acc:1359607]
ENSRNOG00000000827	86.8015	-0.996163	0.228043	-4.3683	1.25215e-05	0.00751971	2.1238	Ier3	20	protein_coding	immediate early response 3 [Source:RGD Symbol;Acc:1303321]
ENSRNOG00000013267	167.849	-1.04211	0.260288	-4.00366	6.23699e-05	0.0196198	1.70731	Helz2	3	protein_coding	helicase with zinc finger 2 [Source:RGD Symbol;Acc:1306056]
ENSRNOG00000050869	93.5265	-1.05851	0.247763	-4.27228	1.93481e-05	0.00983182	2.00737	Cebpd	11	protein_coding	CCAAT/enhancer binding protein delta [Source:RGD Symbol;Acc:2328]
ENSRNOG00000012681	420.03	-1.06135	0.2588	-4.10104	4.11295e-05	0.0146866	1.83308	Lgals9	10	protein_coding	galectin 9 [Source:RGD Symbol;Acc:3005]
ENSRNOG00000049906	49.1229	-1.23426	0.30376	-4.06326	4.83919e-05	0.0163937	1.78532	Foxf1	19	protein_coding	forkhead box F1 [Source:RGD Symbol;Acc:1584229]
ENSRNOG00000031138	143.085	-1.31732	0.322199	-4.08854	4.34103e-05	0.0150931	1.82122	Irgm	10	protein_coding	immunity-related GTPase M [Source:RGD Symbol;Acc:1305163]
ENSRNOG00000037113	146.288	-1.41628	0.336849	-4.2045	2.61655e-05	0.0105591	1.97637	Slfn2	10	protein_coding	schlafen 2 [Source:RGD Symbol;Acc:1308645]
ENSRNOG00000000795	47.3596	-1.50219	0.387192	-3.8797	0.000104584	0.0275654	1.55964	RT1-N3	20	protein_coding	RT1 class Ib, locus N3 [Source:RGD Symbol;Acc:1598370]
ENSRNOG00000023463	181.39	-1.56064	0.30075	-5.18916	2.11243e-07	0.00055819	3.25322	Parp9	11	protein_coding	poly (ADP-ribose) polymerase family, member 9 [Source:RGD Symbol;Acc:1307534]
ENSRNOG00000003217	435.437	-1.74527	0.390011	-4.47494	7.64344e-06	0.0059403	2.22619	Lgals3bp	10	protein_coding	galectin 3 binding protein [Source:RGD Symbol;Acc:620837]
ENSRNOG00000030467	103.303	-1.77421	0.423854	-4.1859	2.84041e-05	0.0110375	1.95713	Ube2l6	3	protein_coding	ubiquitin-conjugating enzyme E2L 6 [Source:RGD Symbol;Acc:1307960]
ENSRNOG00000019478	404.28	-1.7763	0.40169	-4.42206	9.77659e-06	0.00679475	2.16783	Irf9	15	protein_coding	interferon regulatory factor 9 [Source:RGD Symbol;Acc:1308766]
ENSRNOG00000029195	114.153	-1.94046	0.429058	-4.52262	6.10802e-06	0.00537994	2.26922	Uba7	8	protein_coding	ubiquitin-like modifier activating enzyme 7 [Source:RGD Symbol;Acc:1308323]
ENSRNOG00000022839	106.772	-2.24153	0.576802	-3.88613	0.000101856	0.0274636	1.56124	Ifit3	1	protein_coding	interferon-induced protein with tetratricopeptide repeats 3 [Source:RGD Symbol;Acc:1359681]
ENSRNOG00000030729	136.739	-2.35958	0.4547	-5.18931	2.11073e-07	0.00055819	3.25322	C4b	20	protein_coding	complement C4B (Chido blood group) [Source:RGD Symbol;Acc:1591983]
ENSRNOG00000052981	91.2829	-2.36175	0.549032	-4.30167	1.69516e-05	0.00933185	2.03003	Apol7b	7	protein_coding	-
ENSRNOG00000028895	98.8967	-2.78492	0.558167	-4.98941	6.05645e-07	0.00133363	2.87496	Rtp4	11	protein_coding	receptor (chemosensory) transporter protein 4 [Source:RGD Symbol;Acc:1306974]
ENSRNOG00000017414	426.605	-3.08014	0.798223	-3.85875	0.000113969	0.028957	1.53825	Irf7	1	protein_coding	interferon regulatory factor 7 [Source:RGD Symbol;Acc:1307828]
ENSRNOG00000023410	77.4001	-3.12941	0.661125	-4.73346	2.20723e-06	0.00397415	2.40076	Apol9a	7	protein_coding	apolipoprotein L 9a [Source:RGD Symbol;Acc:1562332]
ENSRNOG00000037198	174.38	-3.136	0.863793	-3.6305	0.000282871	0.0450275	1.34652	Usp18	4	protein_coding	ubiquitin specific peptidase 18 [Source:RGD Symbol;Acc:1359153]
ENSRNOG00000059097	43.3822	-3.38695	0.805068	-4.20704	2.58736e-05	0.0105591	1.97637	Ddx60	16	protein_coding	-
ENSRNOG00000049743	174.057	-5.09351	1.111	-4.58463	4.54794e-06	0.00500728	2.3004	Gstm3	2	protein_coding	glutathione S-transferase mu 3 [Source:RGD Symbol;Acc:11402080]
