# Supplementary material for: Behavioral Abnormalities, Cognitive Impairments, Synaptic Deficits, and Gene Replacement Therapy in a CRISPR Engineered Rat Model of 5p15.2 Deletion Associated With Cri du Chat Syndrome
Source: Adv Sci (Weinh). 2025 Feb 18;12(14):2415224. doi: 10.1002/advs.202415224 (PMC11984882; doi:10.1002/advs.202415224)
Supplement: Supplementary file 8 — Supplemental Table 7 [file ADVS-12-2415224-s007.xlsx]

## Sheet: HPC-CT-EV
ENSEMBLE	baseMean	log2FoldChange	lfcSE	stat	pvalue	padj	logpadj	gene_name	gene_chr	gene_biotype	gene_description
ENSRNOG00000028356	313.044	4.23062	0.705001	6.00087	1.96263e-09	1.17354e-07	6.9305	Chchd10	20	protein_coding	coiled-coil-helix-coiled-coil-helix domain containing 10 [Source:RGD Symbol;Acc:1359417]
ENSRNOG00000033215	34.4749	3.36857	0.745288	4.51983	6.18899e-06	0.000100295	3.99872	RT1-Db1	20	protein_coding	RT1 class II, locus Db1 [Source:RGD Symbol;Acc:1593282]
ENSRNOG00000018735	746.309	2.84074	0.829732	3.42368	0.000617792	0.00424864	2.37175	Cd74	18	protein_coding	CD74 molecule [Source:RGD Symbol;Acc:2313]
ENSRNOG00000014350	33.6192	2.43343	0.402514	6.04557	1.48881e-09	9.46505e-08	7.02388	Ccn1	2	protein_coding	cellular communication network factor 1 [Source:RGD Symbol;Acc:620763]
ENSRNOG00000029001	22.0782	2.42618	0.674373	3.59769	0.000321061	0.00250745	2.60077	RT1-S2	20	protein_coding	RT1 class Ib, locus S2 [Source:RGD Symbol;Acc:1595920]
ENSRNOG00000015703	141.308	2.40956	0.280046	8.60414	7.68924e-18	5.40169e-15	14.2675	Hypk	3	protein_coding	Huntingtin interacting protein K [Source:RGD Symbol;Acc:1311457]
ENSRNOG00000048320	458.708	2.40534	0.274107	8.77518	1.70628e-18	1.49833e-15	14.8244	Ndufa11	9	protein_coding	NADH:ubiquinone oxidoreductase subunit A11 [Source:RGD Symbol;Acc:1303292]
ENSRNOG00000021153	288.41	2.22357	0.241172	9.21988	2.97425e-20	6.96471e-17	16.1571	Fkbp2	1	protein_coding	FKBP prolyl isomerase 2 [Source:RGD Symbol;Acc:1560660]
ENSRNOG00000016272	513.675	2.18113	0.199596	10.9277	8.49625e-28	5.96862e-24	23.2241	Edf1	3	protein_coding	endothelial differentiation-related factor 1 [Source:RGD Symbol;Acc:1308073]
ENSRNOG00000058393	14.7795	2.1427	0.683101	3.13673	0.00170846	0.0095619	2.01946	Taf15	10	protein_coding	TATA-box binding protein associated factor 15 [Source:RGD Symbol;Acc:1309595]
ENSRNOG00000047321	363.858	2.1356	0.516808	4.13228	3.59177e-05	0.000418097	3.37872	Hba-a2	10	protein_coding	hemoglobin alpha, adult chain 2 [Source:RGD Symbol;Acc:1359364]
ENSRNOG00000015335	1348.73	2.11754	0.279785	7.56847	3.77654e-14	8.69843e-12	11.0606	Rpl13	19	protein_coding	ribosomal protein L13 [Source:RGD Symbol;Acc:621179]
ENSRNOG00000043419	178.965	2.09187	0.269466	7.76302	8.29309e-15	2.37792e-12	11.6238	Hist3h2ba	10	protein_coding	histone cluster 3, H2ba [Source:RGD Symbol;Acc:1307520]
ENSRNOG00000040273	18.6469	2.08582	0.505544	4.12588	3.69318e-05	0.000427776	3.36878	RGD1562402	1	protein_coding	similar to 60S ribosomal protein L27a [Source:RGD Symbol;Acc:1562402]
ENSRNOG00000000917	43.5599	2.07278	0.499181	4.15236	3.29059e-05	0.000389165	3.40987	Nupr2	12	protein_coding	nuclear protein 2, transcriptional regulator [Source:RGD Symbol;Acc:1560258]
ENSRNOG00000021183	28.7961	2.06739	0.495442	4.17282	3.00857e-05	0.000361642	3.44172	LOC102552640	15	protein_coding	REST corepressor 2-like [Source:RGD Symbol;Acc:7624435]
ENSRNOG00000032803	197.423	2.05581	0.305616	6.72677	1.73474e-11	1.93437e-09	8.71346	Rpl21	X	protein_coding	ribosomal protein L21 [Source:RGD Symbol;Acc:68390]
ENSRNOG00000046280	127.432	2.04809	0.289341	7.07846	1.45764e-12	2.25054e-10	9.64771	Tceal5	X	protein_coding	transcription elongation factor A like 5 [Source:RGD Symbol;Acc:1594149]
ENSRNOG00000019203	15.5368	2.02044	0.600681	3.36359	0.000769358	0.00506062	2.2958	Eya2	3	protein_coding	EYA transcriptional coactivator and phosphatase 2 [Source:RGD Symbol;Acc:620096]
ENSRNOG00000019575	68.5149	2.00375	0.394702	5.07662	3.84204e-07	1.01087e-05	4.9953	Rell2	18	protein_coding	RELT-like 2 [Source:RGD Symbol;Acc:1305276]
ENSRNOG00000042886	123.299	1.99413	0.249526	7.99166	1.33133e-15	5.19587e-13	12.2843	Rps28	7	protein_coding	ribosomal protein S28 [Source:RGD Symbol;Acc:621046]
ENSRNOG00000019701	45.1734	1.97442	0.344173	5.73672	9.65263e-09	4.70901e-07	6.32707	RGD1597339	1	protein_coding	uncharacterized protein LOC690349 [Source:RGD Symbol;Acc:1597339]
ENSRNOG00000059347	52.4548	1.96012	0.358289	5.47076	4.48104e-08	1.68338e-06	5.77382	Rbmxl1b	4	protein_coding	RNA binding motif protein, X-linked-like 1B [Source:RGD Symbol;Acc:1585845]
ENSRNOG00000046295	14.7564	1.95937	0.56145	3.48985	0.000483298	0.00352379	2.45299	Ubald1	10	protein_coding	UBA-like domain containing 1 [Source:RGD Symbol;Acc:1359443]
ENSRNOG00000034071	442.268	1.94287	0.290133	6.69647	2.13509e-11	2.34359e-09	8.63012	Chmp4bl1	4	protein_coding	chromatin modifying protein 4B-like 1 [Source:RGD Symbol;Acc:1583604]
ENSRNOG00000049575	17.4058	1.93748	0.579751	3.34192	0.00083201	0.00536965	2.27005	LOC100911672	9	protein_coding	atrophin-1-like [Source:RGD Symbol;Acc:6491795]
ENSRNOG00000037087	43.1801	1.93444	0.413109	4.68264	2.83202e-06	5.27019e-05	4.27817	LOC108351584	7	protein_coding	uncharacterized LOC108351584 [Source:RGD Symbol;Acc:11406985]
ENSRNOG00000043215	15.308	1.87077	0.508258	3.68075	0.000232549	0.00192562	2.71543	Rtbdn	19	protein_coding	retbindin [Source:RGD Symbol;Acc:1308534]
ENSRNOG00000016731	70.2538	1.86279	0.364088	5.11633	3.11542e-07	8.56589e-06	5.06723	Tpm2	5	protein_coding	tropomyosin 2 [Source:RGD Symbol;Acc:1559479]
ENSRNOG00000015277	321.306	1.85938	0.233107	7.97654	1.50495e-15	5.71476e-13	12.243	Serf2	3	protein_coding	small EDRK-rich factor 2 [Source:RGD Symbol;Acc:1588368]
ENSRNOG00000021079	168.487	1.82401	0.207531	8.7891	1.50769e-18	1.4122e-15	14.8501	Fxyd1	1	protein_coding	FXYD domain-containing ion transport regulator 1 [Source:RGD Symbol;Acc:69306]
ENSRNOG00000060293	152.451	1.81663	0.283747	6.4023	1.53057e-10	1.34403e-08	7.87159	Ndufa3	1	protein_coding	NADH:ubiquinone oxidoreductase subunit A3 [Source:RGD Symbol;Acc:1588687]
ENSRNOG00000042499	727.826	1.80342	0.29922	6.02706	1.66964e-09	1.03483e-07	6.98513	Tmsb10	4	protein_coding	thymosin, beta 10 [Source:RGD Symbol;Acc:62022]
ENSRNOG00000049355	52.0867	1.8004	0.312757	5.75655	8.58526e-09	4.27741e-07	6.36882	Arxes2	X	protein_coding	adipocyte-related X-chromosome expressed sequence 2 [Source:RGD Symbol;Acc:2322092]
ENSRNOG00000050051	58.6527	1.7961	0.324244	5.53936	3.03571e-08	1.22916e-06	5.91039	Pin4	X	protein_coding	peptidylprolyl cis/trans isomerase, NIMA-interacting 4 [Source:RGD Symbol;Acc:1590326]
ENSRNOG00000039207	149.947	1.76927	0.29153	6.06889	1.28797e-09	8.30094e-08	7.08087	Ccdc71l	6	protein_coding	coiled-coil domain containing 71-like [Source:NCBI gene;Acc:500640]
ENSRNOG00000013847	417.581	1.76765	0.255554	6.91692	4.61578e-12	6.17635e-10	9.20927	Nova2	1	protein_coding	NOVA alternative splicing regulator 2 [Source:RGD Symbol;Acc:1308032]
ENSRNOG00000010029	199.696	1.74336	0.221399	7.87428	3.42715e-15	1.17443e-12	11.9302	Ubald2	10	protein_coding	UBA-like domain containing 2 [Source:RGD Symbol;Acc:1311298]
ENSRNOG00000024846	180.83	1.70864	0.258957	6.59816	4.16288e-11	4.33248e-09	8.36326	Ier5l	3	protein_coding	immediate early response 5-like [Source:RGD Symbol;Acc:1561058]
ENSRNOG00000018289	903.409	1.69476	0.135831	12.477	9.96537e-36	1.40013e-31	30.8538	Park7	5	protein_coding	Parkinsonism associated deglycase [Source:RGD Symbol;Acc:621808]
ENSRNOG00000014205	228.47	1.68994	0.317386	5.32458	1.01186e-07	3.25325e-06	5.48768	Klf2	16	protein_coding	Kruppel-like factor 2 [Source:RGD Symbol;Acc:1359220]
ENSRNOG00000056746	19.8559	1.67354	0.505198	3.31265	0.000924174	0.00581229	2.23565	Tchh	2	protein_coding	trichohyalin [Source:RGD Symbol;Acc:1309635]
ENSRNOG00000033473	720.203	1.66901	0.182173	9.16172	5.10752e-20	1.02515e-16	15.9892	Rpl36	9	protein_coding	ribosomal protein L36 [Source:RGD Symbol;Acc:62085]
ENSRNOG00000019349	177.228	1.65448	0.280613	5.89595	3.7253e-09	2.11905e-07	6.67386	Sf3a2	7	protein_coding	splicing factor 3a, subunit 2 [Source:RGD Symbol;Acc:1308627]
ENSRNOG00000020246	102.665	1.65253	0.251832	6.56202	5.30849e-11	5.28967e-09	8.27657	Myl9	3	protein_coding	myosin light chain 9 [Source:RGD Symbol;Acc:1311235]
ENSRNOG00000015967	710.055	1.64191	0.2018	8.13631	4.07521e-16	1.78927e-13	12.7473	Sh3bgrl3	5	protein_coding	SH3 domain binding glutamate-rich protein like 3 [Source:RGD Symbol;Acc:1308118]
ENSRNOG00000001173	626.114	1.63976	0.213663	7.6745	1.66059e-14	4.32061e-12	11.3645	Cabp1	12	protein_coding	calcium binding protein 1 [Source:RGD Symbol;Acc:620385]
ENSRNOG00000048199	316.783	1.62871	0.361233	4.50874	6.52142e-06	0.000105076	3.9785	Rps19l2	9	protein_coding	ribosomal protein S19-like2 [Source:RGD Symbol;Acc:68440]
ENSRNOG00000000488	205.529	1.61861	0.288504	5.61037	2.01899e-08	8.62215e-07	6.06438	Hmga1	20	protein_coding	high mobility group AT-hook 1 [Source:RGD Symbol;Acc:628699]
ENSRNOG00000046313	2627.88	1.59839	0.176321	9.06519	1.24385e-19	1.94179e-16	15.7118	Basp1	2	protein_coding	brain abundant, membrane attached signal protein 1 [Source:RGD Symbol;Acc:621491]
ENSRNOG00000037298	53.9892	1.5954	0.291113	5.48034	4.24518e-08	1.60767e-06	5.7938	RGD1309036	1	protein_coding	hypothetical LOC292874 [Source:RGD Symbol;Acc:1309036]
ENSRNOG00000051720	201.921	1.57296	0.276022	5.69868	1.20736e-08	5.7116e-07	6.24324	Nudc	5	protein_coding	nuclear distribution C, dynein complex regulator [Source:RGD Symbol;Acc:3215]
ENSRNOG00000043060	130.942	1.57291	0.222877	7.0573	1.69763e-12	2.56471e-10	9.59096	Dnajc4	1	protein_coding	DnaJ heat shock protein family (Hsp40) member C4 [Source:RGD Symbol;Acc:1308693]
ENSRNOG00000043364	136.788	1.56938	0.254042	6.17765	6.50628e-10	4.71202e-08	7.32679	Zfp362	5	protein_coding	zinc finger protein 362 [Source:RGD Symbol;Acc:1306498]
ENSRNOG00000020975	80.6053	1.56821	0.274749	5.70779	1.14455e-08	5.43276e-07	6.26498	Mrpl49	1	protein_coding	mitochondrial ribosomal protein L49 [Source:RGD Symbol;Acc:1309920]
ENSRNOG00000038184	339.27	1.54859	0.296906	5.21576	1.83067e-07	5.5077e-06	5.25903	Camk2n2	11	protein_coding	calcium/calmodulin-dependent protein kinase II inhibitor 2 [Source:RGD Symbol;Acc:708411]
ENSRNOG00000025864	49.2823	1.54098	0.349786	4.4055	1.05542e-05	0.000156256	3.80616	Lemd2	20	protein_coding	LEM domain containing 2 [Source:RGD Symbol;Acc:1305341]
ENSRNOG00000009113	77.7075	1.53922	0.327419	4.70105	2.58821e-06	4.85506e-05	4.31381	Marcksl1	5	protein_coding	MARCKS-like 1 [Source:RGD Symbol;Acc:621197]
ENSRNOG00000023786	1069.74	1.53711	0.185897	8.26863	1.35504e-16	6.14137e-14	13.2117	Ybx1	5	protein_coding	Y box binding protein 1 [Source:RGD Symbol;Acc:61843]
ENSRNOG00000038150	127	1.537	0.399615	3.84621	0.00011996	0.00114035	2.94296	RGD1560394	14	protein_coding	RGD1560394 [Source:RGD Symbol;Acc:1560394]
ENSRNOG00000049782	41.4896	1.53687	0.371901	4.13246	3.58897e-05	0.000418097	3.37872	Csf2ra	14	protein_coding	colony stimulating factor 2 receptor alpha subunit [Source:RGD Symbol;Acc:1594330]
ENSRNOG00000001092	25.8757	1.53037	0.47438	3.22604	0.00125515	0.0074096	2.13021	Kl	12	protein_coding	Klotho [Source:RGD Symbol;Acc:620396]
ENSRNOG00000003863	245.937	1.5296	0.219193	6.97831	2.98742e-12	4.11502e-10	9.38563	Trir	19	protein_coding	telomerase RNA component interacting RNase [Source:RGD Symbol;Acc:1564093]
ENSRNOG00000020009	100.926	1.52209	0.299608	5.08028	3.76885e-07	9.95345e-06	5.00203	Npas4	1	protein_coding	neuronal PAS domain protein 4 [Source:RGD Symbol;Acc:628866]
ENSRNOG00000049661	181.747	1.51648	0.293134	5.17333	2.29964e-07	6.72789e-06	5.17212	Inafm1	1	protein_coding	InaF-motif containing 1 [Source:RGD Symbol;Acc:2301983]
ENSRNOG00000057867	22.0871	1.50887	0.482277	3.12864	0.0017562	0.00977211	2.01001	Mns1	8	protein_coding	meiosis-specific nuclear structural 1 [Source:RGD Symbol;Acc:1549718]
ENSRNOG00000025909	141.872	1.49843	0.243908	6.14344	8.0753e-10	5.66816e-08	7.24656	Uqcc2	20	protein_coding	ubiquinol-cytochrome c reductase complex assembly factor 2 [Source:RGD Symbol;Acc:1306917]
ENSRNOG00000034031	755.896	1.4971	0.199844	7.49134	6.81733e-14	1.4296e-11	10.8448	Vstm2l	3	protein_coding	V-set and transmembrane domain containing 2 like [Source:RGD Symbol;Acc:1305725]
ENSRNOG00000005049	294.691	1.49642	0.244446	6.12168	9.25932e-10	6.22457e-08	7.20589	Tbr1	3	protein_coding	T-box, brain, 1 [Source:RGD Symbol;Acc:1591773]
ENSRNOG00000049020	331.207	1.4868	0.200094	7.43049	1.08195e-13	2.14104e-11	10.6694	Tceal3	X	protein_coding	transcription elongation factor A like 3 [Source:RGD Symbol;Acc:1562504]
ENSRNOG00000032902	72.502	1.48321	0.259687	5.71155	1.11952e-08	5.33196e-07	6.27311	Ybx1-ps3	10	protein_coding	Y box protein 1 related, pseudogene 3 [Source:RGD Symbol;Acc:1590933]
ENSRNOG00000011214	257.789	1.48282	0.212627	6.97383	3.08418e-12	4.20706e-10	9.37602	Polr2f	7	protein_coding	RNA polymerase II subunit F [Source:RGD Symbol;Acc:708567]
ENSRNOG00000019802	200.523	1.48102	0.257941	5.7417	9.37291e-09	4.58848e-07	6.33833	Zfp428	1	protein_coding	zinc finger protein 428 [Source:RGD Symbol;Acc:1564862]
ENSRNOG00000025349	186.011	1.47092	0.205877	7.14463	9.02387e-13	1.54272e-10	9.81171	Maneal	5	protein_coding	mannosidase, endo-alpha-like [Source:MGI Symbol;Acc:MGI:2684896]
ENSRNOG00000005872	32.1403	1.46383	0.426702	3.43056	0.000602327	0.00416543	2.38034	Tcf7	10	protein_coding	transcription factor 7 [Source:RGD Symbol;Acc:1305894]
ENSRNOG00000026504	56.047	1.45999	0.391561	3.72863	0.000192521	0.00165553	2.78106	Fam114a1	14	protein_coding	family with sequence similarity 114, member A1 [Source:RGD Symbol;Acc:1560201]
ENSRNOG00000024065	195.146	1.45642	0.228512	6.37351	1.84756e-10	1.60236e-08	7.79524	Zfp575	1	protein_coding	zinc finger protein 575 [Source:RGD Symbol;Acc:1305025]
ENSRNOG00000007971	1616.57	1.45421	0.173908	8.36193	6.17013e-17	3.09608e-14	13.5092	Wbp2	10	protein_coding	WW domain binding protein 2 [Source:RGD Symbol;Acc:620032]
ENSRNOG00000006209	321.705	1.44784	0.20979	6.90138	5.14993e-12	6.7623e-10	9.16991	Mbd6	7	protein_coding	methyl-CpG binding domain protein 6 [Source:RGD Symbol;Acc:1311050]
ENSRNOG00000029339	81.8156	1.43182	0.319776	4.47757	7.54985e-06	0.000117861	3.92863	LOC100363268	2	protein_coding	rCG31129-like [Source:RGD Symbol;Acc:2323372]
ENSRNOG00000010194	44.655	1.42199	0.35339	4.02386	5.72508e-05	0.000609836	3.21479	Ift43	6	protein_coding	intraflagellar transport 43 [Source:RGD Symbol;Acc:1307392]
ENSRNOG00000013975	41.7407	1.41512	0.338285	4.18322	2.87413e-05	0.000348417	3.4579	Acat2l1	1	protein_coding	acetyl-CoA acetyltransferase 2-like 1 [Source:RGD Symbol;Acc:1562948]
ENSRNOG00000049071	212.548	1.40583	0.274597	5.11961	3.06175e-07	8.46803e-06	5.07222	Phyhip	15	protein_coding	phytanoyl-CoA 2-hydroxylase interacting protein [Source:RGD Symbol;Acc:1305790]
ENSRNOG00000025731	117.144	1.39861	0.217151	6.44071	1.18919e-10	1.07794e-08	7.9674	LOC100359583	13	protein_coding	hypothetical protein LOC100359583 [Source:RGD Symbol;Acc:2323611]
ENSRNOG00000008105	42.4567	1.39814	0.36274	3.8544	0.000116016	0.00111037	2.95453	Dmrta2	5	protein_coding	DMRT-like family A2 [Source:RGD Symbol;Acc:1308173]
ENSRNOG00000016571	43.8857	1.39739	0.368029	3.79696	0.00014648	0.00132777	2.87688	Ngf	2	protein_coding	nerve growth factor [Source:RGD Symbol;Acc:1598328]
ENSRNOG00000048172	145.244	1.39635	0.287634	4.8546	1.20629e-06	2.5915e-05	4.58645	Rac3	10	protein_coding	Rac family small GTPase 3 [Source:MGI Symbol;Acc:MGI:2180784]
ENSRNOG00000048573	32.0353	1.39438	0.399476	3.49054	0.00048205	0.00351834	2.45366	Nudt10	X	protein_coding	nudix (nucleoside diphosphate linked moiety X)-type motif 10 [Source:RGD Symbol;Acc:1564763]
ENSRNOG00000001396	249.387	1.39149	0.276911	5.02507	5.03258e-07	1.27172e-05	4.89561	Mospd3	12	protein_coding	motile sperm domain containing 3 [Source:RGD Symbol;Acc:1304973]
ENSRNOG00000025651	40.4227	1.39053	0.401605	3.46242	0.000535343	0.00380407	2.41975	Ikzf5	1	protein_coding	IKAROS family zinc finger 5 [Source:RGD Symbol;Acc:1310965]
ENSRNOG00000001439	490.645	1.38621	0.199671	6.94248	3.85262e-12	5.20475e-10	9.2836	Srrm3	12	protein_coding	serine/arginine repetitive matrix 3 [Source:RGD Symbol;Acc:1587868]
ENSRNOG00000022044	45.9107	1.3723	0.309305	4.4367	9.13489e-06	0.000138154	3.85964	Cabp4	1	protein_coding	calcium binding protein 4 [Source:RGD Symbol;Acc:1306083]
ENSRNOG00000025443	913.727	1.36757	0.190042	7.19615	6.19358e-13	1.07432e-10	9.96887	Map1lc3a	3	protein_coding	microtubule-associated protein 1 light chain 3 alpha [Source:RGD Symbol;Acc:735183]
ENSRNOG00000014098	145.594	1.36495	0.274319	4.97578	6.49865e-07	1.56477e-05	4.80555	Pold2	14	protein_coding	DNA polymerase delta 2, accessory subunit [Source:RGD Symbol;Acc:1304954]
ENSRNOG00000004757	788.185	1.36483	0.278138	4.90702	9.24684e-07	2.07206e-05	4.6836	Tmem158	8	protein_coding	transmembrane protein 158 [Source:RGD Symbol;Acc:708473]
ENSRNOG00000007227	45.1648	1.35768	0.392162	3.46204	0.00053609	0.00380407	2.41975	Mien1	10	protein_coding	migration and invasion enhancer 1 [Source:RGD Symbol;Acc:1306682]
ENSRNOG00000014568	589.558	1.35325	0.152574	8.86948	7.34859e-19	7.94213e-16	15.1001	Ndufb10	10	protein_coding	NADH:ubiquinone oxidoreductase subunit B10 [Source:RGD Symbol;Acc:1310782]
ENSRNOG00000007350	58.6757	1.34965	0.36667	3.68084	0.000232468	0.00192562	2.71543	Rac2	7	protein_coding	Rac family small GTPase 2 [Source:RGD Symbol;Acc:1307568]
ENSRNOG00000007514	112.173	1.3494	0.276705	4.87669	1.07881e-06	2.37947e-05	4.62352	Sox12	3	protein_coding	SRY box 12 [Source:RGD Symbol;Acc:1586313]
ENSRNOG00000013383	240.392	1.34883	0.202958	6.64583	3.01509e-11	3.23374e-09	8.49029	Tmub1	4	protein_coding	transmembrane and ubiquitin-like domain containing 1 [Source:RGD Symbol;Acc:735120]
ENSRNOG00000021027	957.683	1.34748	0.150022	8.98187	2.66191e-19	3.39999e-16	15.4685	Dbp	1	protein_coding	D-box binding PAR bZIP transcription factor [Source:RGD Symbol;Acc:2491]
ENSRNOG00000025629	177.948	1.34644	0.178771	7.53165	5.01023e-14	1.11736e-11	10.9518	Prpf3	2	protein_coding	pre-mRNA processing factor 3 [Source:RGD Symbol;Acc:1310555]
ENSRNOG00000024149	185.579	1.34605	0.319998	4.20642	2.59452e-05	0.000322593	3.49135	Prr18	1	protein_coding	proline rich 18 [Source:RGD Symbol;Acc:1564079]
ENSRNOG00000019973	1047.25	1.34247	0.153916	8.72213	2.73018e-18	2.13106e-15	14.6714	Arl3	1	protein_coding	ADP ribosylation factor like GTPase 3 [Source:RGD Symbol;Acc:69327]
ENSRNOG00000012409	45.165	1.33611	0.369415	3.61683	0.000298239	0.00237139	2.625	Exosc3	5	protein_coding	exosome component 3 [Source:RGD Symbol;Acc:1304739]
ENSRNOG00000019682	449.045	1.32977	0.172012	7.7307	1.06957e-14	2.83536e-12	11.5474	Timm13	7	protein_coding	translocase of inner mitochondrial membrane 13 [Source:RGD Symbol;Acc:628845]
ENSRNOG00000012490	210.158	1.32956	0.284074	4.68034	2.86402e-06	5.31565e-05	4.27444	Amph	17	protein_coding	amphiphysin [Source:RGD Symbol;Acc:620274]
ENSRNOG00000027286	41.2955	1.32892	0.306369	4.33764	1.4402e-05	0.000199948	3.69908	Lrrc75a	10	protein_coding	leucine rich repeat containing 75A [Source:RGD Symbol;Acc:1595947]
ENSRNOG00000047134	505.555	1.32742	0.17957	7.3922	1.44423e-13	2.74209e-11	10.5619	Gtf2f1	9	protein_coding	general transcription factor IIF subunit 1 [Source:RGD Symbol;Acc:1359646]
ENSRNOG00000020797	46.5257	1.32201	0.349585	3.78166	0.000155786	0.00139949	2.85403	She	2	protein_coding	Src homology 2 domain containing E [Source:RGD Symbol;Acc:1583215]
ENSRNOG00000037793	2880.26	1.30658	0.191852	6.81034	9.73695e-12	1.16927e-09	8.93209	Cdk5r2	9	protein_coding	cyclin-dependent kinase 5 regulatory subunit 2 [Source:RGD Symbol;Acc:1562530]
ENSRNOG00000042094	266.765	1.30653	0.212978	6.13457	8.53924e-10	5.88119e-08	7.23053	Prr13	7	protein_coding	proline rich 13 [Source:RGD Symbol;Acc:1307129]
ENSRNOG00000007532	316.142	1.30635	0.217743	5.9995	1.97927e-09	1.17834e-07	6.92873	RGD1305178	3	protein_coding	similar to Hypothetical protein MGC11690 [Source:RGD Symbol;Acc:1305178]
ENSRNOG00000004246	255.856	1.30276	0.160939	8.0947	5.74041e-16	2.30437e-13	12.6374	Spag7	10	protein_coding	sperm associated antigen 7 [Source:RGD Symbol;Acc:1305473]
ENSRNOG00000030963	2764.16	1.29867	0.167002	7.7764	7.46184e-15	2.23061e-12	11.6516	LOC108351137	5	protein_coding	glyceraldehyde-3-phosphate dehydrogenase [Source:RGD Symbol;Acc:11369796]
ENSRNOG00000001141	115.763	1.29674	0.299794	4.32545	1.52222e-05	0.000207844	3.68226	Srrm4	12	protein_coding	serine/arginine repetitive matrix 4 [Source:RGD Symbol;Acc:1560213]
ENSRNOG00000020608	141.021	1.28761	0.241011	5.34254	9.1653e-08	2.97396e-06	5.52666	Ppan	8	protein_coding	peter pan homolog [Source:RGD Symbol;Acc:1306325]
ENSRNOG00000020763	1444.87	1.28509	0.204385	6.28761	3.22388e-10	2.50251e-08	7.60162	Snrnp70	1	protein_coding	small nuclear ribonucleoprotein U1 subunit 70 [Source:RGD Symbol;Acc:1307120]
ENSRNOG00000010688	15560.6	1.28473	0.16967	7.57192	3.67738e-14	8.61119e-12	11.0649	Nrgn	8	protein_coding	neurogranin [Source:RGD Symbol;Acc:61833]
ENSRNOG00000007404	73.3225	1.28016	0.338868	3.77775	0.000158251	0.00141365	2.84966	Svbp	5	protein_coding	small vasohibin binding protein [Source:RGD Symbol;Acc:1311232]
ENSRNOG00000049075	281.691	1.2747	0.210936	6.04308	1.51202e-09	9.5693e-08	7.01912	Fabp5	2	protein_coding	fatty acid binding protein 5 [Source:RGD Symbol;Acc:70997]
ENSRNOG00000055049	65.2101	1.27181	0.357535	3.55717	0.000374879	0.00285786	2.54396	Aldh1a2	8	protein_coding	aldehyde dehydrogenase 1 family, member A2 [Source:RGD Symbol;Acc:620250]
ENSRNOG00000018448	123.802	1.27122	0.265346	4.79081	1.66107e-06	3.34835e-05	4.47517	LOC100911402	1	protein_coding	cell cycle exit and neuronal differentiation protein 1-like [Source:RGD Symbol;Acc:6493217]
ENSRNOG00000055809	69.8123	1.26397	0.336254	3.75896	0.000170619	0.00150012	2.82387	Epb41l1	3	protein_coding	erythrocyte membrane protein band 4.1-like 1 [Source:RGD Symbol;Acc:71087]
ENSRNOG00000057322	270.94	1.26031	0.216635	5.81766	5.96767e-09	3.12857e-07	6.50465	Efna3	2	protein_coding	ephrin A3 [Source:RGD Symbol;Acc:620390]
ENSRNOG00000060098	5933.04	1.25868	0.231939	5.42676	5.73856e-08	2.05157e-06	5.68791	Ptms	4	protein_coding	parathymosin [Source:RGD Symbol;Acc:621529]
ENSRNOG00000023546	53.2623	1.25693	0.30747	4.08798	4.35143e-05	0.000489163	3.31055	Hspb1	12	protein_coding	heat shock protein family B (small) member 1 [Source:RGD Symbol;Acc:61306]
ENSRNOG00000002004	698.144	1.25667	0.221436	5.67508	1.38622e-08	6.31454e-07	6.19966	Prdm8	14	protein_coding	PR/SET domain 8 [Source:RGD Symbol;Acc:1311628]
ENSRNOG00000014204	231.801	1.25057	0.214837	5.82105	5.84806e-09	3.08048e-07	6.51138	Pacsin3	3	protein_coding	protein kinase C and casein kinase substrate in neurons 3 [Source:RGD Symbol;Acc:1307327]
ENSRNOG00000020595	1411.55	1.24704	0.147874	8.43317	3.36412e-17	1.89064e-14	13.7234	Rps11	1	protein_coding	ribosomal protein S11 [Source:RGD Symbol;Acc:621026]
ENSRNOG00000007392	640.765	1.24072	0.192708	6.43837	1.20767e-10	1.08767e-08	7.9635	Atp6v1f	4	protein_coding	ATPase H+ transporting V1 subunit F [Source:RGD Symbol;Acc:621552]
ENSRNOG00000000957	583.302	1.23489	0.159689	7.73307	1.04981e-14	2.83536e-12	11.5474	Rpl21	12	protein_coding	ribosomal protein L21 [Source:RGD Symbol;Acc:68390]
ENSRNOG00000032487	175.867	1.23214	0.240209	5.12946	2.90572e-07	8.10028e-06	5.0915	Sts	X	protein_coding	steroid sulfatase [Source:RGD Symbol;Acc:3783]
ENSRNOG00000020843	1992.9	1.2298	0.166068	7.40542	1.30735e-13	2.55114e-11	10.5933	Ftl1	1	protein_coding	ferritin light chain 1 [Source:RGD Symbol;Acc:61813]
ENSRNOG00000000493	150.222	1.2268	0.216786	5.65903	1.52231e-08	6.83337e-07	6.16536	Snrpc	20	protein_coding	small nuclear ribonucleoprotein polypeptide C [Source:RGD Symbol;Acc:1306065]
ENSRNOG00000021164	1462.35	1.2264	0.156531	7.83486	4.69356e-15	1.49874e-12	11.8243	Stip1	1	protein_coding	stress-induced phosphoprotein 1 [Source:RGD Symbol;Acc:621599]
ENSRNOG00000000064	268.214	1.22614	0.238312	5.14511	2.6736e-07	7.54299e-06	5.12246	Atp5me	14	protein_coding	ATP synthase membrane subunit e [Source:RGD Symbol;Acc:621377]
ENSRNOG00000031022	317.395	1.21753	0.183465	6.63631	3.21644e-11	3.42356e-09	8.46552	Rpl36al	18	protein_coding	ribosomal protein L36a-like [Source:RGD Symbol;Acc:621156]
ENSRNOG00000021269	4053.19	1.21748	0.207128	5.8779	4.15515e-09	2.32589e-07	6.63341	Chgb	3	protein_coding	chromogranin B [Source:RGD Symbol;Acc:2339]
ENSRNOG00000051885	131.326	1.21521	0.253163	4.8001	1.58587e-06	3.22452e-05	4.49154	LOC100911991	X	protein_coding	elongation factor 1-alpha 1-like [Source:RGD Symbol;Acc:6489209]
ENSRNOG00000000418	57.8227	1.21442	0.339769	3.57425	0.000351233	0.00270105	2.56847	Zbtb12	20	protein_coding	zinc finger and BTB domain containing 12 [Source:RGD Symbol;Acc:1302958]
ENSRNOG00000019552	135.178	1.20693	0.212368	5.68321	1.32188e-08	6.0893e-07	6.21543	Lsm7	7	protein_coding	LSM7 homolog, U6 small nuclear RNA and mRNA degradation associated [Source:RGD Symbol;Acc:1305354]
ENSRNOG00000014272	1421.66	1.20495	0.155015	7.77313	7.6569e-15	2.24124e-12	11.6495	Rpl35	3	protein_coding	ribosomal protein L35 [Source:RGD Symbol;Acc:1303007]
ENSRNOG00000003386	1473.38	1.2022	0.196082	6.1311	8.72757e-10	5.92667e-08	7.22719	Rbfox3	10	protein_coding	RNA binding fox-1 homolog 3 [Source:RGD Symbol;Acc:1560070]
ENSRNOG00000012582	46.7688	1.2019	0.319207	3.76526	0.000166374	0.00147201	2.83209	Eif4ebp1	16	protein_coding	eukaryotic translation initiation factor 4E binding protein 1 [Source:RGD Symbol;Acc:620259]
ENSRNOG00000010067	562.296	1.19966	0.191329	6.27014	3.60718e-10	2.76944e-08	7.55761	Lypla2	5	protein_coding	lysophospholipase 2 [Source:RGD Symbol;Acc:620210]
ENSRNOG00000017397	369.837	1.19775	0.174725	6.85504	7.12906e-12	8.94315e-10	9.04851	Upf3a	16	protein_coding	UPF3A, regulator of nonsense mediated mRNA decay [Source:RGD Symbol;Acc:1308778]
ENSRNOG00000028685	356.211	1.19547	0.266392	4.48763	7.20204e-06	0.000113823	3.94377	Shf	3	protein_coding	Src homology 2 domain containing F [Source:RGD Symbol;Acc:1562705]
ENSRNOG00000028211	556.504	1.19347	0.199316	5.9878	2.12702e-09	1.26095e-07	6.8993	Akap17a	12	protein_coding	A-kinase anchoring protein 17A [Source:RGD Symbol;Acc:1564640]
ENSRNOG00000001884	402.8	1.19339	0.150841	7.91155	2.54203e-15	9.15783e-13	12.0382	Ranbp1	11	protein_coding	RAN binding protein 1 [Source:RGD Symbol;Acc:1310521]
ENSRNOG00000014846	317.346	1.19094	0.188923	6.30385	2.90351e-10	2.31786e-08	7.63491	Anp32a	8	protein_coding	acidic nuclear phosphoprotein 32 family member A [Source:RGD Symbol;Acc:11508551]
ENSRNOG00000001037	124.118	1.18981	0.210004	5.66564	1.4648e-08	6.6175e-07	6.17931	Gpalpp1	15	protein_coding	GPALPP motifs containing 1 [Source:RGD Symbol;Acc:1307254]
ENSRNOG00000001057	4022.81	1.18439	0.220637	5.36803	7.95999e-08	2.66916e-06	5.57363	Ctxn1	12	protein_coding	cortexin 1 [Source:RGD Symbol;Acc:2449]
ENSRNOG00000001138	431.551	1.18343	0.175093	6.75888	1.39065e-11	1.57569e-09	8.80253	Taok3	12	protein_coding	TAO kinase 3 [Source:RGD Symbol;Acc:1562861]
ENSRNOG00000001430	104.096	1.18149	0.244421	4.83384	1.33922e-06	2.80836e-05	4.55155	Polr2j	12	protein_coding	RNA polymerase II subunit J [Source:RGD Symbol;Acc:1310198]
ENSRNOG00000030920	1131.73	1.18123	0.165363	7.14327	9.11359e-13	1.54272e-10	9.81171	Rtn4r	11	protein_coding	reticulon 4 receptor [Source:RGD Symbol;Acc:620810]
ENSRNOG00000005695	73.0601	1.18088	0.271425	4.35067	1.35721e-05	0.00019107	3.71881	Mgp	4	protein_coding	matrix Gla protein [Source:RGD Symbol;Acc:3088]
ENSRNOG00000013190	204.228	1.18075	0.264955	4.4564	8.33478e-06	0.000127703	3.8938	Rnaset2	1	protein_coding	ribonuclease T2 [Source:RGD Symbol;Acc:1309918]
ENSRNOG00000000990	608.82	1.1744	0.167937	6.99307	2.68927e-12	3.77843e-10	9.42269	Pdap1	12	protein_coding	PDGFA associated protein 1 [Source:RGD Symbol;Acc:620442]
ENSRNOG00000026964	65.8518	1.17293	0.272335	4.30693	1.65534e-05	0.0002215	3.65463	Gas8	19	protein_coding	growth arrest specific 8 [Source:RGD Symbol;Acc:1307817]
ENSRNOG00000013179	79.4692	1.17056	0.256364	4.566	4.97128e-06	8.43643e-05	4.07384	Tinagl1	5	protein_coding	tubulointerstitial nephritis antigen-like 1 [Source:RGD Symbol;Acc:70956]
ENSRNOG00000029410	255.936	1.16996	0.234564	4.9878	6.10705e-07	1.48773e-05	4.82748	Rpl21	13	protein_coding	ribosomal protein L21 [Source:RGD Symbol;Acc:68390]
ENSRNOG00000055564	334.13	1.16785	0.235641	4.95607	7.1935e-07	1.69578e-05	4.77063	RGD1564664	3	protein_coding	similar to LOC387763 protein [Source:RGD Symbol;Acc:1564664]
ENSRNOG00000019698	918.519	1.16637	0.19157	6.08849	1.13979e-09	7.44838e-08	7.12794	Ssbp4	16	protein_coding	single stranded DNA binding protein 4 [Source:RGD Symbol;Acc:1359619]
ENSRNOG00000001252	180.993	1.16083	0.171125	6.78355	1.1726e-11	1.38446e-09	8.85872	Chst12	12	protein_coding	carbohydrate sulfotransferase 12 [Source:RGD Symbol;Acc:1308214]
ENSRNOG00000042556	482.023	1.15861	0.16272	7.12029	1.07704e-12	1.80148e-10	9.74437	Bmyc	3	protein_coding	brain expressed myelocytomatosis oncogene [Source:RGD Symbol;Acc:1584970]
ENSRNOG00000052968	670.712	1.15858	0.138162	8.38566	5.04406e-17	2.62478e-14	13.5809	Hnrnpa3	3	protein_coding	heterogeneous nuclear ribonucleoprotein A3 [Source:RGD Symbol;Acc:727807]
ENSRNOG00000010947	128.73	1.15673	0.279338	4.14095	3.45865e-05	0.000404951	3.3926	Mmp14	15	protein_coding	matrix metallopeptidase 14 [Source:RGD Symbol;Acc:620198]
ENSRNOG00000007268	30.8455	1.15485	0.353415	3.26769	0.00108429	0.00661207	2.17966	RGD1561796	10	protein_coding	RGD1561796 [Source:RGD Symbol;Acc:1561796]
ENSRNOG00000047367	29.8541	1.15395	0.361945	3.18819	0.00143165	0.00827767	2.08209	Card14	10	protein_coding	caspase recruitment domain family, member 14 [Source:RGD Symbol;Acc:1591135]
ENSRNOG00000018653	340.548	1.15328	0.197493	5.8396	5.23263e-09	2.8168e-07	6.55024	Pfdn1	18	protein_coding	prefoldin subunit 1 [Source:RGD Symbol;Acc:1305603]
ENSRNOG00000012236	161.02	1.15292	0.295353	3.90353	9.47992e-05	0.000934687	3.02933	Hddc3	1	protein_coding	HD domain containing 3 [Source:RGD Symbol;Acc:1311839]
ENSRNOG00000001198	66.7166	1.14991	0.357247	3.21881	0.00128723	0.00756772	2.12103	Fam222a	12	protein_coding	family with sequence similarity 222, member A [Source:RGD Symbol;Acc:1565883]
ENSRNOG00000014753	74.1236	1.14515	0.284274	4.02834	5.61715e-05	0.000601074	3.22107	Tcf7l1	4	protein_coding	transcription factor 7 like 1 [Source:RGD Symbol;Acc:1311671]
ENSRNOG00000016952	935.713	1.14352	0.185491	6.16483	7.05607e-10	5.05805e-08	7.29602	Uqcr11	7	protein_coding	ubiquinol-cytochrome c reductase, complex III subunit XI [Source:RGD Symbol;Acc:1590985]
ENSRNOG00000028206	80.3321	1.1414	0.232291	4.91364	8.94021e-07	2.03217e-05	4.69204	Pheta1	12	protein_coding	PH domain containing endocytic trafficking adaptor 1 [Source:RGD Symbol;Acc:1310656]
ENSRNOG00000006204	1938.18	1.13871	0.245864	4.63148	3.63059e-06	6.55652e-05	4.18333	Slc30a3	6	protein_coding	solute carrier family 30 member 3 [Source:RGD Symbol;Acc:1359689]
ENSRNOG00000008605	163.479	1.13845	0.291259	3.90873	9.27843e-05	0.000919986	3.03622	Ost4	6	protein_coding	oligosaccharyltransferase complex subunit 4, non-catalytic [Source:RGD Symbol;Acc:2300150]
ENSRNOG00000021513	822.454	1.13786	0.206971	5.49769	3.84788e-08	1.48117e-06	5.8294	Rtn4rl2	3	protein_coding	reticulon 4 receptor-like 2 [Source:RGD Symbol;Acc:727797]
ENSRNOG00000000306	309.919	1.13686	0.326317	3.48391	0.000494138	0.00357868	2.44628	Smpd2	20	protein_coding	sphingomyelin phosphodiesterase 2 [Source:RGD Symbol;Acc:619753]
ENSRNOG00000019302	251.343	1.13507	0.180435	6.29075	3.1593e-10	2.48029e-08	7.6055	Stx4	1	protein_coding	syntaxin 4 [Source:RGD Symbol;Acc:621019]
ENSRNOG00000052111	412.392	1.13482	0.143764	7.89365	2.93477e-15	1.03084e-12	11.9868	Sugp1	16	protein_coding	SURP and G patch domain containing 1 [Source:RGD Symbol;Acc:1310496]
ENSRNOG00000054140	1005.54	1.13353	0.154154	7.35321	1.93508e-13	3.5309e-11	10.4521	Myl6	7	protein_coding	myosin light chain 6 [Source:RGD Symbol;Acc:1589019]
ENSRNOG00000024452	979.021	1.13248	0.139281	8.13091	4.26067e-16	1.81401e-13	12.7414	Carmil2	19	protein_coding	capping protein regulator and myosin 1 linker 2 [Source:RGD Symbol;Acc:1562390]
ENSRNOG00000004107	906.11	1.13077	0.132418	8.53935	1.34977e-17	9.03057e-15	14.0443	Rpl23	10	protein_coding	ribosomal protein L23 [Source:RGD Symbol;Acc:62067]
ENSRNOG00000033235	42.8368	1.12937	0.344232	3.28084	0.00103499	0.00636953	2.19589	Relb	1	protein_coding	RELB proto-oncogene, NF-kB subunit [Source:RGD Symbol;Acc:2321078]
ENSRNOG00000028064	56.6438	1.1223	0.340973	3.29145	0.000996706	0.00616904	2.20978	Fhad1	5	protein_coding	forkhead associated phosphopeptide binding domain 1 [Source:RGD Symbol;Acc:1563444]
ENSRNOG00000021081	377.311	1.12006	0.191205	5.85786	4.68856e-09	2.5833e-07	6.58782	Vps72	2	protein_coding	vacuolar protein sorting 72 homolog [Source:RGD Symbol;Acc:1306121]
ENSRNOG00000002963	271.363	1.1198	0.302478	3.70209	0.000213832	0.00180985	2.74236	C1ql1	10	protein_coding	complement C1q like 1 [Source:RGD Symbol;Acc:1306039]
ENSRNOG00000060005	53.3501	1.11932	0.281574	3.97523	7.03113e-05	0.000725312	3.13948	Surf4	3	protein_coding	surfeit 4 [Source:RGD Symbol;Acc:1561980]
ENSRNOG00000012985	362.445	1.11785	0.143219	7.80519	5.9412e-15	1.85497e-12	11.7317	Pfdn5	7	protein_coding	prefoldin subunit 5 [Source:RGD Symbol;Acc:1311436]
ENSRNOG00000015456	101.333	1.1157	0.266057	4.19345	2.74741e-05	0.000335662	3.4741	Zfp787	1	protein_coding	zinc finger protein 787 [Source:RGD Symbol;Acc:1310536]
ENSRNOG00000013892	158.151	1.11543	0.210404	5.30141	1.14914e-07	3.62819e-06	5.44031	Cby1	7	protein_coding	chibby family member 1, beta catenin antagonist [Source:RGD Symbol;Acc:708481]
ENSRNOG00000020426	296.327	1.1115	0.224044	4.96107	7.01071e-07	1.66668e-05	4.77815	Erf	1	protein_coding	Ets2 repressor factor [Source:RGD Symbol;Acc:1311991]
ENSRNOG00000031387	325.249	1.11087	0.190063	5.84476	5.07285e-09	2.78337e-07	6.55543	Dazap1	7	protein_coding	DAZ associated protein 1 [Source:RGD Symbol;Acc:1305280]
ENSRNOG00000012705	68.2644	1.11072	0.28694	3.87092	0.000108427	0.00104845	2.97945	Pcgf2	10	protein_coding	polycomb group ring finger 2 [Source:RGD Symbol;Acc:1305097]
ENSRNOG00000020674	902.433	1.10877	0.177435	6.24888	4.13397e-10	3.08949e-08	7.51011	Rpl27	10	protein_coding	ribosomal protein L27 [Source:RGD Symbol;Acc:621192]
ENSRNOG00000042838	624.344	1.1085	0.163977	6.76009	1.37901e-11	1.57569e-09	8.80253	Junb	19	protein_coding	JunB proto-oncogene, AP-1 transcription factor subunit [Source:RGD Symbol;Acc:2944]
ENSRNOG00000028892	703.666	1.10819	0.243571	4.54976	5.37077e-06	8.98107e-05	4.04667	Prr36	12	protein_coding	proline rich 36 [Source:RGD Symbol;Acc:1566084]
ENSRNOG00000021232	529.332	1.10808	0.20038	5.52991	3.204e-08	1.28076e-06	5.89253	Ddrgk1	3	protein_coding	DDRGK domain containing 1 [Source:RGD Symbol;Acc:1309979]
ENSRNOG00000025350	69.1244	1.10751	0.244604	4.52775	5.96139e-06	9.74847e-05	4.01106	Ppp1r13l	1	protein_coding	protein phosphatase 1, regulatory subunit 13 like [Source:RGD Symbol;Acc:1593681]
ENSRNOG00000025580	858.695	1.10612	0.145911	7.58079	3.43459e-14	8.17898e-12	11.0873	LOC679539	3	protein_coding	similar to ubiquitin-conjugating enzyme E2 variant 1 [Source:RGD Symbol;Acc:1587144]
ENSRNOG00000000826	847.919	1.10508	0.175011	6.31436	2.71287e-10	2.19056e-08	7.65944	Flot1	20	protein_coding	flotillin 1 [Source:RGD Symbol;Acc:70991]
ENSRNOG00000005577	806.618	1.10468	0.144654	7.63673	2.22812e-14	5.59019e-12	11.2526	Desi1	7	protein_coding	desumoylating isopeptidase 1 [Source:RGD Symbol;Acc:1305776]
ENSRNOG00000005184	465.411	1.10198	0.172978	6.37065	1.88233e-10	1.6126e-08	7.79247	Nop10	3	protein_coding	NOP10 ribonucleoprotein [Source:RGD Symbol;Acc:1582780]
ENSRNOG00000013717	193.114	1.10146	0.181255	6.07684	1.22577e-09	7.9732e-08	7.09837	Bmp6	17	protein_coding	bone morphogenetic protein 6 [Source:RGD Symbol;Acc:2214]
ENSRNOG00000000885	481.07	1.10113	0.245121	4.4922	7.04924e-06	0.00011242	3.94916	Auts2	12	protein_coding	autism susceptibility candidate 2-like [Source:NCBI gene;Acc:100362819]
ENSRNOG00000011262	379.46	1.10084	0.174133	6.32181	2.58523e-10	2.11178e-08	7.67535	Bicra	1	protein_coding	BRD4 interacting chromatin remodeling complex associated protein [Source:RGD Symbol;Acc:1306385]
ENSRNOG00000014294	72.7934	1.09955	0.311409	3.53088	0.000414182	0.00309063	2.50995	Ptpn6	4	protein_coding	protein tyrosine phosphatase, non-receptor type 6 [Source:RGD Symbol;Acc:620660]
ENSRNOG00000013389	257.324	1.09781	0.222449	4.9351	8.01085e-07	1.86345e-05	4.72968	AABR07007916.1	2	protein_coding	regulator of G-protein signaling 7 binding protein [Source:NCBI gene;Acc:294715]
ENSRNOG00000000956	64.2549	1.09511	0.269564	4.06253	4.85429e-05	0.000533668	3.27273	Rasl11a	12	protein_coding	RAS-like family 11 member A [Source:RGD Symbol;Acc:1303231]
ENSRNOG00000021447	892.905	1.09298	0.186214	5.86946	4.37229e-09	2.42865e-07	6.61463	Prr7	17	protein_coding	proline rich 7 (synaptic) [Source:RGD Symbol;Acc:1561898]
ENSRNOG00000043077	320.505	1.09254	0.229183	4.76711	1.86888e-06	3.68788e-05	4.43322	Zfpm1	19	protein_coding	zinc finger protein, multitype 1 [Source:RGD Symbol;Acc:1582810]
ENSRNOG00000046109	234.771	1.09208	0.187149	5.83532	5.36862e-09	2.87898e-07	6.54076	LOC689574	4	protein_coding	hypothetical protein LOC689574 [Source:RGD Symbol;Acc:1591053]
ENSRNOG00000017854	954.958	1.09042	0.271483	4.01651	5.90659e-05	0.000625377	3.20386	Ucp2	1	protein_coding	uncoupling protein 2 [Source:RGD Symbol;Acc:3932]
ENSRNOG00000009360	157.904	1.08947	0.214224	5.08564	3.66394e-07	9.78677e-06	5.00936	Sh3bp1	7	protein_coding	SH3-domain binding protein 1 [Source:RGD Symbol;Acc:1306275]
ENSRNOG00000037247	80.5445	1.08936	0.250159	4.35467	1.33266e-05	0.000188749	3.72411	Rras	1	protein_coding	RAS related [Source:RGD Symbol;Acc:1311443]
ENSRNOG00000004430	350.806	1.08727	0.189812	5.72814	1.0154e-08	4.88573e-07	6.31107	Cep131	10	protein_coding	centrosomal protein 131 [Source:RGD Symbol;Acc:1307745]
ENSRNOG00000057347	555.185	1.08617	0.295876	3.67105	0.000241559	0.00199253	2.70059	Cebpb	3	protein_coding	CCAAT/enhancer binding protein beta [Source:RGD Symbol;Acc:2327]
ENSRNOG00000006420	75.6907	1.08563	0.307327	3.53249	0.000411664	0.00307817	2.51171	Rbm38	3	protein_coding	RNA binding motif protein 38 [Source:RGD Symbol;Acc:1308503]
ENSRNOG00000053456	366.167	1.08448	0.179365	6.0462	1.48303e-09	9.46505e-08	7.02388	Lage3	X	protein_coding	L antigen family, member 3 [Source:RGD Symbol;Acc:1562476]
ENSRNOG00000029061	181.276	1.0826	0.181279	5.972	2.34365e-09	1.36632e-07	6.86445	Hirip3	1	protein_coding	HIRA interacting protein 3 [Source:RGD Symbol;Acc:1306463]
ENSRNOG00000016299	100.638	1.08257	0.29086	3.72197	0.000197676	0.00169764	2.77015	Klf4	5	protein_coding	Kruppel like factor 4 [Source:RGD Symbol;Acc:621445]
ENSRNOG00000051941	29.4295	1.07766	0.343654	3.1359	0.00171327	0.00956369	2.01937	Fam78b	13	protein_coding	family with sequence similarity 78, member B [Source:MGI Symbol;Acc:MGI:2443050]
ENSRNOG00000013720	336.954	1.07642	0.235084	4.57889	4.67444e-06	8.05839e-05	4.09375	Aebp1	14	protein_coding	AE binding protein 1 [Source:RGD Symbol;Acc:1306922]
ENSRNOG00000012630	160.321	1.07467	0.17002	6.32085	2.60135e-10	2.11266e-08	7.67517	Rhoc	2	protein_coding	ras homolog family member C [Source:RGD Symbol;Acc:1304965]
ENSRNOG00000004217	63.624	1.07442	0.290806	3.69463	0.000220209	0.00185044	2.73272	Stk10	10	protein_coding	serine/threonine kinase 10 [Source:RGD Symbol;Acc:3779]
ENSRNOG00000004489	98.3038	1.07359	0.251537	4.26812	1.97124e-05	0.000257397	3.5894	Adgre5	19	protein_coding	adhesion G protein-coupled receptor E5 [Source:RGD Symbol;Acc:1305595]
ENSRNOG00000018748	203.333	1.07252	0.30345	3.5344	0.000408697	0.00306087	2.51415	Slc16a11	10	protein_coding	solute carrier family 16, member 11 [Source:RGD Symbol;Acc:1311125]
ENSRNOG00000012722	434.103	1.06989	0.165038	6.4827	9.00936e-11	8.55281e-09	8.06789	Ppdpf	3	protein_coding	pancreatic progenitor cell differentiation and proliferation factor [Source:RGD Symbol;Acc:1310660]
ENSRNOG00000057848	1945.78	1.06977	0.199511	5.36198	8.23161e-08	2.73414e-06	5.56318	Cacng8	1	protein_coding	calcium voltage-gated channel auxiliary subunit gamma 8 [Source:RGD Symbol;Acc:628808]
ENSRNOG00000046002	399.38	1.06802	0.197084	5.41911	5.9897e-08	2.12723e-06	5.67218	Micos13	9	protein_coding	mitochondrial contact site and cristae organizing system subunit 13 [Source:RGD Symbol;Acc:1588578]
ENSRNOG00000052549	1024.79	1.06705	0.13718	7.77846	7.34137e-15	2.23061e-12	11.6516	Chga	6	protein_coding	chromogranin A [Source:RGD Symbol;Acc:2338]
ENSRNOG00000011503	118.254	1.0664	0.285211	3.73898	0.000184771	0.00159953	2.79601	Shb	5	protein_coding	SH2 domain containing adaptor protein B [Source:RGD Symbol;Acc:1565350]
ENSRNOG00000014503	1825.49	1.0651	0.188878	5.63909	1.7095e-08	7.43604e-07	6.12866	Celf4	18	protein_coding	CUGBP, Elav-like family member 4 [Source:RGD Symbol;Acc:1307630]
ENSRNOG00000016831	417.436	1.0643	0.195778	5.43628	5.4404e-08	1.96823e-06	5.70592	Serpinh1	1	protein_coding	serpin family H member 1 [Source:RGD Symbol;Acc:69302]
ENSRNOG00000014180	80.9164	1.063	0.241195	4.40724	1.04698e-05	0.00015517	3.80919	Prickle4	9	protein_coding	prickle planar cell polarity protein 4 [Source:RGD Symbol;Acc:1563979]
ENSRNOG00000001628	398.335	1.06253	0.249782	4.25382	2.10151e-05	0.000271381	3.56642	Pcp4	11	protein_coding	Purkinje cell protein 4 [Source:RGD Symbol;Acc:3271]
ENSRNOG00000007334	1791.01	1.06239	0.229852	4.62208	3.79903e-06	6.80821e-05	4.16697	Ly6h	7	protein_coding	lymphocyte antigen 6 family member H [Source:RGD Symbol;Acc:1311896]
ENSRNOG00000012420	826.095	1.06096	0.210459	5.04118	4.62671e-07	1.18191e-05	4.92741	Bcl9l	8	protein_coding	BCL9 like [Source:RGD Symbol;Acc:1309096]
ENSRNOG00000028166	120.866	1.06075	0.322603	3.28809	0.00100869	0.00623225	2.20536	Asmtl	12	protein_coding	acetylserotonin O-methyltransferase-like [Source:RGD Symbol;Acc:1306877]
ENSRNOG00000009028	718.807	1.06011	0.161195	6.57656	4.81457e-11	4.93757e-09	8.30649	Rnf126	7	protein_coding	ring finger protein 126 [Source:RGD Symbol;Acc:1306011]
ENSRNOG00000019451	83.8859	1.05736	0.28651	3.69048	0.000223835	0.00187195	2.7277	Smtn	14	protein_coding	smoothelin [Source:RGD Symbol;Acc:1310216]
ENSRNOG00000043007	259.846	1.05716	0.22103	4.78289	1.72793e-06	3.4485e-05	4.46237	Rcn3	1	protein_coding	reticulocalbin 3 [Source:RGD Symbol;Acc:1359365]
ENSRNOG00000014969	349.453	1.05646	0.167939	6.29072	3.15995e-10	2.48029e-08	7.6055	Lzts2	1	protein_coding	leucine zipper tumor suppressor 2 [Source:RGD Symbol;Acc:1359249]
ENSRNOG00000020489	287.538	1.05605	0.208914	5.05497	4.30452e-07	1.10766e-05	4.95559	Tmem145	1	protein_coding	transmembrane protein 145 [Source:RGD Symbol;Acc:1595911]
ENSRNOG00000008604	734.179	1.04901	0.181868	5.76797	8.02308e-09	4.02587e-07	6.39514	Nsfl1c	3	protein_coding	NSFL1 cofactor [Source:RGD Symbol;Acc:619952]
ENSRNOG00000049683	419.511	1.04425	0.154492	6.75925	1.38712e-11	1.57569e-09	8.80253	Sh3gl1	9	protein_coding	SH3 domain containing GRB2 like 1, endophilin A2 [Source:RGD Symbol;Acc:708456]
ENSRNOG00000006355	429.163	1.04338	0.208895	4.99478	5.89038e-07	1.44433e-05	4.84033	Akap8l	7	protein_coding	A-kinase anchoring protein 8 like [Source:RGD Symbol;Acc:1359200]
ENSRNOG00000042211	201.011	1.04191	0.237224	4.39209	1.12264e-05	0.000163961	3.78526	Tmem240	5	protein_coding	transmembrane protein 240 [Source:RGD Symbol;Acc:2318117]
ENSRNOG00000010746	1327.36	1.04043	0.140831	7.38781	1.49271e-13	2.79635e-11	10.5534	Rpl32	4	protein_coding	ribosomal protein L32 [Source:RGD Symbol;Acc:621203]
ENSRNOG00000056617	68.7841	1.03845	0.31321	3.3155	0.000914793	0.00576103	2.2395	Zswim8	15	protein_coding	zinc finger, SWIM-type containing 8 [Source:RGD Symbol;Acc:1309414]
ENSRNOG00000048342	232.194	1.03781	0.198327	5.23281	1.66955e-07	5.11049e-06	5.29154	Tbca	2	protein_coding	tubulin folding cofactor A [Source:RGD Symbol;Acc:1311538]
ENSRNOG00000008224	257.017	1.03002	0.197438	5.2169	1.81941e-07	5.48557e-06	5.26078	Jdp2	6	protein_coding	Jun dimerization protein 2 [Source:RGD Symbol;Acc:621611]
ENSRNOG00000051621	46.9499	1.02567	0.301386	3.40319	0.000666033	0.00452284	2.34459	Catsperz	1	protein_coding	catsper channel auxiliary subunit zeta [Source:RGD Symbol;Acc:2318763]
ENSRNOG00000020889	2444.41	1.02402	0.153888	6.65435	2.84548e-11	3.07531e-09	8.51211	Nucb1	1	protein_coding	nucleobindin 1 [Source:RGD Symbol;Acc:620030]
ENSRNOG00000000463	774.62	1.02092	0.259715	3.93092	8.46217e-05	0.000853506	3.06879	Col11a2	20	protein_coding	collagen type XI alpha 2 chain [Source:RGD Symbol;Acc:2373]
ENSRNOG00000018486	129.671	1.0205	0.277935	3.67171	0.000240934	0.00198891	2.70139	RGD1311084	3	protein_coding	similar to 1700113K14Rik protein [Source:RGD Symbol;Acc:1311084]
ENSRNOG00000010417	190.166	1.01879	0.212694	4.78992	1.66846e-06	3.35363e-05	4.47448	Nol4l	3	protein_coding	nucleolar protein 4-like [Source:RGD Symbol;Acc:1563510]
ENSRNOG00000012528	94.3788	1.01826	0.235452	4.32472	1.52724e-05	0.000208328	3.68125	Zfyve19	3	protein_coding	zinc finger FYVE-type containing 19 [Source:RGD Symbol;Acc:1561576]
ENSRNOG00000049235	251.513	1.01811	0.1505	6.76485	1.33445e-11	1.54951e-09	8.80981	Arl16	10	protein_coding	ADP-ribosylation factor like GTPase 16 [Source:RGD Symbol;Acc:1590059]
ENSRNOG00000016274	284.276	1.01667	0.183503	5.54031	3.01935e-08	1.22606e-06	5.91149	Zfp580	1	protein_coding	zinc finger protein 580 [Source:RGD Symbol;Acc:1306892]
ENSRNOG00000017508	229.832	1.01546	0.212894	4.76979	1.84416e-06	3.64423e-05	4.43839	Kmt5c	1	protein_coding	lysine methyltransferase 5C [Source:RGD Symbol;Acc:1305226]
ENSRNOG00000008378	204.049	1.01472	0.220594	4.59995	4.22586e-06	7.38474e-05	4.13166	Zfp414	7	protein_coding	zinc finger protein 414 [Source:RGD Symbol;Acc:1308123]
ENSRNOG00000000433	3821.69	1.01313	0.150759	6.72023	1.81443e-11	2.00731e-09	8.69739	Prrt1	20	protein_coding	proline-rich transmembrane protein 1 [Source:RGD Symbol;Acc:1359348]
ENSRNOG00000008081	248.258	1.01266	0.184257	5.49588	3.88764e-08	1.48832e-06	5.8273	Ddx27	3	protein_coding	DEAD-box helicase 27 [Source:RGD Symbol;Acc:1305634]
ENSRNOG00000008140	1301.5	1.01248	0.142699	7.09522	1.29149e-12	2.03882e-10	9.69062	Rpl15	15	protein_coding	ribosomal protein L15 [Source:RGD Symbol;Acc:621181]
ENSRNOG00000017489	705.728	1.01201	0.245204	4.1272	3.67201e-05	0.000425774	3.37082	Gse1	19	protein_coding	Gse1 coiled-coil protein [Source:RGD Symbol;Acc:1562686]
ENSRNOG00000011831	233.821	1.01096	0.17342	5.82956	5.55742e-09	2.96889e-07	6.52741	Nudt18	15	protein_coding	nudix hydrolase 18 [Source:RGD Symbol;Acc:1311802]
ENSRNOG00000053234	420.973	1.00995	0.144298	6.99907	2.57664e-12	3.65675e-10	9.4369	Cnot3	1	protein_coding	CCR4-NOT transcription complex, subunit 3 [Source:RGD Symbol;Acc:1304771]
ENSRNOG00000048824	212.588	1.00936	0.192245	5.25038	1.51782e-07	4.68689e-06	5.32912	Rnf165	18	protein_coding	ring finger protein 165 [Source:RGD Symbol;Acc:1560744]
ENSRNOG00000020349	84.3716	1.00821	0.277463	3.63369	0.000279402	0.00224705	2.64839	Rab3il1	1	protein_coding	RAB3A interacting protein-like 1 [Source:RGD Symbol;Acc:619764]
ENSRNOG00000019920	110.609	1.00736	0.253962	3.96657	7.29141e-05	0.00074941	3.12528	Doc2a	1	protein_coding	double C2 domain alpha [Source:RGD Symbol;Acc:620518]
ENSRNOG00000024931	60.8538	1.00722	0.259572	3.88031	0.000104324	0.00101437	2.99381	Ccdc88b	1	protein_coding	coiled-coil domain containing 88B [Source:RGD Symbol;Acc:1311475]
ENSRNOG00000050510	610.598	1.00547	0.207318	4.84989	1.23531e-06	2.64194e-05	4.57808	LOC100363782	1	protein_coding	RAB1B, member RAS oncogene family-like [Source:RGD Symbol;Acc:2322370]
ENSRNOG00000008490	313.609	1.00469	0.204608	4.91033	9.09235e-07	2.04724e-05	4.68883	Cwc15	8	protein_coding	CWC15 spliceosome-associated protein [Source:RGD Symbol;Acc:1310669]
ENSRNOG00000031097	115.633	1.0029	0.274815	3.64937	0.000262885	0.00213376	2.67086	Syce1l	19	protein_coding	synaptonemal complex central element protein 1-like [Source:RGD Symbol;Acc:2320134]
ENSRNOG00000000467	196.068	1.00272	0.18638	5.37995	7.45056e-08	2.55318e-06	5.59292	Ring1	20	protein_coding	ring finger protein 1 [Source:RGD Symbol;Acc:3576]
ENSRNOG00000019308	355.674	1.00198	0.146931	6.81936	9.14491e-12	1.11727e-09	8.95184	Arrb2	10	protein_coding	arrestin, beta 2 [Source:RGD Symbol;Acc:2157]
ENSRNOG00000021689	182.093	1.00027	0.230349	4.34243	1.40914e-05	0.000196608	3.7064	Rps6kb2	1	protein_coding	ribosomal protein S6 kinase B2 [Source:RGD Symbol;Acc:1305144]
ENSRNOG00000019433	1790.2	0.999677	0.163509	6.11389	9.72338e-10	6.5054e-08	7.18673	Rab3a	16	protein_coding	RAB3A, member RAS oncogene family [Source:RGD Symbol;Acc:3528]
ENSRNOG00000016608	132.65	0.996673	0.286641	3.47707	0.000506917	0.00365991	2.43653	Zfp579	1	protein_coding	zinc finger protein 579 [Source:RGD Symbol;Acc:1308475]
ENSRNOG00000014214	995.748	0.994456	0.156807	6.34192	2.26925e-10	1.89677e-08	7.72198	Rpl27a	1	protein_coding	ribosomal protein L27a [Source:RGD Symbol;Acc:1309771]
ENSRNOG00000008415	403.253	0.994451	0.197221	5.04231	4.59954e-07	1.17711e-05	4.92918	Nab2	7	protein_coding	Ngfi-A binding protein 2 [Source:RGD Symbol;Acc:1311712]
ENSRNOG00000018932	456.456	0.994244	0.172313	5.76999	7.9275e-09	4.00513e-07	6.39738	Ccdc124	16	protein_coding	coiled-coil domain containing 124 [Source:RGD Symbol;Acc:1310931]
ENSRNOG00000016892	534.17	0.993351	0.258049	3.84947	0.000118374	0.00112671	2.94819	Nr2f6	16	protein_coding	nuclear receptor subfamily 2, group F, member 6 [Source:RGD Symbol;Acc:621685]
ENSRNOG00000014199	317.617	0.991604	0.231727	4.27919	1.87573e-05	0.000246761	3.60772	Zfp703	16	protein_coding	zinc finger protein 703 [Source:RGD Symbol;Acc:1588249]
ENSRNOG00000050205	76.115	0.990035	0.273967	3.6137	0.000301852	0.00238797	2.62197	Afmid	10	protein_coding	arylformamidase [Source:RGD Symbol;Acc:1591143]
ENSRNOG00000008689	162.011	0.989503	0.181559	5.45004	5.03585e-08	1.84736e-06	5.73345	Cbx1	10	protein_coding	chromobox 1 [Source:RGD Symbol;Acc:1310714]
ENSRNOG00000006494	191.598	0.988832	0.226883	4.35833	1.31058e-05	0.000186185	3.73005	Tubg2	10	protein_coding	tubulin, gamma 2 [Source:RGD Symbol;Acc:1585798]
ENSRNOG00000018850	521.067	0.987811	0.153149	6.45	1.11848e-10	1.03386e-08	7.98554	Ttc9b	1	protein_coding	tetratricopeptide repeat domain 9B [Source:RGD Symbol;Acc:1306256]
ENSRNOG00000026260	838.66	0.987602	0.145689	6.77884	1.21147e-11	1.41843e-09	8.84819	Rpl11	5	protein_coding	ribosomal protein L11 [Source:RGD Symbol;Acc:1308681]
ENSRNOG00000022804	500.66	0.987354	0.186119	5.30497	1.12692e-07	3.57408e-06	5.44684	Foxp4	9	protein_coding	forkhead box P4 [Source:RGD Symbol;Acc:1311386]
ENSRNOG00000021808	3798.52	0.98735	0.102853	9.59966	8.02111e-22	2.81741e-18	17.5501	Tecr	19	protein_coding	trans-2,3-enoyl-CoA reductase [Source:RGD Symbol;Acc:620376]
ENSRNOG00000020298	233.419	0.98692	0.193666	5.09599	3.46922e-07	9.37356e-06	5.0281	Bag3	1	protein_coding	Bcl2-associated athanogene 3 [Source:RGD Symbol;Acc:1307794]
ENSRNOG00000030266	111.462	0.986783	0.300352	3.28542	0.00101831	0.00627788	2.20219	Plekhg2	1	protein_coding	pleckstrin homology and RhoGEF domain containing G2 [Source:RGD Symbol;Acc:1310112]
ENSRNOG00000052025	2500.91	0.985413	0.117029	8.42024	3.7572e-17	2.03033e-14	13.6924	Tle5	7	protein_coding	TLE family member 5, transcriptional modulator [Source:RGD Symbol;Acc:2731]
ENSRNOG00000008680	153.659	0.983052	0.298119	3.29751	0.000975447	0.00607223	2.21665	Loxl1	8	protein_coding	lysyl oxidase-like 1 [Source:RGD Symbol;Acc:1308752]
ENSRNOG00000012808	1100.92	0.982814	0.138325	7.10511	1.20223e-12	1.93469e-10	9.71339	Tmem259	7	protein_coding	transmembrane protein 259 [Source:RGD Symbol;Acc:1311136]
ENSRNOG00000015733	2006.67	0.980825	0.153408	6.39355	1.62076e-10	1.41439e-08	7.84943	Myl12b	9	protein_coding	myosin light chain 12B [Source:RGD Symbol;Acc:628855]
ENSRNOG00000018531	178.41	0.979839	0.18441	5.31337	1.07616e-07	3.43636e-06	5.4639	Mrps11	1	protein_coding	mitochondrial ribosomal protein S11 [Source:RGD Symbol;Acc:1559901]
ENSRNOG00000027175	74.9887	0.976733	0.282286	3.46008	0.000540011	0.00382417	2.41746	Cnpy4	12	protein_coding	canopy FGF signaling regulator 4 [Source:RGD Symbol;Acc:1307636]
ENSRNOG00000018433	126.645	0.976723	0.222139	4.39691	1.09805e-05	0.000161207	3.79261	Hps6	1	protein_coding	HPS6, biogenesis of lysosomal organelles complex 2 subunit 3 [Source:RGD Symbol;Acc:631341]
ENSRNOG00000005148	172.304	0.974377	0.22532	4.32441	1.5294e-05	0.00020842	3.68106	Scrt2	3	protein_coding	scratch family transcriptional repressor 2 [Source:RGD Symbol;Acc:1564796]
ENSRNOG00000021151	187.289	0.973282	0.20133	4.83425	1.33649e-06	2.80683e-05	4.55178	Ppp1r14b	1	protein_coding	protein phosphatase 1, regulatory (inhibitor) subunit 14B [Source:RGD Symbol;Acc:628702]
ENSRNOG00000000231	1053.36	0.973278	0.162654	5.98372	2.18096e-09	1.2875e-07	6.89025	Kctd17	7	protein_coding	potassium channel tetramerization domain containing 17 [Source:RGD Symbol;Acc:1311154]
ENSRNOG00000008277	468.03	0.970728	0.155284	6.25133	4.06976e-10	3.05776e-08	7.5146	Bag1	5	protein_coding	Bcl2 associated athanogene 1 [Source:RGD Symbol;Acc:1305203]
ENSRNOG00000048848	376.08	0.96949	0.186525	5.19765	2.01822e-07	5.99942e-06	5.22189	Ccdc9	1	protein_coding	coiled-coil domain containing 9 [Source:RGD Symbol;Acc:1584422]
ENSRNOG00000007607	726.744	0.968451	0.254646	3.80314	0.000142876	0.00130098	2.88573	Nr4a1	7	protein_coding	nuclear receptor subfamily 4, group A, member 1 [Source:RGD Symbol;Acc:620029]
ENSRNOG00000000262	473.711	0.967401	0.200822	4.81721	1.45581e-06	3.00355e-05	4.52237	Zfp821	19	protein_coding	zinc finger protein 821 [Source:RGD Symbol;Acc:1306674]
ENSRNOG00000008560	209.045	0.964904	0.220756	4.3709	1.23734e-05	0.000177976	3.74964	AABR07049790.1	5	protein_coding	coiled-coil domain containing 30 [Source:NCBI gene;Acc:362580]
ENSRNOG00000007356	686.624	0.964819	0.122777	7.85834	3.89267e-15	1.30219e-12	11.8853	Chmp3	4	protein_coding	charged multivesicular body protein 3 [Source:RGD Symbol;Acc:708556]
ENSRNOG00000032677	239.746	0.963405	0.187232	5.14552	2.66785e-07	7.54191e-06	5.12252	Tssc4	1	protein_coding	tumor suppressing subtransferable candidate 4 [Source:RGD Symbol;Acc:1307043]
ENSRNOG00000055082	1033.12	0.963309	0.149839	6.42895	1.28487e-10	1.14984e-08	7.93936	Maz	1	protein_coding	MYC associated zinc finger protein [Source:RGD Symbol;Acc:1594632]
ENSRNOG00000018568	1296.05	0.962152	0.136696	7.03864	1.94119e-12	2.90145e-10	9.53738	Rab5c	10	protein_coding	RAB5C, member RAS oncogene family [Source:RGD Symbol;Acc:1307095]
ENSRNOG00000006393	256.927	0.960945	0.183601	5.23389	1.65981e-07	5.09177e-06	5.29313	Sirt6	7	protein_coding	sirtuin 6 [Source:RGD Symbol;Acc:1305216]
ENSRNOG00000051548	117.437	0.960218	0.249045	3.85561	0.000115443	0.0011064	2.95609	Lmod1	13	protein_coding	leiomodin 1 [Source:RGD Symbol;Acc:1307236]
ENSRNOG00000015719	509.725	0.957043	0.24059	3.9779	6.95261e-05	0.000718795	3.14339	Egr4	4	protein_coding	early growth response 4 [Source:RGD Symbol;Acc:2546]
ENSRNOG00000008829	435.499	0.956267	0.127263	7.51407	5.73155e-14	1.25825e-11	10.9002	Sorbs3	15	protein_coding	sorbin and SH3 domain containing 3 [Source:RGD Symbol;Acc:628900]
ENSRNOG00000014201	262.41	0.954908	0.156599	6.09779	1.07543e-09	7.06063e-08	7.15116	Manf	8	protein_coding	mesencephalic astrocyte-derived neurotrophic factor [Source:RGD Symbol;Acc:1307252]
ENSRNOG00000049629	868.164	0.954213	0.138453	6.89194	5.50358e-12	7.15974e-10	9.1451	Reep2	18	protein_coding	receptor accessory protein 2 [Source:NCBI gene;Acc:682105]
ENSRNOG00000021041	1753.08	0.953815	0.221209	4.31182	1.61915e-05	0.000217486	3.66257	Fam171a2	10	protein_coding	family with sequence similarity 171, member A2 [Source:RGD Symbol;Acc:1307966]
ENSRNOG00000020703	2825.21	0.951293	0.235447	4.04038	5.33647e-05	0.000577349	3.23856	Sipa1l3	1	protein_coding	signal-induced proliferation-associated 1 like 3 [Source:RGD Symbol;Acc:1311432]
ENSRNOG00000009370	1110.77	0.949381	0.187098	5.07423	3.89061e-07	1.01983e-05	4.99147	Tbkbp1	10	protein_coding	TBK1 binding protein 1 [Source:RGD Symbol;Acc:631328]
ENSRNOG00000059268	489.723	0.949134	0.134459	7.05889	1.67843e-12	2.56325e-10	9.59121	Ppp1r10	20	protein_coding	protein phosphatase 1, regulatory subunit 10 [Source:RGD Symbol;Acc:620079]
ENSRNOG00000018774	1477.03	0.947628	0.154563	6.13102	8.73182e-10	5.92667e-08	7.22719	LOC100911847	18	protein_coding	40S ribosomal protein S14-like [Source:RGD Symbol;Acc:6490698]
ENSRNOG00000007346	559.001	0.946716	0.247965	3.81794	0.000134568	0.00124224	2.9058	Grasp	7	protein_coding	general receptor for phosphoinositides 1 associated scaffold protein [Source:RGD Symbol;Acc:70554]
ENSRNOG00000012771	311.079	0.945684	0.177796	5.31892	1.04383e-07	3.34072e-06	5.47616	Ddx41	17	protein_coding	DEAD-box helicase 41 [Source:RGD Symbol;Acc:1311758]
ENSRNOG00000010237	2720.32	0.945587	0.111991	8.44343	3.08167e-17	1.8825e-14	13.7253	Map7d1	5	protein_coding	MAP7 domain containing 1 [Source:RGD Symbol;Acc:1597986]
ENSRNOG00000029726	1714.38	0.944988	0.171581	5.50752	3.63931e-08	1.43228e-06	5.84397	Gstm1	2	protein_coding	glutathione S-transferase mu 1 [Source:RGD Symbol;Acc:2755]
ENSRNOG00000017506	879.811	0.944448	0.130118	7.25842	3.91624e-13	7.00593e-11	10.1545	Cltb	17	protein_coding	clathrin, light chain B [Source:RGD Symbol;Acc:621353]
ENSRNOG00000036833	596.065	0.944138	0.165978	5.68833	1.28288e-08	5.96835e-07	6.22415	Zfp385a	7	protein_coding	zinc finger protein 385A [Source:RGD Symbol;Acc:1593784]
ENSRNOG00000031930	103.142	0.9418	0.279558	3.36889	0.000754719	0.00498446	2.30238	Bin2	7	protein_coding	bridging integrator 2 [Source:RGD Symbol;Acc:1306789]
ENSRNOG00000020619	505.192	0.940966	0.150475	6.25332	4.01828e-10	3.03531e-08	7.5178	Eif3g	8	protein_coding	eukaryotic translation initiation factor 3, subunit G [Source:RGD Symbol;Acc:1307191]
ENSRNOG00000020230	288.602	0.940531	0.170843	5.50524	3.6867e-08	1.44688e-06	5.83957	Pias4	7	protein_coding	protein inhibitor of activated STAT, 4 [Source:RGD Symbol;Acc:1308737]
ENSRNOG00000016890	103.689	0.939666	0.230192	4.08211	4.46295e-05	0.000499637	3.30135	Tppp3	19	protein_coding	tubulin polymerization-promoting protein family member 3 [Source:RGD Symbol;Acc:1305061]
ENSRNOG00000016611	895.536	0.939408	0.167218	5.61788	1.93314e-08	8.30601e-07	6.08061	Hras	1	protein_coding	HRas proto-oncogene, GTPase [Source:RGD Symbol;Acc:2827]
ENSRNOG00000020938	168.614	0.938325	0.16474	5.69581	1.22791e-08	5.78931e-07	6.23737	Ppp1r15a	1	protein_coding	protein phosphatase 1, regulatory subunit 15A [Source:RGD Symbol;Acc:621526]
ENSRNOG00000014476	893.272	0.938057	0.15245	6.15321	7.59296e-10	5.38794e-08	7.26858	Evl	6	protein_coding	Enah/Vasp-like [Source:RGD Symbol;Acc:621150]
ENSRNOG00000023309	137.938	0.936735	0.189265	4.94934	7.44646e-07	1.74371e-05	4.75852	Anks6	5	protein_coding	ankyrin repeat and sterile alpha motif domain containing 6 [Source:RGD Symbol;Acc:3334]
ENSRNOG00000012428	154.875	0.936231	0.242995	3.85288	0.000116737	0.00111516	2.95266	Maf	19	protein_coding	MAF bZIP transcription factor [Source:RGD Symbol;Acc:3034]
ENSRNOG00000055010	254.211	0.93522	0.221555	4.22116	2.43045e-05	0.000307362	3.51235	Axin2	10	protein_coding	axin 2 [Source:RGD Symbol;Acc:69259]
ENSRNOG00000026874	118.597	0.935107	0.257073	3.63751	0.000275285	0.00221775	2.65409	Zfp956	4	protein_coding	zinc finger protein 956 [Source:RGD Symbol;Acc:1304879]
ENSRNOG00000050735	239.532	0.933773	0.160384	5.82212	5.81063e-09	3.08048e-07	6.51138	Cd99	20	protein_coding	CD99 molecule (Xg blood group) [Source:RGD Symbol;Acc:1594332]
ENSRNOG00000043465	1716.7	0.933465	0.276307	3.37836	0.000729202	0.00484885	2.31436	Arc	7	protein_coding	activity-regulated cytoskeleton-associated protein [Source:RGD Symbol;Acc:62037]
ENSRNOG00000046211	252.998	0.932796	0.213787	4.3632	1.28172e-05	0.000183383	3.73664	Fbxw4	1	protein_coding	F-box and WD repeat domain containing 4 [Source:RGD Symbol;Acc:1306518]
ENSRNOG00000049142	660.626	0.93265	0.169644	5.4977	3.84774e-08	1.48117e-06	5.8294	Hdgfl2	9	protein_coding	HDGF like 2 [Source:RGD Symbol;Acc:621013]
ENSRNOG00000012406	1592.4	0.931637	0.156905	5.93758	2.89265e-09	1.66565e-07	6.77842	Pcbp4	8	protein_coding	poly(rC) binding protein 4 [Source:RGD Symbol;Acc:1307910]
ENSRNOG00000009302	77.6786	0.927561	0.247683	3.74496	0.000180426	0.00157062	2.80393	Zfp623	7	protein_coding	zinc finger protein 623 [Source:RGD Symbol;Acc:7635192]
ENSRNOG00000025715	1372.55	0.925195	0.146322	6.32302	2.56493e-10	2.10744e-08	7.67625	Dynlrb1	3	protein_coding	dynein light chain roadblock-type 1 [Source:RGD Symbol;Acc:619910]
ENSRNOG00000020044	169.647	0.923663	0.167197	5.52438	3.30647e-08	1.31603e-06	5.88073	Mob2	1	protein_coding	MOB kinase activator 2 [Source:RGD Symbol;Acc:1562983]
ENSRNOG00000020602	510.212	0.922645	0.213144	4.32874	1.49962e-05	0.000205703	3.68676	Ndufa13	16	protein_coding	NADH:ubiquinone oxidoreductase subunit A13 [Source:RGD Symbol;Acc:6492821]
ENSRNOG00000001062	258.968	0.921496	0.16498	5.5855	2.33026e-08	9.77316e-07	6.00996	Kmt5a	12	protein_coding	lysine methyltransferase 5A [Source:RGD Symbol;Acc:1587560]
ENSRNOG00000048187	143.355	0.920342	0.289641	3.17753	0.00148537	0.00852856	2.06912	Epop	10	protein_coding	elongin BC and polycomb repressive complex 2 associated protein [Source:RGD Symbol;Acc:1587434]
ENSRNOG00000012879	121.173	0.920021	0.201281	4.57084	4.85785e-06	8.30325e-05	4.08075	Fabp3	5	protein_coding	fatty acid binding protein 3 [Source:RGD Symbol;Acc:69048]
ENSRNOG00000020527	497.217	0.918536	0.113041	8.12569	4.44812e-16	1.83812e-13	12.7356	Drap1	1	protein_coding	Dr1 associated protein 1 [Source:RGD Symbol;Acc:1308477]
ENSRNOG00000043113	120.667	0.917663	0.233496	3.9301	8.49094e-05	0.000855794	3.06763	Fam43b	5	protein_coding	family with sequence similarity 43, member B [Source:RGD Symbol;Acc:1560959]
ENSRNOG00000019507	1391.04	0.917223	0.103136	8.8933	5.93192e-19	6.94529e-16	15.1583	Hnrnpul2	1	protein_coding	heterogeneous nuclear ribonucleoprotein U-like 2 [Source:RGD Symbol;Acc:1562784]
ENSRNOG00000056098	131.922	0.916375	0.250291	3.66125	0.000250991	0.00205622	2.68693	Tfpt	1	protein_coding	TCF3 fusion partner [Source:RGD Symbol;Acc:620839]
ENSRNOG00000014092	83.6948	0.914509	0.27855	3.2831	0.00102671	0.00632412	2.199	Paip2b	4	protein_coding	poly(A) binding protein interacting protein 2B [Source:RGD Symbol;Acc:1307930]
ENSRNOG00000058914	210.756	0.912171	0.160544	5.68176	1.33319e-08	6.12133e-07	6.21315	Rbx1	7	protein_coding	ring-box 1 [Source:RGD Symbol;Acc:1308453]
ENSRNOG00000016950	143.144	0.911102	0.221391	4.11535	3.86584e-05	0.000442457	3.35413	Otud1	17	protein_coding	OTU deubiquitinase 1 [Source:RGD Symbol;Acc:1563344]
ENSRNOG00000013533	974.998	0.910668	0.175631	5.18511	2.15882e-07	6.34548e-06	5.19754	Acin1	15	protein_coding	apoptotic chromatin condensation inducer 1 [Source:RGD Symbol;Acc:1311945]
ENSRNOG00000032885	225.979	0.910326	0.198698	4.58146	4.61748e-06	7.97978e-05	4.09801	LOC100363502	18	protein_coding	cytochrome c, somatic-like [Source:RGD Symbol;Acc:2322845]
ENSRNOG00000002255	364.187	0.907321	0.147577	6.14813	7.83999e-10	5.53527e-08	7.25686	Fam162a	11	protein_coding	family with sequence similarity 162, member A [Source:RGD Symbol;Acc:1590883]
ENSRNOG00000024309	905.197	0.906489	0.14258	6.35778	2.04695e-10	1.74301e-08	7.7587	Cox6b1	1	protein_coding	cytochrome c oxidase subunit 6B1 [Source:RGD Symbol;Acc:1584097]
ENSRNOG00000018686	1573.97	0.904854	0.156395	5.78571	7.22069e-09	3.67575e-07	6.43465	Atxn2l	1	protein_coding	ataxin 2-like [Source:RGD Symbol;Acc:1565868]
ENSRNOG00000008459	108.849	0.90444	0.216605	4.17552	2.97302e-05	0.000358241	3.44582	Anapc13	8	protein_coding	anaphase promoting complex subunit 13 [Source:RGD Symbol;Acc:1583270]
ENSRNOG00000001047	318.241	0.902739	0.172541	5.23202	1.67672e-07	5.12128e-06	5.29062	Map2k7	12	protein_coding	mitogen activated protein kinase kinase 7 [Source:RGD Symbol;Acc:1560043]
ENSRNOG00000055562	532.536	0.901821	0.194946	4.626	3.72795e-06	6.69792e-05	4.17406	Dkc1	X	protein_coding	dyskerin pseudouridine synthase 1 [Source:RGD Symbol;Acc:621780]
ENSRNOG00000003264	127.458	0.900817	0.183067	4.92068	8.62424e-07	1.97346e-05	4.70477	Nat9	10	protein_coding	N-acetyltransferase 9 [Source:RGD Symbol;Acc:1307096]
ENSRNOG00000056855	191.517	0.899051	0.230831	3.89484	9.82637e-05	0.000962765	3.01648	LOC100360413	X	protein_coding	eukaryotic translation elongation factor 1 alpha 1-like [Source:RGD Symbol;Acc:2322143]
ENSRNOG00000016886	241.584	0.897302	0.176473	5.08463	3.68346e-07	9.8033e-06	5.00863	Rnf25	9	protein_coding	ring finger protein 25 [Source:RGD Symbol;Acc:1311557]
ENSRNOG00000000341	80.4848	0.896885	0.25733	3.48535	0.000491495	0.00356321	2.44816	Nid2	15	protein_coding	nidogen 2 [Source:RGD Symbol;Acc:1311685]
ENSRNOG00000019959	2843.84	0.896712	0.167696	5.34723	8.93097e-08	2.92495e-06	5.53388	Kcnc3	1	protein_coding	potassium voltage-gated channel subfamily C member 3 [Source:RGD Symbol;Acc:621358]
ENSRNOG00000018935	200.896	0.895801	0.149279	6.00085	1.96286e-09	1.17354e-07	6.9305	RGD1560015	1	pseudogene	similar to glycoprotein, synaptic 2 [Source:RGD Symbol;Acc:1560015]
ENSRNOG00000028569	100.191	0.895759	0.231636	3.8671	0.000110138	0.0010625	2.97367	Arhgap27	10	protein_coding	Rho GTPase activating protein 27 [Source:RGD Symbol;Acc:735202]
ENSRNOG00000050485	102.228	0.894547	0.277012	3.22927	0.00124105	0.00734182	2.1342	Gas1	17	protein_coding	growth arrest-specific 1 [Source:RGD Symbol;Acc:1586820]
ENSRNOG00000001416	386.975	0.894357	0.285197	3.13593	0.00171308	0.00956369	2.01937	Vgf	12	protein_coding	VGF nerve growth factor inducible [Source:RGD Symbol;Acc:69399]
ENSRNOG00000001337	401.633	0.893264	0.220241	4.05584	4.99545e-05	0.000547474	3.26164	Setd1b	12	protein_coding	SET domain containing 1B [Source:MGI Symbol;Acc:MGI:2652820]
ENSRNOG00000052087	628.745	0.892278	0.212462	4.1997	2.67268e-05	0.000328819	3.48304	Ubap2	5	protein_coding	ubiquitin-associated protein 2 [Source:RGD Symbol;Acc:1311717]
ENSRNOG00000012477	11830.7	0.892092	0.112104	7.95768	1.75288e-15	6.48106e-13	12.1884	Eef1a2	3	protein_coding	eukaryotic translation elongation factor 1 alpha 2 [Source:RGD Symbol;Acc:3781]
ENSRNOG00000049983	262.056	0.890975	0.157075	5.6723	1.40896e-08	6.38579e-07	6.19479	Shd	9	protein_coding	src homology 2 domain-containing transforming protein D [Source:RGD Symbol;Acc:1590885]
ENSRNOG00000006604	7334.78	0.890017	0.119485	7.44876	9.42232e-14	1.9186e-11	10.717	Thy1	8	protein_coding	Thy-1 cell surface antigen [Source:RGD Symbol;Acc:3860]
ENSRNOG00000020652	167.606	0.889766	0.247573	3.59396	0.000325693	0.00253658	2.59575	Tgfb1	1	protein_coding	transforming growth factor, beta 1 [Source:RGD Symbol;Acc:69051]
ENSRNOG00000033863	1505.47	0.889666	0.156427	5.68743	1.28964e-08	5.98001e-07	6.2233	Ajm1	3	protein_coding	apical junction component 1 homolog [Source:RGD Symbol;Acc:1560470]
ENSRNOG00000009972	218.636	0.889598	0.190209	4.67695	2.91175e-06	5.39e-05	4.26841	Rara	10	protein_coding	retinoic acid receptor, alpha [Source:RGD Symbol;Acc:3534]
ENSRNOG00000003088	269.528	0.889033	0.187072	4.75236	2.01061e-06	3.90819e-05	4.40802	Arhgap31	11	protein_coding	Rho GTPase activating protein 31 [Source:RGD Symbol;Acc:1306093]
ENSRNOG00000056017	222.321	0.888518	0.157339	5.64717	1.63115e-08	7.20682e-07	6.14226	Bcl7a	12	protein_coding	BCL7A, BAF complex component [Source:RGD Symbol;Acc:1585128]
ENSRNOG00000005811	233.62	0.888313	0.194818	4.5597	5.12275e-06	8.64041e-05	4.06347	LOC688655	6	pseudogene	similar to heat shock protein 8 [Source:RGD Symbol;Acc:1586445]
ENSRNOG00000019915	400.956	0.887989	0.194587	4.56345	5.03195e-06	8.50769e-05	4.07019	Xrcc1	1	protein_coding	X-ray repair cross complementing 1 [Source:RGD Symbol;Acc:619823]
ENSRNOG00000021085	1747.25	0.887685	0.143157	6.20079	5.61816e-10	4.13273e-08	7.38376	Sf1	1	protein_coding	splicing factor 1 [Source:RGD Symbol;Acc:620645]
ENSRNOG00000018039	3971.6	0.884245	0.151304	5.84416	5.09128e-09	2.78337e-07	6.55543	Sncb	17	protein_coding	synuclein, beta [Source:RGD Symbol;Acc:70992]
ENSRNOG00000022421	1353.06	0.883642	0.195099	4.52921	5.92052e-06	9.69502e-05	4.01345	Crtc1	16	protein_coding	CREB regulated transcription coactivator 1 [Source:RGD Symbol;Acc:1589158]
ENSRNOG00000014890	238.628	0.883241	0.198635	4.44655	8.72599e-06	0.000132717	3.87707	Mrpl43	1	protein_coding	mitochondrial ribosomal protein L43 [Source:RGD Symbol;Acc:1307593]
ENSRNOG00000030721	996.47	0.881811	0.225364	3.91283	9.12226e-05	0.000908695	3.04158	Fbrsl1	12	protein_coding	fibrosin-like 1 [Source:RGD Symbol;Acc:1563342]
ENSRNOG00000033741	793.085	0.881479	0.150852	5.84335	5.11599e-09	2.78603e-07	6.55501	Ankrd34a	2	protein_coding	ankyrin repeat domain 34A [Source:RGD Symbol;Acc:1308412]
ENSRNOG00000042414	398.879	0.881398	0.200503	4.39593	1.10298e-05	0.000161641	3.79145	Nat14	1	protein_coding	N-acetyltransferase 14 [Source:RGD Symbol;Acc:1565991]
ENSRNOG00000019596	197.25	0.880826	0.219518	4.01255	6.00669e-05	0.000634064	3.19787	Smg9	1	protein_coding	SMG9 nonsense mediated mRNA decay factor [Source:RGD Symbol;Acc:1309888]
ENSRNOG00000000283	189.351	0.878154	0.19422	4.52145	6.14185e-06	9.97606e-05	4.00104	Ess2	11	protein_coding	ess-2 splicing factor homolog [Source:RGD Symbol;Acc:1308218]
ENSRNOG00000017690	463.749	0.877983	0.165844	5.29402	1.19659e-07	3.75269e-06	5.42566	Ccsap	19	protein_coding	centriole, cilia and spindle-associated protein [Source:RGD Symbol;Acc:1563235]
ENSRNOG00000000480	298.12	0.877684	0.171782	5.10928	3.23383e-07	8.8053e-06	5.05526	Phf1	20	protein_coding	PHD finger protein 1 [Source:RGD Symbol;Acc:1303205]
ENSRNOG00000005879	228.934	0.876436	0.237845	3.6849	0.000228791	0.00190434	2.72026	Maml2	8	protein_coding	mastermind-like transcriptional coactivator 2 [Source:RGD Symbol;Acc:1587536]
ENSRNOG00000006949	709.295	0.874513	0.11508	7.5992	2.97974e-14	7.21817e-12	11.1416	C1qbp	10	protein_coding	complement C1q binding protein [Source:RGD Symbol;Acc:2230]
ENSRNOG00000020937	1478.89	0.87408	0.118191	7.39548	1.40901e-13	2.71186e-11	10.5667	Ubtf	10	protein_coding	upstream binding transcription factor [Source:RGD Symbol;Acc:3927]
ENSRNOG00000000522	997.817	0.873597	0.155544	5.6164	1.94981e-08	8.3521e-07	6.0782	Cpne5	20	protein_coding	copine 5 [Source:RGD Symbol;Acc:1308021]
ENSRNOG00000006217	571.295	0.871311	0.158809	5.48652	4.09919e-08	1.55659e-06	5.80783	Wiz	7	protein_coding	WIZ zinc finger [Source:RGD Symbol;Acc:1307771]
ENSRNOG00000049959	173.798	0.870697	0.180424	4.82583	1.39419e-06	2.90057e-05	4.53752	Igsf21	5	protein_coding	immunoglobin superfamily, member 21 [Source:RGD Symbol;Acc:1310117]
ENSRNOG00000020354	146.841	0.868565	0.24272	3.57846	0.000345619	0.00266664	2.57404	Mrpl23	1	protein_coding	mitochondrial ribosomal protein L23 [Source:RGD Symbol;Acc:68343]
ENSRNOG00000039214	646.365	0.868342	0.176772	4.91222	9.00521e-07	2.03741e-05	4.69092	RGD1305455	12	protein_coding	similar to hypothetical protein FLJ10925 [Source:RGD Symbol;Acc:1305455]
ENSRNOG00000021682	639.7	0.867639	0.152591	5.68606	1.30005e-08	6.00847e-07	6.22124	Dcakd	10	protein_coding	dephospho-CoA kinase domain containing [Source:RGD Symbol;Acc:1359211]
ENSRNOG00000017780	151.619	0.866877	0.212882	4.0721	4.65917e-05	0.000517072	3.28645	Akr7a2	5	protein_coding	aldo-keto reductase family 7, member A2 [Source:RGD Symbol;Acc:620311]
ENSRNOG00000033844	297.53	0.866106	0.199447	4.34254	1.40842e-05	0.000196608	3.7064	LOC100912195	1	protein_coding	protein BEX1-like [Source:RGD Symbol;Acc:6488322]
ENSRNOG00000011865	203.939	0.865711	0.212204	4.07962	4.51089e-05	0.0005038	3.29774	Ciao2b	19	protein_coding	cytosolic iron-sulfur assembly component 2B [Source:RGD Symbol;Acc:1585802]
ENSRNOG00000054603	1406.43	0.864964	0.158812	5.44648	5.13765e-08	1.87401e-06	5.72723	Pacsin1	20	protein_coding	protein kinase C and casein kinase substrate in neurons 1 [Source:RGD Symbol;Acc:3247]
ENSRNOG00000025448	670.449	0.861561	0.190216	4.52938	5.91567e-06	9.69502e-05	4.01345	Limd2	10	protein_coding	LIM domain containing 2 [Source:RGD Symbol;Acc:1309967]
ENSRNOG00000000464	624.509	0.861168	0.16436	5.23951	1.61003e-07	4.94986e-06	5.30541	Rxrb	20	protein_coding	retinoid X receptor beta [Source:RGD Symbol;Acc:3611]
ENSRNOG00000048961	420.425	0.860329	0.268789	3.20076	0.00137067	0.00798423	2.09777	Bhlhe41	4	protein_coding	basic helix-loop-helix family, member e41 [Source:RGD Symbol;Acc:70900]
ENSRNOG00000020876	143.286	0.85898	0.208103	4.12767	3.66452e-05	0.000425509	3.37109	Bax	1	protein_coding	BCL2 associated X, apoptosis regulator [Source:RGD Symbol;Acc:2192]
ENSRNOG00000015476	100.327	0.85898	0.262027	3.27822	0.00104466	0.00641308	2.19293	Ubxn11	5	protein_coding	UBX domain protein 11 [Source:RGD Symbol;Acc:620769]
ENSRNOG00000001254	135.557	0.858576	0.273044	3.14446	0.00166395	0.00937628	2.02797	Col6a2	20	protein_coding	collagen type VI alpha 2 chain [Source:RGD Symbol;Acc:1305585]
ENSRNOG00000053285	941.057	0.857903	0.186435	4.60161	4.1924e-06	7.34454e-05	4.13404	Mllt6	10	protein_coding	MLLT6, PHD finger containing [Source:RGD Symbol;Acc:1306689]
ENSRNOG00000012175	102.016	0.857231	0.224498	3.81844	0.0001343	0.00124224	2.9058	Nfatc2	3	protein_coding	nuclear factor of activated T-cells 2 [Source:RGD Symbol;Acc:1307690]
ENSRNOG00000059408	919.204	0.856276	0.191784	4.4648	8.01448e-06	0.000123876	3.90701	Prr12	1	protein_coding	proline rich 12 [Source:RGD Symbol;Acc:1309896]
ENSRNOG00000030871	3173.76	0.852382	0.121681	7.00504	2.46918e-12	3.5765e-10	9.44654	Calm2	15	protein_coding	calmodulin 2 [Source:RGD Symbol;Acc:2258]
ENSRNOG00000003599	233.988	0.852273	0.145907	5.84121	5.18215e-09	2.81107e-07	6.55113	Utp3	14	protein_coding	UTP3, small subunit processome component [Source:RGD Symbol;Acc:1308540]
ENSRNOG00000020925	136.755	0.85156	0.215163	3.95775	7.56596e-05	0.000772542	3.11208	Ccdc86	1	protein_coding	coiled-coil domain containing 86 [Source:RGD Symbol;Acc:1359280]
ENSRNOG00000013252	106.553	0.851485	0.214697	3.96599	7.30929e-05	0.000749602	3.12517	Cwc27	2	protein_coding	CWC27 spliceosome-associated protein homolog [Source:RGD Symbol;Acc:1310697]
ENSRNOG00000019987	760.109	0.85015	0.187155	4.54248	5.55954e-06	9.21127e-05	4.03568	Scand1	3	protein_coding	SCAN domain-containing 1 [Source:RGD Symbol;Acc:1308530]
ENSRNOG00000008005	142.246	0.849983	0.253141	3.35775	0.000785788	0.00514142	2.28892	Akna	5	protein_coding	AT-hook transcription factor [Source:RGD Symbol;Acc:1308202]
ENSRNOG00000014633	783.58	0.849714	0.112673	7.54141	4.64901e-14	1.05353e-11	10.9774	Vps28	7	protein_coding	VPS28, ESCRT-I subunit [Source:RGD Symbol;Acc:1306537]
ENSRNOG00000015493	186.62	0.848953	0.240077	3.53618	0.000405963	0.00304526	2.51638	Emx1	4	protein_coding	empty spiracles homeobox 1 [Source:RGD Symbol;Acc:1564002]
ENSRNOG00000021046	109.155	0.848297	0.245403	3.45675	0.000546724	0.00386198	2.41319	Sult2b1	1	protein_coding	sulfotransferase family 2B member 1 [Source:RGD Symbol;Acc:1308882]
ENSRNOG00000056118	2154.29	0.847704	0.191853	4.41851	9.93848e-06	0.000147919	3.82998	Cic	1	protein_coding	capicua transcriptional repressor [Source:RGD Symbol;Acc:1310706]
ENSRNOG00000010868	230.263	0.845955	0.229672	3.68332	0.000230218	0.00191394	2.71807	Rims4	3	protein_coding	regulating synaptic membrane exocytosis 4 [Source:RGD Symbol;Acc:628695]
ENSRNOG00000057996	1902.28	0.84528	0.116579	7.25071	4.14607e-13	7.28153e-11	10.1378	Phactr3	3	protein_coding	phosphatase and actin regulator 3 [Source:RGD Symbol;Acc:1303029]
ENSRNOG00000048699	150.154	0.844873	0.258696	3.26589	0.00109122	0.00664281	2.17765	Vps37d	12	protein_coding	VPS37D, ESCRT-I subunit [Source:RGD Symbol;Acc:1587769]
ENSRNOG00000030049	207.208	0.844665	0.193962	4.35479	1.33196e-05	0.000188749	3.72411	Znhit6	2	protein_coding	zinc finger, HIT-type containing 6 [Source:RGD Symbol;Acc:1308723]
ENSRNOG00000000586	160.211	0.844463	0.220304	3.83317	0.000126501	0.00118577	2.926	Gtf3c6	20	protein_coding	general transcription factor 3C subunit 6 [Source:RGD Symbol;Acc:1307434]
ENSRNOG00000022860	573.83	0.843798	0.17372	4.85722	1.19043e-06	2.56921e-05	4.5902	Swi5	3	protein_coding	SWI5 homologous recombination repair protein [Source:RGD Symbol;Acc:1559966]
ENSRNOG00000048169	542.583	0.842981	0.220718	3.81926	0.000133853	0.00124052	2.9064	Tuba8	4	protein_coding	tubulin, alpha 8 [Source:RGD Symbol;Acc:1566041]
ENSRNOG00000000989	372.282	0.842219	0.13565	6.20874	5.34109e-10	3.94959e-08	7.40345	Bud31	12	protein_coding	BUD31 homolog [Source:RGD Symbol;Acc:621103]
ENSRNOG00000000473	207.093	0.840779	0.194755	4.31711	1.58086e-05	0.000213774	3.67005	Pfdn6	20	protein_coding	prefoldin subunit 6 [Source:RGD Symbol;Acc:1303006]
ENSRNOG00000020299	2993.28	0.839463	0.0969836	8.65573	4.89787e-18	3.62185e-15	14.4411	Klc2	1	protein_coding	kinesin light chain 2 [Source:RGD Symbol;Acc:1307377]
ENSRNOG00000017560	105.125	0.838583	0.237572	3.52981	0.000415866	0.00310133	2.50845	Mdk	3	protein_coding	midkine [Source:RGD Symbol;Acc:69073]
ENSRNOG00000014302	3949.13	0.837583	0.189275	4.42522	9.63423e-06	0.000144308	3.84071	Dlgap3	5	protein_coding	DLG associated protein 3 [Source:RGD Symbol;Acc:708349]
ENSRNOG00000012764	5450.32	0.837343	0.157671	5.31068	1.09214e-07	3.47163e-06	5.45947	Agap3	4	protein_coding	ArfGAP with GTPase domain, ankyrin repeat and PH domain 3 [Source:RGD Symbol;Acc:1310751]
ENSRNOG00000014289	3670.79	0.836715	0.17578	4.76	1.93592e-06	3.78826e-05	4.42156	Arpc2	9	protein_coding	actin related protein 2/3 complex, subunit 2 [Source:RGD Symbol;Acc:1305848]
ENSRNOG00000034084	84.0972	0.835651	0.229386	3.64299	0.000269488	0.00217854	2.66183	Ggct	4	protein_coding	gamma-glutamyl cyclotransferase [Source:RGD Symbol;Acc:1304876]
ENSRNOG00000000130	1325.49	0.835413	0.186173	4.48728	7.21368e-06	0.000113879	3.94356	Dnajb5	5	protein_coding	DnaJ heat shock protein family (Hsp40) member B5 [Source:RGD Symbol;Acc:1307453]
ENSRNOG00000028749	166.004	0.835377	0.192011	4.35068	1.35715e-05	0.00019107	3.71881	Atxn7l2	2	protein_coding	ataxin 7-like 2 [Source:RGD Symbol;Acc:1307047]
ENSRNOG00000019568	2219.36	0.834654	0.161475	5.16894	2.35431e-07	6.84845e-06	5.16441	Jund	16	protein_coding	JunD proto-oncogene, AP-1 transcription factor subunit [Source:RGD Symbol;Acc:2945]
ENSRNOG00000058388	106.513	0.833809	0.242902	3.4327	0.000597604	0.00413816	2.38319	Zfp36	1	protein_coding	zinc finger protein 36 [Source:RGD Symbol;Acc:620722]
ENSRNOG00000033262	228.791	0.832377	0.162549	5.12077	3.04296e-07	8.43266e-06	5.07404	Reep6	7	protein_coding	receptor accessory protein 6 [Source:RGD Symbol;Acc:1309508]
ENSRNOG00000039876	1647.85	0.830475	0.179105	4.63681	3.53824e-06	6.41448e-05	4.19284	LOC681410	17	protein_coding	hypothetical protein LOC681410 [Source:RGD Symbol;Acc:1595414]
ENSRNOG00000024845	193.178	0.829258	0.207149	4.0032	6.24919e-05	0.000655233	3.1836	Mrps21	2	protein_coding	mitochondrial ribosomal protein S21 [Source:RGD Symbol;Acc:1592330]
ENSRNOG00000001611	1219.41	0.828886	0.121947	6.79707	1.06765e-11	1.27123e-09	8.89577	Rpl24	11	protein_coding	ribosomal protein L24 [Source:RGD Symbol;Acc:621191]
ENSRNOG00000019585	331.795	0.828092	0.137571	6.01936	1.75104e-09	1.07433e-07	6.96886	Kat8	1	protein_coding	lysine acetyltransferase 8 [Source:RGD Symbol;Acc:1311512]
ENSRNOG00000012980	81.0603	0.827607	0.240077	3.44725	0.000566324	0.00396653	2.40159	Hyls1	8	protein_coding	HYLS1, centriolar and ciliogenesis associated [Source:MGI Symbol;Acc:MGI:1924082]
ENSRNOG00000050204	64.2937	0.827362	0.251321	3.29206	0.00099458	0.00616087	2.21036	Naif1	3	protein_coding	nuclear apoptosis inducing factor 1 [Source:RGD Symbol;Acc:1597546]
ENSRNOG00000010436	297.218	0.827266	0.192767	4.29153	1.77444e-05	0.000235197	3.62857	Zbtb17	5	protein_coding	zinc finger and BTB domain containing 17 [Source:RGD Symbol;Acc:1307143]
ENSRNOG00000003550	296.144	0.82627	0.168835	4.89395	9.883e-07	2.19709e-05	4.65815	Acbd6	13	protein_coding	acyl-CoA binding domain containing 6 [Source:RGD Symbol;Acc:1305030]
ENSRNOG00000043197	467.767	0.824978	0.143907	5.73271	9.88366e-09	4.78846e-07	6.3198	LOC688613	7	protein_coding	hypothetical protein LOC688613 [Source:RGD Symbol;Acc:1586487]
ENSRNOG00000021691	1288.57	0.824339	0.17378	4.74358	2.09969e-06	4.05786e-05	4.3917	Ccdc92	12	protein_coding	coiled-coil domain containing 92 [Source:RGD Symbol;Acc:1601131]
ENSRNOG00000002635	477.558	0.823982	0.152289	5.41066	6.27922e-08	2.20558e-06	5.65648	Dexi	10	protein_coding	Dexi homolog [Source:RGD Symbol;Acc:1564938]
ENSRNOG00000048981	953.638	0.822039	0.15561	5.28269	1.27303e-07	3.97468e-06	5.4007	Ahsa1	6	protein_coding	activator of Hsp90 ATPase activity 1 [Source:RGD Symbol;Acc:1589285]
ENSRNOG00000003232	610.841	0.820925	0.140128	5.85837	4.67429e-09	2.5833e-07	6.58782	Slc9a3r1	10	protein_coding	SLC9A3 regulator 1 [Source:RGD Symbol;Acc:708538]
ENSRNOG00000055936	467.225	0.820034	0.197321	4.15584	3.24088e-05	0.000385885	3.41354	Trnp1	5	protein_coding	TMF1-regulated nuclear protein 1 [Source:RGD Symbol;Acc:1582917]
ENSRNOG00000019207	11030.2	0.819174	0.20344	4.02662	5.65835e-05	0.000605022	3.21823	Shank1	1	protein_coding	SH3 and multiple ankyrin repeat domains 1 [Source:RGD Symbol;Acc:621011]
ENSRNOG00000020385	236.166	0.818878	0.209412	3.91037	9.21536e-05	0.000914377	3.03887	Fads3	1	protein_coding	fatty acid desaturase 3 [Source:RGD Symbol;Acc:628876]
ENSRNOG00000007261	80.934	0.817522	0.245564	3.32916	0.000871074	0.00557313	2.2539	Gli2	13	protein_coding	GLI family zinc finger 2 [Source:RGD Symbol;Acc:1309270]
ENSRNOG00000001203	409.236	0.814698	0.174783	4.66121	3.14357e-06	5.75843e-05	4.2397	Rrp1	20	protein_coding	ribosomal RNA processing 1 [Source:RGD Symbol;Acc:1307286]
ENSRNOG00000013933	246.141	0.81428	0.14933	5.45291	4.95525e-08	1.82255e-06	5.73932	Med27	3	protein_coding	mediator complex subunit 27 [Source:RGD Symbol;Acc:1564993]
ENSRNOG00000025570	1224.96	0.813021	0.12281	6.62013	3.58881e-11	3.79118e-09	8.42123	Os9	7	protein_coding	OS9, endoplasmic reticulum lectin [Source:RGD Symbol;Acc:1359574]
ENSRNOG00000016684	2062.33	0.812501	0.149189	5.4461	5.14851e-08	1.87401e-06	5.72723	Wnk2	17	protein_coding	WNK lysine deficient protein kinase 2 [Source:RGD Symbol;Acc:1307284]
ENSRNOG00000021355	139.862	0.812492	0.196012	4.14511	3.3965e-05	0.000399338	3.39866	Car6	5	protein_coding	carbonic anhydrase 6 [Source:RGD Symbol;Acc:70516]
ENSRNOG00000019824	276.102	0.811197	0.214808	3.77639	0.000159121	0.00141676	2.8487	Ell	16	protein_coding	elongation factor for RNA polymerase II [Source:RGD Symbol;Acc:1311121]
ENSRNOG00000021103	4846.31	0.811103	0.145346	5.5805	2.39824e-08	9.99861e-07	6.00006	Nrxn2	1	protein_coding	neurexin 2 [Source:RGD Symbol;Acc:620211]
ENSRNOG00000020875	1184.07	0.808242	0.16234	4.97869	6.40158e-07	1.54806e-05	4.81021	Celf3	2	protein_coding	CUGBP, Elav-like family member 3 [Source:RGD Symbol;Acc:1563168]
ENSRNOG00000021732	308.688	0.807397	0.164333	4.91317	8.9616e-07	2.03217e-05	4.69204	Hsf1	7	protein_coding	heat shock transcription factor 1 [Source:RGD Symbol;Acc:620913]
ENSRNOG00000010643	366.042	0.80585	0.181824	4.43204	9.33437e-06	0.000141019	3.85072	Kank2	8	protein_coding	KN motif and ankyrin repeat domains 2 [Source:RGD Symbol;Acc:2320289]
ENSRNOG00000029644	708.743	0.805564	0.169648	4.74845	2.04983e-06	3.96696e-05	4.40154	Clec2l	4	protein_coding	C-type lectin domain family 2, member L [Source:RGD Symbol;Acc:1565373]
ENSRNOG00000012812	486.102	0.804815	0.139609	5.76479	8.1762e-09	4.0881e-07	6.38848	Sharpin	7	protein_coding	SHANK-associated RH domain interactor [Source:RGD Symbol;Acc:631353]
ENSRNOG00000021047	236.18	0.802953	0.244911	3.27855	0.00104343	0.00641305	2.19294	Lrrfip2	8	protein_coding	LRR binding FLII interacting protein 2 [Source:RGD Symbol;Acc:1306234]
ENSRNOG00000016930	566.488	0.80222	0.132949	6.03406	1.59888e-09	1.00231e-07	6.999	Ube2s	1	protein_coding	ubiquitin-conjugating enzyme E2S [Source:RGD Symbol;Acc:1564746]
ENSRNOG00000021170	282.093	0.802122	0.148941	5.38548	7.22496e-08	2.50026e-06	5.60201	Plekho1	2	protein_coding	pleckstrin homology domain containing O1 [Source:RGD Symbol;Acc:1311487]
ENSRNOG00000010911	180.291	0.802038	0.171606	4.67371	2.95802e-06	5.4541e-05	4.26328	Tmem108	8	protein_coding	transmembrane protein 108 [Source:NCBI gene;Acc:300967]
ENSRNOG00000028436	728.891	0.800884	0.183708	4.35954	1.30336e-05	0.000185722	3.73114	Rprml	10	protein_coding	reprimo-like [Source:RGD Symbol;Acc:1589060]
ENSRNOG00000053362	3463.9	0.799524	0.12248	6.52778	6.67508e-11	6.55838e-09	8.1832	Gabarapl1	4	protein_coding	GABA type A receptor associated protein like 1 [Source:RGD Symbol;Acc:1596143]
ENSRNOG00000019253	784.937	0.798744	0.10729	7.44471	9.71612e-14	1.95016e-11	10.7099	Bcar1	19	protein_coding	BCAR1 scaffold protein, Cas family member [Source:RGD Symbol;Acc:2406]
ENSRNOG00000018642	1528.64	0.797538	0.203691	3.91544	9.02408e-05	0.000899846	3.04583	Leng8	1	protein_coding	leukocyte receptor cluster member 8 [Source:RGD Symbol;Acc:1306180]
ENSRNOG00000000842	260.831	0.797058	0.179942	4.42954	9.44349e-06	0.000142209	3.84707	Ddah2	20	protein_coding	dimethylarginine dimethylaminohydrolase 2 [Source:RGD Symbol;Acc:1302955]
ENSRNOG00000016665	193.487	0.796843	0.198171	4.02098	5.79565e-05	0.000616419	3.21012	Tpra1	4	protein_coding	transmembrane protein adipocyte associated 1 [Source:RGD Symbol;Acc:620858]
ENSRNOG00000054063	333.043	0.796016	0.210254	3.78598	0.000153103	0.00137803	2.86074	Naa80	8	protein_coding	N(alpha)-acetyltransferase 80, NatH catalytic subunit [Source:RGD Symbol;Acc:6496422]
ENSRNOG00000030449	175.028	0.79403	0.243651	3.25888	0.00111852	0.00677305	2.16922	Gsta4	8	protein_coding	glutathione S-transferase alpha 4 [Source:RGD Symbol;Acc:1309970]
ENSRNOG00000013498	421.091	0.792187	0.145958	5.4275	5.71481e-08	2.04829e-06	5.68861	Pex14	5	protein_coding	peroxisomal biogenesis factor 14 [Source:RGD Symbol;Acc:68336]
ENSRNOG00000021145	1137.15	0.791627	0.176766	4.47839	7.52095e-06	0.000117541	3.92981	Gpr137	1	protein_coding	G protein-coupled receptor 137 [Source:RGD Symbol;Acc:1586317]
ENSRNOG00000000852	6895.11	0.790306	0.175389	4.50601	6.60573e-06	0.0001061	3.97428	Prrc2a	20	protein_coding	proline-rich coiled-coil 2A [Source:RGD Symbol;Acc:1303025]
ENSRNOG00000017012	91.6845	0.790217	0.215697	3.66354	0.00024875	0.00204024	2.69032	Coq7	1	protein_coding	coenzyme Q7, hydroxylase [Source:RGD Symbol;Acc:2381]
ENSRNOG00000003183	89.8977	0.789919	0.242656	3.2553	0.00113271	0.00684793	2.16444	Fmod	13	protein_coding	fibromodulin [Source:RGD Symbol;Acc:619769]
ENSRNOG00000020475	448.703	0.789786	0.16142	4.89274	9.94393e-07	2.20714e-05	4.65617	Sart1	1	protein_coding	spliceosome associated factor 1, recruiter of U4/U6.U5 tri-snRNP [Source:RGD Symbol;Acc:61930]
ENSRNOG00000010116	339.004	0.789685	0.166143	4.75305	2.00371e-06	3.90459e-05	4.40842	Leo1	8	protein_coding	LEO1 homolog, Paf1/RNA polymerase II complex component [Source:RGD Symbol;Acc:1549772]
ENSRNOG00000013442	695.099	0.789018	0.129248	6.10469	1.02999e-09	6.82614e-08	7.16583	Ciz1	3	protein_coding	CDKN1A interacting zinc finger protein 1 [Source:RGD Symbol;Acc:1305336]
ENSRNOG00000006471	288.598	0.788878	0.182568	4.32101	1.55313e-05	0.000210429	3.67689	Pvalb	7	protein_coding	parvalbumin [Source:RGD Symbol;Acc:3457]
ENSRNOG00000009409	746.647	0.788851	0.172751	4.56641	4.96141e-06	8.43643e-05	4.07384	Fbxo2	5	protein_coding	F-box protein 2 [Source:RGD Symbol;Acc:621751]
ENSRNOG00000018639	244.063	0.787795	0.227337	3.46532	0.000529597	0.00379248	2.42108	Zfand2b	9	protein_coding	zinc finger AN1-type containing 2B [Source:RGD Symbol;Acc:1306260]
ENSRNOG00000023639	449.34	0.787792	0.160683	4.90277	9.44949e-07	2.1141e-05	4.67488	Rpusd1	10	protein_coding	RNA pseudouridine synthase domain containing 1 [Source:RGD Symbol;Acc:1304934]
ENSRNOG00000014742	671.901	0.786365	0.17634	4.45937	8.2201e-06	0.000126498	3.89792	Ankrd13b	10	protein_coding	ankyrin repeat domain 13B [Source:RGD Symbol;Acc:1564005]
ENSRNOG00000012405	1175.43	0.784698	0.135068	5.80964	6.26075e-09	3.25791e-07	6.48706	Tcf4	18	protein_coding	transcription factor 4 [Source:RGD Symbol;Acc:69271]
ENSRNOG00000020867	1484.69	0.782884	0.16103	4.86172	1.16372e-06	2.52319e-05	4.59805	Numbl	1	protein_coding	NUMB-like, endocytic adaptor protein [Source:RGD Symbol;Acc:1307579]
ENSRNOG00000001149	413.845	0.782648	0.203854	3.83926	0.000123406	0.00116511	2.93363	Pxn	12	protein_coding	paxillin [Source:RGD Symbol;Acc:1305759]
ENSRNOG00000050543	956.096	0.782375	0.141257	5.53867	3.04779e-08	1.2305e-06	5.90992	Safb	9	protein_coding	scaffold attachment factor B [Source:RGD Symbol;Acc:620613]
ENSRNOG00000021231	1966.68	0.782021	0.206489	3.78723	0.000152339	0.00137291	2.86236	Lzts3	3	protein_coding	leucine zipper tumor suppressor family member 3 [Source:RGD Symbol;Acc:631327]
ENSRNOG00000005958	805.154	0.778183	0.115592	6.73216	1.67167e-11	1.87895e-09	8.72608	Rrbp1	3	protein_coding	ribosome binding protein 1 [Source:RGD Symbol;Acc:1306536]
ENSRNOG00000003670	672.907	0.776358	0.179038	4.33628	1.44915e-05	0.000200727	3.69739	Sumo2	10	protein_coding	small ubiquitin-like modifier 2 [Source:RGD Symbol;Acc:621761]
ENSRNOG00000007457	150.838	0.776122	0.242027	3.20676	0.0013424	0.00785536	2.10483	Serping1	3	protein_coding	serpin family G member 1 [Source:RGD Symbol;Acc:735225]
ENSRNOG00000028956	1109.3	0.775768	0.152404	5.09019	3.57699e-07	9.60931e-06	5.01731	Mbd3	7	protein_coding	methyl-CpG binding domain protein 3 [Source:RGD Symbol;Acc:1307389]
ENSRNOG00000050190	409.849	0.773453	0.173866	4.44855	8.64524e-06	0.000131741	3.88028	Eng	3	protein_coding	endoglin [Source:RGD Symbol;Acc:1593188]
ENSRNOG00000000420	232.227	0.773375	0.196137	3.94303	8.04589e-05	0.000817388	3.08757	Nelfe	20	protein_coding	negative elongation factor complex member E [Source:RGD Symbol;Acc:1303325]
ENSRNOG00000017692	1778.35	0.772069	0.125392	6.15723	7.40263e-10	5.27954e-08	7.2774	Ppp1r37	1	protein_coding	protein phosphatase 1, regulatory subunit 37 [Source:RGD Symbol;Acc:1595870]
ENSRNOG00000017052	1166.83	0.772032	0.22663	3.40657	0.000657849	0.00447809	2.34891	Pianp	4	protein_coding	PILR alpha associated neural protein [Source:RGD Symbol;Acc:1304952]
ENSRNOG00000042786	109.073	0.768978	0.183552	4.18943	2.79657e-05	0.000340483	3.4679	Vti1a	1	protein_coding	vesicle transport through interaction with t-SNAREs 1A [Source:RGD Symbol;Acc:621490]
ENSRNOG00000017150	224.612	0.768873	0.173686	4.42679	9.56436e-06	0.000143414	3.84341	Med10	1	protein_coding	mediator complex subunit 10 [Source:RGD Symbol;Acc:1310128]
ENSRNOG00000016619	286.865	0.768867	0.156269	4.92014	8.64814e-07	1.97571e-05	4.70428	Use1	16	protein_coding	unconventional SNARE in the ER 1 [Source:RGD Symbol;Acc:1306660]
ENSRNOG00000048989	250.667	0.76824	0.162147	4.73793	2.15915e-06	4.16704e-05	4.38017	Larp7	2	protein_coding	La ribonucleoprotein domain family, member 7 [Source:RGD Symbol;Acc:1592474]
ENSRNOG00000019964	1844.28	0.76796	0.121307	6.33071	2.44043e-10	2.01694e-08	7.69531	Taok2	1	protein_coding	TAO kinase 2 [Source:RGD Symbol;Acc:621590]
ENSRNOG00000013360	1135.59	0.767322	0.133361	5.75372	8.72984e-09	4.33407e-07	6.3631	Prkcsh	8	protein_coding	protein kinase C substrate 80K-H [Source:RGD Symbol;Acc:1309628]
ENSRNOG00000043388	266.721	0.76562	0.18209	4.20463	2.61514e-05	0.000324583	3.48867	Irf3	1	protein_coding	interferon regulatory factor 3 [Source:RGD Symbol;Acc:1549774]
ENSRNOG00000009195	1224.38	0.76555	0.184308	4.15363	3.27237e-05	0.000388224	3.41092	Tnks1bp1	3	protein_coding	tankyrase 1 binding protein 1 [Source:RGD Symbol;Acc:1312021]
ENSRNOG00000000474	263.426	0.76464	0.215787	3.5435	0.000394853	0.00297463	2.52657	Rgl2	20	protein_coding	ral guanine nucleotide dissociation stimulator-like 2 [Source:RGD Symbol;Acc:1302985]
ENSRNOG00000000417	1236.43	0.764488	0.127856	5.97927	2.24137e-09	1.31762e-07	6.88021	Numa1	1	protein_coding	nuclear mitotic apparatus protein 1 [Source:RGD Symbol;Acc:1308777]
ENSRNOG00000020640	156.987	0.763955	0.174374	4.38114	1.1806e-05	0.000171358	3.76609	Zbtb7b	2	protein_coding	zinc finger and BTB domain containing 7B [Source:RGD Symbol;Acc:1305963]
ENSRNOG00000018529	1385.99	0.762337	0.121427	6.27815	3.42627e-10	2.645e-08	7.57757	Csnk1g2	7	protein_coding	casein kinase 1, gamma 2 [Source:RGD Symbol;Acc:621407]
ENSRNOG00000021175	1802.7	0.76232	0.15337	4.97046	6.67942e-07	1.60147e-05	4.79548	Otub1	1	protein_coding	OTU deubiquitinase, ubiquitin aldehyde binding 1 [Source:RGD Symbol;Acc:1311329]
ENSRNOG00000029941	7235.04	0.761087	0.147986	5.14296	2.7044e-07	7.59937e-06	5.11922	Grina	7	protein_coding	glutamate ionotropic receptor NMDA type subunit associated protein 1 [Source:RGD Symbol;Acc:628873]
ENSRNOG00000002041	211.578	0.760704	0.19762	3.84932	0.000118444	0.00112671	2.94819	Boc	11	protein_coding	BOC cell adhesion associated, oncogene regulated [Source:RGD Symbol;Acc:1304550]
ENSRNOG00000019949	134.65	0.760111	0.199126	3.81724	0.000134955	0.00124417	2.90512	Mrps12	1	protein_coding	mitochondrial ribosomal protein S12 [Source:RGD Symbol;Acc:1306221]
ENSRNOG00000009329	1142.06	0.759875	0.21667	3.50707	0.00045307	0.00333454	2.47696	Nr1d1	10	protein_coding	nuclear receptor subfamily 1, group D, member 1 [Source:RGD Symbol;Acc:628827]
ENSRNOG00000018390	3992.52	0.759174	0.155839	4.87154	1.10733e-06	2.42336e-05	4.61558	Pld3	1	protein_coding	phospholipase D family, member 3 [Source:RGD Symbol;Acc:1308248]
ENSRNOG00000026791	1582.77	0.757655	0.169133	4.47963	7.47725e-06	0.000116988	3.93186	Pgbd5	19	protein_coding	piggyBac transposable element derived 5 [Source:RGD Symbol;Acc:1310825]
ENSRNOG00000060130	357.995	0.757089	0.202101	3.74609	0.000179612	0.00156548	2.80535	Ypel4	3	protein_coding	yippee-like 4 [Source:RGD Symbol;Acc:1560142]
ENSRNOG00000006747	622.681	0.756364	0.169688	4.45738	8.29666e-06	0.000127369	3.89494	Cc2d1a	19	protein_coding	coiled-coil and C2 domain containing 1A [Source:RGD Symbol;Acc:1306108]
ENSRNOG00000015229	803.226	0.756298	0.150396	5.02871	4.93791e-07	1.25005e-05	4.90307	Zc3h4	1	protein_coding	zinc finger CCCH-type containing 4 [Source:RGD Symbol;Acc:1596943]
ENSRNOG00000004595	281.124	0.755811	0.212785	3.55199	0.000382328	0.00289356	2.53857	Pou6f1	7	protein_coding	POU class 6 homeobox 1 [Source:RGD Symbol;Acc:620615]
ENSRNOG00000047456	208.906	0.755487	0.14761	5.11813	3.08587e-07	8.50126e-06	5.07052	Yju2	9	protein_coding	YJU2 splicing factor homolog [Source:RGD Symbol;Acc:1589601]
ENSRNOG00000037627	485.233	0.754072	0.140071	5.38348	7.30577e-08	2.52202e-06	5.59825	Trappc1	10	protein_coding	trafficking protein particle complex 1 [Source:RGD Symbol;Acc:1311365]
ENSRNOG00000036687	182.883	0.753382	0.183726	4.10058	4.12117e-05	0.000467118	3.33057	Alyref	10	protein_coding	Aly/REF export factor [Source:RGD Symbol;Acc:1594679]
ENSRNOG00000006548	221.312	0.753124	0.187093	4.02539	5.68804e-05	0.000607296	3.2166	Mrc2	10	protein_coding	mannose receptor, C type 2 [Source:RGD Symbol;Acc:1559436]
ENSRNOG00000001712	257.378	0.752971	0.19604	3.8409	0.000122582	0.001159	2.93592	Alg3	11	protein_coding	ALG3, alpha-1,3- mannosyltransferase [Source:RGD Symbol;Acc:1306004]
ENSRNOG00000005358	943.056	0.751689	0.116158	6.47128	9.71785e-11	9.10239e-09	8.04084	Pmm1	7	protein_coding	phosphomannomutase 1 [Source:RGD Symbol;Acc:1310897]
ENSRNOG00000020929	136.239	0.750847	0.220764	3.40113	0.000671091	0.0045462	2.34235	Lin37	1	protein_coding	lin-37 DREAM MuvB core complex component [Source:RGD Symbol;Acc:1308901]
ENSRNOG00000017916	865.901	0.750526	0.140204	5.35311	8.64567e-08	2.83812e-06	5.54697	Rexo1	7	protein_coding	RNA exonuclease 1 homolog [Source:RGD Symbol;Acc:1309872]
ENSRNOG00000001368	2201.17	0.749768	0.205263	3.65272	0.000259476	0.00211219	2.67527	Rph3a	12	protein_coding	rabphilin 3A [Source:RGD Symbol;Acc:620073]
ENSRNOG00000015303	534.097	0.7494	0.126689	5.91529	3.3129e-09	1.89213e-07	6.72305	Fbll1	10	protein_coding	fibrillarin-like 1 [Source:RGD Symbol;Acc:1562841]
ENSRNOG00000002860	523.738	0.74865	0.140489	5.32888	9.88212e-08	3.19916e-06	5.49496	Ccdc181	13	protein_coding	coiled-coil domain containing 181 [Source:RGD Symbol;Acc:1309708]
ENSRNOG00000029470	108.819	0.747155	0.196066	3.81073	0.000138557	0.00126822	2.8968	LOC685619	3	protein_coding	similar to TP53-regulating kinase (p53-related protein kinase) (Nori-2) [Source:RGD Symbol;Acc:1591394]
ENSRNOG00000000129	792.511	0.745406	0.191203	3.8985	9.67899e-05	0.000948987	3.02274	Phf24	5	protein_coding	PHD finger protein 24 [Source:RGD Symbol;Acc:1559864]
ENSRNOG00000013023	697.959	0.744844	0.134019	5.55776	2.73266e-08	1.12263e-06	5.94976	Nop53	1	protein_coding	NOP53 ribosome biogenesis factor [Source:RGD Symbol;Acc:1303085]
ENSRNOG00000005988	1971.65	0.744813	0.0973491	7.65095	1.99504e-14	5.09642e-12	11.2927	Arl8a	13	protein_coding	ADP-ribosylation factor like GTPase 8A [Source:RGD Symbol;Acc:1565940]
ENSRNOG00000021017	1218.37	0.743813	0.150913	4.92875	8.27566e-07	1.903e-05	4.72056	Car11	1	protein_coding	carbonic anhydrase 11 [Source:RGD Symbol;Acc:735155]
ENSRNOG00000000523	176.935	0.742061	0.154561	4.80108	1.57815e-06	3.21815e-05	4.49239	Ppil1	20	protein_coding	peptidylprolyl isomerase like 1 [Source:RGD Symbol;Acc:1309119]
ENSRNOG00000020970	3276.82	0.741888	0.12915	5.7444	9.22483e-09	4.53178e-07	6.34373	Rundc3a	10	protein_coding	RUN domain containing 3A [Source:RGD Symbol;Acc:735057]
ENSRNOG00000023480	533.049	0.740838	0.135431	5.47025	4.49411e-08	1.68379e-06	5.77371	Nabp2	7	protein_coding	nucleic acid binding protein 2 [Source:RGD Symbol;Acc:1308158]
ENSRNOG00000042560	241.183	0.739824	0.182085	4.06306	4.84338e-05	0.000532885	3.27337	Bag4	16	protein_coding	BCL2-associated athanogene 4 [Source:MGI Symbol;Acc:MGI:1914634]
ENSRNOG00000057447	218.514	0.73981	0.209663	3.52856	0.000417829	0.00311432	2.50664	Kri1	8	protein_coding	KRI1 homolog [Source:RGD Symbol;Acc:1588903]
ENSRNOG00000001700	572.965	0.739781	0.143378	5.15965	2.4741e-07	7.1086e-06	5.14822	Whrn	5	protein_coding	whirlin [Source:RGD Symbol;Acc:631330]
ENSRNOG00000011931	1460.84	0.738846	0.168077	4.39587	1.1033e-05	0.000161641	3.79145	Smarca2	1	protein_coding	SWI/SNF related, matrix associated, actin dependent regulator of chromatin, subfamily a, member 2 [Source:RGD Symbol;Acc:1302988]
ENSRNOG00000002721	554.953	0.738719	0.15988	4.62047	3.82878e-06	6.84406e-05	4.16469	Ndufb4	11	protein_coding	NADH:ubiquinone oxidoreductase subunit B4 [Source:RGD Symbol;Acc:1307072]
ENSRNOG00000015865	1139.32	0.738351	0.131778	5.60301	2.10666e-08	8.94215e-07	6.04856	Ap2s1	1	protein_coding	adaptor related protein complex 2 subunit sigma 1 [Source:RGD Symbol;Acc:620188]
ENSRNOG00000020310	3219.88	0.737832	0.14656	5.03433	4.79536e-07	1.21835e-05	4.91423	Grik5	1	protein_coding	glutamate ionotropic receptor kainate type subunit 5 [Source:RGD Symbol;Acc:2735]
ENSRNOG00000007822	312.628	0.737089	0.135957	5.42149	5.91053e-08	2.10769e-06	5.67619	Vgll4	4	protein_coding	vestigial-like family member 4 [Source:RGD Symbol;Acc:1311653]
ENSRNOG00000032735	453.127	0.736983	0.166464	4.42728	9.54273e-06	0.000143243	3.84393	Srek1	2	protein_coding	splicing regulatory glutamic acid and lysine rich protein 1 [Source:RGD Symbol;Acc:621696]
ENSRNOG00000014629	397.303	0.736815	0.1789	4.11859	3.81203e-05	0.000437992	3.35853	Lmo1	1	protein_coding	LIM domain only 1 [Source:RGD Symbol;Acc:621166]
ENSRNOG00000001348	314.142	0.736015	0.208728	3.52619	0.00042158	0.00313729	2.50345	Erp29	12	protein_coding	endoplasmic reticulum protein 29 [Source:RGD Symbol;Acc:619781]
ENSRNOG00000016935	308.756	0.735841	0.188738	3.89874	9.66952e-05	0.00094872	3.02286	Mapk1ip1	1	protein_coding	mitogen-activated protein kinase 1 interacting protein 1 [Source:RGD Symbol;Acc:1565431]
ENSRNOG00000020577	5725.51	0.735537	0.182738	4.0251	5.69511e-05	0.000607564	3.21641	Pip5k1c	7	protein_coding	phosphatidylinositol-4-phosphate 5-kinase type 1 gamma [Source:RGD Symbol;Acc:1309938]
ENSRNOG00000017213	767.084	0.73463	0.110134	6.67033	2.55237e-11	2.7799e-09	8.55597	Cdk11b	5	protein_coding	cyclin-dependent kinase 11B [Source:RGD Symbol;Acc:628604]
ENSRNOG00000016795	1900.04	0.734571	0.159031	4.61904	3.8552e-06	6.88253e-05	4.16225	Rabl6	3	protein_coding	RAB, member RAS oncogene family-like 6 [Source:RGD Symbol;Acc:1307615]
ENSRNOG00000016221	1292.82	0.734071	0.151593	4.84239	1.28289e-06	2.71865e-05	4.56565	Scn2b	8	protein_coding	sodium voltage-gated channel beta subunit 2 [Source:RGD Symbol;Acc:3633]
ENSRNOG00000009071	1155.84	0.733591	0.144221	5.08658	3.64574e-07	9.75669e-06	5.0107	Gripap1	X	protein_coding	GRIP1 associated protein 1 [Source:RGD Symbol;Acc:621249]
ENSRNOG00000001117	171.727	0.733545	0.217141	3.3782	0.000729609	0.00484885	2.31436	Fbxl18	12	protein_coding	F-box and leucine-rich repeat protein 18 [Source:RGD Symbol;Acc:1596958]
ENSRNOG00000019578	2270.62	0.733339	0.14111	5.19694	2.02591e-07	5.99942e-06	5.22189	Rps16	1	protein_coding	ribosomal protein S16 [Source:RGD Symbol;Acc:621031]
ENSRNOG00000018829	160.095	0.731637	0.189858	3.85361	0.000116389	0.00111318	2.95343	RGD1308134	10	protein_coding	similar to RIKEN cDNA 1110020A23 [Source:RGD Symbol;Acc:1308134]
ENSRNOG00000003125	1518.67	0.731409	0.160187	4.56597	4.97179e-06	8.43643e-05	4.07384	Rogdi	10	protein_coding	rogdi atypical leucine zipper [Source:RGD Symbol;Acc:1560021]
ENSRNOG00000010189	1206.84	0.730383	0.132878	5.49665	3.87069e-08	1.48588e-06	5.82802	Rps24	16	protein_coding	ribosomal protein S24 [Source:RGD Symbol;Acc:621040]
ENSRNOG00000000490	1435.03	0.728804	0.126711	5.75172	8.8339e-09	4.37029e-07	6.35949	Rps10	20	protein_coding	ribosomal protein S10 [Source:RGD Symbol;Acc:621024]
ENSRNOG00000002026	91.212	0.728633	0.222577	3.27362	0.00106178	0.00649833	2.1872	Dnajc28	11	protein_coding	DnaJ heat shock protein family (Hsp40) member C28 [Source:RGD Symbol;Acc:1359589]
ENSRNOG00000028103	1350.1	0.728602	0.106186	6.86158	6.8102e-12	8.77828e-10	9.05659	Psmd3	10	protein_coding	proteasome 26S subunit, non-ATPase 3 [Source:RGD Symbol;Acc:1311470]
ENSRNOG00000012199	805.786	0.728238	0.201936	3.60628	0.000310613	0.00244214	2.61223	Sox2	2	protein_coding	SRY box 2 [Source:RGD Symbol;Acc:1565646]
ENSRNOG00000025589	3749.78	0.72808	0.194613	3.74117	0.000183165	0.00159045	2.79848	Jph4	15	protein_coding	junctophilin 4 [Source:RGD Symbol;Acc:1303170]
ENSRNOG00000025936	1889.47	0.727923	0.0989232	7.35847	1.86034e-13	3.43918e-11	10.4635	Rpl6	12	protein_coding	ribosomal protein L6 [Source:RGD Symbol;Acc:619826]
ENSRNOG00000056946	2668.81	0.727023	0.14064	5.16939	2.34864e-07	6.84615e-06	5.16455	Scaf1	1	protein_coding	SR-related CTD-associated factor 1 [Source:RGD Symbol;Acc:708405]
ENSRNOG00000012287	292.955	0.726722	0.164285	4.42354	9.70956e-06	0.000144973	3.83871	Slc35e1	16	protein_coding	solute carrier family 35, member E1 [Source:RGD Symbol;Acc:1561342]
ENSRNOG00000001241	231.588	0.726649	0.159449	4.55726	5.18241e-06	8.7201e-05	4.05948	Iqce	12	protein_coding	IQ motif containing E [Source:RGD Symbol;Acc:1311349]
ENSRNOG00000020433	1607.48	0.7264	0.110794	6.55633	5.51486e-11	5.45661e-09	8.26308	Actn4	1	protein_coding	actinin alpha 4 [Source:RGD Symbol;Acc:61816]
ENSRNOG00000015642	696.655	0.726051	0.129549	5.60446	2.08904e-08	8.89426e-07	6.05089	Pabpc4	5	protein_coding	poly(A) binding protein, cytoplasmic 4 [Source:RGD Symbol;Acc:1305015]
ENSRNOG00000018647	329.021	0.725743	0.143478	5.05823	4.23174e-07	1.09294e-05	4.9614	Mrpl20	5	protein_coding	mitochondrial ribosomal protein L20 [Source:RGD Symbol;Acc:1588219]
ENSRNOG00000019361	887.027	0.725572	0.176758	4.10488	4.04533e-05	0.000459845	3.33739	Inpp5j	14	protein_coding	inositol polyphosphate-5-phosphatase J [Source:RGD Symbol;Acc:620541]
ENSRNOG00000030445	570.112	0.725278	0.145207	4.99479	5.88989e-07	1.44433e-05	4.84033	Ormdl3	10	protein_coding	ORMDL sphingolipid biosynthesis regulator 3 [Source:RGD Symbol;Acc:1560577]
ENSRNOG00000012933	583.624	0.724482	0.117133	6.18514	6.20463e-10	4.51684e-08	7.34517	Prcc	2	protein_coding	proline rich mitotic checkpoint control factor [Source:RGD Symbol;Acc:1309037]
ENSRNOG00000029366	2002.77	0.723109	0.179463	4.02931	5.59419e-05	0.000599073	3.22252	Prrt2	1	protein_coding	proline-rich transmembrane protein 2 [Source:RGD Symbol;Acc:1564195]
ENSRNOG00000005933	163.915	0.722726	0.20789	3.47648	0.000508041	0.00366614	2.43579	Yap1	8	protein_coding	yes-associated protein 1 [Source:RGD Symbol;Acc:1306035]
ENSRNOG00000006939	395.231	0.722696	0.149182	4.84439	1.27002e-06	2.6995e-05	4.56872	Ndufa7	7	protein_coding	NADH:ubiquinone oxidoreductase subunit A7 [Source:RGD Symbol;Acc:1304597]
ENSRNOG00000050794	320.392	0.722275	0.183979	3.92586	8.6419e-05	0.000869139	3.06091	Pdlim4	10	protein_coding	PDZ and LIM domain 4 [Source:RGD Symbol;Acc:3575]
ENSRNOG00000060436	405.222	0.721694	0.172961	4.17259	3.01154e-05	0.000361642	3.44172	Vti1b	6	protein_coding	vesicle transport through interaction with t-SNAREs 1B [Source:RGD Symbol;Acc:2323682]
ENSRNOG00000017801	1545.07	0.719756	0.135851	5.29812	1.17003e-07	3.68586e-06	5.43346	Atf4	7	protein_coding	activating transcription factor 4 [Source:RGD Symbol;Acc:621863]
ENSRNOG00000017839	261.959	0.719711	0.18953	3.79735	0.00014625	0.00132654	2.87728	Ercc1	1	protein_coding	ERCC excision repair 1, endonuclease non-catalytic subunit [Source:RGD Symbol;Acc:1306992]
ENSRNOG00000004711	929.028	0.719604	0.143992	4.99752	5.80723e-07	1.42893e-05	4.84499	Mta1	6	protein_coding	metastasis associated 1 [Source:RGD Symbol;Acc:621018]
ENSRNOG00000011853	461.755	0.718456	0.162191	4.42968	9.43745e-06	0.000142209	3.84707	Mbd2	18	protein_coding	methyl-CpG binding domain protein 2 [Source:RGD Symbol;Acc:1595452]
ENSRNOG00000011984	1029.51	0.717996	0.150176	4.78103	1.74399e-06	3.47561e-05	4.45897	Cxcl14	17	protein_coding	C-X-C motif chemokine ligand 14 [Source:RGD Symbol;Acc:1307406]
ENSRNOG00000007582	218.009	0.717665	0.195891	3.66359	0.0002487	0.00204024	2.69032	Zswim4	19	protein_coding	zinc finger, SWIM-type containing 4 [Source:RGD Symbol;Acc:1308020]
ENSRNOG00000008258	777.759	0.717587	0.143003	5.01798	5.22172e-07	1.31243e-05	4.88192	Fnbp1	3	protein_coding	formin binding protein 1 [Source:RGD Symbol;Acc:621350]
ENSRNOG00000014287	1019.34	0.717176	0.128698	5.57256	2.51028e-08	1.03764e-06	5.98395	Stk11	7	protein_coding	serine/threonine kinase 11 [Source:RGD Symbol;Acc:1308653]
ENSRNOG00000014975	571.817	0.717066	0.167489	4.28127	1.85834e-05	0.000244701	3.61136	Zfp483	5	protein_coding	zinc finger protein 483 [Source:RGD Symbol;Acc:727958]
ENSRNOG00000004172	1052.31	0.716015	0.133615	5.3588	8.37743e-08	2.76948e-06	5.5576	Pdk2	10	protein_coding	pyruvate dehydrogenase kinase 2 [Source:RGD Symbol;Acc:69428]
ENSRNOG00000061231	913.544	0.715989	0.144802	4.9446	7.63015e-07	1.78079e-05	4.74939	Selenom	14	protein_coding	selenoprotein M [Source:RGD Symbol;Acc:1565037]
ENSRNOG00000058039	182.839	0.714738	0.213217	3.35216	0.000801828	0.00521559	2.2827	Acta2	1	protein_coding	actin alpha 2, smooth muscle [Source:RGD Symbol;Acc:621676]
ENSRNOG00000011593	172.002	0.714711	0.207456	3.44513	0.000570793	0.00399385	2.39861	Hey1	2	protein_coding	hes-related family bHLH transcription factor with YRPW motif 1 [Source:NCBI gene;Acc:155437]
ENSRNOG00000014065	179.006	0.714287	0.166303	4.29508	1.74631e-05	0.000231687	3.6351	Zfp653	8	protein_coding	zinc finger protein 653 [Source:RGD Symbol;Acc:1308754]
ENSRNOG00000000175	313.153	0.711748	0.138172	5.15117	2.58861e-07	7.40309e-06	5.13059	Mier2	7	protein_coding	MIER family member 2 [Source:RGD Symbol;Acc:1307278]
ENSRNOG00000026900	373.434	0.71155	0.14861	4.78805	1.68409e-06	3.37538e-05	4.47168	Ppil2	11	protein_coding	peptidylprolyl isomerase like 2 [Source:RGD Symbol;Acc:1309484]
ENSRNOG00000006718	491.892	0.711469	0.205577	3.46084	0.000538493	0.00381535	2.41847	Rbm33	4	protein_coding	RNA binding motif protein 33 [Source:RGD Symbol;Acc:1310651]
ENSRNOG00000015148	301.507	0.708812	0.213066	3.32673	0.000878709	0.00560867	2.25114	Erc2	16	protein_coding	ELKS/RAB6-interacting/CAST family member 2 [Source:RGD Symbol;Acc:708372]
ENSRNOG00000012108	151.371	0.708807	0.176846	4.00805	6.12211e-05	0.000643829	3.19123	Thsd1	16	protein_coding	thrombospondin type 1 domain containing 1 [Source:RGD Symbol;Acc:1306998]
ENSRNOG00000036688	3147.23	0.708578	0.131431	5.39127	6.99617e-08	2.43307e-06	5.61384	Arhgdia	10	protein_coding	Rho GDP dissociation inhibitor alpha [Source:RGD Symbol;Acc:1359547]
ENSRNOG00000014621	364.381	0.708542	0.142642	4.96726	6.79055e-07	1.62534e-05	4.78906	Rab8a	16	protein_coding	RAB8A, member RAS oncogene family [Source:RGD Symbol;Acc:621144]
ENSRNOG00000013502	494.42	0.708217	0.143395	4.93893	7.85517e-07	1.83027e-05	4.73749	Eps15l1	16	protein_coding	epidermal growth factor receptor pathway substrate 15-like 1 [Source:RGD Symbol;Acc:1565708]
ENSRNOG00000016360	166.58	0.707269	0.178665	3.95864	7.53783e-05	0.000770789	3.11306	Gps2	10	protein_coding	G protein pathway suppressor 2 [Source:RGD Symbol;Acc:1562746]
ENSRNOG00000013336	207.034	0.706824	0.167669	4.21558	2.49139e-05	0.000313375	3.50394	Wdr70	2	protein_coding	WD repeat domain 70 [Source:RGD Symbol;Acc:1309487]
ENSRNOG00000012323	841.591	0.705398	0.123043	5.73295	9.86973e-09	4.78846e-07	6.3198	Cherp	16	protein_coding	calcium homeostasis endoplasmic reticulum protein [Source:RGD Symbol;Acc:1305279]
ENSRNOG00000013111	423.784	0.704722	0.130523	5.39923	6.69293e-08	2.3392e-06	5.63093	Mettl3	15	protein_coding	methyltransferase-like 3 [Source:RGD Symbol;Acc:1311750]
ENSRNOG00000036659	182.483	0.70471	0.17192	4.09905	4.14849e-05	0.000469152	3.32869	Fn3k	10	protein_coding	fructosamine 3 kinase [Source:RGD Symbol;Acc:1559983]
ENSRNOG00000019960	398.01	0.704224	0.188585	3.73426	0.000188269	0.0016258	2.78893	Ino80e	1	protein_coding	INO80 complex subunit E [Source:RGD Symbol;Acc:1359572]
ENSRNOG00000019811	505.185	0.703539	0.145063	4.84987	1.23541e-06	2.64194e-05	4.57808	Timm23	16	protein_coding	translocase of inner mitochondrial membrane 23 [Source:RGD Symbol;Acc:3863]
ENSRNOG00000015503	723.208	0.702821	0.120334	5.84058	5.20197e-09	2.81107e-07	6.55113	AABR07004100.1	1	protein_coding	OTU deubiquitinase 7A [Source:NCBI gene;Acc:309252]
ENSRNOG00000019181	1767.91	0.702732	0.169137	4.15482	3.25549e-05	0.000386641	3.41269	Synpo	18	protein_coding	synaptopodin [Source:RGD Symbol;Acc:620668]
ENSRNOG00000048733	503.229	0.702482	0.151101	4.64908	3.33414e-06	6.07583e-05	4.21639	Nup62	1	protein_coding	nucleoporin 62 [Source:RGD Symbol;Acc:619938]
ENSRNOG00000002944	169.841	0.701866	0.194337	3.61159	0.000304323	0.0023994	2.6199	RGD1304587	10	protein_coding	similar to RIKEN cDNA 2310033P09 [Source:RGD Symbol;Acc:1304587]
ENSRNOG00000021051	468.913	0.70137	0.166568	4.21072	2.54555e-05	0.000318477	3.49692	Cyth2	1	protein_coding	cytohesin 2 [Source:RGD Symbol;Acc:620398]
ENSRNOG00000012062	799.413	0.701059	0.166293	4.2158	2.48892e-05	0.000313345	3.50398	Npc2	6	protein_coding	NPC intracellular cholesterol transporter 2 [Source:RGD Symbol;Acc:628756]
ENSRNOG00000004518	1753.48	0.700683	0.125774	5.57098	2.53306e-08	1.04368e-06	5.98143	Cacnb1	10	protein_coding	calcium voltage-gated channel auxiliary subunit beta 1 [Source:RGD Symbol;Acc:68382]
ENSRNOG00000017837	231.296	0.700479	0.202221	3.46392	0.000532365	0.00379416	2.42088	Znf48	1	protein_coding	zinc finger protein 48 [Source:RGD Symbol;Acc:9115869]
ENSRNOG00000003603	1839.61	0.700158	0.162336	4.31303	1.61032e-05	0.000216523	3.6645	Arhgap44	10	protein_coding	Rho GTPase activating protein 44 [Source:RGD Symbol;Acc:1305664]
ENSRNOG00000018591	204.15	0.699992	0.215705	3.24513	0.00117396	0.00703975	2.15244	Rabepk	3	protein_coding	Rab9 effector protein with kelch motifs [Source:RGD Symbol;Acc:1310612]
ENSRNOG00000037580	646.714	0.699444	0.129564	5.39843	6.72266e-08	2.34376e-06	5.63009	Psmd8	1	protein_coding	proteasome 26S subunit, non-ATPase 8 [Source:RGD Symbol;Acc:1309842]
ENSRNOG00000028746	541.286	0.69877	0.185443	3.76811	0.000164487	0.00146084	2.8354	Gsto1	1	protein_coding	glutathione S-transferase omega 1 [Source:RGD Symbol;Acc:70952]
ENSRNOG00000049900	449.954	0.698269	0.143286	4.87325	1.09778e-06	2.40996e-05	4.61799	Irf2bp2	19	protein_coding	interferon regulatory factor 2 binding protein 2 [Source:RGD Symbol;Acc:1589517]
ENSRNOG00000042179	374.128	0.697639	0.160617	4.3435	1.40227e-05	0.00019643	3.70679	Cfap20	19	protein_coding	cilia and flagella associated protein 20 [Source:RGD Symbol;Acc:1308493]
ENSRNOG00000038622	212.633	0.697228	0.175829	3.96537	7.32834e-05	0.000751008	3.12436	Zfp628	1	protein_coding	zinc finger protein 628 [Source:NCBI gene;Acc:100359484]
ENSRNOG00000001501	163.101	0.696573	0.173087	4.0244	5.71204e-05	0.000608909	3.21545	Snrpa	1	protein_coding	small nuclear ribonucleoprotein polypeptide A [Source:RGD Symbol;Acc:1307416]
ENSRNOG00000029826	143.095	0.696176	0.213669	3.25819	0.00112124	0.00678441	2.16849	Cep164	8	protein_coding	centrosomal protein 164 [Source:RGD Symbol;Acc:1561243]
ENSRNOG00000025634	604.852	0.694439	0.181216	3.8321	0.000127052	0.00119005	2.92443	Zfhx2	15	protein_coding	zinc finger homeobox 2 [Source:RGD Symbol;Acc:735143]
ENSRNOG00000020213	293.625	0.693793	0.158151	4.3869	1.14978e-05	0.000167403	3.77624	Tubg1	10	protein_coding	tubulin, gamma 1 [Source:RGD Symbol;Acc:628606]
ENSRNOG00000049110	274.708	0.693689	0.173145	4.0064	6.16505e-05	0.00064764	3.18867	Dpm2	3	protein_coding	dolichyl-phosphate mannosyltransferase subunit 2, regulatory [Source:RGD Symbol;Acc:2514]
ENSRNOG00000006796	244.72	0.693225	0.14935	4.64162	3.45695e-06	6.28333e-05	4.20181	Zfp146	10	protein_coding	zinc finger protein 146 [Source:RGD Symbol;Acc:1584249]
ENSRNOG00000015997	296.933	0.692847	0.165111	4.19624	2.71382e-05	0.000332716	3.47793	Ccdc106	1	protein_coding	coiled-coil domain containing 106 [Source:RGD Symbol;Acc:1566222]
ENSRNOG00000001708	1114.88	0.692241	0.145085	4.77128	1.83058e-06	3.62249e-05	4.44099	Dvl3	11	protein_coding	dishevelled segment polarity protein 3 [Source:RGD Symbol;Acc:1308834]
ENSRNOG00000003178	300.711	0.691516	0.167553	4.12715	3.67287e-05	0.000425774	3.37082	Mageh1	X	protein_coding	MAGE family member H1 [Source:RGD Symbol;Acc:1359316]
ENSRNOG00000024953	438.652	0.691112	0.169716	4.07217	4.65774e-05	0.000517072	3.28645	RGD1559441	5	protein_coding	similar to MIC2L1 [Source:RGD Symbol;Acc:1559441]
ENSRNOG00000021086	219.283	0.691112	0.173227	3.98963	6.61756e-05	0.000688716	3.16196	Dtx4	1	protein_coding	deltex E3 ubiquitin ligase 4 [Source:RGD Symbol;Acc:1311767]
ENSRNOG00000016246	424.829	0.690811	0.193766	3.56518	0.000363607	0.00278554	2.55509	Tshz1	18	protein_coding	teashirt zinc finger family member 1 [Source:MGI Symbol;Acc:MGI:1346031]
ENSRNOG00000021096	197.716	0.690802	0.198996	3.47143	0.000517689	0.0037262	2.42873	Tmem143	1	protein_coding	transmembrane protein 143 [Source:RGD Symbol;Acc:1305013]
ENSRNOG00000017786	197.035	0.689053	0.158912	4.33607	1.45051e-05	0.000200727	3.69739	Acta1	19	protein_coding	actin, alpha 1, skeletal muscle [Source:RGD Symbol;Acc:2025]
ENSRNOG00000019276	605.814	0.688775	0.138203	4.98379	6.23504e-07	1.51299e-05	4.82016	Dele1	18	protein_coding	DAP3 binding cell death enhancer 1 [Source:RGD Symbol;Acc:735029]
ENSRNOG00000047307	911.071	0.688561	0.180453	3.81573	0.000135783	0.00124935	2.90332	Cntfr	5	protein_coding	ciliary neurotrophic factor receptor [Source:RGD Symbol;Acc:1303100]
ENSRNOG00000008163	1018.02	0.688469	0.147945	4.65354	3.26292e-06	5.96927e-05	4.22408	Atp6v1g1	5	protein_coding	ATPase H+ transporting V1 subunit G1 [Source:RGD Symbol;Acc:1310088]
ENSRNOG00000033700	186.356	0.688388	0.178184	3.86337	0.000111836	0.00107696	2.9678	Bud23	12	protein_coding	BUD23, rRNA methyltransferase and ribosome maturation factor [Source:RGD Symbol;Acc:1589742]
ENSRNOG00000027906	2702.7	0.688336	0.172505	3.99024	6.60078e-05	0.000687479	3.16274	Ankrd11	19	protein_coding	ankyrin repeat domain 11 [Source:RGD Symbol;Acc:1306679]
ENSRNOG00000019295	220.653	0.687835	0.172512	3.98717	6.68671e-05	0.000695398	3.15777	Rab12	9	protein_coding	RAB12, member RAS oncogene family [Source:RGD Symbol;Acc:3527]
ENSRNOG00000000340	623.654	0.686865	0.163457	4.20212	2.64424e-05	0.000327039	3.4854	Rtraf	15	protein_coding	RNA transcription, translation and transport factor [Source:RGD Symbol;Acc:1304704]
ENSRNOG00000025594	913.329	0.685069	0.127674	5.36578	8.05997e-08	2.69625e-06	5.56924	Scrt1	7	protein_coding	scratch family transcriptional repressor 1 [Source:RGD Symbol;Acc:1306236]
ENSRNOG00000016327	92.6957	0.684177	0.198746	3.44248	0.000576409	0.00402801	2.39491	Mcee	1	protein_coding	methylmalonyl CoA epimerase [Source:RGD Symbol;Acc:1309966]
ENSRNOG00000022694	2110.05	0.684134	0.203459	3.36252	0.000772347	0.00507704	2.29439	Plekhg5	5	protein_coding	pleckstrin homology and RhoGEF domain containing G5 [Source:RGD Symbol;Acc:1303132]
ENSRNOG00000011105	230.638	0.683355	0.204625	3.33955	0.00083913	0.0054032	2.26735	Arl15	2	protein_coding	ADP-ribosylation factor like GTPase 15 [Source:RGD Symbol;Acc:1597407]
ENSRNOG00000004695	4022.39	0.683074	0.136967	4.98713	6.12818e-07	1.48964e-05	4.82692	Celf5	7	protein_coding	CUGBP, Elav-like family member 5 [Source:RGD Symbol;Acc:1565016]
ENSRNOG00000013962	1115.96	0.682537	0.144132	4.73551	2.18509e-06	4.20556e-05	4.37618	Magi2	4	protein_coding	membrane associated guanylate kinase, WW and PDZ domain containing 2 [Source:RGD Symbol;Acc:621855]
ENSRNOG00000037613	442.311	0.682134	0.157078	4.34265	1.40773e-05	0.000196608	3.7064	Kdm6b	10	protein_coding	lysine demethylase 6B [Source:RGD Symbol;Acc:1307629]
ENSRNOG00000005298	277.714	0.681774	0.170441	4.00007	6.33243e-05	0.000662548	3.17878	Zfp513	6	protein_coding	zinc finger protein 513 [Source:RGD Symbol;Acc:1310456]
ENSRNOG00000007684	262.947	0.681718	0.199998	3.40863	0.000652907	0.00445092	2.35155	Zc3h3	7	protein_coding	zinc finger CCCH type containing 3 [Source:RGD Symbol;Acc:1307276]
ENSRNOG00000014584	450.218	0.681135	0.173476	3.9264	8.6227e-05	0.000867829	3.06157	Odf2	3	protein_coding	outer dense fiber of sperm tails 2 [Source:RGD Symbol;Acc:3229]
ENSRNOG00000002693	444.066	0.680897	0.187393	3.63352	0.000279578	0.00224718	2.64836	Nme1	10	protein_coding	NME/NM23 nucleoside diphosphate kinase 1 [Source:RGD Symbol;Acc:70497]
ENSRNOG00000008256	288.993	0.680746	0.165135	4.12236	3.75013e-05	0.000432944	3.36357	Mrpl38	10	protein_coding	mitochondrial ribosomal protein L38 [Source:RGD Symbol;Acc:1311180]
ENSRNOG00000039417	892.813	0.680651	0.16062	4.23766	2.25862e-05	0.000288225	3.54027	Dda1	16	protein_coding	DET1 and DDB1 associated 1 [Source:RGD Symbol;Acc:1584153]
ENSRNOG00000020495	704.455	0.679937	0.137067	4.96062	7.0269e-07	1.6677e-05	4.77788	Eif3k	1	protein_coding	eukaryotic translation initiation factor 3, subunit K [Source:RGD Symbol;Acc:1309221]
ENSRNOG00000029980	397.054	0.679565	0.165419	4.10815	3.98844e-05	0.000454631	3.34234	Zbtb16	8	protein_coding	zinc finger and BTB domain containing 16 [Source:RGD Symbol;Acc:727921]
ENSRNOG00000019746	678.408	0.67902	0.140711	4.82564	1.39557e-06	2.90057e-05	4.53752	Paf1	1	protein_coding	PAF1 homolog, Paf1/RNA polymerase II complex component [Source:RGD Symbol;Acc:1306219]
ENSRNOG00000037720	245.925	0.678593	0.182757	3.71309	0.000204748	0.00174876	2.75727	Rita1	12	protein_coding	RBPJ interacting and tubulin associated 1 [Source:RGD Symbol;Acc:1306772]
ENSRNOG00000007766	347.165	0.678418	0.126976	5.34289	9.14778e-08	2.97396e-06	5.52666	Pqbp1	X	protein_coding	polyglutamine binding protein 1 [Source:RGD Symbol;Acc:1549750]
ENSRNOG00000019418	4248.07	0.678194	0.139407	4.86484	1.1455e-06	2.49138e-05	4.60356	Lrrc4b	1	protein_coding	leucine rich repeat containing 4B [Source:RGD Symbol;Acc:1307121]
ENSRNOG00000019572	292.171	0.676852	0.174555	3.87759	0.000105495	0.00102362	2.98986	Lsm4	16	protein_coding	LSM4 homolog, U6 small nuclear RNA and mRNA degradation associated [Source:RGD Symbol;Acc:1306808]
ENSRNOG00000014235	201.879	0.676625	0.203528	3.32448	0.000885827	0.00563333	2.24923	Zgpat	3	protein_coding	zinc finger CCCH-type and G-patch domain containing [Source:RGD Symbol;Acc:1310801]
ENSRNOG00000019831	885.806	0.67648	0.156034	4.33546	1.45457e-05	0.000200754	3.69734	Samd4b	1	protein_coding	sterile alpha motif domain containing 4B [Source:RGD Symbol;Acc:1305597]
ENSRNOG00000021140	196.462	0.675785	0.195185	3.46229	0.000535608	0.00380407	2.41975	Kcnk4	1	protein_coding	potassium two pore domain channel subfamily K member 4 [Source:RGD Symbol;Acc:621449]
ENSRNOG00000002115	883.476	0.674489	0.152681	4.41763	9.97893e-06	0.000148364	3.82867	Sod1	11	protein_coding	superoxide dismutase 1 [Source:RGD Symbol;Acc:3731]
ENSRNOG00000027514	1786.62	0.674377	0.112294	6.00547	1.90782e-09	1.15538e-07	6.93727	Ube2m	1	protein_coding	ubiquitin-conjugating enzyme E2M [Source:RGD Symbol;Acc:1307614]
ENSRNOG00000027722	736.16	0.674182	0.171268	3.93642	8.27071e-05	0.000837805	3.07686	H1fx	4	protein_coding	H1 histone family, member X [Source:RGD Symbol;Acc:1565596]
ENSRNOG00000052022	363.525	0.673342	0.135808	4.95805	7.12052e-07	1.68583e-05	4.77319	Pnma3	X	protein_coding	PNMA family member 3 [Source:RGD Symbol;Acc:1563752]
ENSRNOG00000019813	269.401	0.672705	0.168068	4.00258	6.26565e-05	0.000656468	3.18279	Ppp4c	1	protein_coding	protein phosphatase 4, catalytic subunit [Source:RGD Symbol;Acc:621225]
ENSRNOG00000000786	98.8031	0.672124	0.196997	3.41185	0.00064524	0.00441795	2.35478	Rpp21	20	protein_coding	ribonuclease P/MRP subunit p21 [Source:RGD Symbol;Acc:1303090]
ENSRNOG00000017960	447.277	0.671549	0.15943	4.21219	2.5291e-05	0.000316998	3.49894	Deaf1	1	protein_coding	DEAF1 transcription factor [Source:RGD Symbol;Acc:620671]
ENSRNOG00000023668	609.399	0.671271	0.13895	4.83104	1.35821e-06	2.83548e-05	4.54737	Scyl1	1	protein_coding	SCY1 like pseudokinase 1 [Source:RGD Symbol;Acc:1307330]
ENSRNOG00000019843	334.316	0.671125	0.147449	4.55157	5.32479e-06	8.9276e-05	4.04927	St3gal3	5	protein_coding	ST3 beta-galactoside alpha-2,3-sialyltransferase 3 [Source:RGD Symbol;Acc:68414]
ENSRNOG00000007920	756.913	0.670888	0.212104	3.16302	0.00156144	0.00889989	2.05062	Ssbp3	5	protein_coding	single stranded DNA binding protein 3 [Source:RGD Symbol;Acc:621502]
ENSRNOG00000046000	568.539	0.669656	0.18963	3.53137	0.000413406	0.00308955	2.5101	Clasrp	1	protein_coding	CLK4-associating serine/arginine rich protein [Source:RGD Symbol;Acc:1563538]
ENSRNOG00000017516	695.955	0.669128	0.138984	4.81443	1.47622e-06	3.04118e-05	4.51696	Bcl9	2	protein_coding	BCL9, transcription coactivator [Source:RGD Symbol;Acc:1306934]
ENSRNOG00000030238	1332.22	0.669013	0.157483	4.24817	2.15528e-05	0.000277305	3.55704	Fndc5	5	protein_coding	fibronectin type III domain containing 5 [Source:RGD Symbol;Acc:708525]
ENSRNOG00000005480	563.523	0.668729	0.200498	3.33534	0.000851965	0.0054658	2.26235	Ybx3	4	protein_coding	Y box binding protein 3 [Source:RGD Symbol;Acc:621056]
ENSRNOG00000008613	296.557	0.668002	0.127865	5.22428	1.74834e-07	5.30545e-06	5.27528	Gatad1	4	protein_coding	GATA zinc finger domain containing 1 [Source:RGD Symbol;Acc:1562004]
ENSRNOG00000015496	259.345	0.667421	0.202594	3.29437	0.00098642	0.00612546	2.21286	Tpm4	16	protein_coding	tropomyosin 4 [Source:RGD Symbol;Acc:3899]
ENSRNOG00000018524	910.201	0.667335	0.13739	4.85723	1.19039e-06	2.56921e-05	4.5902	Ezr	1	protein_coding	ezrin [Source:RGD Symbol;Acc:621161]
ENSRNOG00000001191	250.569	0.666865	0.175358	3.80287	0.000143028	0.00130152	2.88555	Tchp	12	protein_coding	trichoplein, keratin filament binding [Source:RGD Symbol;Acc:1310813]
ENSRNOG00000055530	2508.3	0.666023	0.159143	4.18506	2.85094e-05	0.000345905	3.46104	Panx2	7	protein_coding	pannexin 2 [Source:RGD Symbol;Acc:735191]
ENSRNOG00000017673	6031.46	0.664247	0.108135	6.14278	8.10889e-10	5.66816e-08	7.24656	Brsk1	1	protein_coding	BR serine/threonine kinase 1 [Source:RGD Symbol;Acc:1563268]
ENSRNOG00000005418	632.712	0.664086	0.144628	4.59167	4.39709e-06	7.63648e-05	4.11711	Trap1	10	protein_coding	TNF receptor-associated protein 1 [Source:RGD Symbol;Acc:1359733]
ENSRNOG00000023521	3416.06	0.663373	0.141332	4.69371	2.68289e-06	5.01925e-05	4.29936	Map3k10	1	protein_coding	mitogen activated protein kinase kinase kinase 10 [Source:RGD Symbol;Acc:1308381]
ENSRNOG00000002632	1478.08	0.662775	0.10985	6.03343	1.60513e-09	1.00231e-07	6.999	Naca	7	protein_coding	nascent polypeptide associated complex subunit alpha [Source:RGD Symbol;Acc:1308642]
ENSRNOG00000029875	216.853	0.660908	0.18065	3.6585	0.0002537	0.00207019	2.68399	Mrpl41	3	protein_coding	mitochondrial ribosomal protein L41 [Source:RGD Symbol;Acc:1310241]
ENSRNOG00000055028	593.8	0.660634	0.142765	4.62744	3.70222e-06	6.6602e-05	4.17651	Setd1a	1	protein_coding	SET domain containing 1A [Source:RGD Symbol;Acc:1311624]
ENSRNOG00000031135	3937.4	0.660089	0.117198	5.63225	1.77869e-08	7.66581e-07	6.11544	Smarcc2	7	protein_coding	SWI/SNF related, matrix associated, actin dependent regulator of chromatin, subfamily c, member 2 [Source:RGD Symbol;Acc:1597704]
ENSRNOG00000011839	177.993	0.660055	0.181913	3.62841	0.000285175	0.00228563	2.64099	Mrps31	16	protein_coding	mitochondrial ribosomal protein S31 [Source:RGD Symbol;Acc:1307668]
ENSRNOG00000055371	3074.4	0.659863	0.146853	4.49334	7.01132e-06	0.000112069	3.95051	Sptbn4	1	protein_coding	spectrin, beta, non-erythrocytic 4 [Source:RGD Symbol;Acc:1304682]
ENSRNOG00000021540	317.265	0.659724	0.205711	3.20703	0.00134112	0.00785111	2.10507	RGD1563441	10	protein_coding	similar to RIKEN cDNA A030009H04 [Source:RGD Symbol;Acc:1563441]
ENSRNOG00000029165	1501.61	0.659717	0.125351	5.26296	1.41757e-07	4.41616e-06	5.35496	Stx1a	12	protein_coding	syntaxin 1A [Source:RGD Symbol;Acc:69430]
ENSRNOG00000039530	151.115	0.658881	0.166607	3.9547	7.66297e-05	0.000781879	3.10686	Ccl27	5	protein_coding	C-C motif chemokine ligand 27 [Source:RGD Symbol;Acc:1304660]
ENSRNOG00000037478	337.178	0.658188	0.131672	4.9987	5.77188e-07	1.42522e-05	4.84612	Noc4l	12	protein_coding	nucleolar complex associated 4 homolog [Source:RGD Symbol;Acc:1310661]
ENSRNOG00000019236	1488.87	0.658042	0.101827	6.46238	1.0307e-10	9.59026e-09	8.01817	AABR07049755.1	5	protein_coding	ring finger protein 220 [Source:NCBI gene;Acc:500532]
ENSRNOG00000003822	476.167	0.657621	0.125959	5.22093	1.78028e-07	5.38934e-06	5.26846	Slu7	10	protein_coding	SLU7 homolog, splicing factor [Source:RGD Symbol;Acc:631432]
ENSRNOG00000007707	335.508	0.656821	0.197845	3.31988	0.000900564	0.00569445	2.24455	Zfp467	4	protein_coding	zinc finger protein 467 [Source:RGD Symbol;Acc:1561603]
ENSRNOG00000000986	360.277	0.655383	0.197898	3.31173	0.000927217	0.00582882	2.23442	Camsap3	12	protein_coding	calmodulin regulated spectrin-associated protein family, member 3 [Source:RGD Symbol;Acc:1597412]
ENSRNOG00000003975	1440.71	0.65536	0.151041	4.33896	1.43158e-05	0.000199145	3.70083	Pfn1	10	protein_coding	profilin 1 [Source:RGD Symbol;Acc:621825]
ENSRNOG00000000432	188.441	0.654917	0.18774	3.48843	0.000485872	0.00353522	2.45158	Fkbpl	20	protein_coding	FKBP prolyl isomerase like [Source:RGD Symbol;Acc:1303227]
ENSRNOG00000000501	852.444	0.654337	0.144532	4.52727	5.97499e-06	9.75014e-05	4.01099	Zfp523	20	protein_coding	zinc finger protein 523 [Source:RGD Symbol;Acc:1306239]
ENSRNOG00000003542	157.6	0.653873	0.180257	3.62744	0.000286242	0.00229287	2.63962	AABR07029198.1	10	protein_coding	host cell factor C1 regulator 1 [Source:NCBI gene;Acc:287097]
ENSRNOG00000024594	225.524	0.650236	0.1753	3.70927	0.000207856	0.00176885	2.75231	Fhdc1	2	protein_coding	FH2 domain containing 1 [Source:RGD Symbol;Acc:1311955]
ENSRNOG00000010420	170.225	0.650207	0.190603	3.41132	0.000646491	0.0044222	2.35436	Sem1	4	protein_coding	SEM1, 26S proteasome complex subunit [Source:RGD Symbol;Acc:1590628]
ENSRNOG00000020238	132.731	0.650184	0.182811	3.55659	0.000375693	0.00285942	2.54372	Plekhh3	10	protein_coding	pleckstrin homology, MyTH4 and FERM domain containing H3 [Source:RGD Symbol;Acc:1304854]
ENSRNOG00000016016	1025.5	0.65017	0.114246	5.69096	1.2633e-08	5.89682e-07	6.22938	Zmat2	18	protein_coding	zinc finger, matrin type 2 [Source:RGD Symbol;Acc:1583592]
ENSRNOG00000003626	962.435	0.649015	0.110406	5.87844	4.14156e-09	2.32589e-07	6.63341	Atp5pd	10	protein_coding	ATP synthase peripheral stalk subunit d [Source:RGD Symbol;Acc:620083]
ENSRNOG00000008338	924.248	0.648497	0.104682	6.1949	5.83237e-10	4.26796e-08	7.36978	Bsdc1	5	protein_coding	BSD domain containing 1 [Source:RGD Symbol;Acc:1311622]
ENSRNOG00000016751	351.108	0.647751	0.159947	4.04979	5.12641e-05	0.000559643	3.25209	Slc25a28	1	protein_coding	solute carrier family 25 member 28 [Source:RGD Symbol;Acc:1584155]
ENSRNOG00000007686	2385.38	0.646764	0.121396	5.32775	9.94394e-08	3.21178e-06	5.49325	45538	7	protein_coding	septin 3 [Source:RGD Symbol;Acc:621745]
ENSRNOG00000001415	945.903	0.646433	0.162196	3.9855	6.7339e-05	0.000698754	3.15568	Ap1s1	12	protein_coding	adaptor related protein complex 1 subunit sigma 1 [Source:RGD Symbol;Acc:1305911]
ENSRNOG00000016912	943.835	0.646253	0.0942254	6.85858	6.95489e-12	8.88329e-10	9.05143	Btf3	2	protein_coding	basic transcription factor 3 [Source:RGD Symbol;Acc:1308095]
ENSRNOG00000009960	1444.74	0.646115	0.11698	5.52327	3.32745e-08	1.32064e-06	5.87922	Puf60	7	protein_coding	poly-U binding splicing factor 60 [Source:RGD Symbol;Acc:621674]
ENSRNOG00000002186	419.431	0.645635	0.165556	3.89979	9.62773e-05	0.000945941	3.02414	Nudt9	14	protein_coding	nudix hydrolase 9 [Source:RGD Symbol;Acc:1359522]
ENSRNOG00000019154	1672.79	0.645286	0.170764	3.77882	0.000157576	0.00140963	2.85089	Zmynd8	3	protein_coding	zinc finger, MYND-type containing 8 [Source:RGD Symbol;Acc:1309544]
ENSRNOG00000010219	746.147	0.645026	0.103113	6.25553	3.96166e-10	3.02507e-08	7.51926	Ralgds	3	protein_coding	ral guanine nucleotide dissociation stimulator [Source:RGD Symbol;Acc:3533]
ENSRNOG00000001265	114.041	0.643678	0.199258	3.23037	0.0012363	0.00731919	2.13554	Mad1l1	12	protein_coding	mitotic arrest deficient 1 like 1 [Source:RGD Symbol;Acc:1596881]
ENSRNOG00000033639	408.079	0.643057	0.156105	4.11939	3.79885e-05	0.000437132	3.35939	Zfp777	4	protein_coding	zinc finger protein 777 [Source:RGD Symbol;Acc:1566056]
ENSRNOG00000038001	379.964	0.642933	0.150597	4.26924	1.96138e-05	0.000256348	3.59117	Slc25a1	11	protein_coding	solute carrier family 25 member 1 [Source:RGD Symbol;Acc:3703]
ENSRNOG00000024445	390.296	0.641447	0.16748	3.82999	0.000128146	0.00119791	2.92158	Slx4	10	protein_coding	SLX4 structure-specific endonuclease subunit [Source:RGD Symbol;Acc:1566009]
ENSRNOG00000034075	3725.68	0.640978	0.131137	4.88786	1.01936e-06	2.259e-05	4.64608	Ube2ql1	1	protein_coding	ubiquitin-conjugating enzyme E2Q family-like 1 [Source:RGD Symbol;Acc:1598121]
ENSRNOG00000031244	221.132	0.638971	0.188729	3.38565	0.000710104	0.00475773	2.3226	LOC108349606	18	protein_coding	60S ribosomal protein L7a-like [Source:RGD Symbol;Acc:11408721]
ENSRNOG00000007926	350.869	0.638172	0.148039	4.31084	1.62632e-05	0.000218033	3.66148	Map2k5	8	protein_coding	mitogen activated protein kinase kinase 5 [Source:RGD Symbol;Acc:61890]
ENSRNOG00000003951	1417.66	0.637902	0.0970509	6.57286	4.93594e-11	5.02536e-09	8.29883	Psmc1	6	protein_coding	proteasome 26S subunit, ATPase 1 [Source:RGD Symbol;Acc:621097]
ENSRNOG00000005218	985.336	0.637629	0.14909	4.27682	1.89586e-05	0.000248942	3.6039	Sf3a1	14	protein_coding	splicing factor 3a, subunit 1 [Source:RGD Symbol;Acc:1311477]
ENSRNOG00000000483	5150.14	0.637501	0.137622	4.63227	3.61675e-06	6.53993e-05	4.18443	Syngap1	20	protein_coding	synaptic Ras GTPase activating protein 1 [Source:RGD Symbol;Acc:621090]
ENSRNOG00000032705	437.865	0.637241	0.19422	3.28102	0.00103431	0.00636811	2.19599	Bcl7b	12	protein_coding	BCL7B, BAF complex component [Source:RGD Symbol;Acc:1597090]
ENSRNOG00000006646	1232.5	0.636619	0.131444	4.84325	1.27731e-06	2.7109e-05	4.56689	Vopp1	4	protein_coding	VOPP1, WBP1/VOPP1 family member [Source:RGD Symbol;Acc:1306494]
ENSRNOG00000008461	456.657	0.636287	0.134516	4.7302	2.24304e-06	4.29356e-05	4.36718	Smdt1	7	protein_coding	single-pass membrane protein with aspartate-rich tail 1 [Source:RGD Symbol;Acc:1311310]
ENSRNOG00000027447	172.915	0.635521	0.162869	3.90205	9.53822e-05	0.000939775	3.02698	Stam2	3	protein_coding	signal transducing adaptor molecule 2 [Source:RGD Symbol;Acc:1311497]
ENSRNOG00000010526	848.328	0.635432	0.15544	4.08795	4.35198e-05	0.000489163	3.31055	Dennd1a	3	protein_coding	DENN domain containing 1A [Source:RGD Symbol;Acc:1307927]
ENSRNOG00000043225	997.464	0.635415	0.185086	3.43308	0.00059676	0.0041364	2.38338	Zfp771	1	protein_coding	zinc finger protein 771 [Source:RGD Symbol;Acc:1305903]
ENSRNOG00000046390	300.555	0.635414	0.165728	3.83407	0.000126042	0.00118296	2.92703	Tceal6	2	protein_coding	transcription elongation factor A (SII)-like 6 [Source:RGD Symbol;Acc:1598096]
ENSRNOG00000001408	573.761	0.634881	0.135922	4.67091	2.99862e-06	5.52171e-05	4.25793	Actl6b	12	protein_coding	actin-like 6B [Source:RGD Symbol;Acc:1307763]
ENSRNOG00000019435	7184.96	0.634455	0.203049	3.12464	0.0017802	0.00987981	2.00525	Psd	1	protein_coding	pleckstrin and Sec7 domain containing [Source:RGD Symbol;Acc:620297]
ENSRNOG00000003724	236.738	0.634194	0.1831	3.46364	0.000532921	0.003795	2.42079	Mrpl27	10	protein_coding	mitochondrial ribosomal protein L27 [Source:RGD Symbol;Acc:1309090]
ENSRNOG00000000848	125.178	0.63415	0.182118	3.48209	0.000497523	0.00359578	2.44421	Gpank1	20	protein_coding	G patch domain and ankyrin repeats 1 [Source:RGD Symbol;Acc:1303304]
ENSRNOG00000030830	266.114	0.633961	0.152309	4.16232	3.15025e-05	0.000377011	3.42365	Mex3d	7	protein_coding	mex-3 RNA binding family member D [Source:RGD Symbol;Acc:1310576]
ENSRNOG00000005587	1367.68	0.633689	0.123142	5.146	2.66102e-07	7.53777e-06	5.12276	Suclg1	4	protein_coding	succinate-CoA ligase, alpha subunit [Source:RGD Symbol;Acc:619821]
ENSRNOG00000001442	1144.52	0.632566	0.130042	4.86432	1.14848e-06	2.494e-05	4.6031	Por	12	protein_coding	cytochrome p450 oxidoreductase [Source:RGD Symbol;Acc:68335]
ENSRNOG00000042195	1077.7	0.632205	0.143694	4.39967	1.08413e-05	0.000159331	3.7977	Pabpn1	15	protein_coding	poly(A) binding protein, nuclear 1 [Source:RGD Symbol;Acc:619928]
ENSRNOG00000029738	950.431	0.631505	0.188895	3.34316	0.000828293	0.00535445	2.27128	Diras1	7	protein_coding	DIRAS family GTPase 1 [Source:RGD Symbol;Acc:1310445]
ENSRNOG00000010235	789.68	0.631034	0.159773	3.94956	7.82961e-05	0.000797723	3.09815	Pkig	3	protein_coding	cAMP-dependent protein kinase inhibitor gamma [Source:RGD Symbol;Acc:628775]
ENSRNOG00000017172	3831.17	0.629912	0.154242	4.08393	4.42802e-05	0.000496518	3.30406	Mvb12b	3	protein_coding	multivesicular body subunit 12B [Source:RGD Symbol;Acc:1309709]
ENSRNOG00000005569	374.219	0.629878	0.183	3.44195	0.000577535	0.00403098	2.39459	Phospho1	10	protein_coding	phosphoethanolamine/phosphocholine phosphatase 1 [Source:RGD Symbol;Acc:1306182]
ENSRNOG00000011407	875.796	0.62987	0.169823	3.70898	0.000208095	0.00176981	2.75207	Prag1	16	protein_coding	PEAK1 related kinase activating pseudokinase 1 [Source:RGD Symbol;Acc:1311793]
ENSRNOG00000017170	148.389	0.629722	0.196608	3.20292	0.00136041	0.0079376	2.10031	Med4	15	protein_coding	mediator complex subunit 4 [Source:RGD Symbol;Acc:1306671]
ENSRNOG00000027204	931.667	0.629678	0.117788	5.34588	8.99806e-08	2.94006e-06	5.53164	Map6	1	protein_coding	microtubule-associated protein 6 [Source:RGD Symbol;Acc:61804]
ENSRNOG00000001034	970.727	0.628836	0.116964	5.37634	7.60168e-08	2.59539e-06	5.5858	Evi5l	12	protein_coding	ecotropic viral integration site 5-like [Source:RGD Symbol;Acc:1561962]
ENSRNOG00000020580	383.077	0.628788	0.199635	3.1497	0.00163441	0.00925946	2.03341	LOC500956	8	protein_coding	hypothetical protein LOC500956 [Source:RGD Symbol;Acc:1565995]
ENSRNOG00000004181	343.096	0.628396	0.152165	4.1297	3.63229e-05	0.000422115	3.37457	Sdccag8	13	protein_coding	serologically defined colon cancer antigen 8 [Source:RGD Symbol;Acc:727781]
ENSRNOG00000000316	1458.83	0.628189	0.169912	3.69714	0.00021804	0.00183551	2.73624	Sobp	20	protein_coding	sine oculis binding protein homolog [Source:RGD Symbol;Acc:1560479]
ENSRNOG00000023385	1257.17	0.628008	0.165557	3.79332	0.000148649	0.00134483	2.87133	Rpl37a	9	protein_coding	ribosomal protein L37a [Source:RGD Symbol;Acc:2319947]
ENSRNOG00000014571	703.882	0.627971	0.169103	3.71354	0.000204383	0.00174777	2.75752	Dbndd2	3	protein_coding	dysbindin domain containing 2 [Source:RGD Symbol;Acc:1559521]
ENSRNOG00000011751	40089.7	0.626619	0.166384	3.76611	0.000165814	0.00146891	2.83301	Ncdn	5	protein_coding	neurochondrin [Source:RGD Symbol;Acc:621734]
ENSRNOG00000010381	318.357	0.626504	0.19594	3.19742	0.00138661	0.00806035	2.09365	Mknk1	5	protein_coding	MAP kinase-interacting serine/threonine kinase 1 [Source:RGD Symbol;Acc:1559603]
ENSRNOG00000003011	542.531	0.626456	0.135658	4.61791	3.87622e-06	6.91129e-05	4.16044	Gadd45gip1	19	protein_coding	GADD45G interacting protein 1 [Source:RGD Symbol;Acc:1309249]
ENSRNOG00000015434	812.31	0.626082	0.163235	3.83546	0.00012533	0.00117943	2.92833	Midn	7	protein_coding	midnolin [Source:RGD Symbol;Acc:1309629]
ENSRNOG00000001889	451.721	0.625857	0.147474	4.24384	2.19723e-05	0.000281414	3.55065	Comt	11	protein_coding	catechol-O-methyltransferase [Source:RGD Symbol;Acc:2379]
ENSRNOG00000014970	262.962	0.625366	0.183863	3.40126	0.000670758	0.00454614	2.34236	Kif17	5	protein_coding	kinesin family member 17 [Source:RGD Symbol;Acc:1562511]
ENSRNOG00000027032	204.347	0.624963	0.189982	3.28959	0.00100333	0.00620184	2.20748	Rhbdd3	14	protein_coding	rhomboid domain containing 3 [Source:RGD Symbol;Acc:1311827]
ENSRNOG00000003139	1241.48	0.624542	0.138541	4.50798	6.54467e-06	0.000105329	3.97745	Smc1a	X	protein_coding	structural maintenance of chromosomes 1A [Source:RGD Symbol;Acc:61991]
ENSRNOG00000046891	3836.8	0.624382	0.147084	4.24506	2.18537e-05	0.000280676	3.55179	Hk1	20	protein_coding	hexokinase 1 [Source:RGD Symbol;Acc:2796]
ENSRNOG00000042503	868.281	0.624054	0.151764	4.112	3.9224e-05	0.000448046	3.34868	Ndufv2	9	protein_coding	NADH:ubiquinone oxidoreductase core subunit V2 [Source:RGD Symbol;Acc:621733]
ENSRNOG00000018564	232.544	0.623986	0.170673	3.65604	0.000256142	0.00208747	2.68038	Nup93	19	protein_coding	nucleoporin 93 [Source:RGD Symbol;Acc:1311525]
ENSRNOG00000020014	530.543	0.623572	0.183475	3.39868	0.000677115	0.00457378	2.33972	Myh14	1	protein_coding	myosin heavy chain 14 [Source:RGD Symbol;Acc:1306821]
ENSRNOG00000001201	279.301	0.623568	0.180803	3.44888	0.000562914	0.0039525	2.40313	Cstb	20	protein_coding	cystatin B [Source:RGD Symbol;Acc:2435]
ENSRNOG00000021101	268.119	0.622735	0.172843	3.6029	0.000314691	0.00246863	2.60754	Sema6c	2	protein_coding	semaphorin 6C [Source:RGD Symbol;Acc:3659]
ENSRNOG00000007934	1508.31	0.622295	0.162137	3.83809	0.000123993	0.00116841	2.9324	Elfn2	7	protein_coding	extracellular leucine-rich repeat and fibronectin type III domain containing 2 [Source:RGD Symbol;Acc:1559693]
ENSRNOG00000061004	1321.45	0.622207	0.197612	3.14862	0.00164043	0.00926874	2.03298	Asphd2	12	protein_coding	aspartate beta-hydroxylase domain containing 2 [Source:RGD Symbol;Acc:1306020]
ENSRNOG00000026407	112.815	0.622074	0.184459	3.37242	0.000745109	0.00493578	2.30664	Fam184a	20	protein_coding	family with sequence similarity 184, member A [Source:RGD Symbol;Acc:1311294]
ENSRNOG00000004283	7784.2	0.621073	0.161715	3.84055	0.000122761	0.00115992	2.93557	Camta2	10	protein_coding	calmodulin binding transcription activator 2 [Source:RGD Symbol;Acc:1311296]
ENSRNOG00000029049	868.924	0.620286	0.158735	3.90769	9.31812e-05	0.000921969	3.03528	Zdhhc14	1	protein_coding	zinc finger, DHHC-type containing 14 [Source:RGD Symbol;Acc:1565877]
ENSRNOG00000055401	1308.13	0.619436	0.128024	4.83844	1.30863e-06	2.7607e-05	4.55898	Kcnc1	1	protein_coding	potassium voltage-gated channel subfamily C member 1 [Source:RGD Symbol;Acc:2955]
ENSRNOG00000015625	239.045	0.619016	0.149043	4.15327	3.27756e-05	0.000388277	3.41086	MGC116202	19	protein_coding	hypothetical protein LOC688735 [Source:RGD Symbol;Acc:1585272]
ENSRNOG00000024501	319.1	0.617927	0.189509	3.26067	0.00111151	0.00674589	2.17096	Rgs3	5	protein_coding	regulator of G-protein signaling 3 [Source:RGD Symbol;Acc:3566]
ENSRNOG00000058662	731.153	0.617922	0.153698	4.02035	5.81115e-05	0.0006176	3.20929	Ano8	16	protein_coding	anoctamin 8 [Source:RGD Symbol;Acc:1563946]
ENSRNOG00000008578	2545.81	0.617498	0.111265	5.54981	2.85985e-08	1.16466e-06	5.9338	Cdk16	X	protein_coding	cyclin-dependent kinase 16 [Source:RGD Symbol;Acc:620584]
ENSRNOG00000010007	794.628	0.617417	0.117363	5.26073	1.43482e-07	4.46e-06	5.35066	Srsf4	5	protein_coding	serine and arginine rich splicing factor 4 [Source:RGD Symbol;Acc:1561347]
ENSRNOG00000026905	568.768	0.616892	0.14101	4.37482	1.21531e-05	0.000175309	3.75619	Ppm1g	6	protein_coding	protein phosphatase, Mg2+/Mn2+ dependent, 1G [Source:RGD Symbol;Acc:628676]
ENSRNOG00000020660	6457.35	0.615888	0.114424	5.3825	7.34602e-08	2.5297e-06	5.59693	Cfl1	1	protein_coding	cofilin 1 [Source:RGD Symbol;Acc:69285]
ENSRNOG00000001136	4801.99	0.61549	0.170956	3.60029	0.000317864	0.00248801	2.60415	Pebp1	12	protein_coding	phosphatidylethanolamine binding protein 1 [Source:RGD Symbol;Acc:62017]
ENSRNOG00000020130	416.445	0.614728	0.152501	4.03098	5.55455e-05	0.000595281	3.22528	Arhgef1	1	protein_coding	Rho guanine nucleotide exchange factor 1 [Source:RGD Symbol;Acc:620951]
ENSRNOG00000042274	1162.46	0.614376	0.122503	5.01517	5.29855e-07	1.32464e-05	4.8779	Fbxo31	19	protein_coding	F-box protein 31 [Source:RGD Symbol;Acc:1561069]
ENSRNOG00000017354	647.9	0.614172	0.160852	3.81824	0.000134405	0.00124224	2.9058	Zyx	4	protein_coding	zyxin [Source:RGD Symbol;Acc:620698]
ENSRNOG00000017405	911.387	0.613732	0.132057	4.64748	3.36016e-06	6.11532e-05	4.21358	Raly	3	protein_coding	RALY heterogeneous nuclear ribonucleoprotein [Source:RGD Symbol;Acc:1307228]
ENSRNOG00000011884	676.473	0.613138	0.128395	4.7754	1.79354e-06	3.56425e-05	4.44803	Golga2	3	protein_coding	golgin A2 [Source:RGD Symbol;Acc:620282]
ENSRNOG00000000974	428.464	0.612672	0.164316	3.72861	0.000192536	0.00165553	2.78106	Zfp358	12	protein_coding	zinc finger protein 358 [Source:RGD Symbol;Acc:1310416]
ENSRNOG00000001139	1333.2	0.611894	0.11999	5.09954	3.40482e-07	9.21728e-06	5.0354	Suds3	12	protein_coding	SDS3 homolog, SIN3A corepressor complex component [Source:RGD Symbol;Acc:1305986]
ENSRNOG00000060063	135	0.611535	0.19567	3.12534	0.00177598	0.00986265	2.00601	Naa10	X	protein_coding	N(alpha)-acetyltransferase 10, NatA catalytic subunit [Source:RGD Symbol;Acc:1565315]
ENSRNOG00000011329	11439.1	0.609386	0.139064	4.38204	1.17574e-05	0.000170829	3.76744	Pkm	8	protein_coding	pyruvate kinase M1/2 [Source:RGD Symbol;Acc:3337]
ENSRNOG00000018326	306.031	0.60906	0.172496	3.53086	0.000414211	0.00309063	2.50995	Pgls	16	protein_coding	6-phosphogluconolactonase [Source:RGD Symbol;Acc:1307001]
ENSRNOG00000001313	803.718	0.608789	0.13647	4.46098	8.15849e-06	0.000125687	3.90071	Gnaz	20	protein_coding	G protein subunit alpha z [Source:RGD Symbol;Acc:2717]
ENSRNOG00000023152	439.507	0.606984	0.127354	4.76613	1.878e-06	3.70069e-05	4.43172	Tmem201	5	protein_coding	transmembrane protein 201 [Source:RGD Symbol;Acc:1583947]
ENSRNOG00000009663	517.233	0.605804	0.147501	4.10711	4.00646e-05	0.000455796	3.34123	Apex1	15	protein_coding	apurinic/apyrimidinic endodeoxyribonuclease 1 [Source:RGD Symbol;Acc:2126]
ENSRNOG00000006004	918.496	0.605729	0.145855	4.15296	3.28205e-05	0.000388482	3.41063	Phc2	5	protein_coding	polyhomeotic homolog 2 [Source:RGD Symbol;Acc:1307912]
ENSRNOG00000007968	503.745	0.604778	0.121988	4.95771	7.13304e-07	1.68583e-05	4.77319	RGD1305350	5	protein_coding	similar to RIKEN cDNA 2510039O18 [Source:RGD Symbol;Acc:1305350]
ENSRNOG00000033912	546.46	0.603933	0.143514	4.20817	2.57444e-05	0.000320809	3.49375	Fcho1	16	protein_coding	FCH domain only 1 [Source:RGD Symbol;Acc:1307683]
ENSRNOG00000011352	627.234	0.603673	0.121326	4.97561	6.50409e-07	1.56477e-05	4.80555	Furin	1	protein_coding	furin (paired basic amino acid cleaving enzyme) [Source:RGD Symbol;Acc:3274]
ENSRNOG00000013712	283.521	0.603481	0.147224	4.09907	4.1481e-05	0.000469152	3.32869	Tex261	4	protein_coding	testis expressed 261 [Source:RGD Symbol;Acc:1305851]
ENSRNOG00000017500	3210.53	0.603135	0.168265	3.58444	0.000337801	0.00261493	2.58254	Mtss1l	19	protein_coding	MTSS1L, I-BAR domain containing [Source:RGD Symbol;Acc:1309731]
ENSRNOG00000057147	327.195	0.602912	0.145105	4.15501	3.25268e-05	0.000386641	3.41269	Praf2	X	protein_coding	PRA1 domain family, member 2 [Source:RGD Symbol;Acc:1566287]
ENSRNOG00000050180	250.312	0.602876	0.188093	3.2052	0.00134967	0.00788806	2.10303	Zfpl1	1	protein_coding	zinc finger protein-like 1 [Source:RGD Symbol;Acc:1586738]
ENSRNOG00000013211	444.419	0.602875	0.141865	4.24964	2.14115e-05	0.000275739	3.5595	Chchd3	4	protein_coding	coiled-coil-helix-coiled-coil-helix domain containing 3 [Source:RGD Symbol;Acc:1310325]
ENSRNOG00000009281	349.001	0.601611	0.157373	3.82284	0.000131925	0.00122427	2.91212	Commd1	14	protein_coding	copper metabolism domain containing 1 [Source:RGD Symbol;Acc:1311771]
ENSRNOG00000009643	1711.72	0.601597	0.121956	4.93291	8.10147e-07	1.87773e-05	4.72637	Msl1	10	protein_coding	MSL complex subunit 1 [Source:RGD Symbol;Acc:1564778]
ENSRNOG00000017949	141.7	0.601531	0.179925	3.34323	0.000828094	0.00535445	2.27128	Mvb12a	16	protein_coding	multivesicular body subunit 12A [Source:RGD Symbol;Acc:735220]
ENSRNOG00000016448	421.793	0.600851	0.144563	4.15634	3.23384e-05	0.0003857	3.41375	Eef2k	1	protein_coding	eukaryotic elongation factor-2 kinase [Source:RGD Symbol;Acc:2538]
ENSRNOG00000016414	10657.5	0.600479	0.144675	4.15054	3.31688e-05	0.000391286	3.40751	Slc22a17	15	protein_coding	solute carrier family 22, member 17 [Source:RGD Symbol;Acc:631405]
ENSRNOG00000001418	344.472	0.599719	0.186269	3.21964	0.00128351	0.00755165	2.12196	Znhit1	12	protein_coding	zinc finger, HIT-type containing 1 [Source:RGD Symbol;Acc:2322870]
ENSRNOG00000058202	2968.74	0.599601	0.145501	4.12095	3.7732e-05	0.000434893	3.36162	Ppp2r2c	14	protein_coding	protein phosphatase 2, regulatory subunit B, gamma [Source:RGD Symbol;Acc:620920]
ENSRNOG00000052296	6206.53	0.598988	0.175411	3.41477	0.000638359	0.00437509	2.35901	Shank3	7	protein_coding	SH3 and multiple ankyrin repeat domains 3 [Source:RGD Symbol;Acc:69264]
ENSRNOG00000018243	221.284	0.598958	0.165835	3.61177	0.000304119	0.00239914	2.61994	Ubfd1	1	protein_coding	ubiquitin family domain containing 1 [Source:RGD Symbol;Acc:1306614]
ENSRNOG00000020947	991.903	0.597792	0.124788	4.79047	1.66393e-06	3.34931e-05	4.47504	Egln2	1	protein_coding	egl-9 family hypoxia-inducible factor 2 [Source:RGD Symbol;Acc:631376]
ENSRNOG00000019382	805.255	0.597791	0.160262	3.73009	0.000191414	0.0016489	2.7828	Zbtb47	8	protein_coding	zinc finger and BTB domain containing 47 [Source:RGD Symbol;Acc:1562434]
ENSRNOG00000032546	488.953	0.597698	0.183804	3.25183	0.00114665	0.00691137	2.16044	Dot1l	7	protein_coding	DOT1 like histone lysine methyltransferase [Source:RGD Symbol;Acc:1306644]
ENSRNOG00000059008	564.788	0.597257	0.166531	3.58645	0.000335205	0.00260057	2.58493	Socs7	10	protein_coding	suppressor of cytokine signaling 7 [Source:RGD Symbol;Acc:1307720]
ENSRNOG00000017127	1528.74	0.596935	0.124205	4.80606	1.53935e-06	3.15734e-05	4.50068	Rpl28	1	protein_coding	ribosomal protein L28 [Source:RGD Symbol;Acc:621193]
ENSRNOG00000031346	267.609	0.596353	0.180693	3.30037	0.000965585	0.00601884	2.22049	Ift22	12	protein_coding	intraflagellar transport 22 [Source:RGD Symbol;Acc:1305370]
ENSRNOG00000056678	374.582	0.595357	0.173889	3.42377	0.000617583	0.00424864	2.37175	Nckap5l	7	protein_coding	NCK-associated protein 5-like [Source:RGD Symbol;Acc:1561571]
ENSRNOG00000042233	1863.32	0.594809	0.158232	3.75909	0.00017053	0.00150012	2.82387	Rpl41	7	protein_coding	ribosomal protein L41 [Source:RGD Symbol;Acc:621210]
ENSRNOG00000008472	645.244	0.594462	0.128801	4.61537	3.92401e-06	6.98762e-05	4.15567	Rbm10	X	protein_coding	RNA binding motif protein 10 [Source:RGD Symbol;Acc:631366]
ENSRNOG00000004515	504.143	0.594459	0.155259	3.82883	0.000128754	0.00120279	2.91981	Pes1	14	protein_coding	pescadillo ribosomal biogenesis factor 1 [Source:RGD Symbol;Acc:1559814]
ENSRNOG00000028822	1035.24	0.59411	0.110673	5.36814	7.95514e-08	2.66916e-06	5.57363	Bex3	X	protein_coding	brain expressed X-linked 3 [Source:RGD Symbol;Acc:3148]
ENSRNOG00000017241	532.991	0.593341	0.118174	5.02092	5.14248e-07	1.29484e-05	4.88779	Dpcd	1	protein_coding	deleted in primary ciliary dyskinesia [Source:RGD Symbol;Acc:1307648]
ENSRNOG00000003108	913.448	0.59315	0.145887	4.06582	4.78642e-05	0.000528052	3.27732	Acbd4	10	protein_coding	acyl-CoA binding domain containing 4 [Source:RGD Symbol;Acc:1308404]
ENSRNOG00000000798	1667.55	0.592231	0.1309	4.52428	6.06006e-06	9.86603e-05	4.00586	Gnl1	20	protein_coding	G protein nucleolar 1 [Source:RGD Symbol;Acc:1303051]
ENSRNOG00000003198	2190.95	0.592133	0.140522	4.21381	2.51097e-05	0.000315274	3.50131	RGD1305733	10	protein_coding	similar to RIKEN cDNA 2900011O08 [Source:RGD Symbol;Acc:1305733]
ENSRNOG00000049785	638.923	0.58973	0.127066	4.64112	3.46517e-06	6.29014e-05	4.20134	Ranbp3	9	protein_coding	RAN binding protein 3 [Source:RGD Symbol;Acc:1589604]
ENSRNOG00000002722	2941.2	0.589678	0.136657	4.31503	1.5958e-05	0.000215379	3.6668	Sec14l1	10	protein_coding	SEC14-like lipid binding 1 [Source:RGD Symbol;Acc:1563123]
ENSRNOG00000053729	954.127	0.58963	0.175476	3.36017	0.000778944	0.00510455	2.29204	Tesk1	5	protein_coding	testis associated actin remodelling kinase 1 [Source:RGD Symbol;Acc:62059]
ENSRNOG00000014035	1964.73	0.58945	0.122711	4.80356	1.55871e-06	3.18775e-05	4.49652	Arhgef4	9	protein_coding	Rho guanine nucleotide exchange factor 4 [Source:RGD Symbol;Acc:1586179]
ENSRNOG00000027839	11990.5	0.589297	0.177646	3.31724	0.000909102	0.00573032	2.24182	Ptk2b	15	protein_coding	protein tyrosine kinase 2 beta [Source:RGD Symbol;Acc:628758]
ENSRNOG00000019326	514.974	0.58834	0.128904	4.56417	5.01477e-06	8.48885e-05	4.07115	Cfdp1	19	protein_coding	craniofacial development protein 1 [Source:RGD Symbol;Acc:735080]
ENSRNOG00000007604	1382.15	0.587416	0.145349	4.04143	5.31271e-05	0.000575954	3.23961	Igsf8	13	protein_coding	immunoglobulin superfamily, member 8 [Source:RGD Symbol;Acc:1311500]
ENSRNOG00000018987	404.55	0.587141	0.140008	4.19362	2.74542e-05	0.000335662	3.4741	Crebzf	1	protein_coding	CREB/ATF bZIP transcription factor [Source:RGD Symbol;Acc:1565584]
ENSRNOG00000015753	3544.67	0.585758	0.127112	4.6082	4.06176e-06	7.16932e-05	4.14452	Epn1	1	protein_coding	Epsin 1 [Source:RGD Symbol;Acc:619772]
ENSRNOG00000049181	736.089	0.585492	0.144912	4.04032	5.33791e-05	0.000577349	3.23856	Sh2b1	1	protein_coding	SH2B adaptor protein 1 [Source:RGD Symbol;Acc:620132]
ENSRNOG00000020833	1540.62	0.584788	0.133052	4.39518	1.10681e-05	0.000161817	3.79097	Cspg5	8	protein_coding	chondroitin sulfate proteoglycan 5 [Source:RGD Symbol;Acc:2431]
ENSRNOG00000022448	383.368	0.584656	0.163478	3.57637	0.000348405	0.00268486	2.57108	Htra2	4	protein_coding	HtrA serine peptidase 2 [Source:RGD Symbol;Acc:1308906]
ENSRNOG00000013981	1473.82	0.584589	0.142429	4.10442	4.05331e-05	0.00046038	3.33688	Ptpn5	1	protein_coding	protein tyrosine phosphatase, non-receptor type 5 [Source:RGD Symbol;Acc:3448]
ENSRNOG00000018089	242.194	0.584433	0.172956	3.37908	0.000727293	0.00484287	2.3149	Sra1	18	protein_coding	steroid receptor RNA activator 1 [Source:RGD Symbol;Acc:621148]
ENSRNOG00000052393	282.249	0.584319	0.177161	3.29824	0.000972934	0.00605927	2.21758	Bscl2	1	protein_coding	BSCL2, seipin lipid droplet biogenesis associated [Source:RGD Symbol;Acc:1308135]
ENSRNOG00000007727	503.302	0.58334	0.182399	3.19815	0.00138311	0.00804669	2.09438	Lhfpl4	4	protein_coding	LHFPL tetraspan subfamily member 4 [Source:RGD Symbol;Acc:727967]
ENSRNOG00000014087	739.443	0.582925	0.117488	4.96158	6.99234e-07	1.66512e-05	4.77855	Kifc3	19	protein_coding	kinesin family member C3 [Source:RGD Symbol;Acc:1307693]
ENSRNOG00000006403	1766.04	0.582711	0.140929	4.13477	3.55305e-05	0.000414965	3.38199	Nectin1	8	protein_coding	nectin cell adhesion molecule 1 [Source:RGD Symbol;Acc:620791]
ENSRNOG00000010077	414.527	0.582226	0.167707	3.47168	0.000517209	0.00372465	2.42891	Smarcd3	4	protein_coding	SWI/SNF related, matrix associated, actin dependent regulator of chromatin, subfamily d, member 3 [Source:RGD Symbol;Acc:1311869]
ENSRNOG00000018848	1167.36	0.582174	0.125738	4.63004	3.65593e-06	6.58537e-05	4.18142	Eif1b	8	protein_coding	eukaryotic translation initiation factor 1B [Source:RGD Symbol;Acc:1309241]
ENSRNOG00000007330	2313.99	0.581299	0.112642	5.16057	2.46196e-07	7.1086e-06	5.14822	Capzb	5	protein_coding	capping actin protein of muscle Z-line subunit beta [Source:RGD Symbol;Acc:1359099]
ENSRNOG00000018980	342.987	0.580139	0.175535	3.30498	0.000949824	0.0059364	2.22648	Tjap1	9	protein_coding	tight junction associated protein 1 [Source:RGD Symbol;Acc:1308708]
ENSRNOG00000033893	1966.27	0.579608	0.183009	3.16711	0.00153962	0.00878623	2.0562	Cacna1h	10	protein_coding	calcium voltage-gated channel subunit alpha1 H [Source:RGD Symbol;Acc:68943]
ENSRNOG00000017057	133.053	0.578397	0.17807	3.24815	0.0011616	0.00697753	2.1563	Tbc1d22a	7	protein_coding	TBC1 domain family, member 22a [Source:RGD Symbol;Acc:1306588]
ENSRNOG00000018333	405.86	0.577663	0.152078	3.79846	0.0001456	0.00132235	2.87865	Rbm6	8	protein_coding	RNA binding motif protein 6 [Source:RGD Symbol;Acc:1560367]
ENSRNOG00000017990	1530.48	0.577514	0.118346	4.87987	1.06155e-06	2.3451e-05	4.62984	Ubap2l	2	protein_coding	ubiquitin associated protein 2-like [Source:RGD Symbol;Acc:1308707]
ENSRNOG00000000437	2616.35	0.577051	0.137475	4.19749	2.69887e-05	0.000331172	3.47995	Agpat1	20	protein_coding	1-acylglycerol-3-phosphate O-acyltransferase 1 [Source:RGD Symbol;Acc:1303287]
ENSRNOG00000056853	865.625	0.576735	0.124559	4.63021	3.65289e-06	6.58537e-05	4.18142	Psma7	3	protein_coding	proteasome subunit alpha 7 [Source:RGD Symbol;Acc:61851]
ENSRNOG00000058478	5653.01	0.576592	0.101263	5.694	1.24098e-08	5.82962e-07	6.23436	Mapk8ip1	3	protein_coding	mitogen-activated protein kinase 8 interacting protein 1 [Source:RGD Symbol;Acc:70937]
ENSRNOG00000014625	1712.81	0.576451	0.134551	4.28424	1.83363e-05	0.000241901	3.61636	Atp5f1d	7	protein_coding	ATP synthase F1 subunit delta [Source:RGD Symbol;Acc:621372]
ENSRNOG00000048718	303.84	0.576244	0.183059	3.14785	0.00164473	0.00928775	2.03209	Ccdc71	8	protein_coding	coiled-coil domain containing 71 [Source:RGD Symbol;Acc:1566341]
ENSRNOG00000050087	176.646	0.575016	0.164291	3.5	0.000465264	0.00341534	2.46657	Mphosph6	19	protein_coding	M phase phosphoprotein 6 [Source:RGD Symbol;Acc:1591222]
ENSRNOG00000021891	866.092	0.574944	0.16023	3.58824	0.000332917	0.00258425	2.58767	Zdhhc8	11	protein_coding	zinc finger, DHHC-type containing 8 [Source:RGD Symbol;Acc:1308875]
ENSRNOG00000060623	198.568	0.574318	0.159353	3.60406	0.00031329	0.00245968	2.60912	Fam3a	X	protein_coding	family with sequence similarity 3, member A [Source:RGD Symbol;Acc:1562076]
ENSRNOG00000020456	236.921	0.573997	0.173584	3.30673	0.000943911	0.00590733	2.22861	Nucb2	1	protein_coding	nucleobindin 2 [Source:RGD Symbol;Acc:620888]
ENSRNOG00000000431	1147.65	0.573857	0.118364	4.84824	1.2456e-06	2.65564e-05	4.57583	Atf6b	20	protein_coding	activating transcription factor 6 beta [Source:RGD Symbol;Acc:1303317]
ENSRNOG00000012273	2714.14	0.573555	0.121207	4.73204	2.22279e-06	4.26643e-05	4.36994	Dmtn	15	protein_coding	dematin actin binding protein [Source:RGD Symbol;Acc:1311419]
ENSRNOG00000001004	3452.3	0.572782	0.154604	3.70484	0.00021152	0.00179244	2.74656	Ncor2	12	protein_coding	nuclear receptor co-repressor 2 [Source:RGD Symbol;Acc:1310293]
ENSRNOG00000014573	2104.9	0.571267	0.166249	3.43622	0.000589883	0.00410087	2.38712	Ckmt1	3	protein_coding	creatine kinase, mitochondrial 1 [Source:RGD Symbol;Acc:61976]
ENSRNOG00000001710	620.921	0.570619	0.157501	3.62296	0.000291255	0.00232772	2.63307	Abcf3	11	protein_coding	ATP binding cassette subfamily F member 3 [Source:RGD Symbol;Acc:1310468]
ENSRNOG00000007442	1233.42	0.56977	0.115532	4.93172	8.151e-07	1.88049e-05	4.72573	Ubl7	8	protein_coding	ubiquitin-like 7 [Source:RGD Symbol;Acc:1303055]
ENSRNOG00000016748	409.624	0.568793	0.125888	4.51824	6.2357e-06	0.000100935	3.99596	Poll	1	protein_coding	DNA polymerase lambda [Source:RGD Symbol;Acc:1308053]
ENSRNOG00000020773	372.837	0.568725	0.160202	3.55005	0.000385158	0.00291096	2.53596	Map3k11	1	protein_coding	mitogen-activated protein kinase kinase kinase 11 [Source:RGD Symbol;Acc:1359261]
ENSRNOG00000013013	739.162	0.567193	0.166374	3.40915	0.000651663	0.00444682	2.35195	Tle3	8	protein_coding	TLE family member 3, transcriptional corepressor [Source:RGD Symbol;Acc:620292]
ENSRNOG00000017372	435.323	0.567025	0.156974	3.61223	0.000303574	0.00239619	2.62048	Higd2a	17	protein_coding	HIG1 hypoxia inducible domain family, member 2A [Source:RGD Symbol;Acc:1309691]
ENSRNOG00000007649	990.907	0.566598	0.120937	4.68505	2.79895e-06	5.21555e-05	4.2827	Dnm2	8	protein_coding	dynamin 2 [Source:RGD Symbol;Acc:2513]
ENSRNOG00000016326	5742.14	0.566481	0.137895	4.10807	3.98975e-05	0.000454631	3.34234	Cx3cl1	19	protein_coding	C-X3-C motif chemokine ligand 1 [Source:RGD Symbol;Acc:620458]
ENSRNOG00000018556	813.812	0.566155	0.130648	4.33345	1.46788e-05	0.000201797	3.69508	Tomm40	1	protein_coding	translocase of outer mitochondrial membrane 40 [Source:RGD Symbol;Acc:1303022]
ENSRNOG00000018630	11767.9	0.566023	0.13236	4.27639	1.89947e-05	0.000249183	3.60348	Gapdh	4	protein_coding	glyceraldehyde-3-phosphate dehydrogenase [Source:RGD Symbol;Acc:2661]
ENSRNOG00000018725	570.383	0.56535	0.124663	4.53501	5.76004e-06	9.49866e-05	4.02234	Phkg2	1	protein_coding	phosphorylase kinase catalytic subunit gamma 2 [Source:RGD Symbol;Acc:620024]
ENSRNOG00000048509	558.894	0.564765	0.126005	4.48208	7.39201e-06	0.000115783	3.93635	Ubxn6	9	protein_coding	UBX domain protein 6 [Source:RGD Symbol;Acc:1590866]
ENSRNOG00000000275	482.578	0.564003	0.15086	3.73859	0.000185055	0.001601	2.79561	Fam13c	20	protein_coding	family with sequence similarity 13, member C [Source:MGI Symbol;Acc:MGI:1918971]
ENSRNOG00000003869	416.409	0.562914	0.176215	3.19447	0.00140087	0.00812978	2.08992	Sod3	14	protein_coding	superoxide dismutase 3 [Source:RGD Symbol;Acc:3733]
ENSRNOG00000023529	2637.72	0.56279	0.096606	5.82562	5.69006e-09	3.02823e-07	6.51881	Rpl5	14	protein_coding	ribosomal protein L5 [Source:RGD Symbol;Acc:619825]
ENSRNOG00000028501	519.91	0.562647	0.130196	4.32153	1.54951e-05	0.000210141	3.67749	Zc3h18	19	protein_coding	zinc finger CCCH-type containing 18 [Source:RGD Symbol;Acc:1303257]
ENSRNOG00000009760	2611.28	0.561938	0.150678	3.72939	0.000191942	0.00165244	2.78187	Palm	7	protein_coding	paralemmin [Source:RGD Symbol;Acc:620341]
ENSRNOG00000038228	397.151	0.560473	0.169738	3.30199	0.000960029	0.00598952	2.22261	Serp2	15	protein_coding	stress-associated endoplasmic reticulum protein family member 2 [Source:RGD Symbol;Acc:1566076]
ENSRNOG00000000847	866.725	0.560443	0.112365	4.98772	6.10975e-07	1.48773e-05	4.82748	Csnk2b	20	protein_coding	casein kinase 2 beta [Source:RGD Symbol;Acc:619978]
ENSRNOG00000020435	359.308	0.560367	0.133115	4.20966	2.55757e-05	0.000319128	3.49603	Terf2	19	protein_coding	telomeric repeat binding factor 2 [Source:RGD Symbol;Acc:1310881]
ENSRNOG00000018788	1173.14	0.56021	0.145721	3.8444	0.000120846	0.00114722	2.94035	Btbd2	7	protein_coding	BTB domain containing 2 [Source:RGD Symbol;Acc:1566094]
ENSRNOG00000009080	2167.65	0.559668	0.128706	4.34843	1.37116e-05	0.000192648	3.71523	Atp6v1d	6	protein_coding	ATPase H+ transporting V1 subunit D [Source:RGD Symbol;Acc:735119]
ENSRNOG00000020255	1494.54	0.559388	0.0953056	5.86942	4.3733e-09	2.42865e-07	6.61463	Sars	2	protein_coding	seryl-tRNA synthetase [Source:RGD Symbol;Acc:628813]
ENSRNOG00000009266	562.84	0.559171	0.178082	3.13996	0.00168972	0.00949623	2.02245	Anp32b	5	protein_coding	acidic nuclear phosphoprotein 32 family member B [Source:RGD Symbol;Acc:621285]
ENSRNOG00000010795	497.868	0.559136	0.159174	3.51273	0.000443521	0.00327799	2.48439	Cnot4	4	protein_coding	CCR4-NOT transcription complex, subunit 4 [Source:RGD Symbol;Acc:1310318]
ENSRNOG00000014689	1242.74	0.559105	0.167427	3.33939	0.000839621	0.00540388	2.26729	Zbtb4	10	protein_coding	zinc finger and BTB domain containing 4 [Source:RGD Symbol;Acc:1307184]
ENSRNOG00000015177	676.952	0.558639	0.130307	4.2871	1.81024e-05	0.00023949	3.62071	Sun2	7	protein_coding	Sad1 and UNC84 domain containing 2 [Source:RGD Symbol;Acc:1563141]
ENSRNOG00000016603	1053.27	0.558634	0.121338	4.60394	4.14568e-06	7.27177e-05	4.13836	Rtn2	1	protein_coding	reticulon 2 [Source:RGD Symbol;Acc:1303245]
ENSRNOG00000008897	949.578	0.557269	0.14616	3.81274	0.000137434	0.00125959	2.89977	Gga1	7	protein_coding	golgi associated, gamma adaptin ear containing, ARF binding protein 1 [Source:RGD Symbol;Acc:1307770]
ENSRNOG00000019369	467.37	0.557123	0.17734	3.14155	0.00168056	0.00945608	2.02429	Slx1b	1	protein_coding	SLX1 homolog B, structure-specific endonuclease subunit [Source:RGD Symbol;Acc:1311568]
ENSRNOG00000056337	353.089	0.557092	0.150592	3.69935	0.000216153	0.00182452	2.73885	Crtc2	2	protein_coding	CREB regulated transcription coactivator 2 [Source:RGD Symbol;Acc:1308903]
ENSRNOG00000015844	404.13	0.556425	0.171698	3.24071	0.00119231	0.00711638	2.14774	Snrpd2	1	protein_coding	small nuclear ribonucleoprotein D2 polypeptide [Source:RGD Symbol;Acc:1593018]
ENSRNOG00000001449	1537.08	0.556304	0.133429	4.16929	3.05555e-05	0.000366614	3.43579	Pom121	12	protein_coding	POM121 transmembrane nucleoporin [Source:RGD Symbol;Acc:620680]
ENSRNOG00000011720	144.263	0.555957	0.174818	3.18021	0.00147169	0.00846732	2.07225	L3mbtl3	1	protein_coding	L3MBTL3, histone methyl-lysine binding protein [Source:RGD Symbol;Acc:1305474]
ENSRNOG00000005482	623.212	0.555641	0.130388	4.26145	2.03102e-05	0.000263901	3.57856	Sap30bp	10	protein_coding	SAP30 binding protein [Source:RGD Symbol;Acc:1565537]
ENSRNOG00000061782	1306.69	0.555436	0.144678	3.83912	0.000123477	0.00116511	2.93363	Tspyl2	X	protein_coding	TSPY-like 2 [Source:RGD Symbol;Acc:1563283]
ENSRNOG00000008577	316.445	0.554682	0.152073	3.64746	0.000264841	0.00214591	2.66839	Fbf1	10	protein_coding	Fas binding factor 1 [Source:RGD Symbol;Acc:1310662]
ENSRNOG00000010048	6930.29	0.554532	0.108447	5.1134	3.16406e-07	8.66569e-06	5.0622	Dctn1	4	protein_coding	dynactin subunit 1 [Source:RGD Symbol;Acc:62038]
ENSRNOG00000003590	1535.94	0.554305	0.149018	3.71972	0.000199445	0.00170866	2.76734	Tom1l2	10	protein_coding	target of myb1 like 2 membrane trafficking protein [Source:RGD Symbol;Acc:1306728]
ENSRNOG00000033611	554.134	0.554291	0.113767	4.87215	1.1039e-06	2.41962e-05	4.61625	Wdr83os	19	protein_coding	WD repeat domain 83 opposite strand [Source:RGD Symbol;Acc:1564058]
ENSRNOG00000047605	662.696	0.554204	0.114134	4.85571	1.19954e-06	2.58094e-05	4.58822	Ptprk	1	protein_coding	protein tyrosine phosphatase, receptor type, K [Source:RGD Symbol;Acc:619706]
ENSRNOG00000006228	409.967	0.553621	0.158399	3.49511	0.000473873	0.00346675	2.46008	Pdia4	4	protein_coding	protein disulfide isomerase family A, member 4 [Source:RGD Symbol;Acc:619835]
ENSRNOG00000010607	1609.93	0.553586	0.128326	4.3139	1.60402e-05	0.000216281	3.66498	Rnf208	3	protein_coding	ring finger protein 208 [Source:RGD Symbol;Acc:1565957]
ENSRNOG00000023360	1034.8	0.553539	0.120185	4.60574	4.10994e-06	7.22712e-05	4.14103	Fus	1	protein_coding	FUS RNA binding protein [Source:RGD Symbol;Acc:1308864]
ENSRNOG00000013493	586.548	0.553259	0.129103	4.28542	1.82396e-05	0.000240852	3.61825	Psma4	8	protein_coding	proteasome subunit alpha 4 [Source:RGD Symbol;Acc:61846]
ENSRNOG00000009271	2463.15	0.552445	0.111494	4.95493	7.23547e-07	1.69997e-05	4.76956	Smarca4	8	protein_coding	SWI/SNF related, matrix associated, actin dependent regulator of chromatin, subfamily a, member 4 [Source:RGD Symbol;Acc:621728]
ENSRNOG00000052113	17369.9	0.552053	0.138676	3.98088	6.86605e-05	0.000711416	3.14788	Ppp1r9b	10	protein_coding	protein phosphatase 1, regulatory subunit 9B [Source:RGD Symbol;Acc:632281]
ENSRNOG00000028404	983.366	0.551775	0.168372	3.27712	0.00104873	0.00643156	2.19168	Ppp1r1b	10	protein_coding	protein phosphatase 1, regulatory (inhibitor) subunit 1B [Source:RGD Symbol;Acc:621859]
ENSRNOG00000010171	601.805	0.550805	0.153436	3.58979	0.00033094	0.00257174	2.58977	Elk1	X	protein_coding	ELK1, ETS transcription factor [Source:RGD Symbol;Acc:1598663]
ENSRNOG00000015430	3270.69	0.55057	0.137712	3.99797	6.3888e-05	0.000667316	3.17567	Nlgn2	10	protein_coding	neuroligin 2 [Source:RGD Symbol;Acc:621118]
ENSRNOG00000014375	8810.57	0.55026	0.161993	3.39681	0.000681761	0.00460295	2.33696	Adgrb2	5	protein_coding	adhesion G protein-coupled receptor B2 [Source:RGD Symbol;Acc:1309431]
ENSRNOG00000001185	1904.32	0.549944	0.143271	3.83848	0.000123796	0.00116734	2.9328	RGD1311899	12	protein_coding	similar to RIKEN cDNA 2210016L21 gene [Source:RGD Symbol;Acc:1311899]
ENSRNOG00000059015	161.406	0.549819	0.168579	3.26149	0.00110829	0.00673504	2.17166	Triobp	7	protein_coding	TRIO and F-actin binding protein [Source:RGD Symbol;Acc:1308485]
ENSRNOG00000045568	438.764	0.549556	0.146155	3.7601	0.000169846	0.00149801	2.82449	Rbm14	1	protein_coding	RNA binding motif protein 14 [Source:RGD Symbol;Acc:620542]
ENSRNOG00000008673	1322.86	0.547891	0.10727	5.1076	3.26277e-07	8.8669e-06	5.05223	Arpc3	12	protein_coding	actin related protein 2/3 complex, subunit 3 [Source:RGD Symbol;Acc:1311985]
ENSRNOG00000017071	690.504	0.547565	0.12553	4.36201	1.28874e-05	0.000184012	3.73515	Babam1	16	protein_coding	BRISC and BRCA1 A complex member 1 [Source:RGD Symbol;Acc:1359516]
ENSRNOG00000022395	1014.58	0.547333	0.174367	3.13897	0.00169545	0.00951703	2.0215	Tnrc6c	10	protein_coding	trinucleotide repeat containing 6C [Source:RGD Symbol;Acc:1310027]
ENSRNOG00000014368	3079.23	0.547121	0.100329	5.45325	4.94583e-08	1.82255e-06	5.73932	Eif4g3	5	protein_coding	eukaryotic translation initiation factor 4 gamma, 3 [Source:RGD Symbol;Acc:1311370]
ENSRNOG00000008810	12519.3	0.547041	0.166874	3.27817	0.00104481	0.00641308	2.19293	Nsmf	3	protein_coding	NMDA receptor synaptonuclear signaling and neuronal migration factor [Source:RGD Symbol;Acc:619819]
ENSRNOG00000001738	1644.17	0.547012	0.122504	4.46526	7.99707e-06	0.000123743	3.90748	Eif4g1	11	protein_coding	eukaryotic translation initiation factor 4 gamma, 1 [Source:RGD Symbol;Acc:1306144]
ENSRNOG00000019914	484.102	0.546579	0.157876	3.46207	0.000536039	0.00380407	2.41975	Fam57b	1	protein_coding	family with sequence similarity 57, member B [Source:RGD Symbol;Acc:1308215]
ENSRNOG00000047611	648.612	0.545813	0.15103	3.61394	0.000301574	0.00238711	2.62213	Top1	3	protein_coding	DNA topoisomerase I [Source:RGD Symbol;Acc:621246]
ENSRNOG00000011893	2662.41	0.545558	0.125729	4.33917	1.43021e-05	0.000199145	3.70083	Rps3a	2	protein_coding	ribosomal protein S3a [Source:RGD Symbol;Acc:62078]
ENSRNOG00000021660	264.223	0.54449	0.138348	3.93565	8.29711e-05	0.000839873	3.07579	Nprl2	8	protein_coding	NPR2-like, GATOR1 complex subunit [Source:RGD Symbol;Acc:1308927]
ENSRNOG00000027818	176.854	0.542999	0.173127	3.13642	0.00171025	0.0095619	2.01946	Znhit3	10	protein_coding	zinc finger, HIT-type containing 3 [Source:RGD Symbol;Acc:1598226]
ENSRNOG00000009640	390.378	0.542265	0.169343	3.20217	0.00136396	0.00795171	2.09954	Psmf1	3	protein_coding	proteasome inhibitor subunit 1 [Source:RGD Symbol;Acc:1587528]
ENSRNOG00000016770	18025.6	0.541803	0.108271	5.00414	5.61131e-07	1.39538e-05	4.85531	Calm3	1	protein_coding	calmodulin 3 [Source:RGD Symbol;Acc:2259]
ENSRNOG00000027049	686.363	0.541559	0.155515	3.48235	0.000497027	0.00359405	2.44442	Atp5mf	12	protein_coding	ATP synthase membrane subunit f [Source:RGD Symbol;Acc:1596067]
ENSRNOG00000008790	613.18	0.541368	0.129741	4.1727	3.01017e-05	0.000361642	3.44172	Gdap1l1	3	protein_coding	ganglioside-induced differentiation-associated protein 1-like 1 [Source:RGD Symbol;Acc:1304960]
ENSRNOG00000039859	491.459	0.541352	0.12437	4.35274	1.34447e-05	0.000189657	3.72203	Dnmt1	8	protein_coding	DNA methyltransferase 1 [Source:RGD Symbol;Acc:620979]
ENSRNOG00000011544	410.887	0.541102	0.164612	3.28713	0.00101216	0.00624817	2.20425	Zfp219	15	protein_coding	zinc finger protein 219 [Source:RGD Symbol;Acc:1359259]
ENSRNOG00000046112	295.99	0.540957	0.153345	3.5277	0.00041918	0.00312108	2.5057	Dedd2	1	protein_coding	death effector domain containing 2 [Source:RGD Symbol;Acc:1588968]
ENSRNOG00000026447	331.524	0.540467	0.154957	3.48785	0.000486919	0.00353734	2.45132	Disp3	5	protein_coding	dispatched RND transporter family member 3 [Source:RGD Symbol;Acc:1305820]
ENSRNOG00000021678	201.375	0.539442	0.167839	3.21405	0.00130876	0.00768734	2.11422	Alkbh3	3	protein_coding	alkB homolog 3, alpha-ketoglutarate-dependent dioxygenase [Source:RGD Symbol;Acc:1359731]
ENSRNOG00000025296	1209.39	0.538084	0.146128	3.68229	0.000231151	0.00191716	2.71734	Lrrc8a	3	protein_coding	leucine rich repeat containing 8 VRAC subunit A [Source:RGD Symbol;Acc:1311690]
ENSRNOG00000028941	201.114	0.537914	0.171994	3.12753	0.00176284	0.00980133	2.00872	Zbed3	2	protein_coding	zinc finger, BED-type containing 3 [Source:RGD Symbol;Acc:1309665]
ENSRNOG00000004819	770.051	0.537384	0.162368	3.30966	0.000934087	0.0058589	2.23218	Porcn	X	protein_coding	porcupine O-acyltransferase [Source:RGD Symbol;Acc:1564947]
ENSRNOG00000050206	336.851	0.537287	0.160416	3.34934	0.000810035	0.00525098	2.27976	Shank2	1	protein_coding	SH3 and multiple ankyrin repeat domains 2 [Source:RGD Symbol;Acc:628772]
ENSRNOG00000051498	798.98	0.537199	0.105679	5.08331	3.70911e-07	9.83386e-06	5.00728	Prpf6	3	protein_coding	pre-mRNA processing factor 6 [Source:RGD Symbol;Acc:1307103]
ENSRNOG00000000096	235.966	0.537018	0.156356	3.43459	0.00059345	0.00411955	2.38515	Pdzk1	2	protein_coding	PDZ domain containing 1 [Source:RGD Symbol;Acc:70924]
ENSRNOG00000019374	412.679	0.536277	0.132544	4.04603	5.20932e-05	0.000566055	3.24714	Csk	8	protein_coding	C-terminal Src kinase [Source:RGD Symbol;Acc:1308800]
ENSRNOG00000006542	10421.4	0.536136	0.126857	4.22631	2.37555e-05	0.000301504	3.52071	Atp6v0c	10	protein_coding	ATPase H+ transporting V0 subunit C [Source:RGD Symbol;Acc:621394]
ENSRNOG00000061039	237.821	0.53613	0.155111	3.45643	0.000547373	0.00386462	2.41289	Prpf31	1	protein_coding	pre-mRNA processing factor 31 [Source:RGD Symbol;Acc:1305832]
ENSRNOG00000019254	405.561	0.535074	0.143059	3.74024	0.000183843	0.00159345	2.79766	Dyrk1b	1	protein_coding	dual specificity tyrosine phosphorylation regulated kinase 1B [Source:RGD Symbol;Acc:1307223]
ENSRNOG00000019062	280.722	0.53498	0.165229	3.23781	0.00120452	0.00718011	2.14387	Pura	18	protein_coding	purine rich element binding protein A [Source:RGD Symbol;Acc:1308543]
ENSRNOG00000010170	3743.14	0.534134	0.0988385	5.40411	6.51322e-08	2.28206e-06	5.64167	Tubb4b	3	protein_coding	tubulin, beta 4B class IVb [Source:RGD Symbol;Acc:735101]
ENSRNOG00000047374	6683.99	0.53406	0.158385	3.37192	0.000746457	0.00494005	2.30627	Gnas	3	protein_coding	GNAS complex locus [Source:NCBI gene;Acc:24896]
ENSRNOG00000049219	7587.73	0.533819	0.120534	4.42878	9.47665e-06	0.000142556	3.84602	Rnf187	10	protein_coding	ring finger protein 187 [Source:RGD Symbol;Acc:1308636]
ENSRNOG00000016322	3831.95	0.533762	0.15464	3.45164	0.000557185	0.0039201	2.4067	Camk2n1	5	protein_coding	calcium/calmodulin-dependent protein kinase II inhibitor 1 [Source:RGD Symbol;Acc:708430]
ENSRNOG00000013895	2408.62	0.532869	0.108029	4.93265	8.11231e-07	1.87773e-05	4.72637	Npdc1	3	protein_coding	neural proliferation, differentiation and control, 1 [Source:RGD Symbol;Acc:1303156]
ENSRNOG00000001769	2638.54	0.532686	0.111106	4.79438	1.63177e-06	3.29876e-05	4.48165	Tnk2	11	protein_coding	tyrosine kinase, non-receptor, 2 [Source:RGD Symbol;Acc:1305957]
ENSRNOG00000025584	21563.6	0.532615	0.150112	3.54812	0.00038799	0.00292763	2.53348	Agap2	7	protein_coding	ArfGAP with GTPase domain, ankyrin repeat and PH domain 2 [Source:RGD Symbol;Acc:628844]
ENSRNOG00000020225	2652.55	0.532143	0.123135	4.32162	1.5489e-05	0.000210141	3.67749	Dlgap4	3	protein_coding	DLG associated protein 4 [Source:RGD Symbol;Acc:708350]
ENSRNOG00000003186	450.579	0.53132	0.148638	3.5746	0.000350769	0.00270044	2.56857	Anks3	10	protein_coding	ankyrin repeat and sterile alpha motif domain containing 3 [Source:RGD Symbol;Acc:1305833]
ENSRNOG00000002615	350.07	0.530432	0.156564	3.38797	0.000704132	0.00472448	2.32565	Pmm2	10	protein_coding	phosphomannomutase 2 [Source:RGD Symbol;Acc:1309366]
ENSRNOG00000020351	1209.04	0.529972	0.0939741	5.63955	1.70493e-08	7.43604e-07	6.12866	Vps4a	19	protein_coding	vacuolar protein sorting 4 homolog A [Source:RGD Symbol;Acc:628810]
ENSRNOG00000013285	372.887	0.529389	0.149427	3.54279	0.000395914	0.00298103	2.52563	Imp4	9	protein_coding	IMP4, U3 small nucleolar ribonucleoprotein [Source:RGD Symbol;Acc:1308463]
ENSRNOG00000007610	501.367	0.529301	0.145925	3.62721	0.000286499	0.00229363	2.63948	Gdf11	7	protein_coding	growth differentiation factor 11 [Source:RGD Symbol;Acc:2673]
ENSRNOG00000014419	747.578	0.529183	0.134531	3.93353	8.37062e-05	0.000845486	3.07289	Brd7	19	protein_coding	bromodomain containing 7 [Source:RGD Symbol;Acc:1309891]
ENSRNOG00000056009	1062.89	0.527811	0.124922	4.22512	2.3881e-05	0.000302823	3.51881	Rab11fip5	4	protein_coding	RAB11 family interacting protein 5 [Source:RGD Symbol;Acc:1592069]
ENSRNOG00000036696	1090.2	0.527752	0.104026	5.07329	3.90993e-07	1.02299e-05	4.99013	Hgs	10	protein_coding	hepatocyte growth factor-regulated tyrosine kinase substrate [Source:RGD Symbol;Acc:69225]
ENSRNOG00000031328	321.787	0.526071	0.129725	4.05528	5.00738e-05	0.000548353	3.26094	Zfp110	1	protein_coding	zinc finger protein 110 [Source:RGD Symbol;Acc:1306339]
ENSRNOG00000016502	1205.7	0.525389	0.144321	3.64042	0.000272195	0.0021979	2.65799	Dscaml1	8	protein_coding	DS cell adhesion molecule-like 1 [Source:RGD Symbol;Acc:1304887]
ENSRNOG00000025815	479.737	0.524765	0.153281	3.42354	0.000618108	0.00424874	2.37174	Cdr2l	10	protein_coding	cerebellar degeneration-related protein 2-like [Source:RGD Symbol;Acc:1306881]
ENSRNOG00000024243	1987.31	0.524597	0.11613	4.51734	6.26207e-06	0.000101245	3.99463	Cadm4	1	protein_coding	cell adhesion molecule 4 [Source:RGD Symbol;Acc:1304722]
ENSRNOG00000002343	8328.34	0.524571	0.128727	4.07506	4.60021e-05	0.000512147	3.29061	Uchl1	14	protein_coding	ubiquitin C-terminal hydrolase L1 [Source:RGD Symbol;Acc:3928]
ENSRNOG00000060597	546.355	0.518732	0.121977	4.2527	2.11211e-05	0.000272499	3.56464	Syf2	5	protein_coding	SYF2 pre-mRNA-splicing factor [Source:RGD Symbol;Acc:621592]
ENSRNOG00000055756	759.93	0.518601	0.126023	4.11512	3.86971e-05	0.000442457	3.35413	Bcap31	X	protein_coding	B-cell receptor-associated protein 31 [Source:RGD Symbol;Acc:1302944]
ENSRNOG00000003365	5247.26	0.518192	0.14121	3.66966	0.000242875	0.00200023	2.69892	Cadm3	13	protein_coding	cell adhesion molecule 3 [Source:RGD Symbol;Acc:1307035]
ENSRNOG00000020635	196.739	0.51621	0.163139	3.16423	0.00155494	0.00886646	2.05225	Exosc5	1	protein_coding	exosome component 5 [Source:RGD Symbol;Acc:1307861]
ENSRNOG00000009691	3487.58	0.515908	0.140165	3.68071	0.000232582	0.00192562	2.71543	Lrrn2	13	protein_coding	leucine rich repeat neuronal 2 [Source:RGD Symbol;Acc:1305482]
ENSRNOG00000003747	929.999	0.515363	0.101868	5.05911	4.21225e-07	1.08991e-05	4.96261	Asna1	19	protein_coding	arsA arsenite transporter, ATP-binding, homolog 1 (bacterial) [Source:RGD Symbol;Acc:1307906]
ENSRNOG00000015583	503.236	0.512211	0.157978	3.24228	0.00118576	0.00708629	2.14958	Dnal4	7	protein_coding	dynein, axonemal, light chain 4 [Source:RGD Symbol;Acc:1309099]
ENSRNOG00000017066	489.209	0.511644	0.127213	4.02195	5.77195e-05	0.000614363	3.21157	Zfp384	4	protein_coding	zinc finger protein 384 [Source:RGD Symbol;Acc:708346]
ENSRNOG00000020675	567.68	0.511485	0.144093	3.54968	0.000385699	0.00291191	2.53582	Ccdc97	1	protein_coding	coiled-coil domain containing 97 [Source:RGD Symbol;Acc:1309393]
ENSRNOG00000003207	1916.77	0.510553	0.141599	3.60563	0.000311392	0.0024469	2.61138	Fmnl1	10	protein_coding	formin-like 1 [Source:RGD Symbol;Acc:1311042]
ENSRNOG00000000123	466.284	0.510316	0.13306	3.83524	0.000125441	0.00117969	2.92823	Rnf19b	5	protein_coding	ring finger protein 19B [Source:RGD Symbol;Acc:1305470]
ENSRNOG00000011876	1290.07	0.509892	0.116002	4.39554	1.10495e-05	0.000161715	3.79125	Fxr2	10	protein_coding	FMR1 autosomal homolog 2 [Source:RGD Symbol;Acc:1307011]
ENSRNOG00000010447	795.033	0.509744	0.157802	3.23028	0.00123671	0.00731919	2.13554	Tmod2	8	protein_coding	tropomodulin 2 [Source:RGD Symbol;Acc:61948]
ENSRNOG00000021090	1018.7	0.509684	0.144776	3.52049	0.000430747	0.00319535	2.49548	Pygm	1	protein_coding	glycogen phosphorylase, muscle associated [Source:RGD Symbol;Acc:3461]
ENSRNOG00000011726	7255.17	0.509465	0.107739	4.72869	2.25974e-06	4.30979e-05	4.36554	Grin1	3	protein_coding	glutamate ionotropic receptor NMDA type subunit 1 [Source:RGD Symbol;Acc:2736]
ENSRNOG00000016877	3055.07	0.509391	0.156197	3.26121	0.00110938	0.00673876	2.17142	Shisa7	1	protein_coding	shisa family member 7 [Source:RGD Symbol;Acc:1583944]
ENSRNOG00000002969	437.409	0.50794	0.131404	3.86549	0.000110866	0.00106835	2.97128	Itpkb	13	protein_coding	inositol-trisphosphate 3-kinase B [Source:RGD Symbol;Acc:2932]
ENSRNOG00000018767	441.11	0.507605	0.121155	4.18973	2.79289e-05	0.00034033	3.4681	Rbm17	17	protein_coding	RNA binding motif protein 17 [Source:RGD Symbol;Acc:1311208]
ENSRNOG00000058842	18749.7	0.507386	0.14856	3.41537	0.000636965	0.00436767	2.35975	Sptbn2	1	protein_coding	spectrin, beta, non-erythrocytic 2 [Source:RGD Symbol;Acc:3751]
ENSRNOG00000060530	386.693	0.507352	0.132602	3.82613	0.000130171	0.001212	2.9165	Cdc34	7	protein_coding	cell division cycle 34 [Source:RGD Symbol;Acc:1305411]
ENSRNOG00000015134	1378.36	0.50678	0.146334	3.46317	0.000533845	0.00379966	2.42026	Map3k12	7	protein_coding	mitogen activated protein kinase kinase kinase 12 [Source:RGD Symbol;Acc:3988]
ENSRNOG00000016460	10388.6	0.506405	0.139172	3.63871	0.000274009	0.00221	2.65561	Clu	15	protein_coding	clusterin [Source:RGD Symbol;Acc:3907]
ENSRNOG00000014007	967.663	0.506269	0.146279	3.46098	0.000538208	0.00381525	2.41848	Gfod1	17	protein_coding	glucose-fructose oxidoreductase domain containing 1 [Source:RGD Symbol;Acc:1311507]
ENSRNOG00000008831	2172.74	0.506162	0.0971379	5.21075	1.88076e-07	5.63425e-06	5.24916	Hcn2	7	protein_coding	hyperpolarization activated cyclic nucleotide gated potassium and sodium channel 2 [Source:RGD Symbol;Acc:620689]
ENSRNOG00000033426	1545.17	0.504185	0.124493	4.04992	5.1236e-05	0.000559643	3.25209	Cdc37	8	protein_coding	cell division cycle 37 [Source:RGD Symbol;Acc:71006]
ENSRNOG00000020363	1187.62	0.502393	0.118822	4.2281	2.35673e-05	0.000299656	3.52338	Med25	1	protein_coding	mediator complex subunit 25 [Source:RGD Symbol;Acc:1305137]
ENSRNOG00000016907	1334.04	0.502366	0.092035	5.45843	4.80365e-08	1.77609e-06	5.75054	Ppp5c	1	protein_coding	protein phosphatase 5, catalytic subunit [Source:RGD Symbol;Acc:68415]
ENSRNOG00000020567	401.918	0.502072	0.154922	3.24081	0.00119192	0.00711638	2.14774	Fibp	1	protein_coding	FGF1 intracellular binding protein [Source:RGD Symbol;Acc:628715]
ENSRNOG00000043328	543.782	0.501746	0.107272	4.6773	2.90673e-06	5.3878e-05	4.26859	Chmp2a	1	protein_coding	charged multivesicular body protein 2A [Source:RGD Symbol;Acc:1305050]
ENSRNOG00000006576	363.517	0.501213	0.135501	3.69897	0.00021648	0.00182565	2.73858	Bms1	4	protein_coding	BMS1 ribosome biogenesis factor [Source:RGD Symbol;Acc:1308043]
ENSRNOG00000009430	417.303	0.500718	0.143691	3.48468	0.000492725	0.00357029	2.4473	Gnl2	5	protein_coding	G protein nucleolar 2 [Source:RGD Symbol;Acc:1305006]
ENSRNOG00000014093	554.23	0.500673	0.143296	3.49398	0.000475885	0.00347876	2.45858	Tom1	19	protein_coding	target of myb1 membrane trafficking protein [Source:RGD Symbol;Acc:1308024]
ENSRNOG00000018994	849.199	0.500471	0.100061	5.00166	5.68396e-07	1.41095e-05	4.85049	Psmc4	1	protein_coding	proteasome 26S subunit, ATPase 4 [Source:RGD Symbol;Acc:621102]
ENSRNOG00000001171	273.935	0.500001	0.157752	3.16954	0.00152678	0.00872624	2.05917	Coq5	12	protein_coding	coenzyme Q5, methyltransferase [Source:RGD Symbol;Acc:1310857]
ENSRNOG00000029134	5555.4	0.499048	0.135946	3.67094	0.000241657	0.00199253	2.70059	Adgrl1	19	protein_coding	adhesion G protein-coupled receptor L1 [Source:RGD Symbol;Acc:620768]
ENSRNOG00000015903	1744.48	0.497897	0.135193	3.68286	0.000230632	0.00191512	2.7178	Add2	4	protein_coding	adducin 2 [Source:RGD Symbol;Acc:2042]
ENSRNOG00000045998	2028.61	0.497657	0.122252	4.07073	4.68652e-05	0.000518878	3.28494	Sema6b	9	protein_coding	semaphorin 6B [Source:RGD Symbol;Acc:69278]
ENSRNOG00000015474	480.046	0.497393	0.137237	3.62433	0.000289707	0.00231667	2.63514	Nelfa	14	protein_coding	negative elongation factor complex member A [Source:RGD Symbol;Acc:1305556]
ENSRNOG00000003983	312.909	0.496012	0.150177	3.30284	0.000957099	0.0059739	2.22374	Pfdn2	13	protein_coding	prefoldin subunit 2 [Source:RGD Symbol;Acc:1591406]
ENSRNOG00000017209	3428.49	0.49557	0.152523	3.24914	0.00115753	0.00695606	2.15764	Tubb3	19	protein_coding	tubulin, beta 3 class III [Source:RGD Symbol;Acc:628595]
ENSRNOG00000001409	2786.25	0.495225	0.130196	3.80369	0.000142558	0.00129907	2.88637	Gnb2	12	protein_coding	G protein subunit beta 2 [Source:RGD Symbol;Acc:69319]
ENSRNOG00000013255	851.857	0.494241	0.114424	4.31938	1.56468e-05	0.00021179	3.67409	Dnajc8	5	protein_coding	DnaJ heat shock protein family (Hsp40) member C8 [Source:RGD Symbol;Acc:1306024]
ENSRNOG00000004214	2031.46	0.494018	0.117822	4.19292	2.75386e-05	0.00033595	3.47373	Rpl26	10	protein_coding	ribosomal protein L26 [Source:RGD Symbol;Acc:1310607]
ENSRNOG00000006410	529.481	0.493906	0.154506	3.19668	0.00139021	0.00807795	2.0927	Akap5	6	protein_coding	A-kinase anchoring protein 5 [Source:RGD Symbol;Acc:620829]
ENSRNOG00000006733	814.504	0.493827	0.138674	3.56107	0.000369347	0.0028249	2.549	Srgap2	13	protein_coding	SLIT-ROBO Rho GTPase activating protein 2 [Source:RGD Symbol;Acc:1566016]
ENSRNOG00000027317	1454.16	0.492067	0.145264	3.3874	0.000705597	0.00473081	2.32506	Ylpm1	6	protein_coding	YLP motif containing 1 [Source:RGD Symbol;Acc:1564946]
ENSRNOG00000011175	2478.41	0.491776	0.107046	4.59406	4.34696e-06	7.56813e-05	4.12101	Hnrnpa2b1	4	protein_coding	heterogeneous nuclear ribonucleoprotein A2/B1 [Source:RGD Symbol;Acc:1310403]
ENSRNOG00000019609	782.73	0.491503	0.136538	3.59975	0.000318521	0.00249177	2.60349	B4galt2	5	protein_coding	beta-1,4-galactosyltransferase 2 [Source:RGD Symbol;Acc:1305358]
ENSRNOG00000007946	987.581	0.491207	0.129093	3.80506	0.000141773	0.00129428	2.88797	Bcl2l1	3	protein_coding	Bcl2-like 1 [Source:RGD Symbol;Acc:2200]
ENSRNOG00000030408	545.493	0.491123	0.112064	4.38253	1.17307e-05	0.000170617	3.76798	Dnajb12	20	protein_coding	DnaJ heat shock protein family (Hsp40) member B12 [Source:RGD Symbol;Acc:1359677]
ENSRNOG00000032183	503.647	0.490459	0.144675	3.39008	0.00069873	0.00470395	2.32754	Scmh1	5	protein_coding	Scm polycomb group protein homolog 1 [Source:RGD Symbol;Acc:1305788]
ENSRNOG00000047247	7183.41	0.490263	0.141515	3.4644	0.00053142	0.00379416	2.42088	Ptprs	9	protein_coding	protein tyrosine phosphatase, receptor type, S [Source:RGD Symbol;Acc:3452]
ENSRNOG00000018931	440.679	0.489968	0.142462	3.43929	0.000583241	0.00406879	2.39053	Dis3l2	9	protein_coding	DIS3-like 3'-5' exoribonuclease 2 [Source:RGD Symbol;Acc:1560168]
ENSRNOG00000009639	447.647	0.489719	0.140588	3.48336	0.000495164	0.00358426	2.4456	Zrsr1	14	protein_coding	zinc finger (CCCH type), RNA binding motif and serine/arginine rich 1 [Source:RGD Symbol;Acc:1561824]
ENSRNOG00000009252	821.21	0.489398	0.146999	3.32926	0.000870764	0.00557313	2.2539	Poldip2	10	protein_coding	DNA polymerase delta interacting protein 2 [Source:RGD Symbol;Acc:1307022]
ENSRNOG00000046502	923.873	0.489101	0.127598	3.83315	0.00012651	0.00118577	2.926	Lonp1	9	protein_coding	lon peptidase 1, mitochondrial [Source:RGD Symbol;Acc:621598]
ENSRNOG00000012106	1225.13	0.489003	0.145771	3.35459	0.000794826	0.00518686	2.2851	Dnaja4	8	protein_coding	DnaJ heat shock protein family (Hsp40) member A4 [Source:RGD Symbol;Acc:1310035]
ENSRNOG00000014516	534.822	0.488292	0.136795	3.56953	0.000357628	0.00274477	2.56149	Hs6st1	9	protein_coding	heparan sulfate 6-O-sulfotransferase 1 [Source:RGD Symbol;Acc:1309218]
ENSRNOG00000003235	1123.25	0.488226	0.136343	3.58085	0.000342476	0.00264675	2.57729	Mgat4b	10	protein_coding	alpha-1,3-mannosyl-glycoprotein 4-beta-N-acetylglucosaminyltransferase B [Source:RGD Symbol;Acc:1562836]
ENSRNOG00000007117	549.388	0.486619	0.120484	4.03888	5.37079e-05	0.000579122	3.23723	Cluap1	10	protein_coding	clusterin associated protein 1 [Source:RGD Symbol;Acc:1359189]
ENSRNOG00000053725	997.696	0.485239	0.120194	4.03711	5.41127e-05	0.000582593	3.23463	Usf2	1	protein_coding	upstream transcription factor 2, c-fos interacting [Source:RGD Symbol;Acc:620975]
ENSRNOG00000010551	1074.32	0.485126	0.11524	4.20971	2.557e-05	0.000319128	3.49603	Lhx2	3	protein_coding	LIM homeobox 2 [Source:RGD Symbol;Acc:71076]
ENSRNOG00000009977	1533.65	0.485014	0.0892228	5.43599	5.4494e-08	1.96823e-06	5.70592	Thrap3	5	protein_coding	thyroid hormone receptor associated protein 3 [Source:RGD Symbol;Acc:1306129]
ENSRNOG00000010727	1033.22	0.484984	0.133924	3.62133	0.000293087	0.00233815	2.63113	Ube2r2	5	protein_coding	ubiquitin-conjugating enzyme E2R 2 [Source:RGD Symbol;Acc:1594826]
ENSRNOG00000022014	893.436	0.484648	0.120586	4.01912	5.84164e-05	0.000619026	3.20829	Rab35	12	protein_coding	RAB35, member RAS oncogene family [Source:RGD Symbol;Acc:1306362]
ENSRNOG00000019968	1939.13	0.483582	0.12457	3.882	0.0001036	0.00100941	2.99593	Trim8	1	protein_coding	tripartite motif-containing 8 [Source:RGD Symbol;Acc:1585223]
ENSRNOG00000018145	1610.5	0.482978	0.130828	3.69169	0.000222768	0.0018676	2.72872	Crat	3	protein_coding	carnitine O-acetyltransferase [Source:RGD Symbol;Acc:1303031]
ENSRNOG00000014635	2103.27	0.482938	0.088203	5.4753	4.36773e-08	1.64713e-06	5.78327	Clta	5	protein_coding	clathrin, light chain A [Source:RGD Symbol;Acc:70919]
ENSRNOG00000010386	257.731	0.482265	0.140282	3.43783	0.000586404	0.00408072	2.38926	H2afx	8	protein_coding	H2A histone family, member X [Source:RGD Symbol;Acc:1566119]
ENSRNOG00000020412	1756.88	0.481781	0.0984126	4.89552	9.80467e-07	2.18313e-05	4.66092	Sf3b2	1	protein_coding	splicing factor 3b, subunit 2 [Source:RGD Symbol;Acc:1307159]
ENSRNOG00000004169	550.933	0.480703	0.115502	4.16185	3.15684e-05	0.000377436	3.42316	Fzr1	7	protein_coding	fizzy and cell division cycle 20 related 1 [Source:RGD Symbol;Acc:1308713]
ENSRNOG00000001551	708.787	0.479504	0.117481	4.08156	4.47342e-05	0.00050041	3.30067	Atp5pf	11	protein_coding	ATP synthase peripheral stalk subunit F6 [Source:RGD Symbol;Acc:621376]
ENSRNOG00000002894	669.602	0.478698	0.153161	3.12546	0.00177524	0.00986247	2.00601	Mnt	10	protein_coding	MAX network transcriptional repressor [Source:RGD Symbol;Acc:1308683]
ENSRNOG00000006600	238.255	0.478467	0.144593	3.30906	0.000936099	0.00586631	2.23164	Unk	10	protein_coding	unk zinc finger [Source:RGD Symbol;Acc:1309224]
ENSRNOG00000026211	369.111	0.478162	0.131198	3.64458	0.000267825	0.00216634	2.66427	Mri1	19	protein_coding	methylthioribose-1-phosphate isomerase 1 [Source:RGD Symbol;Acc:1307789]
ENSRNOG00000058359	3965.92	0.478077	0.132049	3.62045	0.000294096	0.00234243	2.63033	Fkbp8	16	protein_coding	FKBP prolyl isomerase 8 [Source:RGD Symbol;Acc:1308670]
ENSRNOG00000018325	363.018	0.47793	0.152364	3.13677	0.00170818	0.0095619	2.01946	Cnppd1	9	protein_coding	cyclin Pas1/PHO80 domain containing 1 [Source:RGD Symbol;Acc:735175]
ENSRNOG00000054371	8474.54	0.477799	0.125295	3.81339	0.000137071	0.0012587	2.90008	Prkcg	1	protein_coding	protein kinase C, gamma [Source:RGD Symbol;Acc:3397]
ENSRNOG00000011951	2263.61	0.4777	0.151922	3.14438	0.00166437	0.00937628	2.02797	Plk2	2	protein_coding	polo-like kinase 2 [Source:RGD Symbol;Acc:620760]
ENSRNOG00000000780	943.71	0.476972	0.132713	3.594	0.000325644	0.00253658	2.59575	Ppp1r11	20	protein_coding	protein phosphatase 1, regulatory (inhibitor) subunit 11 [Source:RGD Symbol;Acc:1303163]
ENSRNOG00000006952	2038.29	0.476854	0.128619	3.7075	0.000209319	0.00177807	2.75005	Prex1	3	protein_coding	phosphatidylinositol-3,4,5-trisphosphate-dependent Rac exchange factor 1 [Source:RGD Symbol;Acc:1306534]
ENSRNOG00000011381	2743.82	0.476662	0.121152	3.93443	8.33961e-05	0.00084296	3.07419	Acsbg1	8	protein_coding	acyl-CoA synthetase bubblegum family member 1 [Source:RGD Symbol;Acc:708557]
ENSRNOG00000018194	1327.67	0.476112	0.115226	4.13198	3.59649e-05	0.000418301	3.37851	Srrm1	5	protein_coding	serine and arginine repetitive matrix 1 [Source:RGD Symbol;Acc:1311258]
ENSRNOG00000002916	209.928	0.475805	0.143963	3.30505	0.000949586	0.0059364	2.22648	Car4	10	protein_coding	carbonic anhydrase 4 [Source:RGD Symbol;Acc:2242]
ENSRNOG00000014454	1298.12	0.475607	0.128202	3.70982	0.000207403	0.00176658	2.75287	Ap1m1	16	protein_coding	adaptor related protein complex 1 subunit mu 1 [Source:RGD Symbol;Acc:1307653]
ENSRNOG00000009282	1131.81	0.475456	0.122717	3.8744	0.000106888	0.00103499	2.98506	Nub1	4	protein_coding	negative regulator of ubiquitin-like proteins 1 [Source:RGD Symbol;Acc:1359489]
ENSRNOG00000004685	605.133	0.475116	0.127967	3.7128	0.00020498	0.00174968	2.75704	Mta3	6	protein_coding	metastasis associated 1 family, member 3 [Source:RGD Symbol;Acc:1306803]
ENSRNOG00000020202	1360.26	0.474483	0.142833	3.32194	0.000893944	0.00566783	2.24658	Asrgl1	1	protein_coding	asparaginase like 1 [Source:RGD Symbol;Acc:708526]
ENSRNOG00000021611	2362.9	0.47429	0.0977439	4.85237	1.21993e-06	2.61679e-05	4.58223	Clip2	12	protein_coding	CAP-GLY domain containing linker protein 2 [Source:RGD Symbol;Acc:62019]
ENSRNOG00000055984	877.746	0.473704	0.119317	3.97014	7.18299e-05	0.000739348	3.13115	Adrm1	3	protein_coding	adhesion regulating molecule 1 [Source:RGD Symbol;Acc:69248]
ENSRNOG00000028105	657.287	0.473657	0.140631	3.36808	0.000756936	0.00499293	2.30164	Hars	18	protein_coding	histidyl-tRNA synthetase [Source:RGD Symbol;Acc:1310695]
ENSRNOG00000011026	1140.66	0.472897	0.12504	3.78196	0.000155599	0.0013987	2.85428	Irf2bpl	6	protein_coding	interferon regulatory factor 2 binding protein-like [Source:RGD Symbol;Acc:1310994]
ENSRNOG00000014806	2979.71	0.472822	0.139911	3.37944	0.000726332	0.00483877	2.31526	Pnkd	9	protein_coding	PNKD, MBL domain containing [Source:RGD Symbol;Acc:2300155]
ENSRNOG00000018416	1622.53	0.472574	0.133449	3.54122	0.000398279	0.00299402	2.52375	Ttbk1	9	protein_coding	tau tubulin kinase 1 [Source:RGD Symbol;Acc:1559518]
ENSRNOG00000019643	358.287	0.472119	0.139566	3.38276	0.000717604	0.00479654	2.31907	Pcyox1l	18	protein_coding	prenylcysteine oxidase 1 like [Source:RGD Symbol;Acc:1563290]
ENSRNOG00000001228	353.783	0.471403	0.1501	3.14059	0.00168605	0.0094794	2.02322	Pofut2	20	protein_coding	protein O-fucosyltransferase 2 [Source:RGD Symbol;Acc:1307334]
ENSRNOG00000017069	1372.81	0.470995	0.139506	3.37617	0.000735033	0.00487363	2.31215	Mark4	1	protein_coding	microtubule affinity regulating kinase 4 [Source:RGD Symbol;Acc:1591792]
ENSRNOG00000032437	408.582	0.470916	0.14152	3.32756	0.000876096	0.00559507	2.25219	Pard3	19	protein_coding	par-3 family cell polarity regulator [Source:RGD Symbol;Acc:620374]
ENSRNOG00000011572	7277.96	0.470826	0.0784209	6.00383	1.92713e-09	1.16207e-07	6.93477	Klc1	6	protein_coding	kinesin light chain 1 [Source:RGD Symbol;Acc:621411]
ENSRNOG00000001314	825.226	0.470165	0.148671	3.16246	0.00156443	0.00890973	2.05014	Fam20c	12	protein_coding	FAM20C, golgi associated secretory pathway kinase [Source:RGD Symbol;Acc:1311980]
ENSRNOG00000002001	1453.7	0.469997	0.141586	3.31953	0.000901699	0.005699	2.2442	Itsn1	11	protein_coding	intersectin 1 [Source:RGD Symbol;Acc:2935]
ENSRNOG00000011981	404.14	0.469665	0.138622	3.38811	0.000703766	0.00472428	2.32566	Slc39a13	3	protein_coding	solute carrier family 39 member 13 [Source:RGD Symbol;Acc:1304695]
ENSRNOG00000032034	1821.73	0.469116	0.104195	4.5023	6.7223e-06	0.000107695	3.96781	Supt5h	1	protein_coding	SPT5 homolog, DSIF elongation factor subunit [Source:RGD Symbol;Acc:1563807]
ENSRNOG00000018404	2591.18	0.469009	0.11314	4.14537	3.3926e-05	0.000399213	3.3988	Aars	19	protein_coding	alanyl-tRNA synthetase [Source:RGD Symbol;Acc:1304832]
ENSRNOG00000017781	1276.91	0.468573	0.109923	4.26275	2.01929e-05	0.000262694	3.58055	Dnajc7	10	protein_coding	DnaJ heat shock protein family (Hsp40) member C7 [Source:RGD Symbol;Acc:1303226]
ENSRNOG00000020793	295.916	0.466953	0.141847	3.29195	0.000994948	0.00616087	2.21036	Ruvbl2	1	protein_coding	RuvB-like AAA ATPase 2 [Source:RGD Symbol;Acc:1306509]
ENSRNOG00000012404	297.887	0.466307	0.143036	3.26006	0.00111387	0.00675437	2.17042	Thrsp	1	protein_coding	thyroid hormone responsive [Source:RGD Symbol;Acc:3859]
ENSRNOG00000033556	1225.88	0.466094	0.147991	3.14947	0.00163565	0.00926273	2.03326	Spen	5	protein_coding	spen family transcriptional repressor [Source:RGD Symbol;Acc:1589867]
ENSRNOG00000028733	1960.1	0.464901	0.13923	3.3391	0.000840512	0.00540467	2.26723	Prkar1b	12	protein_coding	protein kinase cAMP-dependent type 1 regulatory subunit beta [Source:RGD Symbol;Acc:3392]
ENSRNOG00000001834	268.105	0.464858	0.142856	3.25402	0.00113782	0.00687588	2.16267	Mzt2b	11	protein_coding	mitotic spindle organizing protein 2B [Source:RGD Symbol;Acc:1308126]
ENSRNOG00000019743	1477	0.463632	0.105605	4.39024	1.13226e-05	0.000165195	3.782	Tmem63b	9	protein_coding	transmembrane protein 63B [Source:RGD Symbol;Acc:1305862]
ENSRNOG00000019193	5335.55	0.462598	0.123955	3.73198	0.000189983	0.00163798	2.78569	Stx1b	1	protein_coding	syntaxin 1B [Source:RGD Symbol;Acc:3784]
ENSRNOG00000020010	1454.42	0.462061	0.13423	3.44231	0.000576775	0.00402801	2.39491	Kctd13	1	protein_coding	potassium channel tetramerization domain containing 13 [Source:RGD Symbol;Acc:735189]
ENSRNOG00000014928	2013.97	0.460102	0.129907	3.54179	0.000397425	0.00298936	2.52442	Apba1	1	protein_coding	amyloid beta precursor protein binding family A member 1 [Source:RGD Symbol;Acc:620844]
ENSRNOG00000029570	665.92	0.459159	0.133632	3.436	0.000590374	0.00410225	2.38698	Fam222b	10	protein_coding	family with sequence similarity 222, member B [Source:RGD Symbol;Acc:1566149]
ENSRNOG00000020731	2600.9	0.458774	0.0982982	4.66716	3.05386e-06	5.60872e-05	4.25114	Ppfia3	1	protein_coding	PTPRF interacting protein alpha 3 [Source:RGD Symbol;Acc:620054]
ENSRNOG00000001256	1298.52	0.455986	0.132065	3.45273	0.000554934	0.00391014	2.40781	Atxn2	12	protein_coding	ataxin 2 [Source:RGD Symbol;Acc:1306637]
ENSRNOG00000003597	6082.1	0.454649	0.131126	3.46726	0.000525789	0.0037729	2.42333	Tuba4a	9	protein_coding	tubulin, alpha 4A [Source:RGD Symbol;Acc:1359623]
ENSRNOG00000015250	263.93	0.454338	0.139691	3.25246	0.00114412	0.00690206	2.16102	Mettl14	2	protein_coding	methyltransferase like 14 [Source:RGD Symbol;Acc:1304822]
ENSRNOG00000019850	2288.75	0.454212	0.134266	3.38292	0.00071719	0.00479606	2.31912	Speg	9	protein_coding	striated muscle enriched protein kinase [Source:RGD Symbol;Acc:2124]
ENSRNOG00000005299	16960.5	0.45411	0.143097	3.17344	0.00150646	0.00863205	2.06389	Kif5a	7	protein_coding	kinesin family member 5A [Source:RGD Symbol;Acc:1303035]
ENSRNOG00000009539	2136.93	0.4539	0.0894854	5.07233	3.92975e-07	1.02626e-05	4.98874	Khdrbs3	7	protein_coding	KH RNA binding domain containing, signal transduction associated 3 [Source:RGD Symbol;Acc:620921]
ENSRNOG00000020871	796.845	0.453636	0.13072	3.47029	0.0005199	0.00373852	2.4273	Ltbp4	1	protein_coding	latent transforming growth factor beta binding protein 4 [Source:RGD Symbol;Acc:1307033]
ENSRNOG00000010365	11000.1	0.453583	0.134537	3.37144	0.000747769	0.0049464	2.30571	Syn1	X	protein_coding	synapsin I [Source:RGD Symbol;Acc:3797]
ENSRNOG00000010872	16159.8	0.453302	0.122758	3.69264	0.000221936	0.00186273	2.72985	Ckb	6	protein_coding	creatine kinase B [Source:RGD Symbol;Acc:2357]
ENSRNOG00000005890	1812.28	0.453131	0.0890687	5.08743	3.6294e-07	9.73149e-06	5.01182	Serbp1	4	protein_coding	Serpine1 mRNA binding protein 1 [Source:RGD Symbol;Acc:619907]
ENSRNOG00000019891	2189.1	0.450797	0.112164	4.0191	5.84219e-05	0.000619026	3.20829	Sgta	7	protein_coding	small glutamine rich tetratricopeptide repeat containing alpha [Source:RGD Symbol;Acc:620815]
ENSRNOG00000008471	1082.71	0.450716	0.128068	3.51936	0.000432592	0.00320566	2.49408	Kif21b	13	protein_coding	kinesin family member 21B [Source:RGD Symbol;Acc:1306206]
ENSRNOG00000012237	712.925	0.449942	0.114456	3.93114	8.45433e-05	0.000853329	3.06888	Rdx	8	protein_coding	radixin [Source:RGD Symbol;Acc:1359472]
ENSRNOG00000022414	872.355	0.449582	0.141326	3.18117	0.0014668	0.00844268	2.07352	Zfp142	9	protein_coding	zinc finger protein 142 [Source:RGD Symbol;Acc:1309648]
ENSRNOG00000054458	757.836	0.448628	0.0998977	4.49087	7.09331e-06	0.000112866	3.94744	Kcnmb4	7	protein_coding	potassium calcium-activated channel subfamily M regulatory beta subunit 4 [Source:RGD Symbol;Acc:620728]
ENSRNOG00000031129	852.271	0.4476	0.124651	3.59084	0.000329617	0.00256429	2.59103	Carm1	8	protein_coding	coactivator-associated arginine methyltransferase 1 [Source:RGD Symbol;Acc:1305879]
ENSRNOG00000007031	2919.1	0.447156	0.136761	3.26962	0.00107694	0.00657867	2.18186	Trim9	6	protein_coding	tripartite motif-containing 9 [Source:RGD Symbol;Acc:621540]
ENSRNOG00000004259	579.862	0.446811	0.125276	3.56661	0.000361623	0.00277185	2.55723	Dohh	7	protein_coding	deoxyhypusine hydroxylase [Source:RGD Symbol;Acc:1304783]
ENSRNOG00000052539	664.489	0.446185	0.137933	3.2348	0.00121729	0.00723472	2.14058	Prpf40b	7	protein_coding	pre-mRNA processing factor 40 homolog B [Source:RGD Symbol;Acc:1565411]
ENSRNOG00000030126	548.301	0.445662	0.136359	3.2683	0.00108195	0.00660138	2.18037	Clk3	8	protein_coding	CDC-like kinase 3 [Source:RGD Symbol;Acc:621259]
ENSRNOG00000023363	431.659	0.444945	0.141302	3.14889	0.00163889	0.0092681	2.03301	Ing4	4	protein_coding	inhibitor of growth family, member 4 [Source:RGD Symbol;Acc:1309407]
ENSRNOG00000013594	493.452	0.444269	0.117563	3.77897	0.000157478	0.00140963	2.85089	Acp2	3	protein_coding	acid phosphatase 2, lysosomal [Source:RGD Symbol;Acc:2021]
ENSRNOG00000007369	1601.22	0.443844	0.134742	3.29403	0.000987623	0.00612632	2.2128	Shisa4	13	protein_coding	shisa family member 4 [Source:RGD Symbol;Acc:1312041]
ENSRNOG00000009598	625.036	0.442583	0.12353	3.58281	0.000339915	0.00262841	2.58031	Ncaph2	7	protein_coding	non-SMC condensin II complex, subunit H2 [Source:RGD Symbol;Acc:1565937]
ENSRNOG00000005058	747.24	0.442315	0.13458	3.28663	0.00101395	0.00625649	2.20367	Lpcat4	3	protein_coding	lysophosphatidylcholine acyltransferase 4 [Source:RGD Symbol;Acc:1311177]
ENSRNOG00000039559	1864.19	0.440609	0.111499	3.95167	7.76074e-05	0.000791281	3.10167	Fam219a	5	protein_coding	family with sequence similarity 219, member A [Source:RGD Symbol;Acc:1588668]
ENSRNOG00000015914	1000.85	0.439753	0.120163	3.65964	0.000252566	0.00206551	2.68497	U2af2	1	protein_coding	U2 small nuclear RNA auxiliary factor 2 [Source:RGD Symbol;Acc:1310690]
ENSRNOG00000033568	5491.4	0.437882	0.106753	4.10185	4.09866e-05	0.000465155	3.3324	Mapk8ip3	10	protein_coding	mitogen-activated protein kinase 8 interacting protein 3 [Source:RGD Symbol;Acc:1563691]
ENSRNOG00000012240	3561.67	0.437746	0.108097	4.04957	5.13126e-05	0.000559737	3.25202	Supt6h	10	protein_coding	SPT6 homolog, histone chaperone [Source:RGD Symbol;Acc:1309290]
ENSRNOG00000037967	275.697	0.437696	0.134225	3.26091	0.00111057	0.00674306	2.17114	Thap7	11	protein_coding	THAP domain containing 7 [Source:RGD Symbol;Acc:1308061]
ENSRNOG00000015857	1516.19	0.435887	0.108085	4.03283	5.51099e-05	0.000591185	3.22828	Ctsa	3	protein_coding	cathepsin A [Source:RGD Symbol;Acc:1309070]
ENSRNOG00000013452	345.951	0.435807	0.139479	3.12453	0.00178092	0.00987981	2.00525	Rcn1	3	protein_coding	reticulocalbin 1 [Source:RGD Symbol;Acc:1311292]
ENSRNOG00000030547	5489.3	0.435263	0.136693	3.18423	0.0014514	0.00836085	2.07775	Dpp6	4	protein_coding	dipeptidyl peptidase like 6 [Source:RGD Symbol;Acc:68402]
ENSRNOG00000020813	548.152	0.433425	0.137254	3.15782	0.00158952	0.00904159	2.04376	Ltbp3	1	protein_coding	latent transforming growth factor beta binding protein 3 [Source:RGD Symbol;Acc:62057]
ENSRNOG00000022741	917.508	0.433228	0.110404	3.92401	8.70884e-05	0.000874619	3.05818	Ilf3	8	protein_coding	interleukin enhancer binding factor 3 [Source:RGD Symbol;Acc:619734]
ENSRNOG00000020233	1838.65	0.432005	0.114769	3.76412	0.000167138	0.00147691	2.83065	Rabac1	1	protein_coding	Rab acceptor 1 [Source:RGD Symbol;Acc:621002]
ENSRNOG00000001172	4054.39	0.431635	0.105719	4.08286	4.44846e-05	0.000498412	3.30241	Rnf10	12	protein_coding	ring finger protein 10 [Source:RGD Symbol;Acc:1309282]
ENSRNOG00000029535	1926.52	0.430334	0.127142	3.38467	0.000712644	0.00477247	2.32126	Nrbp2	7	protein_coding	nuclear receptor binding protein 2 [Source:RGD Symbol;Acc:1591749]
ENSRNOG00000042501	655.792	0.427649	0.12755	3.3528	0.000799987	0.00521327	2.28289	Tmem250	3	protein_coding	transmembrane protein 250 [Source:RGD Symbol;Acc:1564379]
ENSRNOG00000018220	3115.54	0.426621	0.113767	3.74996	0.000176864	0.00154729	2.81043	Pde4dip	2	protein_coding	phosphodiesterase 4D interacting protein [Source:RGD Symbol;Acc:708410]
ENSRNOG00000015026	1178.96	0.425476	0.108961	3.90483	9.42912e-05	0.000930985	3.03106	Arhgef11	2	protein_coding	Rho guanine nucleotide exchange factor 11 [Source:RGD Symbol;Acc:619705]
ENSRNOG00000045843	2018.9	0.424509	0.132523	3.2033	0.00135864	0.00793057	2.1007	Rusc2	5	protein_coding	RUN and SH3 domain containing 2 [Source:RGD Symbol;Acc:1592688]
ENSRNOG00000020683	1402.14	0.422289	0.110832	3.81017	0.000138871	0.00127028	2.8961	Hnrnpul1	1	protein_coding	heterogeneous nuclear ribonucleoprotein U-like 1 [Source:RGD Symbol;Acc:1307456]
ENSRNOG00000002864	2354.64	0.421695	0.129729	3.2506	0.00115163	0.00693248	2.15911	Nacc1	19	protein_coding	nucleus accumbens associated 1 [Source:RGD Symbol;Acc:621003]
ENSRNOG00000054557	1087.09	0.421337	0.112579	3.74258	0.000182142	0.00158262	2.80062	Lsm14b	3	protein_coding	LSM family member 14B [Source:RGD Symbol;Acc:1563798]
ENSRNOG00000053172	348.726	0.421022	0.133816	3.14626	0.0016537	0.00932728	2.03025	Ssr4	X	protein_coding	signal sequence receptor subunit 4 [Source:RGD Symbol;Acc:62034]
ENSRNOG00000013030	1151.53	0.420439	0.111857	3.75871	0.000170788	0.00150067	2.82371	Pip4k2b	10	protein_coding	phosphatidylinositol-5-phosphate 4-kinase type 2 beta [Source:RGD Symbol;Acc:621710]
ENSRNOG00000010409	1656.79	0.420419	0.107787	3.90048	9.60034e-05	0.000945082	3.02453	Nol6	5	protein_coding	nucleolar protein 6 [Source:RGD Symbol;Acc:1308033]
ENSRNOG00000033101	2324.92	0.41996	0.104999	3.99964	6.34377e-05	0.000663169	3.17838	Myo18a	10	protein_coding	myosin XVIIIa [Source:RGD Symbol;Acc:1562698]
ENSRNOG00000001245	554.298	0.417926	0.12054	3.46712	0.000526076	0.00377303	2.42331	Pcbp3	20	protein_coding	poly(rC) binding protein 3 [Source:RGD Symbol;Acc:1307430]
ENSRNOG00000001056	613.247	0.417604	0.121901	3.42577	0.000613049	0.00422637	2.37403	Snapc2	12	protein_coding	small nuclear RNA activating complex, polypeptide 2 [Source:RGD Symbol;Acc:1304589]
ENSRNOG00000019482	4382.33	0.415738	0.0930793	4.46649	7.95118e-06	0.000123169	3.9095	Gnao1	19	protein_coding	G protein subunit alpha o1 [Source:RGD Symbol;Acc:628732]
ENSRNOG00000033688	4557.8	0.414647	0.129545	3.20081	0.00137044	0.00798423	2.09777	Cep170b	6	protein_coding	centrosomal protein 170B [Source:RGD Symbol;Acc:1595689]
ENSRNOG00000058412	1996.23	0.412024	0.115866	3.55605	0.000376475	0.00286227	2.54329	Morf4l1	8	protein_coding	mortality factor 4 like 1 [Source:RGD Symbol;Acc:1307938]
ENSRNOG00000003131	622.35	0.411721	0.119607	3.44228	0.000576822	0.00402801	2.39491	Traf7	10	protein_coding	TNF receptor associated factor 7 [Source:RGD Symbol;Acc:1559653]
ENSRNOG00000008764	1905.16	0.410668	0.12064	3.40409	0.000663853	0.00451459	2.34538	Otud5	X	protein_coding	OTU deubiquitinase 5 [Source:RGD Symbol;Acc:1563027]
ENSRNOG00000020161	1039.79	0.40757	0.119607	3.40757	0.000655452	0.00446394	2.35028	Zbtb7a	7	protein_coding	zinc finger and BTB domain containing 7a [Source:RGD Symbol;Acc:620946]
ENSRNOG00000007732	345.297	0.407529	0.125654	3.24326	0.00118171	0.00706983	2.15059	Slc35c1	3	protein_coding	solute carrier family 35 member C1 [Source:RGD Symbol;Acc:1309463]
ENSRNOG00000012266	597.753	0.407275	0.106386	3.82829	0.000129034	0.00120461	2.91915	Zcchc17	5	protein_coding	zinc finger CCHC-type containing 17 [Source:RGD Symbol;Acc:1565267]
ENSRNOG00000018385	2059.41	0.405354	0.129171	3.13812	0.00170033	0.00953676	2.0206	Chrm1	1	protein_coding	cholinergic receptor, muscarinic 1 [Source:RGD Symbol;Acc:2342]
ENSRNOG00000026775	582.916	0.405099	0.116172	3.48708	0.000488327	0.00354574	2.45029	Pmpca	3	protein_coding	peptidase, mitochondrial processing alpha subunit [Source:RGD Symbol;Acc:727897]
ENSRNOG00000018181	2429.66	0.402943	0.0996291	4.04443	5.24497e-05	0.000569049	3.24485	Stk25	9	protein_coding	serine/threonine kinase 25 [Source:RGD Symbol;Acc:727809]
ENSRNOG00000007645	945.044	0.402025	0.127609	3.15045	0.00163021	0.0092394	2.03436	Kcnj9	13	protein_coding	potassium voltage-gated channel subfamily J member 9 [Source:RGD Symbol;Acc:621440]
ENSRNOG00000015380	814.923	0.401601	0.108085	3.7156	0.000202726	0.00173571	2.76052	Jup	10	protein_coding	junction plakoglobin [Source:RGD Symbol;Acc:620412]
ENSRNOG00000001058	363.656	0.401559	0.126006	3.18682	0.00143847	0.00830325	2.08075	Timm44	12	protein_coding	translocase of inner mitochondrial membrane 44 [Source:RGD Symbol;Acc:3864]
ENSRNOG00000019629	5216.51	0.401305	0.102386	3.91954	8.87186e-05	0.000888451	3.05137	Lamp1	16	protein_coding	lysosomal-associated membrane protein 1 [Source:RGD Symbol;Acc:2989]
ENSRNOG00000054033	2084.96	0.401056	0.120559	3.32663	0.000879025	0.00560867	2.25114	Adap1	12	protein_coding	ArfGAP with dual PH domains 1 [Source:RGD Symbol;Acc:621418]
ENSRNOG00000020457	1300.33	0.398027	0.1039	3.83086	0.000127696	0.0011945	2.92282	Tacc2	1	protein_coding	transforming, acidic coiled-coil containing protein 2 [Source:RGD Symbol;Acc:1303004]
ENSRNOG00000032394	481.355	0.397415	0.126444	3.14302	0.00167214	0.00941406	2.02622	Tymp	7	protein_coding	thymidine phosphorylase [Source:RGD Symbol;Acc:1305756]
ENSRNOG00000020263	35704.7	0.395911	0.0869153	4.55513	5.23524e-06	8.79846e-05	4.05559	Atp1a3	1	protein_coding	ATPase Na+/K+ transporting subunit alpha 3 [Source:RGD Symbol;Acc:2169]
ENSRNOG00000014083	4809.67	0.393688	0.100376	3.92214	8.77668e-05	0.000879546	3.05574	Iqsec3	4	protein_coding	IQ motif and Sec7 domain 3 [Source:RGD Symbol;Acc:1593191]
ENSRNOG00000021044	958.646	0.389442	0.123252	3.15973	0.00157914	0.00898618	2.04642	Gpatch8	10	protein_coding	G patch domain containing 8 [Source:RGD Symbol;Acc:1596463]
ENSRNOG00000010180	564.736	0.387914	0.122157	3.17553	0.00149565	0.00858058	2.06648	Gid8	3	protein_coding	GID complex subunit 8 homolog [Source:RGD Symbol;Acc:735024]
ENSRNOG00000018977	3920.83	0.384832	0.117803	3.26676	0.00108788	0.00662822	2.1786	Ap3d1	7	protein_coding	adaptor related protein complex 3 subunit delta 1 [Source:RGD Symbol;Acc:1308659]
ENSRNOG00000018295	1232.18	0.384164	0.10379	3.70137	0.000214441	0.00181341	2.7415	Ccar2	15	protein_coding	cell cycle and apoptosis regulator 2 [Source:RGD Symbol;Acc:1309922]
ENSRNOG00000021181	516.446	0.382654	0.11549	3.31332	0.000921963	0.00580098	2.2365	Sf3b4	2	protein_coding	splicing factor 3b, subunit 4 [Source:RGD Symbol;Acc:1309667]
ENSRNOG00000011523	943.982	0.382061	0.0916545	4.16849	3.06623e-05	0.000367581	3.43465	H2afy	17	protein_coding	H2A histone family, member Y [Source:RGD Symbol;Acc:621462]
ENSRNOG00000020417	2676.39	0.381127	0.121981	3.12448	0.00178118	0.00987981	2.00525	Gsk3a	1	protein_coding	glycogen synthase kinase 3 alpha [Source:RGD Symbol;Acc:620351]
ENSRNOG00000005698	847.993	0.378287	0.113155	3.34309	0.000828511	0.00535445	2.27128	Ndufa5	4	protein_coding	NADH:ubiquinone oxidoreductase subunit A5 [Source:RGD Symbol;Acc:3155]
ENSRNOG00000001253	1290.42	0.372923	0.111066	3.35767	0.000786033	0.00514142	2.28892	Eif3b	12	protein_coding	eukaryotic translation initiation factor 3, subunit B [Source:RGD Symbol;Acc:1309018]
ENSRNOG00000032152	1359.57	0.369551	0.111173	3.32409	0.000887072	0.00563443	2.24915	Rab11fip3	10	protein_coding	RAB11 family interacting protein 3 [Source:RGD Symbol;Acc:1308952]
ENSRNOG00000061012	552.598	0.368652	0.108833	3.38734	0.000705749	0.00473081	2.32506	Kat5	1	protein_coding	lysine acetyltransferase 5 [Source:RGD Symbol;Acc:621061]
ENSRNOG00000020804	731.96	0.367777	0.0942961	3.90023	9.60997e-05	0.000945082	3.02453	Smarcc1	8	protein_coding	SWI/SNF related, matrix associated, actin dependent regulator of chromatin, subfamily c, member 1 [Source:RGD Symbol;Acc:1304850]
ENSRNOG00000000596	2196.75	0.367177	0.106197	3.45751	0.000545194	0.00385699	2.41375	Fyn	20	protein_coding	FYN proto-oncogene, Src family tyrosine kinase [Source:RGD Symbol;Acc:2641]
ENSRNOG00000034066	8302.48	0.366515	0.104793	3.49752	0.000469598	0.00344356	2.46299	Hspa8	8	protein_coding	heat shock protein family A (Hsp70) member 8 [Source:RGD Symbol;Acc:621725]
ENSRNOG00000047053	576.082	0.36533	0.113258	3.22565	0.00125687	0.00741635	2.12981	Thyn1	8	protein_coding	thymocyte nuclear protein 1 [Source:RGD Symbol;Acc:1359525]
ENSRNOG00000001849	3926.53	0.363976	0.110406	3.29669	0.000978314	0.00608738	2.21557	Mapk1	11	protein_coding	mitogen activated protein kinase 1 [Source:RGD Symbol;Acc:70500]
ENSRNOG00000011237	832.918	0.363329	0.111133	3.26932	0.00107808	0.0065828	2.18159	Zc3h13	15	protein_coding	zinc finger CCCH type containing 13 [Source:RGD Symbol;Acc:1307729]
ENSRNOG00000018255	2984.17	0.356583	0.0831931	4.2862	1.81753e-05	0.000240229	3.61937	Clptm1	1	protein_coding	CLPTM1, transmembrane protein [Source:RGD Symbol;Acc:1310959]
ENSRNOG00000006756	5764.88	0.354762	0.0972343	3.64852	0.000263752	0.00213842	2.66991	Maged1	X	protein_coding	MAGE family member D1 [Source:RGD Symbol;Acc:70898]
ENSRNOG00000018816	1226.99	0.35297	0.11101	3.17962	0.00147468	0.00847403	2.07191	Cox5a	8	protein_coding	cytochrome c oxidase subunit 5A [Source:RGD Symbol;Acc:620607]
ENSRNOG00000007049	803.358	0.344377	0.106443	3.23534	0.00121499	0.00722415	2.14121	Bcl11a	14	protein_coding	BCL11A, BAF complex component [Source:RGD Symbol;Acc:1309923]
ENSRNOG00000049560	14027.2	0.341084	0.104073	3.27734	0.00104789	0.00642917	2.19185	Glul	13	protein_coding	glutamate-ammonia ligase [Source:RGD Symbol;Acc:2710]
ENSRNOG00000010164	642.12	0.340869	0.102164	3.33648	0.000848459	0.00544829	2.26374	Mrps2	3	protein_coding	mitochondrial ribosomal protein S2 [Source:RGD Symbol;Acc:1309116]
ENSRNOG00000011027	757.118	0.339563	0.104917	3.23649	0.0012101	0.00720308	2.14248	Uba5	8	protein_coding	ubiquitin-like modifier activating enzyme 5 [Source:RGD Symbol;Acc:1311702]
ENSRNOG00000005355	1014.29	0.336321	0.104787	3.20957	0.00132933	0.00779183	2.10836	Ncstn	13	protein_coding	nicastrin [Source:RGD Symbol;Acc:631418]
ENSRNOG00000012204	1348.56	0.334973	0.10289	3.25564	0.00113139	0.00684287	2.16476	LOC100294508	5	protein_coding	dyslexia susceptibility 2-like [Source:RGD Symbol;Acc:2306719]
ENSRNOG00000008825	1150.69	0.334035	0.0994575	3.35857	0.000783458	0.00512935	2.28994	Ssrp1	3	protein_coding	structure specific recognition protein 1 [Source:RGD Symbol;Acc:621143]
ENSRNOG00000002251	1016.89	0.333711	0.106523	3.13277	0.00173166	0.00964702	2.01561	Sec31a	14	protein_coding	SEC31 homolog A, COPII coat complex component [Source:RGD Symbol;Acc:620233]
ENSRNOG00000000697	1490.21	0.331438	0.102173	3.2439	0.00117903	0.00706414	2.15094	Coro1c	12	protein_coding	coronin 1C [Source:RGD Symbol;Acc:1564490]
ENSRNOG00000049349	1953.7	0.33022	0.0940037	3.51284	0.00044335	0.00327799	2.48439	Fam19a5	7	protein_coding	family with sequence similarity 19 member A5, C-C motif chemokine like [Source:RGD Symbol;Acc:1562115]
ENSRNOG00000005331	756.538	0.323168	0.102934	3.13955	0.00169208	0.0095019	2.02219	Vapb	3	protein_coding	VAMP associated protein B and C [Source:RGD Symbol;Acc:68326]
ENSRNOG00000015236	827.926	0.318376	0.0987264	3.22483	0.00126047	0.00742852	2.1291	Mybbp1a	10	protein_coding	MYB binding protein 1a [Source:RGD Symbol;Acc:62062]
ENSRNOG00000060229	4182.57	0.316725	0.0876306	3.61431	0.000301143	0.00238638	2.62226	Arf1	10	protein_coding	ADP-ribosylation factor 1 [Source:RGD Symbol;Acc:621270]
ENSRNOG00000000851	2443.71	0.31252	0.098292	3.17951	0.00147527	0.00847403	2.07191	Bag6	20	protein_coding	BCL2-associated athanogene 6 [Source:RGD Symbol;Acc:71064]
ENSRNOG00000018273	3386.69	0.306745	0.0944823	3.24658	0.00116799	0.00700995	2.15429	Ncl	9	protein_coding	nucleolin [Source:RGD Symbol;Acc:3153]
ENSRNOG00000018704	1894.56	0.300932	0.0910174	3.30631	0.000945319	0.00591351	2.22815	Nolc1	1	protein_coding	nucleolar and coiled-body phosphoprotein 1 [Source:RGD Symbol;Acc:621578]
ENSRNOG00000008703	1556.06	0.298132	0.0894104	3.33442	0.000854785	0.00547889	2.26131	Rnps1	10	protein_coding	RNA binding protein with serine rich domain 1 [Source:RGD Symbol;Acc:1307522]
ENSRNOG00000024128	6638.8	0.278525	0.0887146	3.13956	0.00169199	0.0095019	2.02219	Aco2	7	protein_coding	aconitase 2 [Source:RGD Symbol;Acc:621360]
ENSRNOG00000020897	2633.54	0.270319	0.0783954	3.44815	0.000564445	0.00396127	2.40217	Prpf19	1	protein_coding	pre-mRNA processing factor 19 [Source:RGD Symbol;Acc:708496]
ENSRNOG00000017426	1324.46	-0.294453	0.0893267	-3.29636	0.000979465	0.00609185	2.21525	Rragc	5	protein_coding	Ras-related GTP binding C [Source:RGD Symbol;Acc:1311760]
ENSRNOG00000023095	3691.29	-0.299596	0.0879194	-3.40762	0.000655317	0.00446394	2.35028	Npepps	10	protein_coding	aminopeptidase puromycin sensitive [Source:RGD Symbol;Acc:619962]
ENSRNOG00000007304	3316.95	-0.303943	0.0947384	-3.20823	0.00133554	0.00782499	2.10652	Herc3	4	protein_coding	HECT and RLD domain containing E3 ubiquitin protein ligase 3 [Source:RGD Symbol;Acc:1307803]
ENSRNOG00000020893	2948.21	-0.304281	0.0854932	-3.55912	0.000372094	0.00284435	2.54602	Snx27	2	protein_coding	sorting nexin family member 27 [Source:RGD Symbol;Acc:628705]
ENSRNOG00000026455	1828.51	-0.305033	0.0883135	-3.45398	0.000552371	0.00389599	2.40938	Gpd1l	8	protein_coding	glycerol-3-phosphate dehydrogenase 1-like [Source:RGD Symbol;Acc:1560123]
ENSRNOG00000011709	1830.7	-0.308896	0.0856239	-3.60759	0.000309057	0.00243263	2.61392	Pum1	5	protein_coding	pumilio RNA-binding family member 1 [Source:RGD Symbol;Acc:1307190]
ENSRNOG00000005045	1997.42	-0.31665	0.0962505	-3.28985	0.00100241	0.00619889	2.20769	Ppp2r5e	6	protein_coding	protein phosphatase 2 regulatory subunit B', epsilon [Source:RGD Symbol;Acc:1305657]
ENSRNOG00000013718	4129.66	-0.318051	0.0951494	-3.34265	0.000829811	0.00536039	2.2708	Herc2	1	protein_coding	HECT and RLD domain containing E3 ubiquitin protein ligase 2 [Source:RGD Symbol;Acc:1307989]
ENSRNOG00000011929	1693.83	-0.319673	0.0999323	-3.1989	0.00137955	0.00802926	2.09532	Abcd3	2	protein_coding	ATP binding cassette subfamily D member 3 [Source:RGD Symbol;Acc:2007]
ENSRNOG00000001178	1524.87	-0.322657	0.0882927	-3.6544	0.000257781	0.0020996	2.67786	Sppl3	12	protein_coding	signal peptide peptidase like 3 [Source:RGD Symbol;Acc:1562826]
ENSRNOG00000015182	2391.9	-0.322871	0.0979655	-3.29576	0.000981545	0.00610208	2.21452	Ppp2cb	16	protein_coding	protein phosphatase 2 catalytic subunit beta [Source:RGD Symbol;Acc:3381]
ENSRNOG00000016596	5050.11	-0.324456	0.0984589	-3.29534	0.000983028	0.0061086	2.21406	Hspa4	10	protein_coding	heat shock protein family A member 4 [Source:RGD Symbol;Acc:628878]
ENSRNOG00000002301	2134.65	-0.327071	0.10302	-3.17483	0.00149925	0.00859774	2.06562	Uso1	14	protein_coding	USO1 vesicle transport factor [Source:RGD Symbol;Acc:621604]
ENSRNOG00000018668	5132.28	-0.327354	0.0839331	-3.90018	9.61225e-05	0.000945082	3.02453	Glg1	19	protein_coding	golgi glycoprotein 1 [Source:RGD Symbol;Acc:69345]
ENSRNOG00000014702	1224.41	-0.327479	0.0960586	-3.40915	0.000651648	0.00444682	2.35195	Elovl2	17	protein_coding	ELOVL fatty acid elongase 2 [Source:RGD Symbol;Acc:1308605]
ENSRNOG00000017607	890.709	-0.332895	0.0989393	-3.36464	0.00076643	0.00504712	2.29696	Faf2	17	protein_coding	Fas associated factor family member 2 [Source:RGD Symbol;Acc:1306577]
ENSRNOG00000011678	791.856	-0.335174	0.103039	-3.25289	0.0011424	0.00689757	2.1613	Wbp4	15	protein_coding	WW domain binding protein 4 [Source:RGD Symbol;Acc:620033]
ENSRNOG00000012815	1092.78	-0.336937	0.0997854	-3.37662	0.000733835	0.00486798	2.31265	Chst10	9	protein_coding	carbohydrate sulfotransferase 10 [Source:RGD Symbol;Acc:621216]
ENSRNOG00000007077	1177.53	-0.340345	0.103765	-3.27995	0.00103826	0.00638687	2.19471	Fem1b	8	protein_coding	fem-1 homolog B [Source:RGD Symbol;Acc:1304569]
ENSRNOG00000018345	1810.02	-0.341262	0.101677	-3.35634	0.000789816	0.00516135	2.28724	Abce1	19	protein_coding	ATP binding cassette subfamily E member 1 [Source:RGD Symbol;Acc:1305301]
ENSRNOG00000054725	871.905	-0.342749	0.107872	-3.17736	0.00148622	0.00852996	2.06905	Gtf3c4	3	protein_coding	general transcription factor IIIC subunit 4 [Source:RGD Symbol;Acc:1592609]
ENSRNOG00000004544	1379.26	-0.344497	0.104579	-3.29414	0.000987221	0.00612632	2.2128	Ube2e3	3	protein_coding	ubiquitin-conjugating enzyme E2E 3 [Source:RGD Symbol;Acc:1308894]
ENSRNOG00000001098	3924.68	-0.346041	0.107728	-3.21216	0.00131739	0.00773158	2.11173	Pds5b	12	protein_coding	PDS5 cohesin associated factor B [Source:RGD Symbol;Acc:1310838]
ENSRNOG00000002749	6913.44	-0.346677	0.108117	-3.2065	0.00134359	0.00785907	2.10463	Spag9	10	protein_coding	sperm associated antigen 9 [Source:RGD Symbol;Acc:1311289]
ENSRNOG00000002389	3416	-0.346802	0.110571	-3.13645	0.00171005	0.0095619	2.01946	Morf4l2	X	protein_coding	mortality factor 4 like 2 [Source:RGD Symbol;Acc:1359471]
ENSRNOG00000011611	629.547	-0.347008	0.111077	-3.12404	0.00178385	0.0098907	2.00477	Mapk1ip1l	15	protein_coding	mitogen-activated protein kinase 1 interacting protein 1-like [Source:RGD Symbol;Acc:1311455]
ENSRNOG00000040297	615.416	-0.347254	0.109662	-3.16657	0.00154248	0.00879894	2.05557	Ttc37	2	protein_coding	tetratricopeptide repeat domain 37 [Source:RGD Symbol;Acc:1306062]
ENSRNOG00000021475	843.5	-0.351076	0.0978963	-3.5862	0.000335533	0.00260161	2.58476	Ldah	6	protein_coding	lipid droplet associated hydrolase [Source:RGD Symbol;Acc:1311648]
ENSRNOG00000014623	764.657	-0.353227	0.101184	-3.49092	0.000481363	0.00351515	2.45406	Smurf2	10	protein_coding	SMAD specific E3 ubiquitin protein ligase 2 [Source:RGD Symbol;Acc:1310067]
ENSRNOG00000003343	11756.4	-0.354263	0.0998793	-3.54691	0.000389771	0.00293792	2.53196	Canx	10	protein_coding	calnexin [Source:RGD Symbol;Acc:2266]
ENSRNOG00000005703	2187.08	-0.354458	0.108761	-3.25904	0.00111791	0.00677305	2.16922	Arfgef1	5	protein_coding	ADP ribosylation factor guanine nucleotide exchange factor 1 [Source:RGD Symbol;Acc:1560793]
ENSRNOG00000016963	4052.59	-0.354497	0.0967051	-3.66575	0.000246614	0.00202746	2.69305	Trip12	9	protein_coding	thyroid hormone receptor interactor 12 [Source:RGD Symbol;Acc:1306607]
ENSRNOG00000007006	2219.27	-0.354627	0.10492	-3.37998	0.000724921	0.00483395	2.3157	Slc3a1	6	protein_coding	solute carrier family 3 member 1 [Source:RGD Symbol;Acc:3709]
ENSRNOG00000007445	1102.64	-0.35497	0.110671	-3.20743	0.00133927	0.00784356	2.10549	Asph	5	protein_coding	aspartate-beta-hydroxylase [Source:RGD Symbol;Acc:1312000]
ENSRNOG00000013529	834.989	-0.355933	0.100755	-3.53265	0.000411414	0.00307794	2.51174	Stk4	3	protein_coding	serine/threonine kinase 4 [Source:RGD Symbol;Acc:1312035]
ENSRNOG00000004826	1229.62	-0.362186	0.108207	-3.34715	0.00081647	0.0052888	2.27664	Sos2	6	protein_coding	SOS Ras/Rho guanine nucleotide exchange factor 2 [Source:RGD Symbol;Acc:620435]
ENSRNOG00000007548	619.215	-0.363134	0.115775	-3.13655	0.00170945	0.0095619	2.01946	Polr3f	3	protein_coding	RNA polymerase III subunit F [Source:RGD Symbol;Acc:1306428]
ENSRNOG00000023383	5482.77	-0.364769	0.108556	-3.36019	0.000778875	0.00510455	2.29204	Ddx3x	X	protein_coding	DEAD-box helicase 3, X-linked [Source:RGD Symbol;Acc:1564771]
ENSRNOG00000057626	20503.3	-0.364859	0.109733	-3.32496	0.0008843	0.00562955	2.24953	Kif1b	5	protein_coding	kinesin family member 1B [Source:RGD Symbol;Acc:621520]
ENSRNOG00000005877	2171.79	-0.3654	0.114549	-3.1899	0.00142322	0.00823667	2.08425	Lrpprc	6	protein_coding	leucine-rich pentatricopeptide repeat containing [Source:RGD Symbol;Acc:1306575]
ENSRNOG00000061050	716.845	-0.365649	0.113121	-3.23236	0.00122773	0.00728562	2.13753	Mboat2	6	protein_coding	membrane bound O-acyltransferase domain containing 2 [Source:RGD Symbol;Acc:1305798]
ENSRNOG00000016396	1706.15	-0.366759	0.0960598	-3.81803	0.000134522	0.00124224	2.9058	Fbxo11	6	protein_coding	F-box protein 11 [Source:RGD Symbol;Acc:727935]
ENSRNOG00000012760	2252.27	-0.368296	0.104044	-3.53981	0.000400419	0.00300849	2.52165	Chtop	2	protein_coding	chromatin target of PRMT1 [Source:RGD Symbol;Acc:1359407]
ENSRNOG00000008271	1992.34	-0.368654	0.110854	-3.32557	0.000882381	0.00562243	2.25008	Fam91a1	7	protein_coding	family with sequence similarity 91, member A1 [Source:RGD Symbol;Acc:1586304]
ENSRNOG00000013236	2988	-0.369232	0.0932908	-3.95786	7.56241e-05	0.000772542	3.11208	Samd8	15	protein_coding	sterile alpha motif domain containing 8 [Source:RGD Symbol;Acc:1306447]
ENSRNOG00000017133	2063.75	-0.369309	0.10117	-3.65039	0.000261846	0.00212778	2.67207	LOC306766	17	protein_coding	hypothetical LOC306766 [Source:RGD Symbol;Acc:1359256]
ENSRNOG00000012329	3657.76	-0.36964	0.111983	-3.30085	0.000963935	0.00601122	2.22104	Saraf	16	protein_coding	store-operated calcium entry-associated regulatory factor [Source:RGD Symbol;Acc:1303011]
ENSRNOG00000012397	1196.51	-0.370011	0.09072	-4.07861	4.53064e-05	0.000505333	3.29642	Zmym4	5	protein_coding	zinc finger MYM-type containing 4 [Source:RGD Symbol;Acc:1309545]
ENSRNOG00000021133	1008.23	-0.370251	0.0958501	-3.86281	0.000112091	0.00107795	2.9674	Lsm14a	1	protein_coding	LSM14A mRNA processing body assembly factor [Source:RGD Symbol;Acc:1305695]
ENSRNOG00000059744	5274.86	-0.370606	0.0887487	-4.1759	2.96807e-05	0.000358166	3.44592	Atxn7l3b	7	protein_coding	ataxin 7-like 3B [Source:RGD Symbol;Acc:2301984]
ENSRNOG00000017568	1745.01	-0.371847	0.116679	-3.18693	0.00143792	0.00830325	2.08075	Rit2	18	protein_coding	Ras-like without CAAX 2 [Source:RGD Symbol;Acc:1307654]
ENSRNOG00000009275	4405.56	-0.372834	0.0934298	-3.99053	6.59268e-05	0.000687145	3.16295	Kpnb1	10	protein_coding	karyopherin subunit beta 1 [Source:RGD Symbol;Acc:2909]
ENSRNOG00000022066	2716.75	-0.373721	0.11919	-3.13551	0.00171557	0.00957256	2.01897	Fam117b	9	protein_coding	family with sequence similarity 117, member B [Source:RGD Symbol;Acc:1307676]
ENSRNOG00000016001	1971.73	-0.373733	0.118994	-3.14078	0.001685	0.00947729	2.02332	Chmp1a	19	protein_coding	charged multivesicular body protein 1A [Source:RGD Symbol;Acc:1311083]
ENSRNOG00000048205	3491.94	-0.373968	0.116444	-3.21158	0.00132008	0.00774412	2.11103	Ube2h	4	protein_coding	ubiquitin-conjugating enzyme E2H [Source:RGD Symbol;Acc:2319288]
ENSRNOG00000010379	1556.1	-0.374209	0.11929	-3.13697	0.00170702	0.0095619	2.01946	Celf1	3	protein_coding	CUGBP, Elav-like family member 1 [Source:RGD Symbol;Acc:1307721]
ENSRNOG00000004395	3027.79	-0.374334	0.0981141	-3.8153	0.000136019	0.0012507	2.90285	Fbxw11	10	protein_coding	F-box and WD repeat domain containing 11 [Source:RGD Symbol;Acc:1309121]
ENSRNOG00000002848	1053.57	-0.374911	0.116952	-3.20568	0.00134745	0.00787832	2.10357	Maoa	X	protein_coding	monoamine oxidase A [Source:RGD Symbol;Acc:61898]
ENSRNOG00000008214	1761.55	-0.37542	0.0968712	-3.87545	0.000106428	0.00103125	2.98664	Fbxo9	8	protein_coding	f-box protein 9 [Source:RGD Symbol;Acc:1310374]
ENSRNOG00000009244	1323.05	-0.375526	0.108772	-3.45243	0.000555569	0.00391265	2.40753	Abhd4	15	protein_coding	abhydrolase domain containing 4 [Source:RGD Symbol;Acc:1311858]
ENSRNOG00000018164	1486.81	-0.375849	0.0978093	-3.84268	0.000121699	0.00115298	2.93818	Spcs2	1	protein_coding	signal peptidase complex subunit 2 [Source:RGD Symbol;Acc:1311253]
ENSRNOG00000027773	768.419	-0.376788	0.115879	-3.25157	0.00114768	0.00691462	2.16023	Ppp4r3a	6	protein_coding	protein phosphatase 4, regulatory subunit 3A [Source:RGD Symbol;Acc:1309059]
ENSRNOG00000016067	3197.2	-0.376943	0.115275	-3.26995	0.00107567	0.00657378	2.18218	Ckap5	3	protein_coding	cytoskeleton associated protein 5 [Source:RGD Symbol;Acc:1563596]
ENSRNOG00000009935	1760.66	-0.378239	0.112442	-3.36386	0.000768616	0.0050581	2.29601	Xpo1	14	protein_coding	exportin 1 [Source:RGD Symbol;Acc:620517]
ENSRNOG00000014836	3518.14	-0.378515	0.113864	-3.32427	0.000886497	0.00563333	2.24923	Ralgapb	3	protein_coding	Ral GTPase activating protein non-catalytic beta subunit [Source:RGD Symbol;Acc:1306861]
ENSRNOG00000001717	1861.02	-0.378935	0.118033	-3.21042	0.0013254	0.00777206	2.10946	Opa1	11	protein_coding	OPA1, mitochondrial dynamin like GTPase [Source:RGD Symbol;Acc:708423]
ENSRNOG00000018091	3547.35	-0.37902	0.109824	-3.45114	0.000558217	0.00392344	2.40633	Gdi2	17	protein_coding	GDP dissociation inhibitor 2 [Source:RGD Symbol;Acc:61802]
ENSRNOG00000055860	7033.87	-0.379271	0.101281	-3.74474	0.000180584	0.00157102	2.80382	Arl8b	4	protein_coding	ADP-ribosylation factor like GTPase 8B [Source:RGD Symbol;Acc:1562830]
ENSRNOG00000018396	1401.45	-0.380195	0.111522	-3.40914	0.000651673	0.00444682	2.35195	Prpf18	17	protein_coding	pre-mRNA processing factor 18 [Source:RGD Symbol;Acc:708550]
ENSRNOG00000016675	467.383	-0.380202	0.120639	-3.15158	0.0016239	0.00920734	2.03587	Kcnn2	18	protein_coding	potassium calcium-activated channel subfamily N member 2 [Source:RGD Symbol;Acc:2963]
ENSRNOG00000005828	7387.84	-0.380228	0.119133	-3.19162	0.00141478	0.00819361	2.08652	Skp1	10	protein_coding	S-phase kinase-associated protein 1 [Source:RGD Symbol;Acc:1359648]
ENSRNOG00000013520	2565.93	-0.382003	0.093437	-4.08835	4.34455e-05	0.000489163	3.31055	Mat2a	4	protein_coding	methionine adenosyltransferase 2A [Source:RGD Symbol;Acc:619985]
ENSRNOG00000004337	1806.13	-0.382642	0.109686	-3.48852	0.000485704	0.00353522	2.45158	Fam20b	13	protein_coding	FAM20B, glycosaminoglycan xylosylkinase [Source:RGD Symbol;Acc:1311162]
ENSRNOG00000005353	1497.19	-0.383189	0.118678	-3.22882	0.00124301	0.00735027	2.1337	Rybp	4	protein_coding	RING1 and YY1 binding protein [Source:RGD Symbol;Acc:1307077]
ENSRNOG00000011613	614.926	-0.385381	0.119584	-3.22267	0.00127002	0.00747851	2.12618	Ppip5k2	9	protein_coding	diphosphoinositol pentakisphosphate kinase 2 [Source:RGD Symbol;Acc:1590765]
ENSRNOG00000012098	6005.27	-0.386113	0.088319	-4.3718	1.23224e-05	0.000177569	3.75063	Adcyap1r1	4	protein_coding	ADCYAP receptor type I [Source:RGD Symbol;Acc:2038]
ENSRNOG00000025028	589.496	-0.387392	0.11177	-3.46597	0.000528331	0.00378534	2.42189	Prkdc	11	protein_coding	protein kinase, DNA-activated, catalytic subunit [Source:RGD Symbol;Acc:1308982]
ENSRNOG00000001161	494.135	-0.387477	0.112398	-3.44737	0.000566071	0.00396653	2.40159	AABR07072302.1	12	protein_coding	Rattus norvegicus glutamyl-tRNA amidotransferase subunit C (Gatc), mRNA. [Source:RefSeq mRNA;Acc:NM_001108339]
ENSRNOG00000011420	808.576	-0.387855	0.114639	-3.38327	0.000716277	0.00479224	2.31946	Mtmr7	16	protein_coding	myotubularin related protein 7 [Source:RGD Symbol;Acc:1306608]
ENSRNOG00000009683	6027.66	-0.388692	0.0896198	-4.33713	1.44357e-05	0.000200219	3.6985	Sdcbp	5	protein_coding	syndecan binding protein [Source:RGD Symbol;Acc:621497]
ENSRNOG00000003988	3921.03	-0.388871	0.0913611	-4.25642	2.0773e-05	0.000268501	3.57105	Dnajc27	6	protein_coding	DnaJ heat shock protein family (Hsp40) member C27 [Source:RGD Symbol;Acc:1564414]
ENSRNOG00000017481	2376.01	-0.389776	0.120933	-3.22307	0.00126825	0.00747124	2.12661	Sucla2	15	protein_coding	succinate-CoA ligase ADP-forming beta subunit [Source:RGD Symbol;Acc:1309397]
ENSRNOG00000018317	9550.34	-0.391623	0.115875	-3.37971	0.000725623	0.00483634	2.31548	Aak1	4	protein_coding	AP2 associated kinase 1 [Source:RGD Symbol;Acc:1305520]
ENSRNOG00000004925	2519.57	-0.392168	0.0855069	-4.58639	4.5097e-06	7.81274e-05	4.1072	Ppp1r12a	7	protein_coding	protein phosphatase 1, regulatory subunit 12A [Source:RGD Symbol;Acc:620013]
ENSRNOG00000002319	1279.88	-0.392455	0.118279	-3.31805	0.000906493	0.00571685	2.24284	Tsn	13	protein_coding	translin [Source:RGD Symbol;Acc:621107]
ENSRNOG00000009155	1049.72	-0.392505	0.11807	-3.32436	0.00088623	0.00563333	2.24923	Ndufs3	3	protein_coding	NADH:ubiquinone oxidoreductase core subunit S3 [Source:RGD Symbol;Acc:1309406]
ENSRNOG00000023312	5862.99	-0.39252	0.124518	-3.15231	0.00161986	0.00919184	2.0366	Lonrf2	9	protein_coding	LON peptidase N-terminal domain and ring finger 2 [Source:RGD Symbol;Acc:1562137]
ENSRNOG00000019352	293.142	-0.392607	0.123307	-3.18398	0.00145266	0.00836472	2.07755	Emc6	10	protein_coding	ER membrane protein complex subunit 6 [Source:RGD Symbol;Acc:1309231]
ENSRNOG00000007496	2175.81	-0.393172	0.12475	-3.15168	0.00162332	0.00920734	2.03587	Mtmr4	10	protein_coding	myotubularin related protein 4 [Source:RGD Symbol;Acc:1310306]
ENSRNOG00000055446	3383.87	-0.393288	0.117933	-3.33483	0.0008535	0.00547315	2.26176	Amfr	19	protein_coding	autocrine motility factor receptor [Source:RGD Symbol;Acc:1311551]
ENSRNOG00000016429	1957.5	-0.393395	0.125408	-3.13693	0.00170728	0.0095619	2.01946	Grm5	1	protein_coding	glutamate metabotropic receptor 5 [Source:RGD Symbol;Acc:2746]
ENSRNOG00000053023	493.509	-0.394029	0.123525	-3.18987	0.00142339	0.00823667	2.08425	Taz	X	protein_coding	tafazzin [Source:RGD Symbol;Acc:1588532]
ENSRNOG00000027015	1364	-0.396435	0.103379	-3.83478	0.000125678	0.00118112	2.92771	Ythdf1	3	protein_coding	YTH N(6)-methyladenosine RNA binding protein 1 [Source:RGD Symbol;Acc:1308932]
ENSRNOG00000013683	3383.13	-0.396747	0.104994	-3.77876	0.00015761	0.00140963	2.85089	S1pr1	2	protein_coding	sphingosine-1-phosphate receptor 1 [Source:RGD Symbol;Acc:61958]
ENSRNOG00000014637	2750.34	-0.397414	0.111126	-3.57625	0.000348554	0.00268486	2.57108	Atxn10	7	protein_coding	ataxin 10 [Source:RGD Symbol;Acc:621813]
ENSRNOG00000000585	3039.18	-0.397662	0.0964879	-4.12137	3.76627e-05	0.00043445	3.36206	Amd1	20	protein_coding	adenosylmethionine decarboxylase 1 [Source:RGD Symbol;Acc:2104]
ENSRNOG00000003923	1278.13	-0.398753	0.125708	-3.17206	0.0015136	0.0086659	2.06219	Rab21	7	protein_coding	RAB21, member RAS oncogene family [Source:RGD Symbol;Acc:1303150]
ENSRNOG00000026833	2102.42	-0.399312	0.118785	-3.36163	0.000774842	0.00508659	2.29357	Ube4a	8	protein_coding	ubiquitination factor E4A [Source:RGD Symbol;Acc:1303173]
ENSRNOG00000042523	1517.84	-0.399328	0.106609	-3.74574	0.000179865	0.00156671	2.80501	Ube2d2	18	protein_coding	ubiquitin-conjugating enzyme E2D 2 [Source:RGD Symbol;Acc:1591897]
ENSRNOG00000020119	2722.99	-0.399824	0.114345	-3.49663	0.00047117	0.00345148	2.46199	Pcdha10	18	protein_coding	protocadherin alpha 10 [Source:RGD Symbol;Acc:620749]
ENSRNOG00000004481	1174.82	-0.402185	0.11497	-3.49818	0.000468448	0.00343692	2.46383	Adss	13	protein_coding	adenylosuccinate synthase [Source:RGD Symbol;Acc:1310508]
ENSRNOG00000011625	1278.89	-0.402615	0.124559	-3.23231	0.00122793	0.00728562	2.13753	Tnks	16	protein_coding	tankyrase [Source:RGD Symbol;Acc:1308784]
ENSRNOG00000055779	817.793	-0.40299	0.106813	-3.77285	0.000161396	0.00143611	2.84281	Tdrd7	5	protein_coding	tudor domain containing 7 [Source:RGD Symbol;Acc:619724]
ENSRNOG00000008203	1568.38	-0.403367	0.11772	-3.42651	0.000611388	0.00421698	2.375	Synpr	15	protein_coding	synaptoporin [Source:NCBI gene;Acc:66030]
ENSRNOG00000051889	3133.85	-0.403429	0.114465	-3.52447	0.000424323	0.00315382	2.50116	Usp34	14	protein_coding	ubiquitin specific peptidase 34 [Source:RGD Symbol;Acc:1565181]
ENSRNOG00000007120	2195.98	-0.404207	0.11034	-3.66328	0.000249009	0.00204118	2.69012	Mtmr3	14	protein_coding	myotubularin related protein 3 [Source:RGD Symbol;Acc:1310972]
ENSRNOG00000009990	2713.97	-0.404299	0.113622	-3.55828	0.000373285	0.00285149	2.54493	Zranb2	2	protein_coding	zinc finger RANBP2-type containing 2 [Source:RGD Symbol;Acc:61854]
ENSRNOG00000018676	1207.84	-0.404334	0.0999157	-4.04675	5.19327e-05	0.000564942	3.248	RGD1562987	18	protein_coding	similar to cDNA sequence BC031181 [Source:RGD Symbol;Acc:1562987]
ENSRNOG00000010267	2075	-0.404601	0.109852	-3.68315	0.000230367	0.00191405	2.71805	Klhdc10	4	protein_coding	kelch domain containing 10 [Source:RGD Symbol;Acc:1309792]
ENSRNOG00000007326	4882.11	-0.405839	0.126012	-3.22062	0.00127913	0.00752902	2.12326	Prepl	6	protein_coding	prolyl endopeptidase-like [Source:RGD Symbol;Acc:1310143]
ENSRNOG00000002509	3604.92	-0.407791	0.1098	-3.71395	0.000204051	0.00174599	2.75796	Gnl3l	X	protein_coding	G protein nucleolar 3 like [Source:RGD Symbol;Acc:1600217]
ENSRNOG00000029087	1242.29	-0.408673	0.126258	-3.23682	0.0012087	0.00720092	2.14261	Nap1l3	X	protein_coding	nucleosome assembly protein 1-like 3 [Source:RGD Symbol;Acc:620990]
ENSRNOG00000045961	410.274	-0.408906	0.123576	-3.30893	0.000936521	0.00586631	2.23164	Lyrm7	10	protein_coding	LYR motif containing 7 [Source:RGD Symbol;Acc:1596391]
ENSRNOG00000018507	2214.27	-0.408987	0.10209	-4.00613	6.17217e-05	0.00064764	3.18867	Gfpt1	4	protein_coding	glutamine fructose-6-phosphate transaminase 1 [Source:RGD Symbol;Acc:1549703]
ENSRNOG00000004686	3189.9	-0.409022	0.123084	-3.32312	0.000890166	0.00564898	2.24803	Spop	10	protein_coding	speckle type BTB/POZ protein [Source:RGD Symbol;Acc:1311613]
ENSRNOG00000006399	1255.11	-0.409406	0.100916	-4.0569	4.97287e-05	0.000545424	3.26327	Synj2bp	6	protein_coding	synaptojanin 2 binding protein [Source:RGD Symbol;Acc:69400]
ENSRNOG00000051564	1522.48	-0.409594	0.123444	-3.31805	0.000906475	0.00571685	2.24284	Rap2a	15	protein_coding	RAS related protein 2a [Source:MGI Symbol;Acc:MGI:97855]
ENSRNOG00000001064	2416.81	-0.409671	0.130562	-3.13775	0.00170253	0.00954529	2.02021	Sbno1	12	protein_coding	strawberry notch homolog 1 [Source:RGD Symbol;Acc:1310005]
ENSRNOG00000018569	6862.95	-0.409733	0.0999228	-4.1005	4.12261e-05	0.000467118	3.33057	Ahcyl1	2	protein_coding	adenosylhomocysteinase-like 1 [Source:RGD Symbol;Acc:1309768]
ENSRNOG00000021440	2076.6	-0.410743	0.122787	-3.34518	0.000822303	0.00532168	2.27395	Pptc7	12	protein_coding	PTC7 protein phosphatase homolog [Source:RGD Symbol;Acc:1310383]
ENSRNOG00000007114	1134.33	-0.410801	0.111382	-3.68821	0.000225836	0.00188479	2.72474	Psma6	6	protein_coding	proteasome subunit alpha 6 [Source:RGD Symbol;Acc:61849]
ENSRNOG00000017553	950.953	-0.411498	0.113901	-3.61277	0.000302939	0.00239252	2.62114	Mief1	7	protein_coding	mitochondrial elongation factor 1 [Source:RGD Symbol;Acc:1359173]
ENSRNOG00000009161	7596.93	-0.412863	0.111186	-3.71327	0.000204597	0.00174853	2.75733	Clasp2	8	protein_coding	cytoplasmic linker associated protein 2 [Source:RGD Symbol;Acc:619789]
ENSRNOG00000051711	2154.05	-0.4132	0.113252	-3.64851	0.000263764	0.00213842	2.66991	Kpna1	11	protein_coding	karyopherin subunit alpha 1 [Source:RGD Symbol;Acc:735064]
ENSRNOG00000024849	552.345	-0.413267	0.132303	-3.12364	0.00178628	0.00990029	2.00435	Tor1aip2	13	protein_coding	torsin 1A interacting protein 2 [Source:RGD Symbol;Acc:735059]
ENSRNOG00000009835	539.116	-0.413327	0.122846	-3.36459	0.000766587	0.00504712	2.29696	Tram1l1	2	protein_coding	translocation associated membrane protein 1-like 1 [Source:RGD Symbol;Acc:1306398]
ENSRNOG00000004060	32697	-0.413672	0.0997336	-4.14777	3.35732e-05	0.000395724	3.40261	Calm1	6	protein_coding	calmodulin 1 [Source:RGD Symbol;Acc:2257]
ENSRNOG00000011142	2257.02	-0.414745	0.116767	-3.55191	0.000382444	0.00289356	2.53857	Cyb5b	19	protein_coding	cytochrome b5 type B [Source:RGD Symbol;Acc:621551]
ENSRNOG00000057806	751.767	-0.414967	0.123179	-3.36881	0.000754941	0.00498446	2.30238	Trpm7	3	protein_coding	transient receptor potential cation channel, subfamily M, member 7 [Source:RGD Symbol;Acc:620053]
ENSRNOG00000019934	1559.11	-0.416037	0.132135	-3.14858	0.00164067	0.00926874	2.03298	Paip2	18	protein_coding	poly(A) binding protein interacting protein 2 [Source:RGD Symbol;Acc:1359176]
ENSRNOG00000052963	1465.16	-0.416078	0.102212	-4.07075	4.68624e-05	0.000518878	3.28494	Brox	13	protein_coding	BRO1 domain and CAAX motif containing [Source:RGD Symbol;Acc:1307161]
ENSRNOG00000027136	1197.42	-0.416175	0.101796	-4.08832	4.34509e-05	0.000489163	3.31055	Spast	6	protein_coding	spastin [Source:RGD Symbol;Acc:1308494]
ENSRNOG00000018901	4152.09	-0.41626	0.109964	-3.78542	0.000153448	0.00138025	2.86004	Rab14	3	protein_coding	RAB14, member RAS oncogene family [Source:RGD Symbol;Acc:620881]
ENSRNOG00000052116	572.131	-0.416552	0.117878	-3.53377	0.000409682	0.00306661	2.51334	Atp11b	2	protein_coding	ATPase phospholipid transporting 11B (putative) [Source:RGD Symbol;Acc:1561719]
ENSRNOG00000016725	1350.71	-0.417181	0.120216	-3.47027	0.000519934	0.00373852	2.4273	Elp1	5	protein_coding	elongator complex protein 1 [Source:RGD Symbol;Acc:620072]
ENSRNOG00000010951	327.579	-0.417234	0.129714	-3.21657	0.00129733	0.00762336	2.11785	Cmtm6	8	protein_coding	CKLF-like MARVEL transmembrane domain containing 6 [Source:RGD Symbol;Acc:1307765]
ENSRNOG00000018184	2365.66	-0.417515	0.0991682	-4.21017	2.55179e-05	0.000318974	3.49624	Tpm1	8	protein_coding	tropomyosin 1 [Source:RGD Symbol;Acc:3898]
ENSRNOG00000008289	6153.63	-0.417557	0.117597	-3.55076	0.000384123	0.0029047	2.5369	Slc25a3	7	protein_coding	solute carrier family 25 member 3 [Source:RGD Symbol;Acc:70986]
ENSRNOG00000002630	1168.42	-0.417626	0.111095	-3.75919	0.000170467	0.00150012	2.82387	Cnot8	10	protein_coding	CCR4-NOT transcription complex, subunit 8 [Source:RGD Symbol;Acc:1306401]
ENSRNOG00000025076	2565.08	-0.418376	0.12706	-3.29275	0.000992122	0.00614879	2.21121	Ecpas	5	protein_coding	Ecm29 proteasome adaptor and scaffold [Source:RGD Symbol;Acc:1306148]
ENSRNOG00000015895	3143.89	-0.419544	0.111396	-3.76624	0.000165727	0.00146891	2.83301	B4galt6	18	protein_coding	beta-1,4-galactosyltransferase 6 [Source:RGD Symbol;Acc:71046]
ENSRNOG00000017838	895.737	-0.419913	0.0994407	-4.22275	2.41343e-05	0.000305484	3.51501	Snrnp27	4	protein_coding	small nuclear ribonucleoprotein U4/U6.U5 subunit 27 [Source:RGD Symbol;Acc:1310925]
ENSRNOG00000006432	802.974	-0.420946	0.129794	-3.24319	0.001182	0.00706983	2.15059	Trnt1	4	protein_coding	tRNA nucleotidyl transferase 1 [Source:RGD Symbol;Acc:1308857]
ENSRNOG00000001642	646.621	-0.421342	0.128672	-3.27455	0.00105829	0.00648453	2.18812	Tbc1d23	11	protein_coding	TBC1 domain family, member 23 [Source:RGD Symbol;Acc:1307925]
ENSRNOG00000042309	2849.36	-0.421679	0.102385	-4.11854	3.81273e-05	0.000437992	3.35853	Kiaa0408L	1	protein_coding	Kiaa0408-like [Source:RGD Symbol;Acc:1307525]
ENSRNOG00000004992	3237.59	-0.421843	0.113037	-3.73192	0.000190029	0.00163798	2.78569	Rab1a	14	protein_coding	RAB1A, member RAS oncogene family [Source:RGD Symbol;Acc:619736]
ENSRNOG00000007221	354.718	-0.422132	0.127213	-3.3183	0.000905676	0.00571685	2.24284	Dut	3	protein_coding	deoxyuridine triphosphatase [Source:RGD Symbol;Acc:620849]
ENSRNOG00000042245	3247.04	-0.422157	0.0886653	-4.76123	1.92412e-06	3.77042e-05	4.42361	Dcaf7	10	protein_coding	DDB1 and CUL4 associated factor 7 [Source:RGD Symbol;Acc:1305140]
ENSRNOG00000056371	1745.24	-0.422409	0.133347	-3.16773	0.00153632	0.00877097	2.05695	Pik3ca	2	protein_coding	phosphatidylinositol-4,5-bisphosphate 3-kinase, catalytic subunit alpha [Source:RGD Symbol;Acc:620916]
ENSRNOG00000050289	1438.84	-0.422443	0.114541	-3.68813	0.000225906	0.00188479	2.72474	Cstf2t	1	protein_coding	cleavage stimulation factor subunit 2, tau variant [Source:RGD Symbol;Acc:1310026]
ENSRNOG00000038085	498.894	-0.422558	0.132662	-3.18522	0.00144643	0.0083391	2.07888	Rpe	9	protein_coding	ribulose-5-phosphate-3-epimerase [Source:RGD Symbol;Acc:1564890]
ENSRNOG00000004735	540.943	-0.422833	0.117648	-3.59405	0.000325576	0.00253658	2.59575	Gzf1	3	protein_coding	GDNF-inducible zinc finger protein 1 [Source:RGD Symbol;Acc:1562321]
ENSRNOG00000007834	2815.54	-0.423212	0.12325	-3.43378	0.000595221	0.00412777	2.38428	Cand1	7	protein_coding	cullin-associated and neddylation-dissociated 1 [Source:RGD Symbol;Acc:620479]
ENSRNOG00000009364	1566.94	-0.423638	0.117206	-3.61448	0.000300949	0.00238625	2.62228	Ndufb9	7	protein_coding	NADH:ubiquinone oxidoreductase subunit B9 [Source:RGD Symbol;Acc:1307114]
ENSRNOG00000010258	1192.75	-0.423867	0.112539	-3.76639	0.000165622	0.00146891	2.83301	Vhl	4	protein_coding	von Hippel-Lindau tumor suppressor [Source:RGD Symbol;Acc:3960]
ENSRNOG00000048891	1701.54	-0.42413	0.122487	-3.46264	0.000534894	0.00380407	2.41975	Prr14l	14	protein_coding	proline rich 14-like [Source:RGD Symbol;Acc:1305469]
ENSRNOG00000023605	1039.54	-0.424243	0.105781	-4.01059	6.05676e-05	0.000637912	3.19524	Ncbp1	5	protein_coding	nuclear cap binding protein subunit 1 [Source:RGD Symbol;Acc:1308973]
ENSRNOG00000013865	546.461	-0.425233	0.122109	-3.4824	0.00049694	0.00359405	2.44442	Zmym6	5	protein_coding	zinc finger MYM-type containing 6 [Source:RGD Symbol;Acc:1561833]
ENSRNOG00000008788	1236.2	-0.426057	0.128721	-3.30992	0.000933211	0.00585601	2.2324	Mpp5	6	protein_coding	membrane palmitoylated protein 5 [Source:RGD Symbol;Acc:1308071]
ENSRNOG00000002436	5672.71	-0.426215	0.115238	-3.69856	0.000216828	0.0018275	2.73814	Mmd	10	protein_coding	monocyte to macrophage differentiation-associated [Source:RGD Symbol;Acc:1592079]
ENSRNOG00000016623	1648.22	-0.42677	0.113992	-3.74385	0.000181223	0.00157561	2.80255	Tmeff2	9	protein_coding	transmembrane protein with EGF-like and two follistatin-like domains 2 [Source:RGD Symbol;Acc:1308839]
ENSRNOG00000000823	1787.15	-0.427156	0.129823	-3.29029	0.00100085	0.00619195	2.20817	Gcc2	20	protein_coding	GRIP and coiled-coil domain containing 2 [Source:RGD Symbol;Acc:1305732]
ENSRNOG00000016214	1357.5	-0.427749	0.108027	-3.95966	7.50576e-05	0.00076807	3.1146	Agl	2	protein_coding	amylo-alpha-1, 6-glucosidase, 4-alpha-glucanotransferase [Source:RGD Symbol;Acc:1306376]
ENSRNOG00000009766	732.111	-0.428187	0.10688	-4.00623	6.16944e-05	0.00064764	3.18867	Gpr180	15	protein_coding	G protein-coupled receptor 180 [Source:RGD Symbol;Acc:1359193]
ENSRNOG00000000524	1070.34	-0.428195	0.121861	-3.5138	0.000441747	0.00326832	2.48567	RGD735065	20	protein_coding	similar to GI:13385412-like protein splice form I [Source:RGD Symbol;Acc:735065]
ENSRNOG00000016790	1275.86	-0.428516	0.115883	-3.69784	0.000217446	0.0018316	2.73717	Kmt5b	1	protein_coding	lysine methyltransferase 5B [Source:RGD Symbol;Acc:1311637]
ENSRNOG00000027654	1844.34	-0.429655	0.122059	-3.52005	0.000431464	0.00319898	2.49499	Appbp2	10	protein_coding	amyloid beta precursor protein binding protein 2 [Source:RGD Symbol;Acc:1306488]
ENSRNOG00000029592	1757.05	-0.429899	0.122814	-3.5004	0.000464558	0.00341194	2.467	Srsf11	2	protein_coding	serine and arginine rich splicing factor 11 [Source:RGD Symbol;Acc:1559953]
ENSRNOG00000012944	780.459	-0.429916	0.111176	-3.867	0.000110183	0.0010625	2.97367	Casp9	5	protein_coding	caspase 9 [Source:RGD Symbol;Acc:61867]
ENSRNOG00000013313	3415.25	-0.43104	0.101973	-4.227	2.36823e-05	0.000300847	3.52165	Nceh1	2	protein_coding	neutral cholesterol ester hydrolase 1 [Source:RGD Symbol;Acc:1311104]
ENSRNOG00000048061	693.734	-0.431944	0.123588	-3.49504	0.000473995	0.00346675	2.46008	Brcc3	9	protein_coding	BRCA1/BRCA2-containing complex, subunit 3 [Source:RGD Symbol;Acc:1588543]
ENSRNOG00000013790	833.763	-0.432114	0.126306	-3.42116	0.000623546	0.00427983	2.36857	Mfsd1	2	protein_coding	major facilitator superfamily domain containing 1 [Source:RGD Symbol;Acc:1305751]
ENSRNOG00000009887	1971.99	-0.432395	0.130148	-3.32232	0.000892716	0.0056626	2.24698	Arih1	8	protein_coding	ariadne RBR E3 ubiquitin protein ligase 1 [Source:RGD Symbol;Acc:1308131]
ENSRNOG00000009076	1000.02	-0.432429	0.101191	-4.27341	1.92508e-05	0.000252307	3.59807	Ttpal	3	protein_coding	alpha tocopherol transfer protein like [Source:RGD Symbol;Acc:1305754]
ENSRNOG00000007924	294.228	-0.433533	0.13831	-3.1345	0.00172146	0.00959782	2.01783	Mios	4	protein_coding	meiosis regulator for oocyte development [Source:RGD Symbol;Acc:1308432]
ENSRNOG00000000157	1314.63	-0.43361	0.0999503	-4.33826	1.43615e-05	0.000199584	3.69988	Atg12	18	protein_coding	autophagy related 12 [Source:RGD Symbol;Acc:1306306]
ENSRNOG00000004067	12811	-0.433742	0.108495	-3.99782	6.39293e-05	0.000667316	3.17567	Nrcam	6	protein_coding	neuronal cell adhesion molecule [Source:RGD Symbol;Acc:3209]
ENSRNOG00000020167	5378.84	-0.433859	0.0906233	-4.7875	1.68871e-06	3.37982e-05	4.47111	Reep5	18	protein_coding	receptor accessory protein 5 [Source:RGD Symbol;Acc:1306047]
ENSRNOG00000045844	5466.21	-0.434481	0.123608	-3.51499	0.000439773	0.00325543	2.48739	Impact	18	protein_coding	impact RWD domain protein [Source:RGD Symbol;Acc:1591977]
ENSRNOG00000007345	934.803	-0.434556	0.118002	-3.68261	0.000230857	0.00191585	2.71764	Amot	X	protein_coding	angiomotin [Source:RGD Symbol;Acc:1564027]
ENSRNOG00000031325	3646.71	-0.434604	0.120636	-3.60261	0.000315036	0.00246863	2.60754	Abi1	17	protein_coding	abl-interactor 1 [Source:RGD Symbol;Acc:621008]
ENSRNOG00000004083	1206.24	-0.43552	0.114061	-3.8183	0.000134375	0.00124224	2.9058	Zc3h14	6	protein_coding	zinc finger CCCH type containing 14 [Source:RGD Symbol;Acc:621850]
ENSRNOG00000011891	13051.4	-0.435968	0.107517	-4.05488	5.01598e-05	0.000548867	3.26053	Atp6v1b2	16	protein_coding	ATPase H+ transporting V1 subunit B2 [Source:RGD Symbol;Acc:620284]
ENSRNOG00000008767	478.804	-0.436183	0.131523	-3.31641	0.000911812	0.00574483	2.24072	Atg4c	5	protein_coding	autophagy related 4C, cysteine peptidase [Source:RGD Symbol;Acc:1598323]
ENSRNOG00000039985	834.369	-0.436189	0.116012	-3.75985	0.000170014	0.00149853	2.82434	Ube2a	X	protein_coding	ubiquitin-conjugating enzyme E2A [Source:RGD Symbol;Acc:1359534]
ENSRNOG00000009778	2991.69	-0.4366	0.118276	-3.69137	0.000223049	0.0018676	2.72872	Tmem59	5	protein_coding	transmembrane protein 59 [Source:RGD Symbol;Acc:1310313]
ENSRNOG00000013135	685.66	-0.436826	0.117892	-3.70531	0.000211134	0.00179024	2.74709	Ptpn12	4	protein_coding	protein tyrosine phosphatase, non-receptor type 12 [Source:RGD Symbol;Acc:620894]
ENSRNOG00000025791	4897.74	-0.437034	0.132026	-3.31021	0.000932258	0.00585265	2.23265	Dync1li2	19	protein_coding	dynein, cytoplasmic 1 light intermediate chain 2 [Source:RGD Symbol;Acc:621130]
ENSRNOG00000055319	4606.35	-0.437169	0.137765	-3.17331	0.00150713	0.00863237	2.06387	Mrfap1	14	protein_coding	Morf4 family associated protein 1 [Source:RGD Symbol;Acc:628631]
ENSRNOG00000003890	2553.47	-0.437708	0.121627	-3.59877	0.000319731	0.00249985	2.60209	Nap1l1	7	protein_coding	nucleosome assembly protein 1-like 1 [Source:RGD Symbol;Acc:71094]
ENSRNOG00000009992	1070.46	-0.438264	0.113196	-3.87171	0.000108073	0.00104575	2.98057	Rabggtb	2	protein_coding	Rab geranylgeranyltransferase subunit beta [Source:RGD Symbol;Acc:3530]
ENSRNOG00000005285	1076.95	-0.438459	0.113894	-3.8497	0.000118262	0.00112649	2.94827	Fbxo33	6	protein_coding	F-box protein 33 [Source:RGD Symbol;Acc:1307543]
ENSRNOG00000020605	635.834	-0.439066	0.128728	-3.41079	0.000647749	0.00442865	2.35373	Pstk	1	protein_coding	phosphoseryl-tRNA kinase [Source:RGD Symbol;Acc:1564300]
ENSRNOG00000016815	863.872	-0.439608	0.100824	-4.36017	1.29961e-05	0.000185376	3.73195	Tmem135	1	protein_coding	transmembrane protein 135 [Source:RGD Symbol;Acc:1309948]
ENSRNOG00000011293	1107.07	-0.440103	0.121761	-3.61448	0.000300956	0.00238625	2.62228	Hpf1	16	protein_coding	histone PARylation factor 1 [Source:RGD Symbol;Acc:1311747]
ENSRNOG00000015780	2560.61	-0.440411	0.125437	-3.51103	0.00044638	0.00329566	2.48206	Rcn2	8	protein_coding	reticulocalbin 2 [Source:RGD Symbol;Acc:3548]
ENSRNOG00000018322	3393.81	-0.440537	0.139029	-3.16868	0.00153133	0.00874604	2.05819	Picalm	1	protein_coding	phosphatidylinositol binding clathrin assembly protein [Source:RGD Symbol;Acc:621054]
ENSRNOG00000026880	562.92	-0.441061	0.111138	-3.96859	7.23e-05	0.000743642	3.12864	Usp38	19	protein_coding	ubiquitin specific peptidase 38 [Source:RGD Symbol;Acc:1311974]
ENSRNOG00000005802	2153.11	-0.441884	0.105009	-4.20807	2.5756e-05	0.000320809	3.49375	Usp24	5	protein_coding	ubiquitin specific peptidase 24 [Source:RGD Symbol;Acc:1306799]
ENSRNOG00000027220	371.039	-0.442868	0.133003	-3.32975	0.000869227	0.00556638	2.25443	Pcdhgb8	18	protein_coding	protocadherin gamma subfamily B, 8 [Source:MGI Symbol;Acc:MGI:1935200]
ENSRNOG00000026742	2598.07	-0.44292	0.116878	-3.78959	0.000150895	0.00136164	2.86594	Ypel5	6	protein_coding	yippee-like 5 [Source:RGD Symbol;Acc:1309657]
ENSRNOG00000025504	3834.83	-0.443306	0.122389	-3.62211	0.000292212	0.00233272	2.63214	Ankrd46	7	protein_coding	ankyrin repeat domain 46 [Source:RGD Symbol;Acc:1309382]
ENSRNOG00000061102	1003.04	-0.443785	0.130462	-3.40165	0.000669792	0.00454179	2.34277	Taf9b	X	protein_coding	TATA-box binding protein associated factor 9b [Source:RGD Symbol;Acc:621116]
ENSRNOG00000017158	11768.6	-0.444232	0.114345	-3.88502	0.000102322	0.000998353	3.00072	Eif4g2	1	protein_coding	eukaryotic translation initiation factor 4, gamma 2 [Source:RGD Symbol;Acc:1305294]
ENSRNOG00000020646	801.117	-0.444789	0.12608	-3.52783	0.000418986	0.00312108	2.5057	Sdhaf2	1	protein_coding	succinate dehydrogenase complex assembly factor 2 [Source:RGD Symbol;Acc:1309216]
ENSRNOG00000010682	2960.32	-0.445012	0.117804	-3.77757	0.000158369	0.00141365	2.84966	Clcn3	16	protein_coding	chloride voltage-gated channel 3 [Source:RGD Symbol;Acc:621219]
ENSRNOG00000000881	1185.64	-0.445114	0.124148	-3.58534	0.000336634	0.00260734	2.5838	Mmgt1	X	protein_coding	membrane magnesium transporter 1 [Source:RGD Symbol;Acc:1566339]
ENSRNOG00000028014	794.727	-0.445218	0.125705	-3.54177	0.000397446	0.00298936	2.52442	Cryzl1	11	protein_coding	crystallin zeta like 1 [Source:RGD Symbol;Acc:1310219]
ENSRNOG00000024793	245.891	-0.445229	0.141515	-3.14615	0.00165435	0.00932728	2.03025	Kctd21	1	protein_coding	potassium channel tetramerisation domain containing 21 [Source:MGI Symbol;Acc:MGI:3643121]
ENSRNOG00000005981	768.092	-0.445726	0.124211	-3.58847	0.000332624	0.0025834	2.58781	Nt5c3a	4	protein_coding	5'-nucleotidase, cytosolic IIIA [Source:RGD Symbol;Acc:1312013]
ENSRNOG00000011852	2793.77	-0.446025	0.128547	-3.46975	0.00052095	0.00374391	2.42667	Myo6	8	protein_coding	myosin VI [Source:RGD Symbol;Acc:1560646]
ENSRNOG00000014777	399.408	-0.446521	0.117103	-3.81308	0.000137248	0.0012587	2.90008	Prpf4	5	protein_coding	pre-mRNA processing factor 4 [Source:RGD Symbol;Acc:1311303]
ENSRNOG00000015633	2866.81	-0.446863	0.110327	-4.05034	5.11439e-05	0.0005592	3.25243	Cul3	9	protein_coding	cullin 3 [Source:RGD Symbol;Acc:1308190]
ENSRNOG00000001083	589.617	-0.446896	0.120465	-3.70975	0.000207463	0.00176658	2.75287	Kdelr2	12	protein_coding	KDEL endoplasmic reticulum protein retention receptor 2 [Source:RGD Symbol;Acc:1304618]
ENSRNOG00000009954	959.365	-0.447129	0.120696	-3.7046	0.000211729	0.00179312	2.74639	Cacul1	1	protein_coding	CDK2-associated, cullin domain 1 [Source:RGD Symbol;Acc:1308127]
ENSRNOG00000004130	844.942	-0.447562	0.103397	-4.32859	1.50068e-05	0.000205703	3.68676	Anapc4	14	protein_coding	anaphase promoting complex subunit 4 [Source:RGD Symbol;Acc:1306572]
ENSRNOG00000001317	768.435	-0.44761	0.134773	-3.32122	0.000896264	0.00567741	2.24585	Zfp68	12	protein_coding	zinc finger protein 68 [Source:RGD Symbol;Acc:1310463]
ENSRNOG00000003971	942.357	-0.447977	0.0972288	-4.60745	4.07644e-06	7.1862e-05	4.1435	Gosr1	10	protein_coding	golgi SNAP receptor complex member 1 [Source:RGD Symbol;Acc:71093]
ENSRNOG00000009381	1224.12	-0.448081	0.119151	-3.7606	0.000169504	0.00149594	2.82509	Mapk6	8	protein_coding	mitogen-activated protein kinase 6 [Source:RGD Symbol;Acc:62087]
ENSRNOG00000005043	537.892	-0.448264	0.133839	-3.34927	0.000810258	0.00525098	2.27976	Cpeb2	14	protein_coding	cytoplasmic polyadenylation element binding protein 2 [Source:RGD Symbol;Acc:1307485]
ENSRNOG00000010286	912.907	-0.448771	0.114584	-3.91652	8.9838e-05	0.000897103	3.04716	Cast	2	protein_coding	calpastatin [Source:RGD Symbol;Acc:2278]
ENSRNOG00000005916	959.491	-0.44928	0.128071	-3.50806	0.000451392	0.00332507	2.4782	Ppm1a	6	protein_coding	protein phosphatase, Mg2+/Mn2+ dependent, 1A [Source:RGD Symbol;Acc:3373]
ENSRNOG00000023079	480.68	-0.449969	0.137723	-3.2672	0.00108617	0.00662066	2.1791	Nras	2	protein_coding	NRAS proto-oncogene, GTPase [Source:RGD Symbol;Acc:3205]
ENSRNOG00000023861	8646.35	-0.450461	0.116916	-3.85284	0.000116754	0.00111516	2.95266	Snap91	8	protein_coding	synaptosome associated protein 91 [Source:RGD Symbol;Acc:69276]
ENSRNOG00000004415	1459.66	-0.451236	0.103512	-4.35929	1.30487e-05	0.00018575	3.73107	Togaram1	6	protein_coding	TOG array regulator of axonemal microtubules 1 [Source:RGD Symbol;Acc:1310474]
ENSRNOG00000011491	1038.38	-0.452089	0.122706	-3.68432	0.000229313	0.00190755	2.71952	Dnajc13	8	protein_coding	DnaJ heat shock protein family (Hsp40) member C13 [Source:RGD Symbol;Acc:1308046]
ENSRNOG00000032398	975.336	-0.452165	0.12727	-3.55279	0.000381169	0.00288836	2.53935	RGD1562136	9	protein_coding	similar to D1Ertd622e protein [Source:RGD Symbol;Acc:1562136]
ENSRNOG00000012153	1068.7	-0.452252	0.129184	-3.50084	0.000463795	0.00340812	2.46749	Rbl2	19	protein_coding	RB transcriptional corepressor like 2 [Source:RGD Symbol;Acc:3541]
ENSRNOG00000014501	2013.7	-0.452999	0.138605	-3.26827	0.00108206	0.00660138	2.18037	Zfp638	4	protein_coding	zinc finger protein 638 [Source:RGD Symbol;Acc:1309746]
ENSRNOG00000002977	1249.66	-0.45301	0.130764	-3.46432	0.000531565	0.00379416	2.42088	Ttc19	10	protein_coding	tetratricopeptide repeat domain 19 [Source:RGD Symbol;Acc:1582808]
ENSRNOG00000013390	215.791	-0.453215	0.143588	-3.15636	0.0015975	0.00907252	2.04227	Kbtbd8	4	protein_coding	kelch repeat and BTB domain containing 8 [Source:RGD Symbol;Acc:1563166]
ENSRNOG00000029185	1224.32	-0.453739	0.135381	-3.35157	0.000803558	0.0052196	2.28236	Rasa1	2	protein_coding	RAS p21 protein activator 1 [Source:RGD Symbol;Acc:3537]
ENSRNOG00000002585	855.151	-0.454169	0.125481	-3.61944	0.000295243	0.00235023	2.62889	Cul4b	X	protein_coding	cullin 4B [Source:RGD Symbol;Acc:1564494]
ENSRNOG00000007701	586.95	-0.454264	0.137951	-3.29294	0.000991457	0.00614738	2.21131	Thoc7	15	protein_coding	THO complex 7 [Source:RGD Symbol;Acc:1305475]
ENSRNOG00000004304	526.345	-0.455104	0.133008	-3.42164	0.000622437	0.00427431	2.36913	Syap1	X	protein_coding	synapse associated protein 1 [Source:RGD Symbol;Acc:1303113]
ENSRNOG00000024955	878.089	-0.456601	0.112305	-4.06573	4.78817e-05	0.000528052	3.27732	Scyl2	7	protein_coding	SCY1 like pseudokinase 2 [Source:RGD Symbol;Acc:1305665]
ENSRNOG00000026226	852.814	-0.456813	0.132341	-3.45178	0.000556911	0.0039201	2.4067	Hook1	5	protein_coding	hook microtubule-tethering protein 1 [Source:RGD Symbol;Acc:1309987]
ENSRNOG00000002839	349.043	-0.456936	0.135911	-3.36202	0.000773732	0.00508225	2.29394	Slc19a2	13	protein_coding	solute carrier family 19 member 2 [Source:RGD Symbol;Acc:1308611]
ENSRNOG00000003743	988.694	-0.457245	0.144957	-3.15435	0.00160854	0.00913131	2.03947	Dars	13	protein_coding	aspartyl-tRNA synthetase [Source:RGD Symbol;Acc:621167]
ENSRNOG00000003942	727.339	-0.458114	0.130588	-3.50808	0.000451356	0.00332507	2.4782	Asnsd1	9	protein_coding	asparagine synthetase domain containing 1 [Source:RGD Symbol;Acc:1306332]
ENSRNOG00000021776	363.022	-0.458747	0.127289	-3.60399	0.000313369	0.00245968	2.60912	Cenpc	14	protein_coding	centromere protein C [Source:RGD Symbol;Acc:1303061]
ENSRNOG00000000808	769.765	-0.459255	0.103639	-4.43128	9.36765e-06	0.00014137	3.84964	Hsf2	20	protein_coding	heat shock transcription factor 2 [Source:RGD Symbol;Acc:68395]
ENSRNOG00000019333	4083.69	-0.459493	0.11089	-4.14368	3.41774e-05	0.000401381	3.39644	Hipk1	2	protein_coding	homeodomain interacting protein kinase 1 [Source:RGD Symbol;Acc:1304941]
ENSRNOG00000014463	876.885	-0.459541	0.142341	-3.22845	0.00124464	0.00735685	2.13331	Uri1	1	protein_coding	URI1, prefoldin-like chaperone [Source:RGD Symbol;Acc:1310358]
ENSRNOG00000005271	3986.76	-0.460012	0.102857	-4.47235	7.73656e-06	0.000120375	3.91946	Rapgef5	6	protein_coding	Rap guanine nucleotide exchange factor 5 [Source:RGD Symbol;Acc:1561668]
ENSRNOG00000012751	2592.28	-0.460083	0.0982761	-4.68154	2.8473e-06	5.29162e-05	4.27641	Tm9sf2	15	protein_coding	transmembrane 9 superfamily member 2 [Source:RGD Symbol;Acc:1359230]
ENSRNOG00000016807	1796.89	-0.460598	0.114896	-4.00882	6.10227e-05	0.000642224	3.19231	Oat	1	protein_coding	ornithine aminotransferase [Source:RGD Symbol;Acc:621724]
ENSRNOG00000056246	7993.34	-0.46078	0.12666	-3.63793	0.00027484	0.00221543	2.65454	Gls	9	protein_coding	glutaminase [Source:RGD Symbol;Acc:2707]
ENSRNOG00000054264	325.814	-0.46097	0.136442	-3.37851	0.000728808	0.00484885	2.31436	Nfatc3	19	protein_coding	nuclear factor of activated T-cells 3 [Source:RGD Symbol;Acc:1308692]
ENSRNOG00000004185	1236.24	-0.462732	0.113422	-4.07974	4.50867e-05	0.0005038	3.29774	Mon2	7	protein_coding	MON2 homolog, regulator of endosome-to-Golgi trafficking [Source:RGD Symbol;Acc:1308808]
ENSRNOG00000008039	763.5	-0.462868	0.138527	-3.34136	0.000833683	0.00537552	2.26958	Cul5	8	protein_coding	cullin 5 [Source:RGD Symbol;Acc:621742]
ENSRNOG00000002342	983.329	-0.463152	0.135868	-3.40884	0.00065239	0.00444955	2.35168	Aldh3a2	10	protein_coding	aldehyde dehydrogenase 3 family, member A2 [Source:RGD Symbol;Acc:61866]
ENSRNOG00000042848	1287	-0.463346	0.12645	-3.66427	0.000248046	0.00203685	2.69104	Jam2	11	protein_coding	junctional adhesion molecule 2 [Source:RGD Symbol;Acc:1561692]
ENSRNOG00000012729	375.042	-0.464069	0.130617	-3.55291	0.000380992	0.00288836	2.53935	Mfsd8	2	protein_coding	major facilitator superfamily domain containing 8 [Source:RGD Symbol;Acc:1310132]
ENSRNOG00000017106	5148.21	-0.464121	0.106823	-4.34477	1.39421e-05	0.000195496	3.70886	Csnk1a1	18	protein_coding	casein kinase 1, alpha 1 [Source:RGD Symbol;Acc:71098]
ENSRNOG00000031203	516.54	-0.464276	0.135	-3.43909	0.000583668	0.00406895	2.39052	Scfd1	6	protein_coding	sec1 family domain containing 1 [Source:RGD Symbol;Acc:619828]
ENSRNOG00000007895	1629.68	-0.465744	0.126177	-3.69119	0.000223207	0.00186781	2.72867	Pdhb	15	protein_coding	pyruvate dehydrogenase E1 beta subunit [Source:RGD Symbol;Acc:1359146]
ENSRNOG00000015686	2508.92	-0.466706	0.133471	-3.49669	0.000471073	0.00345148	2.46199	Col4a3bp	2	protein_coding	collagen type IV alpha 3 binding protein [Source:RGD Symbol;Acc:1309131]
ENSRNOG00000011340	2485.58	-0.466959	0.0867846	-5.38066	7.42115e-08	2.54932e-06	5.59358	Ankrd13c	2	protein_coding	ankyrin repeat domain 13C [Source:RGD Symbol;Acc:1595074]
ENSRNOG00000015528	19798.7	-0.467114	0.123298	-3.78849	0.000151564	0.0013668	2.8643	Pja2	9	protein_coding	praja ring finger ubiquitin ligase 2 [Source:RGD Symbol;Acc:620273]
ENSRNOG00000011216	3006.72	-0.467376	0.133177	-3.50943	0.000449075	0.00331381	2.47967	Tbl1xr1	2	protein_coding	transducin (beta)-like 1 X-linked receptor 1 [Source:RGD Symbol;Acc:1560053]
ENSRNOG00000007688	591.849	-0.467487	0.142322	-3.28472	0.00102083	0.00629064	2.2013	Sms	X	protein_coding	spermine synthase [Source:RGD Symbol;Acc:1564826]
ENSRNOG00000024907	2555.03	-0.468084	0.0927532	-5.04655	4.49854e-07	1.15337e-05	4.93803	Tnrc6b	7	protein_coding	trinucleotide repeat containing 6B [Source:RGD Symbol;Acc:621428]
ENSRNOG00000033765	5023.53	-0.468804	0.104399	-4.49052	7.10494e-06	0.000112924	3.94722	Eif1	10	protein_coding	eukaryotic translation initiation factor 1 [Source:RGD Symbol;Acc:1306308]
ENSRNOG00000013505	3384.07	-0.468957	0.138159	-3.39433	0.000687965	0.00464038	2.33345	Vdac2	15	protein_coding	voltage-dependent anion channel 2 [Source:RGD Symbol;Acc:621576]
ENSRNOG00000002152	1422.33	-0.46915	0.111668	-4.20131	2.65375e-05	0.000327637	3.48461	Dcun1d4	14	protein_coding	defective in cullin neddylation 1 domain containing 4 [Source:RGD Symbol;Acc:1310422]
ENSRNOG00000012918	2796.2	-0.469774	0.105397	-4.45719	8.30393e-06	0.000127369	3.89494	Mtmr6	15	protein_coding	myotubularin related protein 6 [Source:RGD Symbol;Acc:1305378]
ENSRNOG00000013852	379.429	-0.469849	0.12112	-3.87919	0.000104806	0.00101834	2.99211	Med20	9	protein_coding	mediator complex subunit 20 [Source:RGD Symbol;Acc:1306415]
ENSRNOG00000018107	4250.64	-0.470331	0.115046	-4.08821	4.34714e-05	0.000489163	3.31055	Zfand5	1	protein_coding	zinc finger AN1-type containing 5 [Source:RGD Symbol;Acc:1310776]
ENSRNOG00000002280	923.534	-0.470641	0.145868	-3.22648	0.00125323	0.00740137	2.13069	Sh3bgrl	X	protein_coding	SH3 domain binding glutamate-rich protein like [Source:RGD Symbol;Acc:1560520]
ENSRNOG00000015143	787.741	-0.471698	0.139694	-3.37665	0.000733733	0.00486798	2.31265	Siah1	19	protein_coding	siah E3 ubiquitin protein ligase 1 [Source:RGD Symbol;Acc:620449]
ENSRNOG00000011627	7195.84	-0.471765	0.101824	-4.63312	3.60194e-06	6.52155e-05	4.18565	Zfr	2	protein_coding	zinc finger RNA binding protein [Source:RGD Symbol;Acc:1311890]
ENSRNOG00000013961	3185.14	-0.471862	0.119717	-3.94149	8.09765e-05	0.000821458	3.08541	Ghitm	16	protein_coding	growth hormone inducible transmembrane protein [Source:RGD Symbol;Acc:1359301]
ENSRNOG00000039464	2657.62	-0.471969	0.142098	-3.32144	0.000895551	0.00567546	2.246	Tmem229a	4	protein_coding	transmembrane protein 229A [Source:RGD Symbol;Acc:1590212]
ENSRNOG00000009740	1809.72	-0.472287	0.145793	-3.23944	0.00119767	0.00714229	2.14616	Slco1c1	4	protein_coding	solute carrier organic anion transporter family, member 1c1 [Source:RGD Symbol;Acc:628660]
ENSRNOG00000012959	981.994	-0.472516	0.137963	-3.42494	0.000614925	0.00423515	2.37313	Nab1	9	protein_coding	Ngfi-A binding protein 1 [Source:RGD Symbol;Acc:70882]
ENSRNOG00000017091	1821.83	-0.473356	0.102594	-4.61388	3.95219e-06	7.01876e-05	4.15374	Slc25a46	18	protein_coding	solute carrier family 25, member 46 [Source:RGD Symbol;Acc:1305072]
ENSRNOG00000015576	493.631	-0.473377	0.14565	-3.25009	0.00115367	0.00693893	2.15871	Hsdl1	19	protein_coding	hydroxysteroid dehydrogenase like 1 [Source:RGD Symbol;Acc:1308433]
ENSRNOG00000004234	549.674	-0.473563	0.142054	-3.33368	0.000857061	0.00549098	2.26035	Mgat2	6	protein_coding	mannosyl (alpha-1,6-)-glycoprotein beta-1,2-N-acetylglucosaminyltransferase [Source:RGD Symbol;Acc:620098]
ENSRNOG00000012385	1745.31	-0.473648	0.124284	-3.811	0.000138406	0.00126767	2.897	Naa15	2	protein_coding	N(alpha)-acetyltransferase 15, NatA auxiliary subunit [Source:RGD Symbol;Acc:1310984]
ENSRNOG00000007887	968.243	-0.474688	0.151806	-3.12694	0.00176638	0.00981711	2.00802	Elk4	13	protein_coding	ELK4, ETS transcription factor [Source:RGD Symbol;Acc:1310504]
ENSRNOG00000057102	2494.01	-0.475079	0.139644	-3.40207	0.00066877	0.00453705	2.34323	Pafah1b2	8	protein_coding	platelet-activating factor acetylhydrolase 1b, catalytic subunit 2 [Source:RGD Symbol;Acc:620332]
ENSRNOG00000002207	471.761	-0.475744	0.127834	-3.72159	0.000197972	0.00169915	2.76977	Guf1	14	protein_coding	GUF1 homolog, GTPase [Source:RGD Symbol;Acc:1310774]
ENSRNOG00000002496	702.242	-0.477683	0.152319	-3.13607	0.0017123	0.00956369	2.01937	Stxbp5l	11	protein_coding	syntaxin binding protein 5-like [Source:RGD Symbol;Acc:1311561]
ENSRNOG00000017502	780.733	-0.477823	0.124082	-3.85086	0.000117705	0.00112271	2.94973	Sike1	2	protein_coding	suppressor of IKBKE 1 [Source:RGD Symbol;Acc:1311316]
ENSRNOG00000005795	416.3	-0.477826	0.146978	-3.251	0.00114998	0.00692551	2.15955	Aasdhppt	8	protein_coding	aminoadipate-semialdehyde dehydrogenase-phosphopantetheinyl transferase [Source:RGD Symbol;Acc:1311360]
ENSRNOG00000034022	1118.88	-0.478422	0.113832	-4.20289	2.63529e-05	0.000326506	3.48611	Taf2	7	protein_coding	TATA-box binding protein associated factor 2 [Source:RGD Symbol;Acc:621487]
ENSRNOG00000014856	6937.36	-0.478636	0.0957124	-5.00078	5.70999e-07	1.41249e-05	4.85001	Etnk1	4	protein_coding	ethanolamine kinase 1 [Source:RGD Symbol;Acc:1308204]
ENSRNOG00000005512	2228.41	-0.479039	0.129904	-3.68763	0.000226355	0.00188741	2.72413	Ndufa4	4	protein_coding	NDUFA4, mitochondrial complex associated [Source:RGD Symbol;Acc:1584719]
ENSRNOG00000026643	1126.5	-0.479134	0.129664	-3.69518	0.000219728	0.0018475	2.73342	Chordc1	8	protein_coding	cysteine and histidine rich domain containing 1 [Source:RGD Symbol;Acc:1304679]
ENSRNOG00000009746	448.708	-0.479153	0.108314	-4.42376	9.69998e-06	0.000144973	3.83871	Akap17b	X	protein_coding	A kinase (PRKA) anchor protein 17B [Source:RGD Symbol;Acc:1566363]
ENSRNOG00000025997	382.213	-0.479439	0.1142	-4.19825	2.68984e-05	0.000330352	3.48102	Mrrf	3	protein_coding	mitochondrial ribosome recycling factor [Source:RGD Symbol;Acc:1305897]
ENSRNOG00000047635	3015.58	-0.479526	0.134936	-3.55374	0.0003798	0.00288443	2.53994	Tmem178b	4	protein_coding	transmembrane protein 178B [Source:RGD Symbol;Acc:1585938]
ENSRNOG00000008463	798.051	-0.4796	0.110153	-4.35394	1.33713e-05	0.000189001	3.72354	Rundc3b	4	protein_coding	RUN domain containing 3B [Source:RGD Symbol;Acc:1587590]
ENSRNOG00000004864	935.796	-0.479803	0.15248	-3.14666	0.00165148	0.00931859	2.03065	Prpf40a	3	protein_coding	pre-mRNA processing factor 40 homolog A [Source:RGD Symbol;Acc:1311401]
ENSRNOG00000015202	1529.95	-0.480038	0.101753	-4.71769	2.3854e-06	4.51683e-05	4.34517	Dnajc5	3	protein_coding	DnaJ heat shock protein family (Hsp40) member C5 [Source:RGD Symbol;Acc:620516]
ENSRNOG00000006608	700.81	-0.480264	0.124591	-3.85473	0.000115856	0.00110959	2.95484	Tmem70	5	protein_coding	transmembrane protein 70 [Source:RGD Symbol;Acc:1566224]
ENSRNOG00000003803	1307.65	-0.48066	0.143643	-3.34622	0.000819212	0.00530412	2.27539	Zdhhc17	7	protein_coding	zinc finger, DHHC-type containing 17 [Source:RGD Symbol;Acc:1595790]
ENSRNOG00000013239	1564.56	-0.480703	0.0993648	-4.83776	1.31313e-06	2.76603e-05	4.55814	Tle4	1	protein_coding	TLE family member 4, transcriptional corepressor [Source:RGD Symbol;Acc:3868]
ENSRNOG00000012644	459.199	-0.481242	0.125763	-3.82659	0.000129929	0.00121055	2.91702	Nup58	15	protein_coding	nucleoporin 58 [Source:RGD Symbol;Acc:631334]
ENSRNOG00000058386	899.877	-0.481572	0.115999	-4.15152	3.30278e-05	0.00038995	3.40899	Golt1b	4	protein_coding	golgi transport 1B [Source:RGD Symbol;Acc:1310691]
ENSRNOG00000022894	273.955	-0.481612	0.139762	-3.44594	0.00056907	0.00398377	2.39971	Bivm	9	protein_coding	basic, immunoglobulin-like variable motif containing [Source:RGD Symbol;Acc:1311888]
ENSRNOG00000004629	1927.28	-0.48184	0.12383	-3.89115	9.97717e-05	0.000976178	3.01047	Fkbp3	6	protein_coding	FKBP prolyl isomerase 3 [Source:RGD Symbol;Acc:1304992]
ENSRNOG00000019453	2187.21	-0.481879	0.140121	-3.43901	0.000583843	0.00406895	2.39052	Rps5	1	protein_coding	ribosomal protein S5 [Source:RGD Symbol;Acc:3601]
ENSRNOG00000007705	1325.69	-0.482386	0.13049	-3.69671	0.000218407	0.0018375	2.73577	Kcnj10	13	protein_coding	potassium voltage-gated channel subfamily J member 10 [Source:NCBI gene;Acc:29718]
ENSRNOG00000005018	7160.5	-0.482652	0.133592	-3.61288	0.000302816	0.00239252	2.62114	Scn2a	3	protein_coding	sodium voltage-gated channel alpha subunit 2 [Source:RGD Symbol;Acc:3632]
ENSRNOG00000019622	257.569	-0.482884	0.148416	-3.25359	0.00113957	0.00688348	2.16219	Ackr3	9	protein_coding	atypical chemokine receptor 3 [Source:RGD Symbol;Acc:620601]
ENSRNOG00000016338	550.031	-0.48359	0.1226	-3.94445	7.99848e-05	0.00081316	3.08982	Fam92a	5	protein_coding	family with sequence similarity 92 member A [Source:RGD Symbol;Acc:1310681]
ENSRNOG00000061108	2772.98	-0.483877	0.12346	-3.91929	8.88098e-05	0.00088873	3.05123	Arcn1	8	protein_coding	archain 1 [Source:RGD Symbol;Acc:1359110]
ENSRNOG00000037207	795.562	-0.483955	0.112435	-4.30431	1.67508e-05	0.000223728	3.65028	Ubr1	3	protein_coding	ubiquitin protein ligase E3 component n-recognin 1 [Source:RGD Symbol;Acc:1562326]
ENSRNOG00000006391	747.021	-0.484277	0.109519	-4.42185	9.78601e-06	0.000145959	3.83577	Smarcad1	4	protein_coding	SWI/SNF-related, matrix-associated actin-dependent regulator of chromatin, subfamily a, containing DEAD/H box 1` [Source:RGD Symbol;Acc:1309640]
ENSRNOG00000002051	10302.9	-0.484395	0.144061	-3.36244	0.000772577	0.00507704	2.29439	Synj1	11	protein_coding	synaptojanin 1 [Source:RGD Symbol;Acc:69434]
ENSRNOG00000057623	1532.66	-0.484558	0.108058	-4.48422	7.31799e-06	0.000115009	3.93927	Copb1	1	protein_coding	coatomer protein complex, subunit beta 1 [Source:RGD Symbol;Acc:620861]
ENSRNOG00000011193	410.045	-0.484708	0.149565	-3.24079	0.00119198	0.00711638	2.14774	Hmgcll1	8	protein_coding	3-hydroxymethyl-3-methylglutaryl-CoA lyase-like 1 [Source:RGD Symbol;Acc:1565090]
ENSRNOG00000045637	9566.18	-0.484727	0.122952	-3.94239	8.06735e-05	0.000818976	3.08673	Rnf14	18	protein_coding	ring finger protein 14 [Source:RGD Symbol;Acc:1589576]
ENSRNOG00000006644	293.262	-0.485595	0.142044	-3.41862	0.0006294	0.00431791	2.36473	Kdm4c	5	protein_coding	lysine demethylase 4C [Source:RGD Symbol;Acc:1307528]
ENSRNOG00000004160	602.2	-0.485699	0.120004	-4.04736	5.17988e-05	0.000564166	3.24859	Prps2	X	protein_coding	phosphoribosyl pyrophosphate synthetase 2 [Source:RGD Symbol;Acc:3415]
ENSRNOG00000029068	529.591	-0.486432	0.142905	-3.40389	0.000664323	0.0045156	2.34528	Wdr44	X	protein_coding	WD repeat domain 44 [Source:RGD Symbol;Acc:727965]
ENSRNOG00000019273	763.494	-0.486518	0.122046	-3.98636	6.70945e-05	0.000697247	3.15661	Capn7	16	protein_coding	calpain 7 [Source:RGD Symbol;Acc:1304855]
ENSRNOG00000033372	690.324	-0.486889	0.11777	-4.13425	3.56115e-05	0.000415566	3.38136	Klhl24	11	protein_coding	kelch-like family member 24 [Source:RGD Symbol;Acc:727971]
ENSRNOG00000005884	1015.95	-0.487252	0.117644	-4.14176	3.44656e-05	0.000404208	3.39339	Emc7	3	protein_coding	ER membrane protein complex subunit 7 [Source:RGD Symbol;Acc:1305045]
ENSRNOG00000011560	2532.75	-0.487509	0.112438	-4.33579	1.45237e-05	0.000200727	3.69739	Mtmr9	15	protein_coding	myotubularin related protein 9 [Source:RGD Symbol;Acc:628840]
ENSRNOG00000001629	1507.55	-0.487736	0.109476	-4.45518	8.38233e-06	0.000128152	3.89227	Wrb	11	protein_coding	tryptophan rich basic protein [Source:RGD Symbol;Acc:735104]
ENSRNOG00000003185	595.212	-0.487774	0.14601	-3.34068	0.000835734	0.0053838	2.26891	Acbd3	13	protein_coding	acyl-CoA binding domain containing 3 [Source:RGD Symbol;Acc:727851]
ENSRNOG00000005730	2638.68	-0.487797	0.126706	-3.84985	0.000118192	0.00112649	2.94827	Pcmtd1	5	protein_coding	protein-L-isoaspartate (D-aspartate) O-methyltransferase domain containing 1 [Source:RGD Symbol;Acc:1586096]
ENSRNOG00000018276	963.063	-0.48795	0.146129	-3.33918	0.000840251	0.00540467	2.26723	Mgat4a	9	protein_coding	alpha-1,3-mannosyl-glycoprotein 4-beta-N-acetylglucosaminyltransferase A [Source:RGD Symbol;Acc:1305650]
ENSRNOG00000004477	1026.17	-0.488678	0.102839	-4.75186	2.01556e-06	3.9114e-05	4.40767	Ublcp1	10	protein_coding	ubiquitin-like domain containing CTD phosphatase 1 [Source:RGD Symbol;Acc:1310386]
ENSRNOG00000061073	522.204	-0.489186	0.116433	-4.20144	2.6522e-05	0.000327637	3.48461	Zfp275	X	protein_coding	zinc finger protein 275 [Source:RGD Symbol;Acc:1564630]
ENSRNOG00000027711	3202.91	-0.490195	0.11739	-4.17577	2.96984e-05	0.000358166	3.44592	Usp32	10	protein_coding	ubiquitin specific peptidase 32 [Source:RGD Symbol;Acc:1306657]
ENSRNOG00000010915	1723.51	-0.490841	0.141963	-3.45752	0.000545174	0.00385699	2.41375	Ermp1	1	protein_coding	endoplasmic reticulum metallopeptidase 1 [Source:RGD Symbol;Acc:727831]
ENSRNOG00000006965	4643.89	-0.490856	0.119203	-4.11781	3.82482e-05	0.000438683	3.35785	Aff4	10	protein_coding	AF4/FMR2 family, member 4 [Source:RGD Symbol;Acc:1311694]
ENSRNOG00000006763	1137.97	-0.491773	0.110598	-4.4465	8.72813e-06	0.000132717	3.87707	Rbm18	3	protein_coding	RNA binding motif protein 18 [Source:RGD Symbol;Acc:1307411]
ENSRNOG00000013562	8299.25	-0.491865	0.11267	-4.36554	1.26812e-05	0.000181807	3.74039	Ndfip1	18	protein_coding	Nedd4 family interacting protein 1 [Source:RGD Symbol;Acc:1310053]
ENSRNOG00000059322	265.558	-0.493048	0.145797	-3.38175	0.000720264	0.00481203	2.31767	N4bp2l1	12	protein_coding	NEDD4 binding protein 2-like 1 [Source:RGD Symbol;Acc:1595713]
ENSRNOG00000023202	1194.49	-0.493054	0.131186	-3.75843	0.000170982	0.00150143	2.82349	Usp15	7	protein_coding	ubiquitin specific peptidase 15 [Source:RGD Symbol;Acc:628795]
ENSRNOG00000010752	1160.48	-0.493185	0.155091	-3.17996	0.00147294	0.00847108	2.07206	Tmem41b	1	protein_coding	transmembrane protein 41B [Source:RGD Symbol;Acc:1310870]
ENSRNOG00000013314	495.848	-0.493256	0.128327	-3.84373	0.00012118	0.00114961	2.93945	Avl9	4	protein_coding	AVL9 cell migration associated [Source:RGD Symbol;Acc:1564615]
ENSRNOG00000011945	2457.52	-0.493662	0.122802	-4.01998	5.82031e-05	0.000618105	3.20894	Cyfip1	1	protein_coding	cytoplasmic FMR1 interacting protein 1 [Source:RGD Symbol;Acc:1310332]
ENSRNOG00000012982	3294.2	-0.494539	0.110088	-4.4922	7.0492e-06	0.00011242	3.94916	Map9	2	protein_coding	microtubule-associated protein 9 [Source:RGD Symbol;Acc:1560368]
ENSRNOG00000013804	1649.32	-0.494565	0.134466	-3.67799	0.000235076	0.00194283	2.71157	Exoc5	15	protein_coding	exocyst complex component 5 [Source:RGD Symbol;Acc:708408]
ENSRNOG00000004893	310.279	-0.495017	0.136002	-3.63978	0.00027287	0.00220208	2.65717	Dmac2l	6	protein_coding	distal membrane arm assembly complex 2 like [Source:RGD Symbol;Acc:1359208]
ENSRNOG00000007088	1677.15	-0.495162	0.107388	-4.61094	4.00846e-06	7.102e-05	4.14862	Xpot	7	protein_coding	exportin for tRNA [Source:RGD Symbol;Acc:1305562]
ENSRNOG00000057464	719.022	-0.495586	0.108969	-4.54797	5.4167e-06	9.02783e-05	4.04442	Fmr1	X	protein_coding	fragile X mental retardation 1 [Source:RGD Symbol;Acc:2623]
ENSRNOG00000006615	284.918	-0.495657	0.14477	-3.42377	0.000617594	0.00424864	2.37175	Mtap	5	protein_coding	methylthioadenosine phosphorylase [Source:RGD Symbol;Acc:1310114]
ENSRNOG00000046256	2331.5	-0.495723	0.119116	-4.16168	3.15918e-05	0.000377436	3.42316	Ralgapa1	6	protein_coding	Ral GTPase activating protein catalytic alpha subunit 1 [Source:RGD Symbol;Acc:620642]
ENSRNOG00000018021	500.114	-0.496347	0.132178	-3.75514	0.000173244	0.0015183	2.81864	Brix1	2	protein_coding	BRX1, biogenesis of ribosomes [Source:RGD Symbol;Acc:1308508]
ENSRNOG00000014598	970.889	-0.496833	0.149254	-3.32876	0.000872329	0.00557377	2.25385	Abhd13	16	protein_coding	abhydrolase domain containing 13 [Source:RGD Symbol;Acc:1308317]
ENSRNOG00000021132	356.405	-0.496957	0.153593	-3.23554	0.00121413	0.00722205	2.14134	Trmt112	1	protein_coding	tRNA methyltransferase subunit 11-2 [Source:RGD Symbol;Acc:1309710]
ENSRNOG00000018011	540.003	-0.497074	0.143778	-3.45723	0.000545766	0.00385773	2.41367	Tasor2	17	protein_coding	transcription activation suppressor family member 2 [Source:RGD Symbol;Acc:1564456]
ENSRNOG00000018574	477.046	-0.497121	0.143505	-3.46415	0.000531907	0.00379416	2.42088	Qsox2	3	protein_coding	quiescin sulfhydryl oxidase 2 [Source:RGD Symbol;Acc:1584720]
ENSRNOG00000050317	1401.44	-0.497545	0.124822	-3.98604	6.71853e-05	0.000697675	3.15635	Uhrf1bp1l	7	protein_coding	UHRF1 binding protein 1-like [Source:RGD Symbol;Acc:1594520]
ENSRNOG00000009994	1969.54	-0.49769	0.113056	-4.40217	1.07175e-05	0.000157676	3.80223	Dlat	8	protein_coding	dihydrolipoamide S-acetyltransferase [Source:RGD Symbol;Acc:619859]
ENSRNOG00000015288	1564.15	-0.498163	0.129066	-3.85976	0.000113498	0.00109073	2.96228	Dip2c	17	protein_coding	disco-interacting protein 2 homolog C [Source:RGD Symbol;Acc:1560155]
ENSRNOG00000015644	1861.77	-0.498906	0.116154	-4.29521	1.74529e-05	0.000231687	3.6351	Ugcg	5	protein_coding	UDP-glucose ceramide glucosyltransferase [Source:RGD Symbol;Acc:621870]
ENSRNOG00000010591	1190.92	-0.498917	0.135323	-3.68687	0.000227031	0.0018908	2.72335	Kdm5a	4	protein_coding	lysine demethylase 5A [Source:RGD Symbol;Acc:1305429]
ENSRNOG00000046527	1009.33	-0.499986	0.135158	-3.69928	0.000216215	0.00182452	2.73885	Phf20l1	7	protein_coding	PHD finger protein 20-like 1 [Source:RGD Symbol;Acc:1560141]
ENSRNOG00000058663	473.051	-0.500596	0.150068	-3.33579	0.000850582	0.00545942	2.26285	Suz12	10	protein_coding	SUZ12 polycomb repressive complex 2 subunit [Source:MGI Symbol;Acc:MGI:1261758]
ENSRNOG00000051650	8522.6	-0.500605	0.149344	-3.35203	0.000802225	0.00521576	2.28268	Ywhaq	6	protein_coding	tyrosine 3-monooxygenase/tryptophan 5-monooxygenase activation protein, theta [Source:RGD Symbol;Acc:3979]
ENSRNOG00000022720	871.487	-0.500675	0.149221	-3.35527	0.000792882	0.00517657	2.28596	Usp37	9	protein_coding	ubiquitin specific peptidase 37 [Source:RGD Symbol;Acc:2319715]
ENSRNOG00000051383	389.333	-0.500922	0.128698	-3.89222	9.93319e-05	0.000972553	3.01209	Srsf12	5	protein_coding	serine and arginine rich splicing factor 12 [Source:RGD Symbol;Acc:1561162]
ENSRNOG00000005141	507.471	-0.501157	0.117327	-4.27145	1.94203e-05	0.000254292	3.59467	Hus1	14	protein_coding	HUS1 checkpoint clamp component [Source:RGD Symbol;Acc:1591976]
ENSRNOG00000010894	199.24	-0.501459	0.157024	-3.19353	0.00140546	0.00814971	2.08886	Tmem203	3	protein_coding	transmembrane protein 203 [Source:RGD Symbol;Acc:1306304]
ENSRNOG00000016638	8184.43	-0.501506	0.103419	-4.84929	1.23904e-06	2.64567e-05	4.57746	Gnb1	5	protein_coding	G protein subunit beta 1 [Source:RGD Symbol;Acc:2718]
ENSRNOG00000013977	2420.85	-0.501594	0.135264	-3.70825	0.000208695	0.00177384	2.75109	Bzw1	9	protein_coding	basic leucine zipper and W2 domains 1 [Source:RGD Symbol;Acc:735129]
ENSRNOG00000017284	452.488	-0.501702	0.150836	-3.32614	0.00088059	0.00561356	2.25076	Nop16	17	protein_coding	NOP16 nucleolar protein [Source:RGD Symbol;Acc:1305727]
ENSRNOG00000016740	1188.85	-0.501758	0.110706	-4.53235	5.83324e-06	9.59684e-05	4.01787	Fam210a	18	protein_coding	family with sequence similarity 210, member A [Source:RGD Symbol;Acc:1359600]
ENSRNOG00000001956	1017.17	-0.501821	0.160705	-3.12262	0.00179247	0.00992675	2.00319	Dzip3	11	protein_coding	DAZ interacting zinc finger protein 3 [Source:RGD Symbol;Acc:1563278]
ENSRNOG00000022325	737.024	-0.502221	0.135688	-3.70128	0.000214512	0.00181341	2.7415	Smc2	5	protein_coding	structural maintenance of chromosomes 2 [Source:RGD Symbol;Acc:1305227]
ENSRNOG00000013809	983.226	-0.503404	0.112524	-4.47373	7.68681e-06	0.000119734	3.92178	Kbtbd2	4	protein_coding	kelch repeat and BTB domain containing 2 [Source:RGD Symbol;Acc:1310317]
ENSRNOG00000056562	756.802	-0.503749	0.137954	-3.65158	0.000260636	0.00212041	2.67358	Olfml1	1	protein_coding	olfactomedin-like 1 [Source:RGD Symbol;Acc:1311854]
ENSRNOG00000049057	712.481	-0.504343	0.106957	-4.71539	2.41253e-06	4.56205e-05	4.34084	Znrf2	4	protein_coding	zinc and ring finger 2 [Source:RGD Symbol;Acc:1306645]
ENSRNOG00000007506	532.066	-0.50728	0.147612	-3.43657	0.000589133	0.00409768	2.38746	Ndufaf4	5	protein_coding	NADH:ubiquinone oxidoreductase complex assembly factor 4 [Source:RGD Symbol;Acc:735162]
ENSRNOG00000004857	190.942	-0.508252	0.153072	-3.32036	0.000899027	0.00569235	2.24471	L2hgdh	6	protein_coding	L-2-hydroxyglutarate dehydrogenase [Source:RGD Symbol;Acc:1306250]
ENSRNOG00000058053	1130.48	-0.508407	0.130996	-3.88109	0.000103991	0.00101252	2.99459	Ube2n	7	protein_coding	ubiquitin-conjugating enzyme E2N [Source:RGD Symbol;Acc:621096]
ENSRNOG00000016591	482.425	-0.508881	0.123103	-4.13377	3.56865e-05	0.000416096	3.38081	Utp15	2	protein_coding	UTP15, small subunit processome component [Source:RGD Symbol;Acc:1310992]
ENSRNOG00000009402	1959.15	-0.509294	0.105198	-4.84129	1.28998e-06	2.72955e-05	4.56391	Rabgap1	3	protein_coding	RAB GTPase activating protein 1 [Source:RGD Symbol;Acc:1304691]
ENSRNOG00000021168	2668.76	-0.509403	0.12464	-4.087	4.36985e-05	0.000490521	3.30934	Anp32e	2	protein_coding	acidic nuclear phosphoprotein 32 family member E [Source:RGD Symbol;Acc:1310611]
ENSRNOG00000052343	1859.84	-0.509449	0.127612	-3.99217	6.54719e-05	0.00068291	3.16564	Eif4e	2	protein_coding	eukaryotic translation initiation factor 4E [Source:RGD Symbol;Acc:69647]
ENSRNOG00000027191	1680.44	-0.509656	0.151312	-3.36826	0.000756453	0.00499209	2.30172	Birc6	6	protein_coding	baculoviral IAP repeat-containing 6 [Source:RGD Symbol;Acc:1307247]
ENSRNOG00000003359	4511.34	-0.510646	0.0879866	-5.80367	6.48777e-09	3.33894e-07	6.47639	Ogt	X	protein_coding	O-linked N-acetylglucosamine (GlcNAc) transferase [Source:RGD Symbol;Acc:62060]
ENSRNOG00000001813	2488.46	-0.51113	0.137379	-3.72057	0.000198771	0.00170393	2.76855	Dnm1l	11	protein_coding	dynamin 1-like [Source:RGD Symbol;Acc:620416]
ENSRNOG00000007518	13405.3	-0.51134	0.135233	-3.78119	0.000156081	0.00140034	2.85377	Nckap1	3	protein_coding	NCK-associated protein 1 [Source:RGD Symbol;Acc:61939]
ENSRNOG00000018590	613.196	-0.511794	0.12186	-4.19986	2.67074e-05	0.000328819	3.48304	Drg1	14	protein_coding	developmentally regulated GTP binding protein 1 [Source:RGD Symbol;Acc:1304993]
ENSRNOG00000015158	2052.66	-0.512246	0.103327	-4.95754	7.13927e-07	1.68583e-05	4.77319	Pikfyve	9	protein_coding	phosphoinositide kinase, FYVE-type zinc finger containing [Source:RGD Symbol;Acc:1592067]
ENSRNOG00000031730	1514.25	-0.512381	0.134022	-3.8231	0.000131784	0.00122377	2.9123	Eloc	5	protein_coding	elongin C [Source:RGD Symbol;Acc:620658]
ENSRNOG00000016357	2807.03	-0.512453	0.09544	-5.36937	7.90115e-08	2.66515e-06	5.57428	Casc4	3	protein_coding	cancer susceptibility 4 [Source:RGD Symbol;Acc:1305985]
ENSRNOG00000014945	1077.94	-0.512931	0.109934	-4.66579	3.07429e-06	5.63887e-05	4.24881	Kpna3	15	protein_coding	karyopherin subunit alpha 3 [Source:RGD Symbol;Acc:1311339]
ENSRNOG00000018657	732.339	-0.513241	0.112136	-4.57695	4.71808e-06	8.0939e-05	4.09184	Scrn3	3	protein_coding	secernin 3 [Source:RGD Symbol;Acc:1305064]
ENSRNOG00000015226	702.099	-0.514091	0.152183	-3.3781	0.000729892	0.00484885	2.31436	Man1a2	2	protein_coding	mannosidase, alpha, class 1A, member 2 [Source:RGD Symbol;Acc:1309767]
ENSRNOG00000019957	628.648	-0.514102	0.133303	-3.85664	0.000114956	0.00110323	2.95733	Lrig2	2	protein_coding	leucine-rich repeats and immunoglobulin-like domains 2 [Source:RGD Symbol;Acc:1309554]
ENSRNOG00000014775	1083.38	-0.514742	0.116628	-4.41352	1.01702e-05	0.000150889	3.82134	Nol4	18	protein_coding	nucleolar protein 4 [Source:RGD Symbol;Acc:1310663]
ENSRNOG00000012455	1581.57	-0.514756	0.109591	-4.69707	2.63923e-06	4.94415e-05	4.30591	Tardbp	5	protein_coding	TAR DNA binding protein [Source:RGD Symbol;Acc:1310906]
ENSRNOG00000002349	2745.22	-0.516021	0.126784	-4.07006	4.70004e-05	0.000519965	3.28403	Gabra2	14	protein_coding	gamma-aminobutyric acid type A receptor alpha2 subunit [Source:RGD Symbol;Acc:61856]
ENSRNOG00000047088	4989.67	-0.516379	0.127942	-4.03603	5.43626e-05	0.000584376	3.23331	Rab10	6	protein_coding	RAB10, member RAS oncogene family [Source:RGD Symbol;Acc:620879]
ENSRNOG00000042419	720.249	-0.516489	0.154586	-3.34112	0.000834418	0.00537779	2.2694	Acyp2	14	protein_coding	acylphosphatase 2 [Source:RGD Symbol;Acc:1595836]
ENSRNOG00000011909	551.305	-0.516495	0.123674	-4.17626	2.96347e-05	0.000358012	3.4461	Rasa2	8	protein_coding	RAS p21 protein activator 2 [Source:RGD Symbol;Acc:3538]
ENSRNOG00000005614	979.844	-0.517551	0.122676	-4.21884	2.45562e-05	0.000310265	3.50827	Txn2	7	protein_coding	thioredoxin 2 [Source:RGD Symbol;Acc:71040]
ENSRNOG00000055365	414.236	-0.517749	0.130214	-3.97614	7.00439e-05	0.000723084	3.14081	Edem1	4	protein_coding	ER degradation enhancing alpha-mannosidase like protein 1 [Source:RGD Symbol;Acc:1563633]
ENSRNOG00000000923	2248.26	-0.518248	0.143142	-3.62052	0.000294012	0.00234243	2.63033	Cct6a	12	protein_coding	chaperonin containing TCP1 subunit 6A [Source:RGD Symbol;Acc:1304763]
ENSRNOG00000005114	204.651	-0.518425	0.152503	-3.39944	0.000675229	0.00456608	2.34046	Tmem74	7	protein_coding	transmembrane protein 74 [Source:RGD Symbol;Acc:1566279]
ENSRNOG00000008512	343.977	-0.518607	0.155954	-3.32539	0.000882936	0.00562341	2.25	Btf3l4	5	protein_coding	basic transcription factor 3-like 4 [Source:RGD Symbol;Acc:1311774]
ENSRNOG00000059474	671.496	-0.518684	0.157831	-3.28632	0.00101507	0.00626063	2.20338	Mob1a	4	protein_coding	MOB kinase activator 1A [Source:RGD Symbol;Acc:1307014]
ENSRNOG00000007203	1457.43	-0.518739	0.134698	-3.85113	0.000117575	0.00112223	2.94992	Psmc6	15	protein_coding	proteasome 26S subunit, ATPase 6 [Source:RGD Symbol;Acc:1308825]
ENSRNOG00000002545	1409.05	-0.518783	0.116822	-4.44081	8.962e-06	0.000135978	3.86653	RGD1309748	10	protein_coding	similar to CG4768-PA [Source:RGD Symbol;Acc:1309748]
ENSRNOG00000017297	3719.11	-0.518849	0.145879	-3.55671	0.000375524	0.00285942	2.54372	Cab39	9	protein_coding	calcium binding protein 39 [Source:RGD Symbol;Acc:1306390]
ENSRNOG00000002091	389.262	-0.519067	0.138436	-3.7495	0.000177186	0.00154818	2.81018	Gtf3c3	9	protein_coding	general transcription factor IIIC subunit 3 [Source:RGD Symbol;Acc:1309185]
ENSRNOG00000006102	452.334	-0.519239	0.149903	-3.46384	0.000532532	0.00379416	2.42088	Pole4	4	protein_coding	DNA polymerase epsilon 4, accessory subunit [Source:RGD Symbol;Acc:1307793]
ENSRNOG00000007036	869.708	-0.519283	0.153197	-3.38965	0.00069981	0.00470768	2.32719	Tgfbr1	5	protein_coding	transforming growth factor, beta receptor 1 [Source:RGD Symbol;Acc:3852]
ENSRNOG00000009513	728.243	-0.519561	0.140165	-3.70679	0.000209904	0.00178089	2.74936	Akr1b1	4	protein_coding	aldo-keto reductase family 1 member B [Source:RGD Symbol;Acc:2092]
ENSRNOG00000012001	300.873	-0.51984	0.140723	-3.69408	0.000220688	0.00185336	2.73204	Vps37a	16	protein_coding	VPS37A, ESCRT-I subunit [Source:RGD Symbol;Acc:1560016]
ENSRNOG00000031440	778.404	-0.520371	0.161251	-3.22708	0.00125059	0.00738891	2.13142	Nova1	6	protein_coding	NOVA alternative splicing regulator 1 [Source:RGD Symbol;Acc:621345]
ENSRNOG00000004301	321.516	-0.520614	0.146041	-3.56486	0.000364051	0.00278742	2.5548	Dcaf13	7	protein_coding	DDB1 and CUL4 associated factor 13 [Source:RGD Symbol;Acc:1308458]
ENSRNOG00000004148	3522.41	-0.520892	0.104348	-4.99186	5.98015e-07	1.46378e-05	4.83452	Cdk17	7	protein_coding	cyclin-dependent kinase 17 [Source:RGD Symbol;Acc:1565593]
ENSRNOG00000010137	448.66	-0.521018	0.150071	-3.47182	0.00051695	0.00372465	2.42891	Xpo4	15	protein_coding	exportin 4 [Source:RGD Symbol;Acc:1312015]
ENSRNOG00000002705	957.15	-0.521851	0.150616	-3.46477	0.00053068	0.00379416	2.42088	Vps4b	13	protein_coding	vacuolar protein sorting 4 homolog B [Source:RGD Symbol;Acc:1305969]
ENSRNOG00000011562	437.494	-0.521857	0.165059	-3.16165	0.00156879	0.00893092	2.0491	Slitrk2	X	protein_coding	SLIT and NTRK-like family, member 2 [Source:RGD Symbol;Acc:1561361]
ENSRNOG00000015415	853.435	-0.521905	0.153295	-3.40458	0.000662651	0.00450859	2.34596	Rhoq	6	protein_coding	ras homolog family member Q [Source:RGD Symbol;Acc:621626]
ENSRNOG00000007788	579.629	-0.52211	0.150495	-3.46928	0.000521858	0.00374835	2.42616	Glod4	10	protein_coding	glyoxalase domain containing 4 [Source:RGD Symbol;Acc:1307010]
ENSRNOG00000006833	2449.23	-0.522597	0.154971	-3.37222	0.000745647	0.00493702	2.30654	Rb1cc1	5	protein_coding	RB1-inducible coiled-coil 1 [Source:RGD Symbol;Acc:1309346]
ENSRNOG00000014310	539.702	-0.522599	0.136985	-3.815	0.00013618	0.00125136	2.90262	Tmtc4	15	protein_coding	transmembrane and tetratricopeptide repeat containing 4 [Source:RGD Symbol;Acc:1560183]
ENSRNOG00000023809	2363.29	-0.522622	0.149746	-3.49007	0.000482902	0.00352273	2.45312	Opcml	8	protein_coding	opioid binding protein/cell adhesion molecule-like [Source:RGD Symbol;Acc:620635]
ENSRNOG00000015741	3610.18	-0.522668	0.108345	-4.8241	1.4064e-06	2.91443e-05	4.53545	Slc2a13	7	protein_coding	solute carrier family 2 member 13 [Source:RGD Symbol;Acc:621814]
ENSRNOG00000060931	369.483	-0.522973	0.145484	-3.5947	0.000324766	0.00253357	2.59627	Rspry1	19	protein_coding	ring finger and SPRY domain containing 1 [Source:RGD Symbol;Acc:1308847]
ENSRNOG00000002142	1199.24	-0.523821	0.154939	-3.38083	0.000722682	0.0048259	2.31642	Cds1	14	protein_coding	CDP-diacylglycerol synthase 1 [Source:RGD Symbol;Acc:621185]
ENSRNOG00000003013	190.053	-0.523869	0.153916	-3.40361	0.00066501	0.00451808	2.34505	Rpgr	X	protein_coding	retinitis pigmentosa GTPase regulator [Source:RGD Symbol;Acc:1560136]
ENSRNOG00000014617	3509.78	-0.524088	0.106701	-4.91177	9.02583e-07	2.03879e-05	4.69063	Tgoln2	4	protein_coding	trans-golgi network protein 2 [Source:RGD Symbol;Acc:620445]
ENSRNOG00000008872	797.872	-0.524647	0.121624	-4.31368	1.6056e-05	0.000216286	3.66497	Tmem68	5	protein_coding	transmembrane protein 68 [Source:RGD Symbol;Acc:1309006]
ENSRNOG00000027468	2247.56	-0.52466	0.127395	-4.11837	3.81568e-05	0.000437992	3.35853	Slc6a15	7	protein_coding	solute carrier family 6 member 15 [Source:RGD Symbol;Acc:628664]
ENSRNOG00000050321	910.608	-0.524873	0.130391	-4.02538	5.68827e-05	0.000607296	3.2166	Zzz3	2	protein_coding	zinc finger, ZZ-type containing 3 [Source:RGD Symbol;Acc:1565468]
ENSRNOG00000054257	1481.42	-0.52568	0.151276	-3.47497	0.000510909	0.00368494	2.43357	Adam10	8	protein_coding	ADAM metallopeptidase domain 10 [Source:RGD Symbol;Acc:2032]
ENSRNOG00000003241	2335.92	-0.525741	0.140272	-3.74802	0.000178236	0.00155542	2.80815	Gabrg2	10	protein_coding	gamma-aminobutyric acid type A receptor gamma 2 subunit [Source:RGD Symbol;Acc:61966]
ENSRNOG00000017406	2098.74	-0.526362	0.140176	-3.75501	0.000173334	0.0015183	2.81864	Atrnl1	1	protein_coding	attractin like 1 [Source:RGD Symbol;Acc:1563485]
ENSRNOG00000001609	265.003	-0.526609	0.161903	-3.25263	0.00114344	0.00690091	2.16109	Cep97	11	protein_coding	centrosomal protein 97 [Source:RGD Symbol;Acc:1307400]
ENSRNOG00000001640	1464.02	-0.526779	0.157044	-3.35435	0.00079553	0.00518904	2.28491	Tomm70	11	protein_coding	translocase of outer mitochondrial membrane 70 [Source:RGD Symbol;Acc:1303049]
ENSRNOG00000004613	12439.1	-0.527125	0.14798	-3.56214	0.00036785	0.00281497	2.55053	Gpm6b	X	protein_coding	glycoprotein m6b [Source:RGD Symbol;Acc:620580]
ENSRNOG00000005074	166.43	-0.527169	0.168507	-3.12846	0.00175722	0.00977395	2.00993	Arl6ip6	3	protein_coding	ADP ribosylation factor like GTPase 6 interacting protein 6 [Source:RGD Symbol;Acc:1564819]
ENSRNOG00000015508	1806.41	-0.527706	0.106341	-4.9624	6.96274e-07	1.66089e-05	4.77966	Relch	13	protein_coding	RAB11 binding and LisH domain, coiled-coil and HEAT repeat containing [Source:RGD Symbol;Acc:1307235]
ENSRNOG00000010091	1759.97	-0.527789	0.159414	-3.31081	0.000930257	0.00584531	2.23319	Efcab14	5	protein_coding	EF-hand calcium binding domain 14 [Source:RGD Symbol;Acc:1310351]
ENSRNOG00000019376	389.421	-0.528233	0.144729	-3.6498	0.000262448	0.00213145	2.67133	Zfp329	1	protein_coding	zinc finger protein 329 [Source:RGD Symbol;Acc:1565029]
ENSRNOG00000033772	352.815	-0.528381	0.148518	-3.5577	0.000374118	0.00285516	2.54437	Serpinb9	17	protein_coding	serpin family B member 9 [Source:RGD Symbol;Acc:1549730]
ENSRNOG00000036745	1678.45	-0.528594	0.120065	-4.40256	1.06979e-05	0.000157553	3.80257	Gna13	10	protein_coding	G protein subunit alpha 13 [Source:RGD Symbol;Acc:1310221]
ENSRNOG00000018227	1176.7	-0.529086	0.120884	-4.3768	1.20434e-05	0.000174263	3.7588	Mfsd14b	17	protein_coding	major facilitator superfamily domain containing 14B [Source:RGD Symbol;Acc:1308377]
ENSRNOG00000005175	879.047	-0.530223	0.153168	-3.46171	0.00053676	0.00380691	2.41943	Sgpp1	6	protein_coding	sphingosine-1-phosphate phosphatase 1 [Source:RGD Symbol;Acc:727829]
ENSRNOG00000012594	766.88	-0.530728	0.156081	-3.40033	0.000673056	0.00455512	2.3415	Sugt1	15	protein_coding	SGT1 homolog, MIS12 kinetochore complex assembly cochaperone [Source:RGD Symbol;Acc:1307550]
ENSRNOG00000014816	3110.05	-0.530827	0.137154	-3.8703	0.0001087	0.00105037	2.97866	Slc1a1	1	protein_coding	solute carrier family 1 member 1 [Source:RGD Symbol;Acc:3696]
ENSRNOG00000013443	2061.01	-0.531267	0.141114	-3.76482	0.00016667	0.0014737	2.83159	Tm9sf3	1	protein_coding	transmembrane 9 superfamily member 3 [Source:RGD Symbol;Acc:1564625]
ENSRNOG00000003014	573.867	-0.531387	0.123455	-4.3043	1.67518e-05	0.000223728	3.65028	Poglut1	11	protein_coding	protein O-glucosyltransferase 1 [Source:RGD Symbol;Acc:1306248]
ENSRNOG00000009112	1363.2	-0.531467	0.160533	-3.31064	0.000930817	0.00584621	2.23313	Pon2	4	protein_coding	paraoxonase 2 [Source:RGD Symbol;Acc:1309954]
ENSRNOG00000002106	2968.92	-0.533287	0.117392	-4.5428	5.55124e-06	9.20838e-05	4.03582	Usp46	14	protein_coding	ubiquitin specific peptidase 46 [Source:RGD Symbol;Acc:1564808]
ENSRNOG00000005289	245.105	-0.533603	0.142635	-3.74103	0.00018327	0.00159045	2.79848	Prkd3	6	protein_coding	protein kinase D3 [Source:RGD Symbol;Acc:1310236]
ENSRNOG00000002175	1725.55	-0.533637	0.13084	-4.07855	4.53181e-05	0.000505333	3.29642	Clock	14	protein_coding	clock circadian regulator [Source:RGD Symbol;Acc:620271]
ENSRNOG00000014886	327.484	-0.534503	0.148362	-3.6027	0.000314926	0.00246863	2.60754	Fam107b	17	protein_coding	family with sequence similarity 107, member B [Source:RGD Symbol;Acc:1561482]
ENSRNOG00000012786	3758.68	-0.535219	0.159715	-3.35109	0.000804943	0.00522576	2.28185	Pgrmc1	X	protein_coding	progesterone receptor membrane component 1 [Source:RGD Symbol;Acc:70890]
ENSRNOG00000006305	2696.89	-0.535654	0.163709	-3.27198	0.00106798	0.00652967	2.18511	Slc38a2	7	protein_coding	solute carrier family 38, member 2 [Source:RGD Symbol;Acc:69420]
ENSRNOG00000013409	451.416	-0.535768	0.141493	-3.78653	0.000152763	0.00137584	2.86143	Gclm	2	protein_coding	glutamate cysteine ligase, modifier subunit [Source:RGD Symbol;Acc:619871]
ENSRNOG00000003251	1082.62	-0.536494	0.153779	-3.48875	0.000485291	0.00353522	2.45158	B3galt2	13	protein_coding	Beta-1,3-galactosyltransferase 2 [Source:RGD Symbol;Acc:1586615]
ENSRNOG00000004300	610.296	-0.536581	0.153841	-3.4879	0.000486831	0.00353734	2.45132	Gtf2a1	6	protein_coding	general transcription factor 2A subunit 1 [Source:RGD Symbol;Acc:69246]
ENSRNOG00000010482	1094.99	-0.536661	0.132618	-4.04667	5.19505e-05	0.000564942	3.248	Impa1	2	protein_coding	inositol monophosphatase 1 [Source:RGD Symbol;Acc:69254]
ENSRNOG00000002763	2524.52	-0.5367	0.155024	-3.46206	0.000536066	0.00380407	2.41975	Ulk2	10	protein_coding	unc-51 like autophagy activating kinase 2 [Source:RGD Symbol;Acc:1310181]
ENSRNOG00000010169	1382.12	-0.5373	0.104665	-5.13355	2.84331e-07	7.94205e-06	5.10007	Atpaf1	5	protein_coding	ATP synthase mitochondrial F1 complex assembly factor 1 [Source:RGD Symbol;Acc:1305417]
ENSRNOG00000050052	460.163	-0.537825	0.127522	-4.2175	2.47027e-05	0.000311835	3.50607	Cox19	12	protein_coding	cytochrome c oxidase assembly factor COX19 [Source:RGD Symbol;Acc:1305631]
ENSRNOG00000016580	2937.97	-0.538058	0.1378	-3.90464	9.43649e-05	0.000931058	3.03102	Rps23	2	protein_coding	ribosomal protein S23 [Source:RGD Symbol;Acc:621039]
ENSRNOG00000060335	1358.46	-0.538682	0.106737	-5.04679	4.49289e-07	1.15337e-05	4.93803	Strn3	6	protein_coding	striatin 3 [Source:RGD Symbol;Acc:621827]
ENSRNOG00000018176	16117.4	-0.539169	0.148544	-3.62968	0.000283769	0.00227566	2.64289	Rab6a	1	protein_coding	RAB6A, member RAS oncogene family [Source:RGD Symbol;Acc:619737]
ENSRNOG00000006364	2404.86	-0.539307	0.116894	-4.61366	3.95648e-06	7.01876e-05	4.15374	Dld	6	protein_coding	dihydrolipoamide dehydrogenase [Source:RGD Symbol;Acc:735073]
ENSRNOG00000002039	1547.51	-0.539387	0.115561	-4.66757	3.04779e-06	5.60491e-05	4.25143	Evi5	14	protein_coding	ecotropic viral integration site 5 [Source:RGD Symbol;Acc:2322879]
ENSRNOG00000003712	1217.11	-0.539628	0.127535	-4.2312	2.32448e-05	0.000296309	3.52826	Ppp4r3b	14	protein_coding	protein phosphatase 4, regulatory subunit 3B [Source:RGD Symbol;Acc:1309450]
ENSRNOG00000016212	1831.73	-0.539916	0.105658	-5.11003	3.22113e-07	8.78773e-06	5.05612	Ankfy1	10	protein_coding	ankyrin repeat and FYVE domain containing 1 [Source:RGD Symbol;Acc:1309598]
ENSRNOG00000054891	689.025	-0.540385	0.141859	-3.80932	0.00013935	0.00127383	2.89489	Cnot6	10	protein_coding	CCR4-NOT transcription complex, subunit 6 [Source:RGD Symbol;Acc:1310783]
ENSRNOG00000032297	2287.66	-0.540786	0.129761	-4.16757	3.07864e-05	0.000368754	3.43326	Msmo1	16	protein_coding	methylsterol monooxygenase 1 [Source:RGD Symbol;Acc:620281]
ENSRNOG00000029778	1465.18	-0.541115	0.118959	-4.54874	5.39684e-06	9.00542e-05	4.0455	Maob	X	protein_coding	monoamine oxidase B [Source:RGD Symbol;Acc:3041]
ENSRNOG00000013780	2200.81	-0.541232	0.121781	-4.44431	8.81729e-06	0.000133927	3.87313	Nf1	10	protein_coding	neurofibromin 1 [Source:RGD Symbol;Acc:3168]
ENSRNOG00000003873	2213.22	-0.541295	0.167833	-3.2252	0.00125883	0.00742196	2.12948	Cpd	10	protein_coding	carboxypeptidase D [Source:RGD Symbol;Acc:2393]
ENSRNOG00000019428	796.453	-0.543163	0.144167	-3.7676	0.000164822	0.00146288	2.83479	Higd1a	8	protein_coding	HIG1 hypoxia inducible domain family, member 1A [Source:RGD Symbol;Acc:620215]
ENSRNOG00000051344	846.2	-0.544252	0.147432	-3.69154	0.000222899	0.0018676	2.72872	Psme3	10	protein_coding	proteasome activator subunit 3 [Source:RGD Symbol;Acc:1306996]
ENSRNOG00000004740	469.533	-0.544889	0.164221	-3.31803	0.000906558	0.00571685	2.24284	Mmadhc	3	protein_coding	metabolism of cobalamin associated D [Source:RGD Symbol;Acc:1303272]
ENSRNOG00000000161	626.907	-0.545528	0.157795	-3.45719	0.000545848	0.00385773	2.41367	Chm	X	protein_coding	CHM, Rab escort protein 1 [Source:RGD Symbol;Acc:2340]
ENSRNOG00000042449	4107.68	-0.545769	0.152475	-3.57939	0.000344399	0.00265868	2.57533	Cdc42se2	10	protein_coding	CDC42 small effector 2 [Source:RGD Symbol;Acc:1563924]
ENSRNOG00000013557	6831.75	-0.546499	0.105146	-5.19752	2.01967e-07	5.99942e-06	5.22189	Lancl1	9	protein_coding	LanC like 1 [Source:RGD Symbol;Acc:69416]
ENSRNOG00000013379	360.271	-0.547204	0.140724	-3.88849	0.000100868	0.00098553	3.00633	Zfp422	4	protein_coding	zinc finger protein 422 [Source:RGD Symbol;Acc:620229]
ENSRNOG00000061129	944.831	-0.547787	0.161614	-3.38947	0.000700288	0.00470768	2.32719	Psmd14	3	protein_coding	proteasome 26S subunit, non-ATPase 14 [Source:RGD Symbol;Acc:1594532]
ENSRNOG00000009820	2933.54	-0.548338	0.106463	-5.15052	2.59767e-07	7.40309e-06	5.13059	Bnip3l	15	protein_coding	BCL2 interacting protein 3 like [Source:RGD Symbol;Acc:621354]
ENSRNOG00000025145	365.371	-0.548415	0.164746	-3.32886	0.000872019	0.00557377	2.25385	Rmdn1	5	protein_coding	regulator of microtubule dynamics 1 [Source:RGD Symbol;Acc:1563085]
ENSRNOG00000046283	388.017	-0.548553	0.114016	-4.81119	1.50037e-06	3.08191e-05	4.51118	Tmem41a	11	protein_coding	transmembrane protein 41a [Source:RGD Symbol;Acc:1591692]
ENSRNOG00000046912	1789.23	-0.54871	0.173124	-3.16946	0.00152725	0.00872624	2.05917	Nr1d2	15	protein_coding	nuclear receptor subfamily 1, group D, member 2 [Source:RGD Symbol;Acc:628828]
ENSRNOG00000003686	1561.23	-0.548993	0.13528	-4.05821	4.94513e-05	0.000542805	3.26536	Tbl1x	X	protein_coding	transducin (beta)-like 1 X-linked [Source:RGD Symbol;Acc:1563868]
ENSRNOG00000010877	332.463	-0.549673	0.140489	-3.91256	9.13223e-05	0.000908695	3.04158	Alg9	8	protein_coding	ALG9, alpha-1,2-mannosyltransferase [Source:RGD Symbol;Acc:1311272]
ENSRNOG00000012957	920.651	-0.550047	0.150041	-3.66598	0.000246391	0.00202746	2.69305	Sh3glb1	2	protein_coding	SH3 domain -containing GRB2-like endophilin B1 [Source:RGD Symbol;Acc:1304859]
ENSRNOG00000010147	725.021	-0.550151	0.125654	-4.37831	1.19605e-05	0.000173242	3.76135	Pdcd10	2	protein_coding	programmed cell death 10 [Source:RGD Symbol;Acc:1359329]
ENSRNOG00000011014	2172.99	-0.55059	0.135554	-4.06177	4.87027e-05	0.000535006	3.27164	Copg2	4	protein_coding	coatomer protein complex, subunit gamma 2 [Source:RGD Symbol;Acc:1566215]
ENSRNOG00000017333	4621.61	-0.551023	0.138514	-3.97811	6.94666e-05	0.000718708	3.14345	Syt4	18	protein_coding	synaptotagmin 4 [Source:RGD Symbol;Acc:68397]
ENSRNOG00000024066	274.679	-0.551244	0.169984	-3.24292	0.00118311	0.0070735	2.15037	Fundc2	18	protein_coding	FUN14 domain containing 2 [Source:RGD Symbol;Acc:1560916]
ENSRNOG00000012564	528.004	-0.552104	0.118101	-4.67483	2.94194e-06	5.43157e-05	4.26507	RGD1564541	X	protein_coding	similar to hypothetical protein FLJ22965 [Source:RGD Symbol;Acc:1564541]
ENSRNOG00000008744	1782.02	-0.552148	0.141293	-3.90782	9.31324e-05	0.000921969	3.03528	Cops2	3	protein_coding	COP9 signalosome subunit 2 [Source:RGD Symbol;Acc:628791]
ENSRNOG00000000304	2491.16	-0.552469	0.158216	-3.49188	0.000479642	0.0035044	2.45539	Cd164	20	protein_coding	CD164 molecule [Source:RGD Symbol;Acc:70942]
ENSRNOG00000045920	456.834	-0.553072	0.175202	-3.15676	0.00159534	0.00907103	2.04234	Mcu	20	protein_coding	mitochondrial calcium uniporter [Source:RGD Symbol;Acc:1589771]
ENSRNOG00000029071	1110.7	-0.553549	0.170318	-3.25009	0.00115369	0.00693893	2.15871	Unc5c	2	protein_coding	unc-5 netrin receptor C [Source:RGD Symbol;Acc:735109]
ENSRNOG00000012264	308.906	-0.553649	0.165676	-3.34175	0.000832513	0.00537044	2.26999	Alkbh1	6	protein_coding	alkB homolog 1, histone H2A dioxygenase [Source:RGD Symbol;Acc:1308327]
ENSRNOG00000008455	307.794	-0.554714	0.144256	-3.84534	0.000120387	0.00114364	2.94171	Tmem87a	3	protein_coding	transmembrane protein 87A [Source:RGD Symbol;Acc:1309417]
ENSRNOG00000001052	143.099	-0.555208	0.177049	-3.1359	0.0017133	0.00956369	2.01937	Slc25a30	15	protein_coding	solute carrier family 25, member 30 [Source:RGD Symbol;Acc:1359702]
ENSRNOG00000016834	1634.87	-0.555405	0.104929	-5.29317	1.20212e-07	3.76166e-06	5.42462	Wdr37	17	protein_coding	WD repeat domain 37 [Source:RGD Symbol;Acc:1306189]
ENSRNOG00000006779	484.147	-0.555449	0.158179	-3.51152	0.000445559	0.00329133	2.48263	Crot	4	protein_coding	carnitine O-octanoyltransferase [Source:RGD Symbol;Acc:70908]
ENSRNOG00000006803	2856.72	-0.555625	0.111174	-4.99781	5.79836e-07	1.42893e-05	4.84499	Dnajc10	3	protein_coding	DnaJ heat shock protein family (Hsp40) member C10 [Source:RGD Symbol;Acc:1307813]
ENSRNOG00000027088	3002.96	-0.555688	0.10444	-5.32063	1.03408e-07	3.3171e-06	5.47924	Ube2k	14	protein_coding	ubiquitin-conjugating enzyme E2K [Source:RGD Symbol;Acc:1311626]
ENSRNOG00000016640	2742.33	-0.556431	0.16396	-3.3937	0.00068954	0.00464654	2.33287	Dner	9	protein_coding	delta/notch-like EGF repeat containing [Source:RGD Symbol;Acc:1359385]
ENSRNOG00000023923	226.201	-0.556662	0.165721	-3.35902	0.000782184	0.0051234	2.29044	Fastkd2	9	protein_coding	FAST kinase domains 2 [Source:RGD Symbol;Acc:1307883]
ENSRNOG00000007981	1563.99	-0.557475	0.124909	-4.46304	8.08064e-06	0.000124762	3.90392	Klhl23	3	protein_coding	kelch-like family member 23 [Source:RGD Symbol;Acc:1307166]
ENSRNOG00000010427	2768.97	-0.5578	0.115436	-4.83212	1.35086e-06	2.82435e-05	4.54908	Ipo7	1	protein_coding	importin 7 [Source:RGD Symbol;Acc:1310849]
ENSRNOG00000001555	478.302	-0.557879	0.170177	-3.27824	0.00104457	0.00641308	2.19293	Btg3	11	protein_coding	BTG anti-proliferation factor 3 [Source:RGD Symbol;Acc:2226]
ENSRNOG00000005479	8981.72	-0.55806	0.167766	-3.32641	0.000879716	0.00561054	2.251	Slc1a2	3	protein_coding	solute carrier family 1 member 2 [Source:RGD Symbol;Acc:3697]
ENSRNOG00000025937	224.437	-0.558077	0.167228	-3.33723	0.000846188	0.00543867	2.26451	Zfp26	8	protein_coding	zinc finger protein 26 [Source:RGD Symbol;Acc:1565847]
ENSRNOG00000010023	875.644	-0.558587	0.122778	-4.54956	5.37586e-06	8.98107e-05	4.04667	Slc33a1	2	protein_coding	solute carrier family 33 member 1 [Source:RGD Symbol;Acc:620653]
ENSRNOG00000006697	1570.16	-0.558993	0.125546	-4.45251	8.48718e-06	0.000129614	3.88735	Pip4p2	5	protein_coding	phosphatidylinositol-4,5-bisphosphate 4-phosphatase 2 [Source:RGD Symbol;Acc:1306225]
ENSRNOG00000028129	2050.86	-0.559936	0.129825	-4.31301	1.61044e-05	0.000216523	3.6645	Fktn	5	protein_coding	fukutin [Source:RGD Symbol;Acc:1310087]
ENSRNOG00000019223	3423.23	-0.560174	0.141037	-3.97182	7.13259e-05	0.000734699	3.13389	Taf3	17	protein_coding	TATA-box binding protein associated factor 3 [Source:RGD Symbol;Acc:2324594]
ENSRNOG00000021589	1129.01	-0.560456	0.130894	-4.28176	1.85425e-05	0.000244392	3.61191	Nexmif	X	protein_coding	neurite extension and migration factor [Source:RGD Symbol;Acc:1561931]
ENSRNOG00000010765	1146.93	-0.560907	0.171333	-3.27378	0.00106119	0.00649833	2.1872	Vcl	15	protein_coding	vinculin [Source:RGD Symbol;Acc:1311217]
ENSRNOG00000021263	556.699	-0.560923	0.152434	-3.67977	0.000233447	0.00193051	2.71433	Tmem230	3	protein_coding	transmembrane protein 230 [Source:RGD Symbol;Acc:1307399]
ENSRNOG00000008616	2515.38	-0.561041	0.126701	-4.42809	9.50724e-06	0.000142863	3.84508	Ubr3	3	protein_coding	ubiquitin protein ligase E3 component n-recognin 3 [Source:RGD Symbol;Acc:1565257]
ENSRNOG00000039567	371.656	-0.561065	0.16294	-3.44338	0.000574496	0.00401775	2.39602	Trmt10c	11	protein_coding	tRNA methyltransferase 10C, mitochondrial RNase P subunit [Source:RGD Symbol;Acc:1306333]
ENSRNOG00000002075	504.211	-0.561084	0.149403	-3.75552	0.000172984	0.00151712	2.81898	Cnot6l	14	protein_coding	CCR4-NOT transcription complex, subunit 6-like [Source:RGD Symbol;Acc:1309128]
ENSRNOG00000007175	1200.91	-0.561186	0.129452	-4.33508	1.4571e-05	0.000200906	3.69701	Mier1	5	protein_coding	MIER1 transcriptional regulator [Source:RGD Symbol;Acc:1562337]
ENSRNOG00000003723	3190.44	-0.561936	0.12016	-4.67656	2.91726e-06	5.3931e-05	4.26816	Wdr26	13	protein_coding	WD repeat domain 26 [Source:RGD Symbol;Acc:1565589]
ENSRNOG00000004936	1399.39	-0.562075	0.109196	-5.14741	2.6411e-07	7.51164e-06	5.12427	Sdc2	7	protein_coding	syndecan 2 [Source:RGD Symbol;Acc:3649]
ENSRNOG00000007851	1838.23	-0.562205	0.12531	-4.48653	7.23923e-06	0.000114026	3.943	Psma3	6	protein_coding	proteasome subunit alpha 3 [Source:RGD Symbol;Acc:61844]
ENSRNOG00000012210	330.118	-0.562519	0.147095	-3.8242	0.0001312	0.00121996	2.91366	Sptlc2	6	protein_coding	serine palmitoyltransferase, long chain base subunit 2 [Source:RGD Symbol;Acc:1305447]
ENSRNOG00000004752	2129.59	-0.563264	0.123549	-4.55902	5.13932e-06	8.65796e-05	4.06258	Nalcn	15	protein_coding	sodium leak channel, non-selective [Source:RGD Symbol;Acc:628710]
ENSRNOG00000017822	3441.15	-0.563529	0.103815	-5.42819	5.693e-08	2.04569e-06	5.68916	Oga	1	protein_coding	O-GlcNAcase [Source:RGD Symbol;Acc:621077]
ENSRNOG00000016848	374.503	-0.564033	0.145478	-3.87709	0.000105713	0.00102503	2.98926	Fzd4	1	protein_coding	frizzled class receptor 4 [Source:RGD Symbol;Acc:71017]
ENSRNOG00000020317	913.65	-0.564194	0.154162	-3.65976	0.000252454	0.00206551	2.68497	Rab5if	3	protein_coding	RAB5 interacting factor [Source:RGD Symbol;Acc:1307752]
ENSRNOG00000032414	414.39	-0.564477	0.135676	-4.16048	3.17579e-05	0.000379098	3.42125	Tmem161b	2	protein_coding	transmembrane protein 161B [Source:RGD Symbol;Acc:1309660]
ENSRNOG00000002755	15011.3	-0.564536	0.120305	-4.69256	2.69807e-06	5.03424e-05	4.29807	Pafah1b1	10	protein_coding	platelet-activating factor acetylhydrolase 1b, regulatory subunit 1 [Source:RGD Symbol;Acc:620331]
ENSRNOG00000011194	1365.95	-0.564902	0.119833	-4.71408	2.42805e-06	4.58523e-05	4.33864	Tpp2	9	protein_coding	tripeptidyl peptidase 2 [Source:RGD Symbol;Acc:621584]
ENSRNOG00000019754	526.621	-0.565139	0.161186	-3.50612	0.000454689	0.0033447	2.47564	Gdap2	2	protein_coding	ganglioside-induced differentiation-associated-protein 2 [Source:RGD Symbol;Acc:1306050]
ENSRNOG00000010891	339.741	-0.565241	0.173933	-3.24976	0.00115504	0.00694408	2.15838	Lrrcc1	2	protein_coding	leucine rich repeat and coiled-coil centrosomal protein 1 [Source:RGD Symbol;Acc:628722]
ENSRNOG00000009285	427.208	-0.565305	0.163802	-3.45115	0.000558211	0.00392344	2.40633	Eipr1	6	protein_coding	EARP complex and GARP complex interacting protein 1 [Source:RGD Symbol;Acc:1305817]
ENSRNOG00000010017	702.587	-0.565422	0.157154	-3.59789	0.000320813	0.00250691	2.60086	Wee1	1	protein_coding	WEE1 G2 checkpoint kinase [Source:RGD Symbol;Acc:1307895]
ENSRNOG00000002506	2524.66	-0.565602	0.143747	-3.93471	8.32955e-05	0.00084255	3.0744	Cdkl2	14	protein_coding	cyclin dependent kinase like 2 [Source:RGD Symbol;Acc:1309625]
ENSRNOG00000003069	277.187	-0.565642	0.154588	-3.65904	0.000253161	0.00206918	2.6842	Cd38	14	protein_coding	CD38 molecule [Source:RGD Symbol;Acc:2303]
ENSRNOG00000003350	307.116	-0.565946	0.164602	-3.43828	0.000585421	0.00407648	2.38971	Mospd2	X	protein_coding	motile sperm domain containing 2 [Source:RGD Symbol;Acc:1563952]
ENSRNOG00000011555	655.449	-0.56668	0.12624	-4.48891	7.15899e-06	0.000113526	3.94491	Lrrc40	2	protein_coding	leucine rich repeat containing 40 [Source:RGD Symbol;Acc:1562017]
ENSRNOG00000052758	7030.61	-0.566756	0.119727	-4.73374	2.20416e-06	4.23644e-05	4.373	Fam49a	6	protein_coding	family with sequence similarity 49, member A [Source:RGD Symbol;Acc:1305961]
ENSRNOG00000010728	658.444	-0.567868	0.120092	-4.7286	2.26072e-06	4.30979e-05	4.36554	Stradb	9	protein_coding	STE20 related adaptor beta [Source:RGD Symbol;Acc:1559449]
ENSRNOG00000006369	4208.89	-0.56836	0.11574	-4.91067	9.07661e-07	2.04697e-05	4.68889	Alg2	5	protein_coding	ALG2, alpha-1,3/1,6-mannosyltransferase [Source:RGD Symbol;Acc:1309940]
ENSRNOG00000006335	2382.23	-0.568699	0.116011	-4.90212	9.48061e-07	2.11769e-05	4.67414	Klhl9	5	protein_coding	kelch-like family member 9 [Source:RGD Symbol;Acc:1304814]
ENSRNOG00000013002	1957.67	-0.568876	0.133377	-4.26518	1.99739e-05	0.000260328	3.58448	Gpbp1	2	protein_coding	GC-rich promoter binding protein 1 [Source:RGD Symbol;Acc:1305492]
ENSRNOG00000003613	692.35	-0.569694	0.150194	-3.79306	0.000148805	0.00134537	2.87116	Mid1	X	protein_coding	midline 1 [Source:RGD Symbol;Acc:2640]
ENSRNOG00000000164	1558.53	-0.570038	0.178429	-3.19477	0.00139943	0.00812481	2.09019	Lamp2	X	protein_coding	lysosomal-associated membrane protein 2 [Source:RGD Symbol;Acc:2990]
ENSRNOG00000009773	1021.48	-0.570201	0.125316	-4.55012	5.36157e-06	8.97855e-05	4.04679	Elovl4	8	protein_coding	ELOVL fatty acid elongase 4 [Source:RGD Symbol;Acc:1305630]
ENSRNOG00000004077	1728.29	-0.570351	0.116697	-4.88746	1.02144e-06	2.26004e-05	4.64588	Kcnc2	7	protein_coding	potassium voltage-gated channel subfamily C member 2 [Source:RGD Symbol;Acc:628829]
ENSRNOG00000047211	554.365	-0.570492	0.179006	-3.187	0.00143755	0.00830325	2.08075	Fzd3	15	protein_coding	frizzled class receptor 3 [Source:RGD Symbol;Acc:628814]
ENSRNOG00000011455	607.967	-0.571122	0.150075	-3.80557	0.000141478	0.00129243	2.88859	Slc36a4	8	protein_coding	solute carrier family 36 member 4 [Source:RGD Symbol;Acc:1311528]
ENSRNOG00000034233	779.993	-0.571478	0.132815	-4.30282	1.68642e-05	0.000224802	3.6482	Fyttd1	11	protein_coding	forty-two-three domain containing 1 [Source:RGD Symbol;Acc:1306899]
ENSRNOG00000008331	885.796	-0.57176	0.118511	-4.82451	1.40347e-06	2.91267e-05	4.53571	Washc4	7	protein_coding	WASH complex subunit 4 [Source:RGD Symbol;Acc:1309995]
ENSRNOG00000013876	489.646	-0.571861	0.129858	-4.40373	1.06405e-05	0.000157037	3.804	Mipep	15	protein_coding	mitochondrial intermediate peptidase [Source:RGD Symbol;Acc:621680]
ENSRNOG00000060107	519.397	-0.57227	0.16985	-3.36927	0.000753664	0.00498071	2.30271	Dnajb14	2	protein_coding	DnaJ heat shock protein family (Hsp40) member B14 [Source:RGD Symbol;Acc:1591949]
ENSRNOG00000033531	2326.26	-0.572289	0.128387	-4.45752	8.29149e-06	0.000127369	3.89494	Cacna2d1	4	protein_coding	calcium voltage-gated channel auxiliary subunit alpha2delta 1 [Source:RGD Symbol;Acc:2247]
ENSRNOG00000019875	6697.89	-0.572347	0.126579	-4.52165	6.13602e-06	9.97606e-05	4.00104	Matr3	18	protein_coding	matrin 3 [Source:RGD Symbol;Acc:3052]
ENSRNOG00000053205	585.662	-0.57289	0.179775	-3.18671	0.00143903	0.00830325	2.08075	Gabpa	11	protein_coding	GA binding protein transcription factor subunit alpha [Source:RGD Symbol;Acc:1310802]
ENSRNOG00000026392	435.981	-0.573089	0.179931	-3.18505	0.0014473	0.00834068	2.0788	Cdh12	2	protein_coding	cadherin 12 [Source:RGD Symbol;Acc:1566350]
ENSRNOG00000018951	408.961	-0.573161	0.148546	-3.85848	0.000114093	0.0010957	2.96031	Col4a5	X	protein_coding	collagen type IV alpha 5 chain [Source:RGD Symbol;Acc:1565499]
ENSRNOG00000005470	350.67	-0.573188	0.177106	-3.23641	0.00121043	0.00720308	2.14248	Atxn3	6	protein_coding	ataxin 3 [Source:RGD Symbol;Acc:621567]
ENSRNOG00000005081	404.762	-0.573208	0.120314	-4.76427	1.89543e-06	3.71938e-05	4.42953	Fbxl20	10	protein_coding	F-box and leucine-rich repeat protein 20 [Source:RGD Symbol;Acc:621722]
ENSRNOG00000009460	2085.78	-0.573421	0.118287	-4.84771	1.24896e-06	2.65877e-05	4.57532	Pdzd8	1	protein_coding	PDZ domain containing 8 [Source:RGD Symbol;Acc:1308622]
ENSRNOG00000011066	1599.71	-0.574021	0.107785	-5.32559	1.00624e-07	3.24259e-06	5.48911	45357	2	protein_coding	membrane associated ring-CH-type finger 6 [Source:RGD Symbol;Acc:1565757]
ENSRNOG00000012620	2443.68	-0.574673	0.110583	-5.19675	2.02798e-07	5.99942e-06	5.22189	Syngr3	10	protein_coding	synaptogyrin 3 [Source:RGD Symbol;Acc:1311801]
ENSRNOG00000011302	1941.14	-0.574708	0.132592	-4.33441	1.46153e-05	0.000201251	3.69626	Rab11a	8	protein_coding	RAB11a, member RAS oncogene family [Source:RGD Symbol;Acc:619762]
ENSRNOG00000021206	677.67	-0.574974	0.161685	-3.55614	0.000376347	0.00286227	2.54329	Pla2g16	1	protein_coding	phospholipase A2, group XVI [Source:RGD Symbol;Acc:2829]
ENSRNOG00000000875	1609.56	-0.575662	0.126064	-4.56641	4.96138e-06	8.43643e-05	4.07384	Fhl1	X	protein_coding	four and a half LIM domains 1 [Source:RGD Symbol;Acc:2615]
ENSRNOG00000009689	2317.14	-0.576305	0.137383	-4.19488	2.73012e-05	0.000334131	3.47608	Api5	3	protein_coding	apoptosis inhibitor 5 [Source:RGD Symbol;Acc:1309772]
ENSRNOG00000004773	1548.89	-0.576443	0.136325	-4.22845	2.35309e-05	0.000299465	3.52365	Yaf2	7	protein_coding	YY1 associated factor 2 [Source:RGD Symbol;Acc:1582851]
ENSRNOG00000002449	560.32	-0.576609	0.183118	-3.14883	0.00163923	0.0092681	2.03301	Maged2	5	protein_coding	MAGE family member D2 [Source:RGD Symbol;Acc:70899]
ENSRNOG00000053201	2145.02	-0.576732	0.133019	-4.3357	1.45295e-05	0.000200727	3.69739	Gpcpd1	3	protein_coding	glycerophosphocholine phosphodiesterase 1 [Source:RGD Symbol;Acc:735140]
ENSRNOG00000012095	1861.48	-0.576806	0.167322	-3.44728	0.000566251	0.00396653	2.40159	Pkia	2	protein_coding	cAMP-dependent protein kinase inhibitor alpha [Source:RGD Symbol;Acc:621021]
ENSRNOG00000010950	212.891	-0.576811	0.162998	-3.53876	0.000402016	0.00301727	2.52039	Cep41	4	protein_coding	centrosomal protein 41 [Source:RGD Symbol;Acc:1562034]
ENSRNOG00000042333	1185.75	-0.577173	0.135137	-4.27101	1.94589e-05	0.00025456	3.59421	Dnal1	6	protein_coding	dynein, axonemal, light chain 1 [Source:RGD Symbol;Acc:1591349]
ENSRNOG00000014999	1979.06	-0.577314	0.150288	-3.84139	0.00012234	0.00115828	2.93619	Tnpo1	2	protein_coding	transportin 1 [Source:RGD Symbol;Acc:1308372]
ENSRNOG00000029152	386.33	-0.577963	0.165319	-3.49604	0.000472215	0.00345734	2.46126	Tmem69	5	protein_coding	transmembrane protein 69 [Source:RGD Symbol;Acc:1561569]
ENSRNOG00000011047	378.592	-0.57877	0.156784	-3.69151	0.000222923	0.0018676	2.72872	Tmem185a	8	protein_coding	transmembrane protein 185A [Source:RGD Symbol;Acc:1563037]
ENSRNOG00000000879	3447.82	-0.580089	0.129391	-4.48321	7.35297e-06	0.000115429	3.93768	Slc9a6	X	protein_coding	solute carrier family 9 member A6 [Source:RGD Symbol;Acc:1563582]
ENSRNOG00000001992	14676.3	-0.580321	0.106304	-5.45905	4.78692e-08	1.77609e-06	5.75054	Atp6v1a	11	protein_coding	ATPase H+ transporting V1 subunit A [Source:RGD Symbol;Acc:1596464]
ENSRNOG00000056765	3763.06	-0.580888	0.128358	-4.52553	6.02433e-06	9.81924e-05	4.00792	Rpl10	X	protein_coding	ribosomal protein L10 [Source:RGD Symbol;Acc:621178]
ENSRNOG00000036911	405.003	-0.581021	0.168185	-3.45466	0.000550997	0.00388825	2.41025	Bicd1	4	protein_coding	BICD cargo adaptor 1 [Source:RGD Symbol;Acc:1309444]
ENSRNOG00000015215	920.735	-0.581271	0.136526	-4.25759	2.06642e-05	0.00026734	3.57294	Cript	6	protein_coding	CXXC repeat containing interactor of PDZ3 domain [Source:RGD Symbol;Acc:621545]
ENSRNOG00000013217	737.201	-0.582342	0.1721	-3.38374	0.00071506	0.00478637	2.31999	Ttc33	2	protein_coding	tetratricopeptide repeat domain 33 [Source:RGD Symbol;Acc:1564042]
ENSRNOG00000011009	632.64	-0.582363	0.148347	-3.92569	8.6481e-05	0.00086914	3.06091	Cmtm4	19	protein_coding	CKLF-like MARVEL transmembrane domain containing 4 [Source:RGD Symbol;Acc:1565098]
ENSRNOG00000010034	1038.62	-0.582647	0.152089	-3.83097	0.000127638	0.0011945	2.92282	Asah1	16	protein_coding	N-acylsphingosine amidohydrolase 1 [Source:RGD Symbol;Acc:621568]
ENSRNOG00000013340	1346.28	-0.583541	0.109845	-5.31241	1.08186e-07	3.44675e-06	5.46259	Twsg1	9	protein_coding	twisted gastrulation BMP signaling modulator 1 [Source:RGD Symbol;Acc:1311215]
ENSRNOG00000000520	2517.65	-0.584169	0.138068	-4.23104	2.32618e-05	0.000296309	3.52826	Srsf3	20	protein_coding	serine and arginine rich splicing factor 3 [Source:RGD Symbol;Acc:1309233]
ENSRNOG00000019367	229.679	-0.584384	0.175827	-3.32362	0.00088856	0.00564133	2.24862	Dclre1b	2	protein_coding	DNA cross-link repair 1B [Source:RGD Symbol;Acc:1310343]
ENSRNOG00000002529	1142.63	-0.5845	0.120355	-4.85646	1.19502e-06	2.57516e-05	4.5892	Rap2c	X	protein_coding	RAP2C, member of RAS oncogene family [Source:RGD Symbol;Acc:1588562]
ENSRNOG00000013770	491.102	-0.584794	0.164588	-3.55307	0.000380759	0.00288836	2.53935	Folh1	1	protein_coding	folate hydrolase 1 [Source:RGD Symbol;Acc:70963]
ENSRNOG00000003472	214.323	-0.584828	0.180292	-3.24377	0.00117957	0.00706424	2.15093	Atp11c	X	protein_coding	ATPase phospholipid transporting 11C [Source:RGD Symbol;Acc:1564481]
ENSRNOG00000003545	396.165	-0.58491	0.179325	-3.26174	0.00110733	0.00673212	2.17185	Uchl5	13	protein_coding	ubiquitin C-terminal hydrolase L5 [Source:RGD Symbol;Acc:1305414]
ENSRNOG00000011440	721.089	-0.585216	0.134423	-4.35353	1.33963e-05	0.000189164	3.72316	Ccdc39	2	protein_coding	coiled-coil domain containing 39 [Source:RGD Symbol;Acc:1306277]
ENSRNOG00000019662	535.095	-0.585435	0.141474	-4.13811	3.50185e-05	0.000409667	3.38757	Tm6sf1	1	protein_coding	transmembrane 6 superfamily member 1 [Source:RGD Symbol;Acc:1307978]
ENSRNOG00000042903	1204.3	-0.585767	0.180437	-3.24637	0.00116885	0.00701211	2.15415	Cox7a2	8	protein_coding	cytochrome c oxidase subunit 7A2 [Source:RGD Symbol;Acc:68365]
ENSRNOG00000005157	2006.85	-0.58588	0.104911	-5.58454	2.34322e-08	9.79827e-07	6.00885	Rbbp7	X	protein_coding	RB binding protein 7, chromatin remodeling factor [Source:RGD Symbol;Acc:620125]
ENSRNOG00000008292	1941.29	-0.586134	0.128355	-4.56651	4.9591e-06	8.43643e-05	4.07384	Hif1a	6	protein_coding	hypoxia inducible factor 1 subunit alpha [Source:RGD Symbol;Acc:61928]
ENSRNOG00000003150	1027.31	-0.586362	0.141126	-4.15488	3.25453e-05	0.000386641	3.41269	Mpc2	13	protein_coding	mitochondrial pyruvate carrier 2 [Source:RGD Symbol;Acc:1563422]
ENSRNOG00000000387	613.06	-0.586366	0.154572	-3.79348	0.000148552	0.00134482	2.87134	Slc25a16	20	protein_coding	solute carrier family 25 member 16 [Source:RGD Symbol;Acc:1311311]
ENSRNOG00000052204	1250.18	-0.588068	0.13593	-4.32625	1.5167e-05	0.000207293	3.68342	Tbc1d24	10	protein_coding	TBC1 domain family, member 24 [Source:RGD Symbol;Acc:1306143]
ENSRNOG00000025730	2235.05	-0.588206	0.129189	-4.55306	5.28722e-06	8.8752e-05	4.05182	Armcx3	X	protein_coding	armadillo repeat containing, X-linked 3 [Source:RGD Symbol;Acc:1549739]
ENSRNOG00000010160	160.01	-0.588456	0.177005	-3.32452	0.000885712	0.00563333	2.24923	Ice2	8	protein_coding	interactor of little elongation complex ELL subunit 2 [Source:RGD Symbol;Acc:1585038]
ENSRNOG00000000796	4039.16	-0.589216	0.123462	-4.77245	1.81995e-06	3.61162e-05	4.4423	Ranbp2	20	protein_coding	RAN binding protein 2 [Source:RGD Symbol;Acc:1560047]
ENSRNOG00000024372	582.112	-0.589326	0.142855	-4.12533	3.70201e-05	0.000428446	3.3681	Cwf19l2	6	protein_coding	CWF19 like cell cycle control factor 2 [Source:RGD Symbol;Acc:1310083]
ENSRNOG00000053635	567.116	-0.590834	0.152358	-3.87793	0.000105351	0.00102293	2.99015	Zkscan8	17	protein_coding	zinc finger with KRAB and SCAN domains 8 [Source:RGD Symbol;Acc:1308983]
ENSRNOG00000008734	1521.42	-0.591618	0.135542	-4.36482	1.27226e-05	0.000182214	3.73942	Zmym2	15	protein_coding	zinc finger MYM-type containing 2 [Source:RGD Symbol;Acc:1593255]
ENSRNOG00000053859	770.716	-0.592161	0.146837	-4.03278	5.51212e-05	0.000591185	3.22828	Ranbp6	1	protein_coding	RAN binding protein 6 [Source:RGD Symbol;Acc:1305165]
ENSRNOG00000014190	233.878	-0.592254	0.156238	-3.79072	0.000150209	0.00135633	2.86764	Hint3	1	protein_coding	histidine triad nucleotide binding protein 3 [Source:RGD Symbol;Acc:621603]
ENSRNOG00000021702	365.957	-0.593365	0.16092	-3.68732	0.000226628	0.00188857	2.72387	Mcmdc2	5	protein_coding	minichromosome maintenance domain containing 2 [Source:RGD Symbol;Acc:1561068]
ENSRNOG00000013411	644.986	-0.593459	0.166845	-3.55695	0.00037519	0.00285869	2.54383	Nup155	2	protein_coding	nucleoporin 155 [Source:RGD Symbol;Acc:621199]
ENSRNOG00000016390	505.258	-0.593904	0.154896	-3.8342	0.000125974	0.00118296	2.92703	Eef1e1	17	protein_coding	eukaryotic translation elongation factor 1 epsilon 1 [Source:RGD Symbol;Acc:1311056]
ENSRNOG00000012951	238.722	-0.594072	0.18205	-3.26323	0.0011015	0.0066996	2.17395	Kctd9	15	protein_coding	potassium channel tetramerization domain containing 9 [Source:RGD Symbol;Acc:1312010]
ENSRNOG00000010239	4958.8	-0.594101	0.126592	-4.69305	2.69163e-06	5.02891e-05	4.29853	Cnbp	4	protein_coding	CCHC-type zinc finger, nucleic acid binding protein [Source:RGD Symbol;Acc:621807]
ENSRNOG00000060728	10440.7	-0.594452	0.130841	-4.54333	5.53721e-06	9.20684e-05	4.03589	Tuba1a	7	protein_coding	tubulin, alpha 1A [Source:RGD Symbol;Acc:619717]
ENSRNOG00000001989	2505.33	-0.594595	0.144491	-4.11509	3.87032e-05	0.000442457	3.35413	Alcam	11	protein_coding	activated leukocyte cell adhesion molecule [Source:RGD Symbol;Acc:619972]
ENSRNOG00000004496	7375.68	-0.594765	0.121168	-4.90858	9.17379e-07	2.05897e-05	4.68635	Rock2	6	protein_coding	Rho-associated coiled-coil containing protein kinase 2 [Source:RGD Symbol;Acc:3590]
ENSRNOG00000042037	883.612	-0.595	0.15783	-3.76987	0.000163331	0.0014524	2.83791	Smim7	16	protein_coding	small integral membrane protein 7 [Source:RGD Symbol;Acc:1588793]
ENSRNOG00000010183	239.685	-0.595411	0.179937	-3.30901	0.000936281	0.00586631	2.23164	Gask1b	2	protein_coding	golgi associated kinase 1B [Source:RGD Symbol;Acc:735075]
ENSRNOG00000042696	690.792	-0.595499	0.162248	-3.6703	0.00024227	0.00199642	2.69975	Micos10	5	protein_coding	mitochondrial contact site and cristae organizing system subunit 10 [Source:RGD Symbol;Acc:1560187]
ENSRNOG00000018944	420.682	-0.595539	0.134605	-4.42434	9.67362e-06	0.000144744	3.8394	Pank1	1	protein_coding	pantothenate kinase 1 [Source:RGD Symbol;Acc:1304677]
ENSRNOG00000009515	341.123	-0.595562	0.146533	-4.06436	4.81652e-05	0.000530762	3.2751	Pgm3	8	protein_coding	phosphoglucomutase 3 [Source:RGD Symbol;Acc:1305221]
ENSRNOG00000013121	541.084	-0.597407	0.140193	-4.26131	2.03232e-05	0.000263901	3.57856	Mier3	2	protein_coding	MIER family member 3 [Source:RGD Symbol;Acc:1311241]
ENSRNOG00000025639	510.098	-0.59743	0.158178	-3.77694	0.000158766	0.0014145	2.8494	Slc39a12	17	protein_coding	solute carrier family 39 member 12 [Source:RGD Symbol;Acc:1309305]
ENSRNOG00000001593	621.232	-0.598416	0.191106	-3.13133	0.00174019	0.0096907	2.01364	Lnpk	3	protein_coding	lunapark, ER junction formation factor [Source:RGD Symbol;Acc:1312042]
ENSRNOG00000019980	2207.09	-0.598799	0.130155	-4.60066	4.21164e-06	7.36907e-05	4.13259	Tomm20	19	protein_coding	translocase of outer mitochondrial membrane 20 [Source:RGD Symbol;Acc:708467]
ENSRNOG00000016334	277.344	-0.598959	0.165163	-3.62647	0.000287321	0.00229889	2.63848	Ptbp3	5	protein_coding	polypyrimidine tract binding protein 3 [Source:RGD Symbol;Acc:621671]
ENSRNOG00000014192	1207.92	-0.599329	0.139021	-4.31106	1.6247e-05	0.000218024	3.6615	Naa30	15	protein_coding	N(alpha)-acetyltransferase 30, NatC catalytic subunit [Source:RGD Symbol;Acc:1559923]
ENSRNOG00000046366	2078.12	-0.599529	0.111517	-5.37612	7.61068e-08	2.59539e-06	5.5858	Dmd	X	protein_coding	dystrophin [Source:RGD Symbol;Acc:2507]
ENSRNOG00000024863	366.786	-0.599555	0.13054	-4.59289	4.37157e-06	7.60156e-05	4.1191	Fam76b	8	protein_coding	family with sequence similarity 76, member B [Source:RGD Symbol;Acc:1311077]
ENSRNOG00000018126	1464.44	-0.599655	0.107498	-5.57828	2.42903e-08	1.0097e-06	5.99581	Abca1	5	protein_coding	ATP binding cassette subfamily A member 1 [Source:RGD Symbol;Acc:631344]
ENSRNOG00000022748	254.316	-0.599656	0.157262	-3.81311	0.000137231	0.0012587	2.90008	Tmem126a	1	protein_coding	transmembrane protein 126A [Source:RGD Symbol;Acc:1305677]
ENSRNOG00000007043	213.189	-0.599854	0.172483	-3.47776	0.000505624	0.00365245	2.43742	RGD1305089	6	protein_coding	similar to 1110008L16Rik protein [Source:RGD Symbol;Acc:1305089]
ENSRNOG00000004291	16542	-0.600268	0.125993	-4.76429	1.89521e-06	3.71938e-05	4.42953	Cltc	10	protein_coding	clathrin heavy chain [Source:RGD Symbol;Acc:2364]
ENSRNOG00000029971	125929	-0.600552	0.183491	-3.27293	0.0010644	0.00651059	2.18638	ND5	MT	protein_coding	NADH dehydrogenase subunit 5 [Source:NCBI gene;Acc:26202]
ENSRNOG00000061246	1545.7	-0.600782	0.176754	-3.39897	0.000676393	0.0045711	2.33998	Fam49b	7	protein_coding	family with sequence similarity 49, member B [Source:RGD Symbol;Acc:1307697]
ENSRNOG00000031092	1707.53	-0.600934	0.091443	-6.57168	4.97493e-11	5.02862e-09	8.29855	Rock1	18	protein_coding	Rho-associated coiled-coil containing protein kinase 1 [Source:RGD Symbol;Acc:620424]
ENSRNOG00000011543	311.924	-0.601467	0.175211	-3.43282	0.000597338	0.00413816	2.38319	Fam118b	8	protein_coding	family with sequence similarity 118, member B [Source:RGD Symbol;Acc:1307173]
ENSRNOG00000005052	1390.05	-0.601608	0.101479	-5.9284	3.05904e-09	1.75427e-07	6.7559	Slc39a9	6	protein_coding	solute carrier family 39, member 9 [Source:RGD Symbol;Acc:1311236]
ENSRNOG00000009754	955.861	-0.60186	0.125054	-4.81278	1.48843e-06	3.06185e-05	4.51402	Nampt	6	protein_coding	nicotinamide phosphoribosyltransferase [Source:RGD Symbol;Acc:631365]
ENSRNOG00000018046	374.556	-0.602836	0.160246	-3.76195	0.000168595	0.00148885	2.82715	Lgals8	17	protein_coding	galectin 8 [Source:RGD Symbol;Acc:621272]
ENSRNOG00000059334	1217.28	-0.603176	0.147586	-4.08694	4.37105e-05	0.000490521	3.30934	Fbxl3	15	protein_coding	F-box and leucine-rich repeat protein 3 [Source:RGD Symbol;Acc:1305660]
ENSRNOG00000012603	429.781	-0.603194	0.180005	-3.35098	0.00080525	0.00522576	2.28185	Sestd1	3	protein_coding	SEC14 and spectrin domain containing 1 [Source:RGD Symbol;Acc:1562244]
ENSRNOG00000005715	1045.11	-0.603382	0.0939933	-6.41941	1.36803e-10	1.21651e-08	7.91488	Lgr4	3	protein_coding	leucine-rich repeat-containing G protein-coupled receptor 4 [Source:RGD Symbol;Acc:628615]
ENSRNOG00000013312	1216.84	-0.60467	0.166055	-3.64139	0.000271172	0.0021909	2.65938	Kcnt2	13	protein_coding	potassium sodium-activated channel subfamily T member 2 [Source:RGD Symbol;Acc:735074]
ENSRNOG00000003512	5829.21	-0.605006	0.189517	-3.19236	0.00141116	0.00817661	2.08743	Gabra1	10	protein_coding	gamma-aminobutyric acid type A receptor alpha1 subunit [Source:RGD Symbol;Acc:61855]
ENSRNOG00000017075	399.689	-0.605072	0.17347	-3.48804	0.000486571	0.00353734	2.45132	Slc35e2b	5	protein_coding	solute carrier family 35, member E2B [Source:RGD Symbol;Acc:1309076]
ENSRNOG00000000007	4177.92	-0.605389	0.143296	-4.22473	2.39225e-05	0.000303076	3.51845	Gad1	3	protein_coding	glutamate decarboxylase 1 [Source:RGD Symbol;Acc:2652]
ENSRNOG00000016767	599.864	-0.60551	0.136468	-4.437	9.1221e-06	0.000138109	3.85978	Ggps1	17	protein_coding	geranylgeranyl diphosphate synthase 1 [Source:RGD Symbol;Acc:1359680]
ENSRNOG00000007775	1488.42	-0.605637	0.134109	-4.51601	6.30171e-06	0.000101652	3.99288	Cmpk1	5	protein_coding	cytidine/uridine monophosphate kinase 1 [Source:RGD Symbol;Acc:1310116]
ENSRNOG00000019740	1352.37	-0.605891	0.142825	-4.24219	2.21347e-05	0.000283236	3.54785	Hdgfl3	1	protein_coding	HDGF like 3 [Source:RGD Symbol;Acc:628773]
ENSRNOG00000001653	254.115	-0.60668	0.189351	-3.204	0.00135532	0.0079145	2.10158	St3gal6	11	protein_coding	ST3 beta-galactoside alpha-2,3-sialyltransferase 6 [Source:RGD Symbol;Acc:1303279]
ENSRNOG00000003834	1101.23	-0.606746	0.14894	-4.07376	4.6261e-05	0.000514621	3.28851	Map2k4	10	protein_coding	mitogen activated protein kinase kinase 4 [Source:RGD Symbol;Acc:1307040]
ENSRNOG00000004549	756.187	-0.606761	0.131181	-4.62536	3.73949e-06	6.71006e-05	4.17327	Dhx40	10	protein_coding	DEAH-box helicase 40 [Source:RGD Symbol;Acc:1359618]
ENSRNOG00000050843	1207.5	-0.607065	0.121016	-5.01638	5.26529e-07	1.31867e-05	4.87986	Mmut	9	protein_coding	methylmalonyl-CoA mutase [Source:RGD Symbol;Acc:1587662]
ENSRNOG00000052469	1243.92	-0.60852	0.188657	-3.22554	0.00125735	0.00741635	2.12981	Bmpr1a	16	protein_coding	bone morphogenetic protein receptor type 1A [Source:RGD Symbol;Acc:70989]
ENSRNOG00000007867	726.698	-0.608578	0.117942	-5.15998	2.4698e-07	7.1086e-06	5.14822	Rngtt	5	protein_coding	RNA guanylyltransferase and 5'-phosphatase [Source:RGD Symbol;Acc:1311410]
ENSRNOG00000005333	2569.56	-0.608584	0.128685	-4.72925	2.25351e-06	4.30773e-05	4.36575	Azin1	7	protein_coding	antizyme inhibitor 1 [Source:RGD Symbol;Acc:61934]
ENSRNOG00000047085	1408.38	-0.608874	0.128095	-4.75332	2.00106e-06	3.90459e-05	4.40842	Lrrtm2	18	protein_coding	leucine rich repeat transmembrane neuronal 2 [Source:RGD Symbol;Acc:1593785]
ENSRNOG00000018914	4421.41	-0.609089	0.156564	-3.89035	0.000100099	0.000978696	3.00935	Napg	18	protein_coding	NSF attachment protein gamma [Source:RGD Symbol;Acc:1310109]
ENSRNOG00000004749	684.635	-0.609292	0.113601	-5.36344	8.16498e-08	2.71844e-06	5.56568	Slc30a1	13	protein_coding	solute carrier family 30 member 1 [Source:RGD Symbol;Acc:61918]
ENSRNOG00000027690	1198.45	-0.610398	0.171952	-3.54982	0.000385502	0.00291191	2.53582	Eif3el1	13	protein_coding	eukaryotic translation initiation factor 3, subunit E-like 1 [Source:RGD Symbol;Acc:1311521]
ENSRNOG00000011804	2533.23	-0.610681	0.136175	-4.48454	7.30722e-06	0.000114968	3.93942	Stx12	5	protein_coding	syntaxin 12 [Source:RGD Symbol;Acc:620977]
ENSRNOG00000015843	5360.04	-0.610709	0.121216	-5.03819	4.69966e-07	1.19837e-05	4.92141	Itfg1	19	protein_coding	integrin alpha FG-GAP repeat containing 1 [Source:RGD Symbol;Acc:619898]
ENSRNOG00000006632	968.152	-0.610762	0.127141	-4.80383	1.55657e-06	3.18775e-05	4.49652	Rps6ka3	X	protein_coding	ribosomal protein S6 kinase A3 [Source:RGD Symbol;Acc:1563860]
ENSRNOG00000011619	1196.96	-0.610957	0.140531	-4.34748	1.37712e-05	0.000193292	3.71379	Myo9a	8	protein_coding	myosin IXA [Source:RGD Symbol;Acc:621395]
ENSRNOG00000004742	2361.82	-0.611468	0.105137	-5.81592	6.03012e-09	3.14956e-07	6.50175	Chp1	3	protein_coding	calcineurin-like EF-hand protein 1 [Source:RGD Symbol;Acc:620447]
ENSRNOG00000014900	236.317	-0.611524	0.171297	-3.56997	0.000357022	0.00274257	2.56184	Crem	17	protein_coding	cAMP responsive element modulator [Source:RGD Symbol;Acc:2402]
ENSRNOG00000002272	637.316	-0.611644	0.141516	-4.32209	1.54556e-05	0.000210011	3.67776	Lnx1	14	protein_coding	ligand of numb-protein X 1 [Source:RGD Symbol;Acc:1308159]
ENSRNOG00000042276	1272.76	-0.612195	0.162831	-3.7597	0.000170117	0.00149853	2.82434	Trappc2	X	protein_coding	trafficking protein particle complex 2 [Source:RGD Symbol;Acc:1306925]
ENSRNOG00000022582	193.422	-0.612221	0.178736	-3.42528	0.000614164	0.00423198	2.37346	Ccnq	10	protein_coding	cyclin Q [Source:RGD Symbol;Acc:1305651]
ENSRNOG00000015233	618.489	-0.61232	0.169032	-3.62251	0.000291753	0.00233038	2.63257	Etfa	8	protein_coding	electron transfer flavoprotein subunit alpha [Source:RGD Symbol;Acc:628747]
ENSRNOG00000001544	583.095	-0.612536	0.194891	-3.14297	0.00167242	0.00941406	2.02622	Cyyr1	11	protein_coding	cysteine and tyrosine rich 1 [Source:RGD Symbol;Acc:1359578]
ENSRNOG00000009630	1376.37	-0.613464	0.144034	-4.25916	2.052e-05	0.000266211	3.57477	Hsd17b12	3	protein_coding	hydroxysteroid (17-beta) dehydrogenase 12 [Source:RGD Symbol;Acc:708367]
ENSRNOG00000013438	572.23	-0.614224	0.180988	-3.39372	0.000689494	0.00464654	2.33287	Yae1	17	protein_coding	YAE1, ABCE1 maturation factor [Source:RGD Symbol;Acc:1306613]
ENSRNOG00000056703	3542.39	-0.614241	0.123544	-4.97182	6.6326e-07	1.59296e-05	4.7978	Atrx	X	protein_coding	ATRX, chromatin remodeler [Source:RGD Symbol;Acc:619795]
ENSRNOG00000011148	1909.29	-0.615025	0.11184	-5.49916	3.81599e-08	1.48117e-06	5.8294	Ssr3	2	protein_coding	signal sequence receptor subunit 3 [Source:RGD Symbol;Acc:621630]
ENSRNOG00000005209	851.708	-0.615558	0.124409	-4.94788	7.5027e-07	1.75396e-05	4.75598	Spred1	3	protein_coding	sprouty-related, EVH1 domain containing 1 [Source:RGD Symbol;Acc:1308735]
ENSRNOG00000004424	243.477	-0.616019	0.165001	-3.73341	0.000188903	0.00163027	2.78774	Rabif	13	protein_coding	RAB interacting factor [Source:RGD Symbol;Acc:1359331]
ENSRNOG00000001053	2131	-0.616352	0.152276	-4.0476	5.17453e-05	0.00056402	3.24871	Tmed2	12	protein_coding	transmembrane p24 trafficking protein 2 [Source:RGD Symbol;Acc:69243]
ENSRNOG00000013596	326.187	-0.616891	0.154886	-3.98287	6.80867e-05	0.000705991	3.1512	Dimt1	2	protein_coding	DIM1 dimethyladenosine transferase 1 homolog [Source:RGD Symbol;Acc:1311752]
ENSRNOG00000009125	285.187	-0.617059	0.160798	-3.83748	0.000124303	0.00117055	2.93161	Dis3	15	protein_coding	DIS3 homolog, exosome endoribonuclease and 3'-5' exoribonuclease [Source:RGD Symbol;Acc:1304646]
ENSRNOG00000038218	374.541	-0.61722	0.161257	-3.82756	0.00012942	0.0012066	2.91844	Ndufc1	2	protein_coding	NADH:ubiquinone oxidoreductase subunit C1 [Source:RGD Symbol;Acc:1586362]
ENSRNOG00000013253	767.559	-0.617539	0.126874	-4.86733	1.13114e-06	2.46779e-05	4.60769	Armc1	2	protein_coding	armadillo repeat containing 1 [Source:RGD Symbol;Acc:1560393]
ENSRNOG00000031031	1188.88	-0.618764	0.163825	-3.77698	0.000158744	0.0014145	2.8494	Zfp292	5	protein_coding	zinc finger protein 292 [Source:RGD Symbol;Acc:61931]
ENSRNOG00000011341	714.999	-0.619824	0.14558	-4.25761	2.06622e-05	0.00026734	3.57294	Rictor	2	protein_coding	RPTOR independent companion of MTOR, complex 2 [Source:RGD Symbol;Acc:1307224]
ENSRNOG00000056487	5439.94	-0.621534	0.143737	-4.3241	1.53155e-05	0.00020851	3.68087	Oxr1	7	protein_coding	oxidation resistance 1 [Source:RGD Symbol;Acc:621857]
ENSRNOG00000019671	791.558	-0.621738	0.168504	-3.68975	0.00022447	0.00187615	2.72673	Rsbn1	2	protein_coding	round spermatid basic protein 1 [Source:RGD Symbol;Acc:1307231]
ENSRNOG00000026124	647.793	-0.621836	0.182854	-3.40073	0.000672068	0.00455063	2.34193	Id3	5	protein_coding	inhibitor of DNA binding 3, HLH protein [Source:RGD Symbol;Acc:2860]
ENSRNOG00000011460	1144.8	-0.622004	0.170562	-3.64678	0.000265545	0.00215038	2.66748	Arfgef3	1	protein_coding	ARFGEF family member 3 [Source:RGD Symbol;Acc:1309903]
ENSRNOG00000016921	1082.57	-0.622052	0.152988	-4.06601	4.7824e-05	0.000528052	3.27732	Klhl11	10	protein_coding	kelch-like family member 11 [Source:RGD Symbol;Acc:1306673]
ENSRNOG00000026542	689.419	-0.622395	0.121659	-5.11589	3.12266e-07	8.569e-06	5.06707	Suco	13	protein_coding	SUN domain containing ossification factor [Source:RGD Symbol;Acc:735185]
ENSRNOG00000010453	1546.02	-0.622705	0.124344	-5.00791	5.50237e-07	1.37072e-05	4.86305	Klhl7	4	protein_coding	kelch-like family member 7 [Source:RGD Symbol;Acc:1305564]
ENSRNOG00000012799	986.59	-0.623277	0.172118	-3.62121	0.000293226	0.00233815	2.63113	Prkaa1	2	protein_coding	protein kinase AMP-activated catalytic subunit alpha 1 [Source:RGD Symbol;Acc:3387]
ENSRNOG00000054689	1066.32	-0.623311	0.164026	-3.80008	0.000144647	0.00131455	2.88122	Cox7b	X	protein_coding	cytochrome c oxidase subunit 7B [Source:RGD Symbol;Acc:727789]
ENSRNOG00000022356	774.86	-0.623604	0.153444	-4.06406	4.82272e-05	0.000531028	3.27488	Zc2hc1a	2	protein_coding	zinc finger, C2HC-type containing 1A [Source:RGD Symbol;Acc:1311970]
ENSRNOG00000009987	7088.55	-0.623786	0.118882	-5.2471	1.54511e-07	4.76071e-06	5.32233	Akap11	15	protein_coding	A-kinase anchoring protein 11 [Source:RGD Symbol;Acc:2079]
ENSRNOG00000014829	373.645	-0.624082	0.165552	-3.76971	0.000163439	0.00145245	2.8379	Prmt3	1	protein_coding	protein arginine methyltransferase 3 [Source:RGD Symbol;Acc:620413]
ENSRNOG00000014165	1562.05	-0.624361	0.113364	-5.50757	3.63811e-08	1.43228e-06	5.84397	Ssr1	17	protein_coding	signal sequence receptor subunit 1 [Source:RGD Symbol;Acc:1310961]
ENSRNOG00000005149	1290.96	-0.624386	0.142531	-4.3807	1.18298e-05	0.000171526	3.76567	Sacm1l	8	protein_coding	SAC1 like phosphatidylinositide phosphatase [Source:RGD Symbol;Acc:69223]
ENSRNOG00000011480	592.998	-0.624751	0.124187	-5.03073	4.88625e-07	1.2392e-05	4.90686	Tubgcp5	1	protein_coding	tubulin, gamma complex associated protein 5 [Source:RGD Symbol;Acc:1304689]
ENSRNOG00000017328	785.035	-0.625055	0.174749	-3.57687	0.000347736	0.0026815	2.57162	Pter	17	protein_coding	phosphotriesterase related [Source:RGD Symbol;Acc:61313]
ENSRNOG00000012841	720.37	-0.625064	0.155771	-4.0127	6.00286e-05	0.000634064	3.19787	Alg11	16	protein_coding	ALG11, alpha-1,2-mannosyltransferase [Source:RGD Symbol;Acc:1564725]
ENSRNOG00000009730	886.717	-0.625274	0.157655	-3.96608	7.30631e-05	0.000749602	3.12517	Cyp7b1	2	protein_coding	cytochrome P450 family 7 subfamily B member 1 [Source:RGD Symbol;Acc:2483]
ENSRNOG00000006569	777.373	-0.625308	0.154786	-4.03983	5.34899e-05	0.000577658	3.23833	Itgb8	6	protein_coding	integrin subunit beta 8 [Source:RGD Symbol;Acc:1311374]
ENSRNOG00000006523	1024.15	-0.62635	0.108563	-5.76945	7.95326e-09	4.00513e-07	6.39738	Atl2	6	protein_coding	atlastin GTPase 2 [Source:RGD Symbol;Acc:1305125]
ENSRNOG00000002387	689.967	-0.626476	0.121211	-5.16846	2.3603e-07	6.8517e-06	5.1642	Tceal1	X	protein_coding	transcription elongation factor A like 1 [Source:RGD Symbol;Acc:1549724]
ENSRNOG00000015812	153.024	-0.627027	0.198655	-3.15636	0.00159754	0.00907252	2.04227	Tm4sf1	2	protein_coding	transmembrane 4 L six family member 1 [Source:RGD Symbol;Acc:1309652]
ENSRNOG00000012122	492.313	-0.627214	0.14353	-4.3699	1.24301e-05	0.000178571	3.74819	Clvs2	1	protein_coding	Clavesin-2 [Source:UniProtKB/Swiss-Prot;Acc:A6JUQ6]
ENSRNOG00000019150	355.999	-0.627222	0.160866	-3.89905	9.65726e-05	0.000948179	3.02311	Polb	16	protein_coding	DNA polymerase beta [Source:RGD Symbol;Acc:3363]
ENSRNOG00000003795	1155.62	-0.62788	0.149404	-4.20258	2.63893e-05	0.000326669	3.48589	Angel2	13	protein_coding	angel homolog 2 [Source:RGD Symbol;Acc:1305056]
ENSRNOG00000016474	5872.45	-0.628305	0.119586	-5.25399	1.48839e-07	4.6163e-06	5.33571	Tspan3	8	protein_coding	tetraspanin 3 [Source:RGD Symbol;Acc:1359444]
ENSRNOG00000008688	787.474	-0.628986	0.165848	-3.79254	0.000149112	0.00134728	2.87054	Usp45	5	protein_coding	ubiquitin specific peptidase 45 [Source:RGD Symbol;Acc:1310976]
ENSRNOG00000021216	601.443	-0.629415	0.125444	-5.01748	5.23524e-07	1.31349e-05	4.88157	Pex11b	2	protein_coding	peroxisomal biogenesis factor 11 beta [Source:RGD Symbol;Acc:1310353]
ENSRNOG00000057290	274.288	-0.629842	0.156975	-4.01236	6.01135e-05	0.00063408	3.19786	Tmem168	4	protein_coding	transmembrane protein 168 [Source:RGD Symbol;Acc:1307778]
ENSRNOG00000054204	17711.4	-0.630259	0.114128	-5.52241	3.34387e-08	1.32342e-06	5.8783	Gria2	2	protein_coding	glutamate ionotropic receptor AMPA type subunit 2 [Source:RGD Symbol;Acc:61862]
ENSRNOG00000004846	4304.47	-0.630408	0.138646	-4.54688	5.44476e-06	9.06385e-05	4.04269	Atp6v1c1	7	protein_coding	ATPase H+ transporting V1 subunit C1 [Source:RGD Symbol;Acc:1311082]
ENSRNOG00000013875	1161.77	-0.630538	0.115511	-5.45866	4.79729e-08	1.77609e-06	5.75054	Fbxl17	9	protein_coding	F-box and leucine-rich repeat protein 17 [Source:RGD Symbol;Acc:1309773]
ENSRNOG00000021005	295.204	-0.630814	0.189038	-3.33696	0.000846995	0.00544137	2.26429	Mrpl16	1	protein_coding	mitochondrial ribosomal protein L16 [Source:RGD Symbol;Acc:735195]
ENSRNOG00000001009	532.661	-0.631052	0.184139	-3.42704	0.000610207	0.00421298	2.37541	Bri3	12	protein_coding	brain protein I3 [Source:RGD Symbol;Acc:1309187]
ENSRNOG00000004612	7891.95	-0.632928	0.138504	-4.56974	4.88329e-06	8.3366e-05	4.07901	Ppp1cb	6	protein_coding	protein phosphatase 1 catalytic subunit beta [Source:RGD Symbol;Acc:3376]
ENSRNOG00000010452	2371.09	-0.633327	0.159227	-3.9775	6.96443e-05	0.000719487	3.14298	Cycs	4	protein_coding	cytochrome c, somatic [Source:RGD Symbol;Acc:2451]
ENSRNOG00000015097	1175.24	-0.633922	0.133211	-4.7588	1.94748e-06	3.80558e-05	4.41958	Kcmf1	4	protein_coding	potassium channel modulatory factor 1 [Source:RGD Symbol;Acc:1591490]
ENSRNOG00000009322	277.987	-0.635118	0.161743	-3.92672	8.6112e-05	0.000867293	3.06183	Ccdc126	4	protein_coding	coiled-coil domain containing 126 [Source:RGD Symbol;Acc:1561171]
ENSRNOG00000014750	826.768	-0.63532	0.123115	-5.16038	2.46443e-07	7.1086e-06	5.14822	Tasor	16	protein_coding	transcription activation suppressor [Source:RGD Symbol;Acc:1595469]
ENSRNOG00000012738	1223	-0.636074	0.178998	-3.55353	0.000380093	0.00288509	2.53984	Eif3m	3	protein_coding	eukaryotic translation initiation factor 3, subunit M [Source:RGD Symbol;Acc:1565840]
ENSRNOG00000060340	1176.74	-0.636261	0.12419	-5.12329	3.00246e-07	8.33687e-06	5.079	Psme4	14	protein_coding	proteasome activator subunit 4 [Source:RGD Symbol;Acc:1591971]
ENSRNOG00000022999	452.616	-0.636296	0.195243	-3.25899	0.00111809	0.00677305	2.16922	Ppp2r3a	8	protein_coding	protein phosphatase 2, regulatory subunit B'', alpha [Source:RGD Symbol;Acc:1306958]
ENSRNOG00000014509	3223.16	-0.637139	0.127222	-5.0081	5.49712e-07	1.37072e-05	4.86305	Sacs	15	protein_coding	sacsin molecular chaperone [Source:RGD Symbol;Acc:1307281]
ENSRNOG00000039091	4892.07	-0.638109	0.129728	-4.91883	8.70631e-07	1.98374e-05	4.70252	Pnpla8	6	protein_coding	patatin-like phospholipase domain containing 8 [Source:RGD Symbol;Acc:1311444]
ENSRNOG00000008908	390.225	-0.63811	0.168813	-3.77998	0.000156838	0.00140624	2.85194	Slc35a1	5	protein_coding	solute carrier family 35 member A1 [Source:RGD Symbol;Acc:1311359]
ENSRNOG00000005334	1352.17	-0.638195	0.159547	-4.00004	6.33311e-05	0.000662548	3.17878	Acvr2a	3	protein_coding	activin A receptor type 2A [Source:RGD Symbol;Acc:70911]
ENSRNOG00000029608	465.052	-0.638603	0.170375	-3.74823	0.00017809	0.00155511	2.80824	Nkain2	1	protein_coding	sodium/potassium transporting ATPase interacting 2 [Source:RGD Symbol;Acc:7740967]
ENSRNOG00000024647	2015.57	-0.638677	0.13032	-4.90083	9.54312e-07	2.12827e-05	4.67197	Ppp4r2	4	protein_coding	protein phosphatase 4, regulatory subunit 2 [Source:RGD Symbol;Acc:1307312]
ENSRNOG00000010041	1194.36	-0.638705	0.158047	-4.04123	5.31709e-05	0.000575984	3.23959	Ube2g1	10	protein_coding	ubiquitin-conjugating enzyme E2G 1 [Source:RGD Symbol;Acc:620392]
ENSRNOG00000002609	363.968	-0.639306	0.163392	-3.91272	9.12629e-05	0.000908695	3.04158	Ero1b	17	protein_coding	endoplasmic reticulum oxidoreductase 1 beta [Source:RGD Symbol;Acc:1563548]
ENSRNOG00000007839	219.092	-0.63985	0.175282	-3.65041	0.000261818	0.00212778	2.67207	Slc16a7	7	protein_coding	solute carrier family 16 member 7 [Source:RGD Symbol;Acc:3691]
ENSRNOG00000030055	808.622	-0.640362	0.174687	-3.66578	0.000246589	0.00202746	2.69305	Vamp3	5	protein_coding	vesicle-associated membrane protein 3 [Source:RGD Symbol;Acc:61880]
ENSRNOG00000011652	918.508	-0.641841	0.197876	-3.24366	0.00118005	0.00706424	2.15093	Sppl2a	3	protein_coding	signal peptide peptidase-like 2A [Source:RGD Symbol;Acc:1563001]
ENSRNOG00000006462	686.289	-0.64217	0.134458	-4.77599	1.78823e-06	3.55873e-05	4.4487	Ero1a	15	protein_coding	endoplasmic reticulum oxidoreductase 1 alpha [Source:RGD Symbol;Acc:621713]
ENSRNOG00000010737	4996.67	-0.642373	0.1414	-4.54295	5.54737e-06	9.20838e-05	4.03582	Mbnl2	15	protein_coding	muscleblind-like splicing regulator 2 [Source:RGD Symbol;Acc:1591755]
ENSRNOG00000001689	569.742	-0.642486	0.130621	-4.91871	8.7115e-07	1.98374e-05	4.70252	Arl6	11	protein_coding	ADP-ribosylation factor like GTPase 6 [Source:RGD Symbol;Acc:1305535]
ENSRNOG00000018456	3356.07	-0.642773	0.113269	-5.67477	1.38875e-08	6.31454e-07	6.19966	LOC498750	17	protein_coding	similar to cDNA sequence BC005537 [Source:RGD Symbol;Acc:1588449]
ENSRNOG00000000996	3229.54	-0.642785	0.163858	-3.92281	8.75239e-05	0.000877738	3.05664	Arpc1a	12	protein_coding	actin related protein 2/3 complex, subunit 1A [Source:RGD Symbol;Acc:620834]
ENSRNOG00000017215	850.164	-0.642994	0.124737	-5.15479	2.53912e-07	7.28055e-06	5.13784	RGD1308601	18	protein_coding	similar to hypothetical protein [Source:RGD Symbol;Acc:1308601]
ENSRNOG00000049783	414.783	-0.643074	0.12719	-5.056	4.28139e-07	1.10373e-05	4.95714	Rcor1	6	protein_coding	REST corepressor 1 [Source:RGD Symbol;Acc:7505493]
ENSRNOG00000004696	2953.81	-0.643472	0.17225	-3.73568	0.000187209	0.00161764	2.79112	Arhgap5	6	protein_coding	Rho GTPase activating protein 5 [Source:RGD Symbol;Acc:1308507]
ENSRNOG00000018200	4664.33	-0.643512	0.142465	-4.51698	6.27289e-06	0.000101304	3.99438	Gad2	17	protein_coding	glutamate decarboxylase 2 [Source:RGD Symbol;Acc:2653]
ENSRNOG00000060956	4437.47	-0.643513	0.120075	-5.35926	8.35639e-08	2.76904e-06	5.55767	Zfp706	7	protein_coding	zinc finger protein 706 [Source:MGI Symbol;Acc:MGI:1915286]
ENSRNOG00000011763	2124.62	-0.643978	0.153321	-4.20019	2.66688e-05	0.000328682	3.48322	Serp1	2	protein_coding	stress-associated endoplasmic reticulum protein 1 [Source:RGD Symbol;Acc:620790]
ENSRNOG00000010472	1555.11	-0.644314	0.1922	-3.35231	0.000801402	0.00521559	2.2827	Ccdc32	3	protein_coding	coiled-coil domain containing 32 [Source:RGD Symbol;Acc:1307516]
ENSRNOG00000013059	663.433	-0.644348	0.160546	-4.01348	5.98298e-05	0.000632988	3.1986	Aste1	8	protein_coding	asteroid homolog 1 [Source:RGD Symbol;Acc:1304643]
ENSRNOG00000011881	296.783	-0.644432	0.17293	-3.72654	0.000194123	0.00166815	2.77776	Slc25a15	16	protein_coding	solute carrier family 25 member 15 [Source:RGD Symbol;Acc:1311488]
ENSRNOG00000005610	1246.27	-0.645189	0.167976	-3.84096	0.000122555	0.001159	2.93592	Yipf4	6	protein_coding	Yip1 domain family, member 4 [Source:RGD Symbol;Acc:1310157]
ENSRNOG00000010996	531.536	-0.647069	0.15354	-4.21433	2.50517e-05	0.000314827	3.50193	Mob1b	14	protein_coding	MOB kinase activator 1B [Source:RGD Symbol;Acc:1305114]
ENSRNOG00000054563	357.293	-0.647274	0.18364	-3.52469	0.000423981	0.00315348	2.50121	Selenoh	3	protein_coding	selenoprotein H [Source:RGD Symbol;Acc:1563348]
ENSRNOG00000018063	95.3243	-0.647467	0.202819	-3.19234	0.00141126	0.00817661	2.08743	Rad1	2	protein_coding	RAD1 checkpoint DNA exonuclease [Source:RGD Symbol;Acc:1306496]
ENSRNOG00000014031	470.514	-0.649303	0.138029	-4.7041	2.54988e-06	4.78955e-05	4.31971	Esco1	18	protein_coding	establishment of sister chromatid cohesion N-acetyltransferase 1 [Source:RGD Symbol;Acc:1596873]
ENSRNOG00000037604	682.508	-0.649731	0.155385	-4.18144	2.89671e-05	0.000350549	3.45525	Ascc3	20	protein_coding	activating signal cointegrator 1 complex subunit 3 [Source:RGD Symbol;Acc:1307995]
ENSRNOG00000048986	346.464	-0.649912	0.187624	-3.46391	0.000532392	0.00379416	2.42088	D430019H16Rik	6	protein_coding	RIKEN cDNA D430019H16 gene [Source:MGI Symbol;Acc:MGI:2443127]
ENSRNOG00000010210	3270.98	-0.650434	0.170388	-3.81736	0.000134887	0.00124417	2.90512	Slc7a11	2	protein_coding	solute carrier family 7 member 11 [Source:RGD Symbol;Acc:1309275]
ENSRNOG00000056721	243.768	-0.650563	0.182871	-3.55749	0.000374419	0.00285591	2.54426	Fancm	6	protein_coding	FA complementation group M [Source:RGD Symbol;Acc:1307897]
ENSRNOG00000012178	3301.18	-0.650582	0.166468	-3.90815	9.30065e-05	0.000921539	3.03549	Lmbrd1	9	protein_coding	LMBR1 domain containing 1 [Source:RGD Symbol;Acc:708471]
ENSRNOG00000006037	29334.6	-0.651059	0.127064	-5.12387	2.99328e-07	8.32785e-06	5.07947	Snap25	3	protein_coding	synaptosomal-associated protein 25 [Source:MGI Symbol;Acc:MGI:98331]
ENSRNOG00000001815	11107.6	-0.651925	0.138308	-4.71358	2.43401e-06	4.59031e-05	4.33816	Eif4a2	11	protein_coding	eukaryotic translation initiation factor 4A2 [Source:RGD Symbol;Acc:1309225]
ENSRNOG00000005850	1949.88	-0.651979	0.148062	-4.40342	1.06558e-05	0.000157098	3.80383	Gdap1	5	protein_coding	ganglioside-induced differentiation-associated-protein 1 [Source:RGD Symbol;Acc:1309005]
ENSRNOG00000024140	435.788	-0.652138	0.145481	-4.48262	7.37315e-06	0.000115617	3.93698	Sft2d1	1	protein_coding	SFT2 domain containing 1 [Source:RGD Symbol;Acc:1359119]
ENSRNOG00000010861	2797.08	-0.653062	0.138225	-4.72464	2.30519e-06	4.38267e-05	4.35826	Atad1	1	protein_coding	ATPase family, AAA domain containing 1 [Source:RGD Symbol;Acc:1308570]
[truncated: 395 more rows]
