# Supplementary material for: Behavioral Abnormalities, Cognitive Impairments, Synaptic Deficits, and Gene Replacement Therapy in a CRISPR Engineered Rat Model of 5p15.2 Deletion Associated With Cri du Chat Syndrome
Source: Adv Sci (Weinh). 2025 Feb 18;12(14):2415224. doi: 10.1002/advs.202415224 (PMC11984882; doi:10.1002/advs.202415224)
Supplement: Supplementary file 9 — Supplemental Table 8 [file ADVS-12-2415224-s006.xlsx]

## Sheet: PFC-Before-after treatment
Names	total	elements	before (log2FoldChange)	after (log2FoldChange)
After Before (overlapping)	18	Gabra1	-0.808848	0.557092	gamma-aminobutyric acid type A receptor alpha1 subunit [Source:RGD Symbol;Acc:61855]
		Gabrg2	-0.689078	0.612145	gamma-aminobutyric acid type A receptor gamma 2 subunit [Source:RGD Symbol;Acc:61966]
		Glrb	-0.610845	0.728176	glycine receptor, beta [Source:RGD Symbol;Acc:2706]
		Snap25	-0.533328	0.612097	synaptosomal-associated protein 25 [Source:MGI Symbol;Acc:MGI:98331]
		Stxbp1	-0.369446	0.382809	syntaxin binding protein 1 [Source:RGD Symbol;Acc:3785]
		Dnm1l	-0.502084	0.446884	dynamin 1-like [Source:RGD Symbol;Acc:620416]
		Oxr1	-0.62907	0.530056	oxidation resistance 1 [Source:RGD Symbol;Acc:621857]
		Lgi2	-0.693221	0.678669	leucine-rich repeat LGI family, member 2 [Source:RGD Symbol;Acc:1310391]
		Lrrc4c	-0.78312	0.46804	leucine rich repeat containing 4C [Source:RGD Symbol;Acc:1311013]
		Map1b	-0.615907	0.379425	microtubule-associated protein 1B [Source:RGD Symbol;Acc:3043]
		Pja2	-0.47556	0.451716	praja ring finger ubiquitin ligase 2 [Source:RGD Symbol;Acc:620273]
		C4b	1.67869	-2.35958	complement C4B (Chido blood group) [Source:RGD Symbol;Acc:1591983]
		Irgm	1.22971	-1.31732	immunity-related GTPase M [Source:RGD Symbol;Acc:1305163]
		Ier3	0.814134	-0.996163	immediate early response 3 [Source:RGD Symbol;Acc:1303321]
		Lgals9	0.749702	-1.06135	galectin 9 [Source:RGD Symbol;Acc:3005]
		Apoe	0.689825	-0.61086	apolipoprotein E [Source:RGD Symbol;Acc:2138]
		Slfn2	1.1983	-1.41628	schlafen 2 [Source:RGD Symbol;Acc:1308645]
		Parp9	0.981318	-1.56064	poly (ADP-ribose) polymerase family, member 9 [Source:RGD Symbol;Acc:1307534]
Before	780	Nsmf	0.346195		NMDA receptor synaptonuclear signaling and neuronal migration factor [Source:RGD Symbol;Acc:619819]
		Ptprj	-0.429805		protein tyrosine phosphatase, receptor type, J [Source:RGD Symbol;Acc:3454]
		Svep1	1.52938		sushi, von Willebrand factor type A, EGF and pentraxin domain containing 1 [Source:RGD Symbol;Acc:1588987]
		Trim21	0.930167		tripartite motif-containing 21 [Source:RGD Symbol;Acc:1305795]
		Abi2	-0.545194		abl-interactor 2 [Source:RGD Symbol;Acc:628771]
		Aldh5a1	0.293704		aldehyde dehydrogenase 5 family, member A1 [Source:RGD Symbol;Acc:621422]
		Cdh5	0.674975		cadherin 5 [Source:RGD Symbol;Acc:1307370]
		Prkce	-0.449201		protein kinase C, epsilon [Source:RGD Symbol;Acc:61925]
		Rbp4	0.858316		retinol binding protein 4 [Source:RGD Symbol;Acc:3546]
		Arhgap44	-0.541499		Rho GTPase activating protein 44 [Source:RGD Symbol;Acc:1305664]
		Ankrd27	-0.535596		ankyrin repeat domain 27 [Source:RGD Symbol;Acc:1307106]
		Hecw1	-0.75052		HECT, C2 and WW domain containing E3 ubiquitin protein ligase 1 [Source:RGD Symbol;Acc:1561038]
		Plxnb2	0.419339		plexin B2 [Source:RGD Symbol;Acc:1305495]
		Eif2b2	-0.313613		eukaryotic translation initiation factor 2B subunit beta [Source:RGD Symbol;Acc:620820]
		Grid2	-0.556739		glutamate ionotropic receptor delta type subunit 2 [Source:RGD Symbol;Acc:68368]
		Fat3	-0.616652		FAT atypical cadherin 3 [Source:RGD Symbol;Acc:620657]
		Erbin	0.430789		erbb2 interacting protein [Source:RGD Symbol;Acc:1562952]
		Spata2	-0.421096		spermatogenesis associated 2 [Source:RGD Symbol;Acc:620754]
		Cd74	1.96846		CD74 molecule [Source:RGD Symbol;Acc:2313]
		Tgfb1	0.641386		transforming growth factor, beta 1 [Source:RGD Symbol;Acc:69051]
		Jchain	2.06097		immunoglobulin joining chain [Source:MGI Symbol;Acc:MGI:96493]
		Fmn1	-0.908098		formin 1 [Source:MGI Symbol;Acc:MGI:101815]
		Nlgn1	-0.50821		neuroligin 1 [Source:RGD Symbol;Acc:621117]
		Foxp1	-0.456182		forkhead box P1 [Source:RGD Symbol;Acc:1308669]
		Scrib	0.337282		scribbled planar cell polarity protein [Source:RGD Symbol;Acc:1565055]
		Mdk	0.662936		midkine [Source:RGD Symbol;Acc:69073]
		Otub1	-0.233498		OTU deubiquitinase, ubiquitin aldehyde binding 1 [Source:RGD Symbol;Acc:1311329]
		Scin	4.42938		scinderin [Source:RGD Symbol;Acc:735034]
		Arel1	-0.353082		apoptosis resistant E3 ubiquitin protein ligase 1 [Source:RGD Symbol;Acc:1307597]
		Syt2	-1.58083		synaptotagmin 2 [Source:RGD Symbol;Acc:3804]
		Ppia	-0.285379		peptidylprolyl isomerase A [Source:RGD Symbol;Acc:3372]
		Icoslg	1.09213		inducible T-cell co-stimulator ligand [Source:RGD Symbol;Acc:1562791]
		Itgad	0.751692		integrin subunit alpha D [Source:RGD Symbol;Acc:71075]
		Ptn	0.298171		pleiotrophin [Source:RGD Symbol;Acc:3444]
		Dysf	1.00691		dysferlin [Source:RGD Symbol;Acc:1311023]
		Lmbr1l	0.779475		limb development membrane protein 1-like [Source:RGD Symbol;Acc:1309631]
		Pacs1	-0.55728		phosphofurin acidic cluster sorting protein 1 [Source:RGD Symbol;Acc:620579]
		Rassf2	0.510727		Ras association domain family member 2 [Source:RGD Symbol;Acc:1305551]
		Cd200	-0.443205		Cd200 molecule [Source:RGD Symbol;Acc:3104]
		AABR07058422.1	0.215279		-
		Abhd12	-0.207672		abhydrolase domain containing 12 [Source:RGD Symbol;Acc:1562570]
		Abi3bp	1.22892		ABI family member 3 binding protein [Source:RGD Symbol;Acc:1562717]
		Abr	-0.231307		ABR activator of RhoGEF and GTPase [Source:RGD Symbol;Acc:1306279]
		Acer3	-0.425936		alkaline ceramidase 3 [Source:RGD Symbol;Acc:1561254]
		Ache	-0.533404		acetylcholinesterase [Source:RGD Symbol;Acc:69313]
		Acsl4	-0.511003		acyl-CoA synthetase long-chain family member 4 [Source:RGD Symbol;Acc:69401]
		Actr2	-0.368915		actin related protein 2 [Source:RGD Symbol;Acc:1310826]
		Acvr1b	-0.297744		activin A receptor type 1B [Source:RGD Symbol;Acc:735207]
		Adam17	0.428435		ADAM metallopeptidase domain 17 [Source:RGD Symbol;Acc:620404]
		Adam22	-0.735466		ADAM metallopeptidase domain 22 [Source:RGD Symbol;Acc:1585016]
		Adam8	1.38459		ADAM metallopeptidase domain 8 [Source:RGD Symbol;Acc:1566394]
		Adamts12	0.95912		ADAM metallopeptidase with thrombospondin type 1 motif, 12 [Source:RGD Symbol;Acc:1307323]
		Adcyap1	-0.552245		adenylate cyclase activating polypeptide 1 [Source:RGD Symbol;Acc:2037]
		Add2	-0.291601		adducin 2 [Source:RGD Symbol;Acc:2042]
		Adgrb3	-0.428245		adhesion G protein-coupled receptor B3 [Source:RGD Symbol;Acc:1309703]
		Adgrf5	0.52814		adhesion G protein-coupled receptor F5 [Source:RGD Symbol;Acc:621679]
		Adgrl3	-0.563004		adhesion G protein-coupled receptor L3 [Source:RGD Symbol;Acc:620836]
		Adrb1	-0.489927		adrenoceptor beta 1 [Source:RGD Symbol;Acc:2059]
		Afap1l2	0.669236		actin filament associated protein 1-like 2 [Source:RGD Symbol;Acc:1310668]
		Agt	0.851436		angiotensinogen [Source:RGD Symbol;Acc:2069]
		Aif1	1.02011		allograft inflammatory factor 1 [Source:RGD Symbol;Acc:61924]
		Aimp1	-0.390242		aminoacyl tRNA synthetase complex-interacting multifunctional protein 1 [Source:RGD Symbol;Acc:620466]
		Akap5	-0.578454		A-kinase anchoring protein 5 [Source:RGD Symbol;Acc:620829]
		Akap8	0.373714		A-kinase anchoring protein 8 [Source:RGD Symbol;Acc:620832]
		Akna	1.0566		AT-hook transcription factor [Source:RGD Symbol;Acc:1308202]
		Akt1	0.269749		AKT serine/threonine kinase 1 [Source:RGD Symbol;Acc:2081]
		Alox5	1.08041		arachidonate 5-lipoxygenase [Source:RGD Symbol;Acc:2096]
		Alpk1	-0.577678		alpha-kinase 1 [Source:RGD Symbol;Acc:1304613]
		Ambra1	-0.249113		autophagy and beclin 1 regulator 1 [Source:RGD Symbol;Acc:621330]
		Angpt1	1.07904		angiopoietin 1 [Source:RGD Symbol;Acc:628896]
		Ank3	-0.402485		ankyrin 3 [Source:RGD Symbol;Acc:620157]
		Ankrd17	-0.236986		ankyrin repeat domain 17 [Source:RGD Symbol;Acc:1562348]
		Anks1b	-0.466371		ankyrin repeat and sterile alpha motif domain containing 1B [Source:RGD Symbol;Acc:1565556]
		Ano6	1.019		anoctamin 6 [Source:RGD Symbol;Acc:1304765]
		Anxa3	0.88559		annexin A3 [Source:RGD Symbol;Acc:2119]
		Ap3b1	0.592255		adaptor related protein complex 3 subunit beta 1 [Source:RGD Symbol;Acc:1310256]
		Ap3d1	-0.213533		adaptor related protein complex 3 subunit delta 1 [Source:RGD Symbol;Acc:1308659]
		Apbb1	-0.326234		amyloid beta precursor protein binding family B member 1 [Source:RGD Symbol;Acc:2122]
		Apbb1ip	0.778089		amyloid beta precursor protein binding family B member 1 interacting protein [Source:RGD Symbol;Acc:1304795]
		Appl2	0.44099		adaptor protein, phosphotyrosine interacting with PH domain and leucine zipper 2 [Source:RGD Symbol;Acc:1563028]
		Aqp4	0.634686		aquaporin 4 [Source:RGD Symbol;Acc:2143]
		Arf1	-0.364186		ADP-ribosylation factor 1 [Source:RGD Symbol;Acc:621270]
		Arf4	0.28592		ADP-ribosylation factor 4 [Source:RGD Symbol;Acc:621275]
		Arl8b	-0.281739		ADP-ribosylation factor like GTPase 8B [Source:RGD Symbol;Acc:1562830]
		Atf2	-0.522488		activating transcription factor 2 [Source:RGD Symbol;Acc:621862]
		Atp1b1	-0.398153		ATPase Na+/K+ transporting subunit beta 1 [Source:RGD Symbol;Acc:2170]
		Atp2b2	-0.487568		ATPase plasma membrane Ca2+ transporting 2 [Source:RGD Symbol;Acc:2176]
		Atrn	-0.38369		attractin [Source:RGD Symbol;Acc:69063]
		Axl	0.638852		Axl receptor tyrosine kinase [Source:RGD Symbol;Acc:620028]
		B2m	0.757773		beta-2 microglobulin [Source:RGD Symbol;Acc:2189]
		B4galt1	1.09775		beta-1,4-galactosyltransferase 1 [Source:RGD Symbol;Acc:620900]
		Baiap3	0.771366		BAI1-associated protein 3 [Source:RGD Symbol;Acc:10059729]
		Bcan	0.354948		brevican [Source:RGD Symbol;Acc:2194]
		Bmp6	1.14572		bone morphogenetic protein 6 [Source:RGD Symbol;Acc:2214]
		Bmp7	1.05442		bone morphogenetic protein 7 [Source:RGD Symbol;Acc:620743]
		Bmpr1a	0.454462		bone morphogenetic protein receptor type 1A [Source:RGD Symbol;Acc:70989]
		Braf	-0.466887		B-Raf proto-oncogene, serine/threonine kinase [Source:RGD Symbol;Acc:619908]
		Bsn	-0.546826		bassoon (presynaptic cytomatrix protein) [Source:RGD Symbol;Acc:2223]
		Bst2	1.13089		bone marrow stromal cell antigen 2 [Source:RGD Symbol;Acc:727849]
		C1qa	0.664476		complement C1q A chain [Source:RGD Symbol;Acc:1306716]
		C1qc	0.738285		complement C1q C chain [Source:RGD Symbol;Acc:1306828]
		C1ql1	0.670505		complement C1q like 1 [Source:RGD Symbol;Acc:1306039]
		C1ql3	-0.712163		complement C1q like 3 [Source:RGD Symbol;Acc:1591795]
		C1r	0.99255		complement C1r [Source:RGD Symbol;Acc:1309091]
		C1s	1.07868		complement C1s [Source:RGD Symbol;Acc:619983]
		C2	0.932149		complement C2 [Source:RGD Symbol;Acc:2231]
		C7	1.29306		complement C7 [Source:RGD Symbol;Acc:620318]
		Cacna1a	-0.636124		calcium voltage-gated channel subunit alpha1 A [Source:RGD Symbol;Acc:2244]
		Cacnb2	-0.601114		calcium voltage-gated channel auxiliary subunit beta 2 [Source:RGD Symbol;Acc:67385]
		Cacnb3	0.244423		calcium voltage-gated channel auxiliary subunit beta 3 [Source:RGD Symbol;Acc:2248]
		Cacnb4	-0.699234		calcium voltage-gated channel auxiliary subunit beta 4 [Source:RGD Symbol;Acc:68385]
		Cacng3	-0.361839		calcium voltage-gated channel auxiliary subunit gamma 3 [Source:RGD Symbol;Acc:628803]
		Cacng4	0.289472		calcium voltage-gated channel auxiliary subunit gamma 4 [Source:RGD Symbol;Acc:628804]
		Cacng5	1.06648		calcium voltage-gated channel auxiliary subunit gamma 5 [Source:RGD Symbol;Acc:628805]
		Cacng7	0.318352		calcium voltage-gated channel auxiliary subunit gamma 7 [Source:RGD Symbol;Acc:628807]
		Cadm1	-0.483095		cell adhesion molecule 1 [Source:RGD Symbol;Acc:1310999]
		Calm2	-0.504272		calmodulin 2 [Source:RGD Symbol;Acc:2258]
		Calm3	-0.193368		calmodulin 3 [Source:RGD Symbol;Acc:2259]
		Camk2b	-0.321402		calcium/calmodulin-dependent protein kinase II beta [Source:RGD Symbol;Acc:2262]
		Camk4	-0.69265		calcium/calmodulin-dependent protein kinase IV [Source:RGD Symbol;Acc:2264]
		Camsap2	-0.232527		calmodulin regulated spectrin-associated protein family, member 2 [Source:RGD Symbol;Acc:1310950]
		Cap1	-0.322674		cyclase associated actin cytoskeleton regulatory protein 1 [Source:RGD Symbol;Acc:620309]
		Cap2	-0.622557		cyclase associated actin cytoskeleton regulatory protein 2 [Source:RGD Symbol;Acc:620310]
		Capg	1.09429		capping actin protein, gelsolin like [Source:RGD Symbol;Acc:1311724]
		Cast	-0.303259		calpastatin [Source:RGD Symbol;Acc:2278]
		Cav1	0.506817		caveolin 1 [Source:RGD Symbol;Acc:2280]
		Cbfb	0.488446		core-binding factor subunit beta [Source:RGD Symbol;Acc:620493]
		Cbln2	-0.389204		cerebellin 2 precursor [Source:RGD Symbol;Acc:1309715]
		Cckbr	-0.482684		cholecystokinin B receptor [Source:RGD Symbol;Acc:2290]
		Ccr5	1.42146		C-C motif chemokine receptor 5 [Source:RGD Symbol;Acc:620596]
		Cd14	2.13355		CD14 molecule [Source:RGD Symbol;Acc:620588]
		Cd24	0.480096		CD24 molecule [Source:RGD Symbol;Acc:2298]
		Cd276	0.656133		Cd276 molecule [Source:RGD Symbol;Acc:727815]
		Cd2ap	0.623937		CD2-associated protein [Source:RGD Symbol;Acc:727803]
		Cd320	0.416702		CD320 molecule [Source:RGD Symbol;Acc:1305860]
		Cd33	0.678559		CD33 molecule [Source:RGD Symbol;Acc:1596020]
		Cd34	-0.645349		CD34 molecule [Source:RGD Symbol;Acc:1306863]
		Cd37	0.77889		CD37 molecule [Source:RGD Symbol;Acc:62035]
		Cd38	0.688148		CD38 molecule [Source:RGD Symbol;Acc:2303]
		Cd44	0.92914		CD44 molecule (Indian blood group) [Source:RGD Symbol;Acc:2307]
		Cd47	-0.471621		Cd47 molecule [Source:RGD Symbol;Acc:2308]
		Cdc42ep4	0.378573		CDC42 effector protein 4 [Source:RGD Symbol;Acc:1311567]
		Cdh1	1.29607		cadherin 1 [Source:RGD Symbol;Acc:69279]
		Cdh6	-0.702811		cadherin 6 [Source:RGD Symbol;Acc:2322]
		Cdh9	-0.887325		cadherin 9 [Source:RGD Symbol;Acc:1308343]
		Cdkl5	-0.778471		cyclin-dependent kinase-like 5 [Source:RGD Symbol;Acc:2324133]
		Cdkn1a	1.1958		cyclin-dependent kinase inhibitor 1A [Source:RGD Symbol;Acc:69328]
		Ceacam1	1.07913		carcinoembryonic antigen related cell adhesion molecule 1 [Source:RGD Symbol;Acc:67396]
		Cebpb	0.751967		CCAAT/enhancer binding protein beta [Source:RGD Symbol;Acc:2327]
		Celsr2	-0.681834		cadherin, EGF LAG seven-pass G-type receptor 2 [Source:RGD Symbol;Acc:69237]
		Cep63	0.585884		centrosomal protein 63 [Source:RGD Symbol;Acc:1561183]
		Cfh	0.594027		complement factor H [Source:RGD Symbol;Acc:620428]
		Cfl1	-0.194859		cofilin 1 [Source:RGD Symbol;Acc:69285]
		Cfp	0.653874		complement factor properdin [Source:RGD Symbol;Acc:1594557]
		Chd7	0.669775		chromodomain helicase DNA binding protein 7 [Source:RGD Symbol;Acc:1311921]
		Chga	-0.422026		chromogranin A [Source:RGD Symbol;Acc:2338]
		Chi3l1	0.386482		chitinase 3 like 1 [Source:RGD Symbol;Acc:620874]
		Chrna4	-0.645095		cholinergic receptor nicotinic alpha 4 subunit [Source:RGD Symbol;Acc:2346]
		Chrna5	-1.30377		cholinergic receptor nicotinic alpha 5 subunit [Source:RGD Symbol;Acc:2347]
		Chrnb2	-0.517373		cholinergic receptor nicotinic beta 2 subunit [Source:RGD Symbol;Acc:2350]
		Chuk	0.422643		conserved helix-loop-helix ubiquitous kinase [Source:RGD Symbol;Acc:1306661]
		Ckap5	-0.199014		cytoskeleton associated protein 5 [Source:RGD Symbol;Acc:1563596]
		Clcn3	-0.246207		chloride voltage-gated channel 3 [Source:RGD Symbol;Acc:621219]
		Clec10a	1.6829		C-type lectin domain containing 10A [Source:RGD Symbol;Acc:621158]
		Clec4a3	1.66137		C-type lectin domain family 4, member A3 [Source:RGD Symbol;Acc:1359528]
		Clip1	-0.245134		CAP-GLY domain containing linker protein 1 [Source:RGD Symbol;Acc:67404]
		Clstn1	-0.588049		calsyntenin 1 [Source:RGD Symbol;Acc:1306458]
		Clstn2	-0.694526		calsyntenin 2 [Source:RGD Symbol;Acc:621151]
		Clstn3	-0.482555		calsyntenin 3 [Source:RGD Symbol;Acc:621153]
		Clu	0.378995		clusterin [Source:RGD Symbol;Acc:3907]
		Cmtm7	0.97289		CKLF-like MARVEL transmembrane domain containing 7 [Source:RGD Symbol;Acc:1591926]
		Cnksr2	-0.770543		connector enhancer of kinase suppressor of Ras 2 [Source:RGD Symbol;Acc:708454]
		Cnksr3	1.09302		Cnksr family member 3 [Source:RGD Symbol;Acc:1307544]
		Cnr1	-0.44891		cannabinoid receptor 1 [Source:RGD Symbol;Acc:2369]
		Cntn2	-0.52767		contactin 2 [Source:RGD Symbol;Acc:3821]
		Cntn4	-0.477878		contactin 4 [Source:RGD Symbol;Acc:621361]
		Cobl	-0.35501		cordon-bleu WH2 repeat protein [Source:RGD Symbol;Acc:1312002]
		Coch	1.24277		cochlin [Source:RGD Symbol;Acc:1308536]
		Col3a1	1.56141		collagen type III alpha 1 chain [Source:RGD Symbol;Acc:71029]
		Col4a1	1.01589		collagen type IV alpha 1 chain [Source:RGD Symbol;Acc:1307148]
		Col4a5	1.03817		collagen type IV alpha 5 chain [Source:RGD Symbol;Acc:1565499]
		Col6a1	0.810582		collagen type VI alpha 1 chain [Source:RGD Symbol;Acc:1565398]
		Colec12	1.29291		collectin sub-family member 12 [Source:RGD Symbol;Acc:735039]
		COX2	0.36986		COXII [Source:NCBI gene;Acc:26198]
		Cpne6	0.654239		copine 6 [Source:RGD Symbol;Acc:1583895]
		Crhbp	-0.820191		corticotropin releasing hormone binding protein [Source:RGD Symbol;Acc:2403]
		Csf1r	0.731802		colony stimulating factor 1 receptor [Source:RGD Symbol;Acc:2425]
		Csf2rb	2.89384		colony stimulating factor 2 receptor beta common subunit [Source:RGD Symbol;Acc:620189]
		Csk	0.505836		C-terminal Src kinase [Source:RGD Symbol;Acc:1308800]
		Ctbp2	0.865808		C-terminal binding protein 2 [Source:RGD Symbol;Acc:68372]
		Ctnna1	0.463682		catenin alpha 1 [Source:RGD Symbol;Acc:1359485]
		Ctnna2	-0.353979		catenin alpha 2 [Source:RGD Symbol;Acc:1305060]
		Ctsc	0.97104		cathepsin C [Source:RGD Symbol;Acc:2445]
		Ctsh	0.884946		cathepsin H [Source:RGD Symbol;Acc:2447]
		Ctss	0.601509		cathepsin S [Source:RGD Symbol;Acc:621513]
		Cttn	-2.11312		cortactin [Source:RGD Symbol;Acc:619839]
		Cul3	-0.359237		cullin 3 [Source:RGD Symbol;Acc:1308190]
		Cx3cl1	-0.335339		C-X3-C motif chemokine ligand 1 [Source:RGD Symbol;Acc:620458]
		Cx3cr1	0.556737		C-X3-C motif chemokine receptor 1 [Source:RGD Symbol;Acc:620137]
		Cxcl12	0.568511		C-X-C motif chemokine ligand 12 [Source:RGD Symbol;Acc:3651]
		Cxcl14	0.416893		C-X-C motif chemokine ligand 14 [Source:RGD Symbol;Acc:1307406]
		Cxcl16	1.35745		C-X-C motif chemokine ligand 16 [Source:RGD Symbol;Acc:1562928]
		Cxcr4	1.91943		C-X-C motif chemokine receptor 4 [Source:RGD Symbol;Acc:620465]
		Cyba	1.06812		cytochrome b-245 alpha chain [Source:RGD Symbol;Acc:620573]
		Cybb	2.14049		cytochrome b-245 beta chain [Source:RGD Symbol;Acc:620574]
		Cyfip1	0.243097		cytoplasmic FMR1 interacting protein 1 [Source:RGD Symbol;Acc:1310332]
		Cyfip2	-0.266468		cytoplasmic FMR1 interacting protein 2 [Source:RGD Symbol;Acc:1305048]
		Cyp26b1	-0.672802		cytochrome P450, family 26, subfamily b, polypeptide 1 [Source:RGD Symbol;Acc:631379]
		Dact1	1.48659		dishevelled-binding antagonist of beta-catenin 1 [Source:RGD Symbol;Acc:1564008]
		Dagla	-0.3984		diacylglycerol lipase, alpha [Source:RGD Symbol;Acc:1359461]
		Dapk2	1.2155		death-associated protein kinase 2 [Source:RGD Symbol;Acc:1304708]
		Dbi	0.502009		diazepam binding inhibitor, acyl-CoA binding protein [Source:RGD Symbol;Acc:2490]
		Dcdc2	0.875796		doublecortin domain containing 2 [Source:RGD Symbol;Acc:1310227]
		Dclk1	-0.411336		doublecortin-like kinase 1 [Source:RGD Symbol;Acc:68437]
		Dcx	1.81352		doublecortin [Source:RGD Symbol;Acc:620670]
		Ddx1	-0.242368		DEAD-box helicase 1 [Source:RGD Symbol;Acc:619903]
		Ddx58	1.2804		DEXD/H-box helicase 58 [Source:RGD Symbol;Acc:1309460]
		Dgki	-0.523977		diacylglycerol kinase, iota [Source:RGD Symbol;Acc:735049]
		Dhps	-0.313984		deoxyhypusine synthase [Source:RGD Symbol;Acc:1303326]
		Dlg3	-0.34871		discs large MAGUK scaffold protein 3 [Source:RGD Symbol;Acc:68423]
		Dlgap1	-0.430442		DLG associated protein 1 [Source:RGD Symbol;Acc:620223]
		Dmpk	0.520368		DM1 protein kinase [Source:RGD Symbol;Acc:1309825]
		Dmtn	-0.354895		dematin actin binding protein [Source:RGD Symbol;Acc:1311419]
		Dnase2	0.584731		deoxyribonuclease 2, lysosomal [Source:RGD Symbol;Acc:621457]
		Dnm1	-0.553319		dynamin 1 [Source:RGD Symbol;Acc:71096]
		Dnm3	-0.574571		dynamin 3 [Source:RGD Symbol;Acc:727949]
		Dock11	0.661389		dedicator of cytokinesis 11 [Source:RGD Symbol;Acc:1564707]
		Dock7	0.421636		dedicator of cytokinesis 7 [Source:RGD Symbol;Acc:1309790]
		Dock8	0.623526		dedicator of cytokinesis 8 [Source:RGD Symbol;Acc:1561588]
		Dpp4	-0.760914		dipeptidylpeptidase 4 [Source:RGD Symbol;Acc:2515]
		Drp2	-0.377611		dystrophin related protein 2 [Source:RGD Symbol;Acc:621750]
		Dscam	-0.591242		DS cell adhesion molecule [Source:RGD Symbol;Acc:619992]
		Dtx4	-0.420167		deltex E3 ubiquitin ligase 4 [Source:RGD Symbol;Acc:1311767]
		Dusp1	-0.867655		dual specificity phosphatase 1 [Source:RGD Symbol;Acc:620897]
		Dyrk3	-0.831204		dual specificity tyrosine phosphorylation regulated kinase 3 [Source:RGD Symbol;Acc:1310924]
		Edn3	0.849285		endothelin 3 [Source:RGD Symbol;Acc:2534]
		Ednra	0.867099		endothelin receptor type A [Source:RGD Symbol;Acc:2535]
		Ednrb	1.28471		endothelin receptor type B [Source:RGD Symbol;Acc:2536]
		Efna5	-0.868639		ephrin A5 [Source:NCBI gene;Acc:116683]
		Efnb1	0.514015		ephrin B1 [Source:RGD Symbol;Acc:2540]
		Eif2ak2	0.656008		eukaryotic translation initiation factor 2-alpha kinase 2 [Source:RGD Symbol;Acc:3402]
		Elavl4	-0.535313		ELAV like RNA binding protein 4 [Source:RGD Symbol;Acc:1560027]
		Emilin1	0.828909		elastin microfibril interfacer 1 [Source:RGD Symbol;Acc:1311209]
		Enpp3	1.34608		ectonucleotide pyrophosphatase/phosphodiesterase 3 [Source:RGD Symbol;Acc:708511]
		Entpd7	-1.35215		ectonucleoside triphosphate diphosphohydrolase 7 [Source:RGD Symbol;Acc:1310638]
		Eomes	6.94051		eomesodermin [Source:MGI Symbol;Acc:MGI:1201683]
		Epas1	0.547561		endothelial PAS domain protein 1 [Source:RGD Symbol;Acc:68404]
		Epha4	-0.720168		Eph receptor A4 [Source:RGD Symbol;Acc:1560587]
		Epha5	-0.418453		EPH receptor A5 [Source:RGD Symbol;Acc:620831]
		Ephb3	-0.42208		Eph receptor B3 [Source:RGD Symbol;Acc:1305602]
		Ephb4	0.949223		EPH receptor B4 [Source:RGD Symbol;Acc:1583193]
		Ephb6	-1.24542		Eph receptor B6 [Source:RGD Symbol;Acc:1306163]
		Erap1	0.397903		endoplasmic reticulum aminopeptidase 1 [Source:RGD Symbol;Acc:708542]
		Erc2	-0.719108		ELKS/RAB6-interacting/CAST family member 2 [Source:RGD Symbol;Acc:708372]
		Ets1	0.543371		ETS proto-oncogene 1, transcription factor [Source:RGD Symbol;Acc:2583]
		Etv5	-0.315168		ets variant 5 [Source:RGD Symbol;Acc:1309590]
		Exoc6	-0.499674		exocyst complex component 6 [Source:RGD Symbol;Acc:3653]
		Ext1	-0.288371		exostosin glycosyltransferase 1 [Source:RGD Symbol;Acc:1587375]
		Ezh2	0.854095		enhancer of zeste 2 polycomb repressive complex 2 subunit [Source:RGD Symbol;Acc:1595860]
		Ezr	0.38595		ezrin [Source:RGD Symbol;Acc:621161]
		F11r	0.676658		F11 receptor [Source:RGD Symbol;Acc:621842]
		F2r	0.664123		coagulation factor II (thrombin) receptor [Source:RGD Symbol;Acc:2586]
		Fam3a	0.504699		family with sequence similarity 3, member A [Source:RGD Symbol;Acc:1562076]
		Fbn1	0.831314		fibrillin 1 [Source:RGD Symbol;Acc:620908]
		Fbxl2	-0.578881		F-box and leucine-rich repeat protein 2 [Source:RGD Symbol;Acc:1562243]
		Fbxo45	-0.678253		F-box protein 45 [Source:MGI Symbol;Acc:MGI:2447775]
		Fbxo9	-0.231968		f-box protein 9 [Source:RGD Symbol;Acc:1310374]
		Fbxw7	-0.359779		F-box and WD repeat domain containing 7 [Source:RGD Symbol;Acc:2321145]
		Fcer1g	0.520361		Fc fragment of IgE receptor Ig [Source:RGD Symbol;Acc:2599]
		Fcgrt	0.913129		Fc fragment of IgG receptor and transporter [Source:RGD Symbol;Acc:61811]
		Fcrl2	6.39089		Fc receptor-like 2 [Source:RGD Symbol;Acc:1306885]
		Fes	0.961431		FES proto-oncogene, tyrosine kinase [Source:RGD Symbol;Acc:1564385]
		Fezf2	-0.998325		Fez family zinc finger 2 [Source:RGD Symbol;Acc:1311068]
		Fgfr3	0.502618		fibroblast growth factor receptor 3 [Source:RGD Symbol;Acc:620714]
		Fgl2	1.43368		fibrinogen-like 2 [Source:RGD Symbol;Acc:620170]
		Filip1	0.909502		filamin A interacting protein 1 [Source:RGD Symbol;Acc:628597]
		Fkrp	-0.500422		fukutin related protein [Source:RGD Symbol;Acc:1305852]
		Flna	0.901011		filamin A [Source:RGD Symbol;Acc:1560614]
		Flnb	0.599205		filamin B [Source:RGD Symbol;Acc:1311915]
		Flot1	-0.32896		flotillin 1 [Source:RGD Symbol;Acc:70991]
		Fn1	0.93308		fibronectin 1 [Source:RGD Symbol;Acc:2624]
		Frmpd4	-1.0059		FERM and PDZ domain containing 4 [Source:RGD Symbol;Acc:1566031]
		Frrs1l	-0.908556		ferric-chelate reductase 1-like [Source:RGD Symbol;Acc:1309978]
		Fut9	-0.59366		fucosyltransferase 9 [Source:RGD Symbol;Acc:619955]
		Fyb1	1.26437		FYN binding protein 1 [Source:RGD Symbol;Acc:1563421]
		Gabbr1	-0.203406		gamma-aminobutyric acid type B receptor subunit 1 [Source:RGD Symbol;Acc:621537]
		Gabbr2	-0.662094		gamma-aminobutyric acid type B receptor subunit 2 [Source:RGD Symbol;Acc:619864]
		Gabra3	-0.498701		gamma-aminobutyric acid type A receptor alpha3 subunit [Source:RGD Symbol;Acc:2648]
		Gabra4	-0.461436		gamma-aminobutyric acid type A receptor alpha4 subunit [Source:RGD Symbol;Acc:621670]
		Gabrb2	-0.836076		gamma-aminobutyric acid type A receptor beta 2 subunit [Source:RGD Symbol;Acc:2650]
		Gabrb3	-0.67701		gamma-aminobutyric acid type A receptor beta 3 subunit [Source:RGD Symbol;Acc:2651]
		Gapdh	-0.261566		glyceraldehyde-3-phosphate dehydrogenase [Source:RGD Symbol;Acc:2661]
		Gas6	-0.296363		growth arrest specific 6 [Source:RGD Symbol;Acc:61913]
		Gata2	0.912787		GATA binding protein 2 [Source:RGD Symbol;Acc:2664]
		Gba	-0.621977		glucosylceramidase beta [Source:RGD Symbol;Acc:1589149]
		Gbf1	-0.212629		golgi brefeldin A resistant guanine nucleotide exchange factor 1 [Source:RGD Symbol;Acc:1307160]
		Gbp2	1.4715		guanylate binding protein 2 [Source:RGD Symbol;Acc:621810]
		Gbp5	1.10199		guanylate binding protein 5 [Source:RGD Symbol;Acc:1311040]
		Gbp6	2.70146		guanylate binding protein family member 6 [Source:RGD Symbol;Acc:1561523]
		Gja1	0.536933		gap junction protein, alpha 1 [Source:RGD Symbol;Acc:2690]
		Glul	0.291661		glutamate-ammonia ligase [Source:RGD Symbol;Acc:2710]
		Gpi	-0.294171		glucose-6-phosphate isomerase [Source:RGD Symbol;Acc:2727]
		Gpld1	0.667065		glycosylphosphatidylinositol specific phospholipase D1 [Source:RGD Symbol;Acc:631371]
		Gpm6a	-0.215743		glycoprotein m6a [Source:RGD Symbol;Acc:631368]
		Gpnmb	0.722716		glycoprotein nmb [Source:RGD Symbol;Acc:71008]
		Gpr4	0.941899		G protein-coupled receptor 4 [Source:RGD Symbol;Acc:1311604]
		Gpsm3	0.825018		G-protein signaling modulator 3 [Source:RGD Symbol;Acc:1303014]
		Gpx1	0.483522		glutathione peroxidase 1 [Source:RGD Symbol;Acc:2729]
		Grb2	-0.219003		growth factor receptor bound protein 2 [Source:RGD Symbol;Acc:619758]
		Gria2	-0.316247		glutamate ionotropic receptor AMPA type subunit 2 [Source:RGD Symbol;Acc:61862]
		Grik3	-0.916395		glutamate ionotropic receptor kainate type subunit 3 [Source:RGD Symbol;Acc:71027]
		Grin1	-0.300954		glutamate ionotropic receptor NMDA type subunit 1 [Source:RGD Symbol;Acc:2736]
		Grin2a	-1.23356		glutamate ionotropic receptor NMDA type subunit 2A [Source:RGD Symbol;Acc:2737]
		Grin2b	-0.76107		glutamate ionotropic receptor NMDA type subunit 2B [Source:RGD Symbol;Acc:2738]
		Grin2c	0.431521		glutamate ionotropic receptor NMDA type subunit 2C [Source:RGD Symbol;Acc:2739]
		Grm3	-0.61735		glutamate metabotropic receptor 3 [Source:RGD Symbol;Acc:2744]
		Grm4	0.49538		glutamate metabotropic receptor 4 [Source:RGD Symbol;Acc:2745]
		Grm5	-0.692336		glutamate metabotropic receptor 5 [Source:RGD Symbol;Acc:2746]
		Grm7	-0.645307		glutamate metabotropic receptor 7 [Source:RGD Symbol;Acc:619857]
		Grm8	-1.19791		glutamate metabotropic receptor 8 [Source:RGD Symbol;Acc:619858]
		Grp	-0.800811		gastrin releasing peptide [Source:RGD Symbol;Acc:621740]
		Gsdmd	0.845005		gasdermin D [Source:RGD Symbol;Acc:1307261]
		Gsk3b	-0.509846		glycogen synthase kinase 3 beta [Source:RGD Symbol;Acc:70982]
		Hap1	0.559433		huntingtin-associated protein 1 [Source:RGD Symbol;Acc:68327]
		Hapln4	-0.783501		hyaluronan and proteoglycan link protein 4 [Source:RGD Symbol;Acc:1308408]
		Hck	1.16508		HCK proto-oncogene, Src family tyrosine kinase [Source:RGD Symbol;Acc:2785]
		Hdac7	0.640542		histone deacetylase 7 [Source:RGD Symbol;Acc:619982]
		Hecw2	-1.07744		HECT, C2 and WW domain containing E3 ubiquitin protein ligase 2 [Source:RGD Symbol;Acc:1593244]
		Hist1h4b	0.807765		histone cluster 1 H4 family member B [Source:RGD Symbol;Acc:620814]
		Hk1	-0.336334		hexokinase 1 [Source:RGD Symbol;Acc:2796]
		Hmgn2	0.665289		high mobility group nucleosomal binding domain 2 [Source:RGD Symbol;Acc:620649]
		Hspa4	-0.227529		heat shock protein family A member 4 [Source:RGD Symbol;Acc:628878]
		Hspa9	-0.196419		heat shock protein family A member 9 [Source:RGD Symbol;Acc:1311806]
		Hspb1	1.05305		heat shock protein family B (small) member 1 [Source:RGD Symbol;Acc:61306]
		Htr1a	-0.906382		5-hydroxytryptamine receptor 1A [Source:RGD Symbol;Acc:2845]
		Htr1b	-0.563253		5-hydroxytryptamine receptor 1B [Source:RGD Symbol;Acc:2846]
		Htr2a	-0.403795		5-hydroxytryptamine receptor 2A [Source:RGD Symbol;Acc:61800]
		Hyal1	0.53191		hyaluronidase 1 [Source:RGD Symbol;Acc:1303060]
		Id1	0.914379		inhibitor of DNA binding 1, HLH protein [Source:RGD Symbol;Acc:2858]
		Ifi30	0.964526		IFI30, lysosomal thiol reductase [Source:RGD Symbol;Acc:1310758]
		Ifi44	0.969767		interferon-induced protein 44 [Source:RGD Symbol;Acc:1310523]
		Ifi44l	1.81905		interferon-induced protein 44-like [Source:RGD Symbol;Acc:1595861]
		Ifitm1	1.70096		interferon induced transmembrane protein 1 [Source:RGD Symbol;Acc:1307601]
		Ifitm2	1.03209		interferon induced transmembrane protein 2 [Source:RGD Symbol;Acc:69332]
		Ifitm3	1.46572		interferon induced transmembrane protein 3 [Source:RGD Symbol;Acc:1595844]
		Ifngr1	0.653044		interferon gamma receptor 1 [Source:RGD Symbol;Acc:620570]
		Igf1	0.923333		insulin-like growth factor 1 [Source:RGD Symbol;Acc:2868]
		Igf2	1.401		insulin-like growth factor 2 [Source:RGD Symbol;Acc:2870]
		Igfbp2	1.29904		insulin-like growth factor binding protein 2 [Source:RGD Symbol;Acc:2873]
		Igsf11	0.402913		immunoglobulin superfamily, member 11 [Source:RGD Symbol;Acc:1308758]
		Igsf9	1.13508		immunoglobulin superfamily, member 9 [Source:RGD Symbol;Acc:1304566]
		Il11ra1	0.513067		interleukin 11 receptor subunit alpha 1 [Source:RGD Symbol;Acc:621332]
		Il18bp	1.26121		interleukin 18 binding protein [Source:RGD Symbol;Acc:620042]
		Il1r1	1.27982		interleukin 1 receptor type 1 [Source:RGD Symbol;Acc:2892]
		Il33	0.562319		interleukin 33 [Source:RGD Symbol;Acc:1311155]
		Il4r	0.826322		interleukin 4 receptor [Source:RGD Symbol;Acc:2899]
		Il6r	0.546281		interleukin 6 receptor [Source:RGD Symbol;Acc:2902]
		Ilk	0.225125		integrin-linked kinase [Source:RGD Symbol;Acc:620063]
		Impdh1	-0.285702		inosine monophosphate dehydrogenase 1 [Source:RGD Symbol;Acc:1311108]
		Ina	-0.650317		internexin neuronal intermediate filament protein, alpha [Source:RGD Symbol;Acc:2911]
		Inhba	0.981869		inhibin subunit beta A [Source:RGD Symbol;Acc:62074]
		Insyn1	0.239806		inhibitory synaptic factor 1 [Source:RGD Symbol;Acc:1562618]
		Ipo5	-0.378623		importin 5 [Source:RGD Symbol;Acc:1308715]
		Ipo7	-0.202329		importin 7 [Source:RGD Symbol;Acc:1310849]
		Iqgap1	0.497147		IQ motif containing GTPase activating protein 1 [Source:RGD Symbol;Acc:1311884]
		Iqsec1	-0.37262		IQ motif and Sec7 domain 1 [Source:RGD Symbol;Acc:1596313]
		Iqsec3	0.273574		IQ motif and Sec7 domain 3 [Source:RGD Symbol;Acc:1593191]
		Irak1	0.227449		interleukin-1 receptor-associated kinase 1 [Source:RGD Symbol;Acc:1563841]
		Irf1	0.870538		interferon regulatory factor 1 [Source:RGD Symbol;Acc:2920]
		Irf2	0.334054		interferon regulatory factor 2 [Source:RGD Symbol;Acc:1304922]
		Irf3	0.681463		interferon regulatory factor 3 [Source:RGD Symbol;Acc:1549774]
		Irf9	0.861602		interferon regulatory factor 9 [Source:RGD Symbol;Acc:1308766]
		Isg15	1.57803		ISG15 ubiquitin-like modifier [Source:RGD Symbol;Acc:1310312]
		Itga2b	1.14842		integrin subunit alpha 2b [Source:RGD Symbol;Acc:1596428]
		Itga3	-0.730029		integrin subunit alpha 3 [Source:RGD Symbol;Acc:1310333]
		Itga6	0.489404		integrin subunit alpha 6 [Source:RGD Symbol;Acc:621633]
		Itga7	0.807412		integrin subunit alpha 7 [Source:RGD Symbol;Acc:71022]
		Itgb1	0.600028		integrin subunit beta 1 [Source:RGD Symbol;Acc:2927]
		Itgb2	0.697237		integrin subunit beta 2 [Source:RGD Symbol;Acc:1305581]
		Itpr1	-0.399938		inositol 1,4,5-trisphosphate receptor, type 1 [Source:RGD Symbol;Acc:2933]
		Jag1	0.538896		jagged 1 [Source:RGD Symbol;Acc:2937]
		Jak1	-0.289884		Janus kinase 1 [Source:RGD Symbol;Acc:69056]
		Jam2	0.563736		junctional adhesion molecule 2 [Source:RGD Symbol;Acc:1561692]
		Kalrn	-0.539812		kalirin, RhoGEF kinase [Source:RGD Symbol;Acc:621865]
		Kdm6b	0.505467		lysine demethylase 6B [Source:RGD Symbol;Acc:1307629]
		Kif3b	-0.357773		kinesin family member 3B [Source:RGD Symbol;Acc:1306815]
		Klf7	-0.547576		Kruppel like factor 7 [Source:RGD Symbol;Acc:1306029]
		Kmt5c	0.734603		lysine methyltransferase 5C [Source:RGD Symbol;Acc:1305226]
		Kndc1	-0.632679		kinase non-catalytic C-lobe domain containing 1 [Source:RGD Symbol;Acc:1565261]
		Kras	-0.288308		KRAS proto-oncogene, GTPase [Source:RGD Symbol;Acc:2981]
		L1cam	-0.445673		L1 cell adhesion molecule [Source:RGD Symbol;Acc:619777]
		Lama5	0.690642		laminin subunit alpha 5 [Source:RGD Symbol;Acc:621023]
		Lamb2	0.781502		laminin subunit beta 2 [Source:RGD Symbol;Acc:2988]
		Laptm5	0.663809		lysosomal protein transmembrane 5 [Source:RGD Symbol;Acc:621838]
		Large1	-0.72368		LARGE xylosyl- and glucuronyltransferase 1 [Source:RGD Symbol;Acc:1308895]
		Lcp1	0.781936		lymphocyte cytosolic protein 1 [Source:RGD Symbol;Acc:1308288]
		Lcp2	0.758569		lymphocyte cytosolic protein 2 [Source:RGD Symbol;Acc:619743]
		Lef1	0.621319		lymphoid enhancer binding factor 1 [Source:RGD Symbol;Acc:620241]
		Lepr	1.27877		leptin receptor [Source:RGD Symbol;Acc:3001]
		Lfng	0.820828		LFNG O-fucosylpeptide 3-beta-N-acetylglucosaminyltransferase [Source:RGD Symbol;Acc:620587]
		Lgals1	0.585027		galectin 1 [Source:RGD Symbol;Acc:69355]
		Lgi1	-0.610282		leucine-rich, glioma inactivated 1 [Source:RGD Symbol;Acc:628742]
		Lhfpl4	-0.570154		LHFPL tetraspan subfamily member 4 [Source:RGD Symbol;Acc:727967]
		Lime1	0.893854		Lck interacting transmembrane adaptor 1 [Source:RGD Symbol;Acc:1562795]
		Lmo2	0.53608		LIM domain only 2 [Source:RGD Symbol;Acc:1307101]
		Lmo4	-0.486603		LIM domain only 4 [Source:RGD Symbol;Acc:1305670]
		Lox	1.32242		lysyl oxidase [Source:RGD Symbol;Acc:3015]
		Lpcat3	0.466462		lysophosphatidylcholine acyltransferase 3 [Source:RGD Symbol;Acc:1310223]
		Lrfn1	-0.426598		leucine rich repeat and fibronectin type III domain containing 1 [Source:RGD Symbol;Acc:1304707]
		Lrfn5	-0.635578		leucine rich repeat and fibronectin type III domain containing 5 [Source:RGD Symbol;Acc:1309357]
		Lrp4	0.453306		LDL receptor related protein 4 [Source:RGD Symbol;Acc:619731]
		Lrp5	0.505281		LDL receptor related protein 5 [Source:RGD Symbol;Acc:1309329]
		Lrrc32	0.705261		leucine rich repeat containing 32 [Source:RGD Symbol;Acc:1309087]
		Lrrc4	-0.492895		leucine rich repeat containing 4 [Source:RGD Symbol;Acc:1560026]
		Lrrc4b	-0.189551		leucine rich repeat containing 4B [Source:RGD Symbol;Acc:1307121]
		Lrrc7	-0.494582		leucine rich repeat containing 7 [Source:RGD Symbol;Acc:708527]
		Lrrc8a	0.469557		leucine rich repeat containing 8 VRAC subunit A [Source:RGD Symbol;Acc:1311690]
		Lrrk1	0.757258		leucine-rich repeat kinase 1 [Source:RGD Symbol;Acc:1308000]
		LRRTM1	-0.352087		leucine rich repeat transmembrane neuronal 1 [Source:RGD Symbol;Acc:1585921]
		Lrrtm2	-0.555316		leucine rich repeat transmembrane neuronal 2 [Source:RGD Symbol;Acc:1593785]
		Ltbr	0.589859		lymphotoxin beta receptor [Source:RGD Symbol;Acc:1309448]
		Ly86	1.25879		lymphocyte antigen 86 [Source:RGD Symbol;Acc:1309936]
		Lyl1	1.01884		LYL1, basic helix-loop-helix family member [Source:RGD Symbol;Acc:1359244]
		Lyn	0.742954		LYN proto-oncogene, Src family tyrosine kinase [Source:RGD Symbol;Acc:621017]
		Lzts1	-0.346606		leucine zipper tumor suppressor 1 [Source:RGD Symbol;Acc:708565]
		Magi2	-0.430574		membrane associated guanylate kinase, WW and PDZ domain containing 2 [Source:RGD Symbol;Acc:621855]
		Map2k1	-0.273592		mitogen activated protein kinase kinase 1 [Source:RGD Symbol;Acc:70495]
		Map6	-0.577628		microtubule-associated protein 6 [Source:RGD Symbol;Acc:61804]
		Mapk1	-0.383531		mitogen activated protein kinase 1 [Source:RGD Symbol;Acc:70500]
		Mapk10	-0.706696		mitogen activated protein kinase 10 [Source:RGD Symbol;Acc:3663]
		Mapk3	0.315203		mitogen activated protein kinase 3 [Source:RGD Symbol;Acc:3046]
		Mapk8	-0.428138		mitogen-activated protein kinase 8 [Source:RGD Symbol;Acc:621506]
		Mapk8ip2	-0.370204		mitogen-activated protein kinase 8 interacting protein 2 [Source:RGD Symbol;Acc:1309727]
		Mapk9	-0.427274		mitogen-activated protein kinase 9 [Source:RGD Symbol;Acc:628847]
		Mapkapk2	0.291947		mitogen-activated protein kinase-activated protein kinase 2 [Source:RGD Symbol;Acc:631362]
		Mapt	-0.239516		microtubule-associated protein tau [Source:RGD Symbol;Acc:69329]
		Marcks	0.459801		myristoylated alanine rich protein kinase C substrate [Source:RGD Symbol;Acc:3028]
		Mcm3ap	-0.302422		minichromosome maintenance complex component 3 associated protein [Source:RGD Symbol;Acc:1306834]
		Mcph1	-0.568294		microcephalin 1 [Source:RGD Symbol;Acc:1560642]
		Med1	-0.399888		mediator complex subunit 1 [Source:RGD Symbol;Acc:1559552]
		Mef2c	-0.645698		myocyte enhancer factor 2C [Source:RGD Symbol;Acc:1563119]
		Meis1	1.638		Meis homeobox 1 [Source:RGD Symbol;Acc:1585482]
		Meis2	0.773907		Meis homeobox 2 [Source:RGD Symbol;Acc:1305198]
		Mertk	0.554953		MER proto-oncogene, tyrosine kinase [Source:RGD Symbol;Acc:69283]
		Mfsd6	-0.705126		major facilitator superfamily domain containing 6 [Source:RGD Symbol;Acc:1562317]
		Mmp14	1.30824		matrix metallopeptidase 14 [Source:RGD Symbol;Acc:620198]
		Mrc1	1.48751		mannose receptor, C type 1 [Source:RGD Symbol;Acc:1309353]
		Msn	0.90806		moesin [Source:RGD Symbol;Acc:621260]
		Mt3	0.369549		metallothionein 3 [Source:RGD Symbol;Acc:621252]
		Mtor	-0.241731		mechanistic target of rapamycin kinase [Source:RGD Symbol;Acc:68371]
		Mtpn	-0.421686		myotrophin [Source:RGD Symbol;Acc:619806]
		Mtus1	0.509576		microtubule associated scaffold protein 1 [Source:RGD Symbol;Acc:631381]
		Mx1	2.76783		myxovirus (influenza virus) resistance 1 [Source:RGD Symbol;Acc:3127]
		Mx2	1.35869		MX dynamin like GTPase 2 [Source:RGD Symbol;Acc:628821]
		Myh10	-0.476239		myosin heavy chain 10 [Source:RGD Symbol;Acc:71000]
		Myo18a	-0.2654		myosin XVIIIa [Source:RGD Symbol;Acc:1562698]
		Myo1f	0.799198		myosin IF [Source:RGD Symbol;Acc:1309750]
		Myo5a	-0.690402		myosin VA [Source:RGD Symbol;Acc:3143]
		Myo5b	-0.369975		myosin Vb [Source:RGD Symbol;Acc:621347]
		Myo6	0.53379		myosin VI [Source:RGD Symbol;Acc:1560646]
		Myo9a	-0.504603		myosin IXA [Source:RGD Symbol;Acc:621395]
		Myo9b	0.583898		myosin IXb [Source:RGD Symbol;Acc:3146]
		Nalcn	-0.426105		sodium leak channel, non-selective [Source:RGD Symbol;Acc:628710]
		Nckap1l	0.629404		NCK associated protein 1 like [Source:RGD Symbol;Acc:1312032]
		Ncor1	-0.276619		nuclear receptor co-repressor 1 [Source:RGD Symbol;Acc:3612]
		Ndfip1	-0.385638		Nedd4 family interacting protein 1 [Source:RGD Symbol;Acc:1310053]
		Ndrg1	0.651021		N-myc downstream regulated 1 [Source:RGD Symbol;Acc:1307303]
		Nedd4l	-0.324248		neural precursor cell expressed, developmentally down-regulated 4-like, E3 ubiquitin protein ligase [Source:RGD Symbol;Acc:735047]
		Nefh	-0.486158		neurofilament heavy [Source:RGD Symbol;Acc:3159]
		Nefl	-0.54223		neurofilament light [Source:RGD Symbol;Acc:621458]
		Nek7	-0.336137		NIMA-related kinase 7 [Source:RGD Symbol;Acc:1311160]
		Net1	0.698392		neuroepithelial cell transforming 1 [Source:RGD Symbol;Acc:1305034]
		Neto1	-0.492559		neuropilin and tolloid like 1 [Source:RGD Symbol;Acc:1566269]
		Nf1	-0.373657		neurofibromin 1 [Source:RGD Symbol;Acc:3168]
		Nf1x	-0.373001		nuclear factor 1 X [Source:RGD Symbol;Acc:69080]
		Nfasc	-0.450083		neurofascin [Source:RGD Symbol;Acc:620911]
		Nfatc1	1.09947		nuclear factor of activated T-cells 1 [Source:RGD Symbol;Acc:2319357]
		Nfe2l1	-0.253674		nuclear factor, erythroid 2-like 1 [Source:RGD Symbol;Acc:1311972]
		Nfe2l2	0.458861		nuclear factor, erythroid 2-like 2 [Source:RGD Symbol;Acc:620360]
		Nfkbia	0.71116		NFKB inhibitor alpha [Source:RGD Symbol;Acc:3171]
		Nfkbiz	0.91054		NFKB inhibitor zeta [Source:RGD Symbol;Acc:1310834]
		Nlgn2	-0.339311		neuroligin 2 [Source:RGD Symbol;Acc:621118]
		Nlgn3	-0.350665		neuroligin 3 [Source:RGD Symbol;Acc:621119]
		Nmb	2.38911		neuromedin B [Source:RGD Symbol;Acc:1562710]
		Nod1	0.814794		nucleotide-binding oligomerization domain containing 1 [Source:RGD Symbol;Acc:1562269]
		Nop53	0.28042		NOP53 ribosome biogenesis factor [Source:RGD Symbol;Acc:1303085]
		Notch2	0.70133		notch 2 [Source:RGD Symbol;Acc:3188]
		Npas4	-1.01067		neuronal PAS domain protein 4 [Source:RGD Symbol;Acc:628866]
		Npff	1.69959		neuropeptide FF-amide peptide precursor [Source:RGD Symbol;Acc:62033]
		Nptn	-0.378296		neuroplastin [Source:RGD Symbol;Acc:620296]
		Nptx1	-0.676596		neuronal pentraxin 1 [Source:RGD Symbol;Acc:628894]
		Nptxr	-0.596483		neuronal pentraxin receptor [Source:RGD Symbol;Acc:628898]
		Nr1h3	1.39103		nuclear receptor subfamily 1, group H, member 3 [Source:RGD Symbol;Acc:61909]
		Nr4a1	-0.771706		nuclear receptor subfamily 4, group A, member 1 [Source:RGD Symbol;Acc:620029]
		Nrxn1	-0.594523		neurexin 1 [Source:RGD Symbol;Acc:628659]
		Nrxn2	-0.197099		neurexin 2 [Source:RGD Symbol;Acc:620211]
		Nrxn3	-0.394451		neurexin 3 [Source:RGD Symbol;Acc:620212]
		Nsd2	-0.256322		nuclear receptor binding SET domain protein 2 [Source:RGD Symbol;Acc:1307955]
		Ntrk3	-0.331919		neurotrophic receptor tyrosine kinase 3 [Source:RGD Symbol;Acc:3214]
		Nub1	-0.373436		negative regulator of ubiquitin-like proteins 1 [Source:RGD Symbol;Acc:1359489]
		Obsl1	0.677993		obscurin-like 1 [Source:RGD Symbol;Acc:1306073]
		Opa1	-0.536514		OPA1, mitochondrial dynamin like GTPase [Source:RGD Symbol;Acc:708423]
		Orai1	0.851449		ORAI calcium release-activated calcium modulator 1 [Source:RGD Symbol;Acc:1311873]
		P2ry12	1.10799		purinergic receptor P2Y12 [Source:RGD Symbol;Acc:621681]
		P4htm	-0.331767		prolyl 4-hydroxylase, transmembrane [Source:RGD Symbol;Acc:1311848]
		Pafah1b1	-0.455034		platelet-activating factor acetylhydrolase 1b, regulatory subunit 1 [Source:RGD Symbol;Acc:620331]
		Pak1	-0.626009		p21 (RAC1) activated kinase 1 [Source:RGD Symbol;Acc:3250]
		Pak3	-0.711114		p21 (RAC1) activated kinase 3 [Source:RGD Symbol;Acc:3251]
		Palm	0.451594		paralemmin [Source:RGD Symbol;Acc:620341]
		Parp14	0.91758		poly (ADP-ribose) polymerase family, member 14 [Source:RGD Symbol;Acc:1310490]
		Parp6	0.231913		poly (ADP-ribose) polymerase family, member 6 [Source:RGD Symbol;Acc:1310937]
		Pbxip1	0.321144		PBX homeobox interacting protein 1 [Source:RGD Symbol;Acc:1305180]
		Pcdh17	-0.677095		protocadherin 17 [Source:RGD Symbol;Acc:1304753]
		Pclo	-0.915315		piccolo (presynaptic cytomatrix protein) [Source:RGD Symbol;Acc:69406]
		Pde4b	-0.307704		phosphodiesterase 4B [Source:RGD Symbol;Acc:3280]
		Pde4d	-0.401183		phosphodiesterase 4D [Source:RGD Symbol;Acc:3281]
		Pdk1	-0.491826		pyruvate dehydrogenase kinase 1 [Source:RGD Symbol;Acc:69427]
		Pdpk1	-0.513953		3-phosphoinositide dependent protein kinase-1 [Source:RGD Symbol;Acc:620307]
		Pdpn	0.696756		podoplanin [Source:RGD Symbol;Acc:61819]
		Phf24	-0.652634		PHD finger protein 24 [Source:RGD Symbol;Acc:1559864]
		Pianp	-0.213578		PILR alpha associated neural protein [Source:RGD Symbol;Acc:1304952]
		Pik3ap1	0.750254		phosphoinositide-3-kinase adaptor protein 1 [Source:RGD Symbol;Acc:1307744]
		Pikfyve	-0.312085		phosphoinositide kinase, FYVE-type zinc finger containing [Source:RGD Symbol;Acc:1592067]
		Pithd1	-0.302298		PITH domain containing 1 [Source:RGD Symbol;Acc:1308048]
		Pknox1	0.829375		PBX/knotted 1 homeobox 1 [Source:RGD Symbol;Acc:1305003]
		Plcb1	-0.654707		phospholipase C beta 1 [Source:RGD Symbol;Acc:3344]
		Plcl1	-0.525341		phospholipase C-like 1 [Source:RGD Symbol;Acc:708420]
		Plcl2	-0.389018		phospholipase C-like 2 [Source:RGD Symbol;Acc:1305941]
		Pld2	0.439929		phospholipase D2 [Source:RGD Symbol;Acc:3350]
		Pld3	-0.413887		phospholipase D family, member 3 [Source:RGD Symbol;Acc:1308248]
		Plk2	-0.604973		polo-like kinase 2 [Source:RGD Symbol;Acc:620760]
		Plpp6	-0.385925		phospholipid phosphatase 6 [Source:RGD Symbol;Acc:1566000]
		Plppr4	-0.23116		phospholipid phosphatase related 4 [Source:RGD Symbol;Acc:727806]
		Pls3	-0.323338		plastin 3 [Source:RGD Symbol;Acc:621409]
		Plscr1	1.27577		phospholipid scramblase 1 [Source:RGD Symbol;Acc:620521]
		Plxna4	-0.727091		plexin A4 [Source:RGD Symbol;Acc:1308074]
		Plxnb1	0.365046		plexin B1 [Source:RGD Symbol;Acc:1310564]
		Pnp	0.443342		purine nucleoside phosphorylase [Source:RGD Symbol;Acc:1597189]
		Podxl	0.571362		podocalyxin-like [Source:RGD Symbol;Acc:621878]
		Polm	0.968672		DNA polymerase mu [Source:RGD Symbol;Acc:1308247]
		Polr3a	-0.560004		RNA polymerase III subunit A [Source:RGD Symbol;Acc:1305574]
		Ppard	0.350288		peroxisome proliferator-activated receptor delta [Source:RGD Symbol;Acc:3370]
		Ppfia2	-0.265915		PTPRF interacting protein alpha 2 [Source:RGD Symbol;Acc:1305021]
		Ppfia4	0.428952		PTPRF interacting protein alpha 4 [Source:RGD Symbol;Acc:620055]
		Ppl	1.34211		periplakin [Source:RGD Symbol;Acc:1305511]
		Ppp1r14b	0.684404		protein phosphatase 1, regulatory (inhibitor) subunit 14B [Source:RGD Symbol;Acc:628702]
		Ppp1r9a	-0.838638		protein phosphatase 1, regulatory subunit 9A [Source:RGD Symbol;Acc:632280]
		Ppp1r9b	0.397193		protein phosphatase 1, regulatory subunit 9B [Source:RGD Symbol;Acc:632281]
		Ppp2r1a	-0.235889		protein phosphatase 2 scaffold subunit A alpha [Source:RGD Symbol;Acc:620907]
		Ppp3ca	-0.446959		protein phosphatase 3 catalytic subunit alpha [Source:RGD Symbol;Acc:3382]
		Ppp3cb	-0.420746		protein phosphatase 3 catalytic subunit beta [Source:RGD Symbol;Acc:3383]
		Prdm16	0.608321		PR/SET domain 16 [Source:RGD Symbol;Acc:2324431]
		Prdx1	0.329917		peroxiredoxin 1 [Source:RGD Symbol;Acc:620039]
		Prickle1	-0.38522		prickle planar cell polarity protein 1 [Source:RGD Symbol;Acc:735090]
		Prkaca	-0.315873		protein kinase cAMP-activated catalytic subunit alpha [Source:RGD Symbol;Acc:3389]
		Prkar1a	-0.358134		protein kinase cAMP-dependent type 1 regulatory subunit alpha [Source:RGD Symbol;Acc:3391]
		Prkar1b	-0.569677		protein kinase cAMP-dependent type 1 regulatory subunit beta [Source:RGD Symbol;Acc:3392]
		Prkcb	-0.70684		protein kinase C, beta [Source:RGD Symbol;Acc:3396]
		Prkd1	0.525018		protein kinase D1 [Source:RGD Symbol;Acc:620964]
		Prkd2	0.721474		protein kinase D2 [Source:RGD Symbol;Acc:1308054]
		Prnp	-0.266101		prion protein [Source:RGD Symbol;Acc:3410]
		Psmb9	1.03854		proteasome subunit beta 9 [Source:RGD Symbol;Acc:3427]
		Ptafr	0.743912		platelet-activating factor receptor [Source:RGD Symbol;Acc:61897]
		Ptger1	1.03616		prostaglandin E receptor 1 [Source:RGD Symbol;Acc:3434]
		Ptpn13	0.593524		protein tyrosine phosphatase, non-receptor type 13 [Source:RGD Symbol;Acc:1563360]
		Ptpn6	0.851653		protein tyrosine phosphatase, non-receptor type 6 [Source:RGD Symbol;Acc:620660]
		Ptprc	0.896912		protein tyrosine phosphatase, receptor type, C [Source:RGD Symbol;Acc:3451]
		Ptprd	-0.277332		protein tyrosine phosphatase, receptor type, D [Source:RGD Symbol;Acc:1561090]
		Ptprk	-0.386533		protein tyrosine phosphatase, receptor type, K [Source:RGD Symbol;Acc:619706]
		Ptprs	-0.337965		protein tyrosine phosphatase, receptor type, S [Source:RGD Symbol;Acc:3452]
		Ptprz1	0.466469		protein tyrosine phosphatase, receptor type Z1 [Source:RGD Symbol;Acc:3455]
		Pxk	0.301183		PX domain containing serine/threonine kinase [Source:RGD Symbol;Acc:727819]
		Pycard	1.63132		PYD and CARD domain containing [Source:RGD Symbol;Acc:628637]
		Rab11fip2	-0.521608		RAB11 family interacting protein 2 [Source:RGD Symbol;Acc:1308538]
		Rab11fip5	-0.301113		RAB11 family interacting protein 5 [Source:RGD Symbol;Acc:1592069]
		Rab33a	-0.470813		RAB33A, member RAS oncogene family [Source:RGD Symbol;Acc:1563280]
		Rab34	0.612305		RAB34, member RAS oncogene family [Source:RGD Symbol;Acc:1305058]
		Rab3a	-0.62784		RAB3A, member RAS oncogene family [Source:RGD Symbol;Acc:3528]
		Rab3c	-0.978592		RAB3C, member RAS oncogene family [Source:RGD Symbol;Acc:620923]
		Rab3gap1	-0.387908		RAB3 GTPase activating protein catalytic subunit 1 [Source:RGD Symbol;Acc:1306487]
		Rab6a	-0.494879		RAB6A, member RAS oncogene family [Source:RGD Symbol;Acc:619737]
		Rac2	1.10253		Rac family small GTPase 2 [Source:RGD Symbol;Acc:1307568]
		Rapgef2	-0.411513		Rap guanine nucleotide exchange factor 2 [Source:RGD Symbol;Acc:1306434]
		Rarg	0.489385		retinoic acid receptor, gamma [Source:RGD Symbol;Acc:1583230]
		Rarres2	1.12569		retinoic acid receptor responder 2 [Source:RGD Symbol;Acc:1309874]
		Rasgrp1	-0.84693		RAS guanyl releasing protein 1 [Source:RGD Symbol;Acc:3539]
		Rbck1	0.295569		RANBP2-type and C3HC4-type zinc finger containing 1 [Source:RGD Symbol;Acc:708404]
		Rbp1	1.41339		retinol binding protein 1 [Source:RGD Symbol;Acc:3543]
		Ret	1.57911		ret proto-oncogene [Source:RGD Symbol;Acc:3556]
		Rftn1	1.01327		raftlin lipid raft linker 1 [Source:RGD Symbol;Acc:1563347]
		Rgcc	0.441558		regulator of cell cycle [Source:RGD Symbol;Acc:619721]
		Rgs4	-0.481125		regulator of G-protein signaling 4 [Source:RGD Symbol;Acc:3567]
		Rhoa	0.194066		ras homolog family member A [Source:RGD Symbol;Acc:619921]
		Rictor	-0.566682		RPTOR independent companion of MTOR, complex 2 [Source:RGD Symbol;Acc:1307224]
		Rimbp2	-0.529171		RIMS binding protein 2 [Source:RGD Symbol;Acc:708533]
		Rin3	1.55714		Ras and Rab interactor 3 [Source:RGD Symbol;Acc:1305849]
		Ripk1	0.621895		receptor interacting serine/threonine kinase 1 [Source:RGD Symbol;Acc:1310158]
		Rlf	-0.39379		rearranged L-myc fusion [Source:RGD Symbol;Acc:1305297]
		Rnf157	-0.245901		ring finger protein 157 [Source:RGD Symbol;Acc:1591154]
		Rnf166	0.39971		ring finger protein 166 [Source:RGD Symbol;Acc:1302950]
		Rock1	0.654343		Rho-associated coiled-coil containing protein kinase 1 [Source:RGD Symbol;Acc:620424]
		Rock2	-0.370532		Rho-associated coiled-coil containing protein kinase 2 [Source:RGD Symbol;Acc:3590]
		Rph3a	-0.509682		rabphilin 3A [Source:RGD Symbol;Acc:620073]
		Rpl13a	0.68199		ribosomal protein L13A [Source:RGD Symbol;Acc:628697]
		Rpl30	0.833157		ribosomal protein L30 [Source:RGD Symbol;Acc:621201]
		Rps24	0.313978		ribosomal protein S24 [Source:RGD Symbol;Acc:621040]
		Rps3	0.347181		ribosomal protein S3 [Source:RGD Symbol;Acc:619888]
		Rptor	-0.205441		regulatory associated protein of MTOR, complex 1 [Source:RGD Symbol;Acc:1311784]
		Rsad2	2.40145		radical S-adenosyl methionine domain containing 2 [Source:RGD Symbol;Acc:620495]
		RT1-Bb	1.5404		RT1 class II, locus Bb [Source:RGD Symbol;Acc:3469]
		RT1-Da	1.70298		RT1 class II, locus Da [Source:RGD Symbol;Acc:1593283]
		RT1-S3	0.754926		RT1 class Ib, locus S3 [Source:RGD Symbol;Acc:735037]
		Rtn4	-0.240118		reticulon 4 [Source:RGD Symbol;Acc:620989]
		S1pr1	0.43499		sphingosine-1-phosphate receptor 1 [Source:RGD Symbol;Acc:61958]
		Satb1	-0.335828		SATB homeobox 1 [Source:RGD Symbol;Acc:1305561]
		Sbno2	0.519296		strawberry notch homolog 2 [Source:RGD Symbol;Acc:1307194]
		Scap	-0.239343		SREBF chaperone [Source:RGD Symbol;Acc:1309378]
		Sdc2	0.691035		syndecan 2 [Source:RGD Symbol;Acc:3649]
		Sdc4	0.604068		syndecan 4 [Source:RGD Symbol;Acc:3650]
		Sec61a1	0.279797		Sec61 translocon alpha 1 subunit [Source:RGD Symbol;Acc:68321]
		Sema3e	-0.718722		semaphorin 3E [Source:RGD Symbol;Acc:1310973]
		Sema7a	-0.666128		semaphorin 7A (John Milton Hagen blood group) [Source:RGD Symbol;Acc:1305192]
		Serinc3	-0.331736		serine incorporator 3 [Source:RGD Symbol;Acc:1308390]
		Serpine2	0.336821		serpin family E member 2 [Source:RGD Symbol;Acc:3748]
		Serping1	1.31338		serpin family G member 1 [Source:RGD Symbol;Acc:735225]
		Sez6l	-0.499146		seizure related 6 homolog like [Source:RGD Symbol;Acc:1563628]
		Sez6l2	-0.41626		seizure related 6 homolog like 2 [Source:RGD Symbol;Acc:1565281]
		Sfpq	0.483588		splicing factor proline and glutamine rich [Source:RGD Symbol;Acc:727923]
		Sfrp1	1.48747		secreted frizzled-related protein 1 [Source:RGD Symbol;Acc:621074]
		Sh2d1a	-0.702113		SH2 domain containing 1A [Source:RGD Symbol;Acc:1562408]
		Sh3gl2	-0.675927		SH3 domain containing GRB2 like 2, endophilin A1 [Source:RGD Symbol;Acc:620276]
		Shb	0.610272		SH2 domain containing adaptor protein B [Source:RGD Symbol;Acc:1565350]
		Shc1	0.613926		SHC adaptor protein 1 [Source:RGD Symbol;Acc:620446]
		Slc11a2	-0.292412		solute carrier family 11 member 2 [Source:RGD Symbol;Acc:3684]
		Slc12a5	-0.416829		solute carrier family 12 member 5 [Source:RGD Symbol;Acc:620811]
		Slc17a7	-0.591908		solute carrier family 17 member 7 [Source:RGD Symbol;Acc:620101]
		Slc1a5	0.68384		solute carrier family 1 member 5 [Source:RGD Symbol;Acc:708512]
		Slc22a5	0.648636		solute carrier family 22 member 5 [Source:RGD Symbol;Acc:3702]
		Slc25a40	0.755257		solute carrier family 25, member 40 [Source:RGD Symbol;Acc:1308774]
		Slc25a46	-0.375746		solute carrier family 25, member 46 [Source:RGD Symbol;Acc:1305072]
		Slc25a5	-0.21008		solute carrier family 25 member 5 [Source:RGD Symbol;Acc:620353]
		Slc29a1	0.808965		solute carrier family 29 member 1 [Source:RGD Symbol;Acc:61899]
		Slc39a10	-0.538789		solute carrier family 39 member 10 [Source:RGD Symbol;Acc:1307321]
		Slc7a11	0.749818		solute carrier family 7 member 11 [Source:RGD Symbol;Acc:1309275]
		Slc8a2	-0.615042		solute carrier family 8 member A2 [Source:RGD Symbol;Acc:620194]
		Slc9a6	-0.330214		solute carrier family 9 member A6 [Source:RGD Symbol;Acc:1563582]
		Slit2	-0.69679		slit guidance ligand 2 [Source:RGD Symbol;Acc:69310]
		Slitrk1	-0.611603		SLIT and NTRK-like family, member 1 [Source:RGD Symbol;Acc:1308858]
		Slitrk3	-0.577134		SLIT and NTRK-like family, member 3 [Source:RGD Symbol;Acc:1310506]
		Slitrk5	-0.540256		SLIT and NTRK-like family, member 5 [Source:RGD Symbol;Acc:1310957]
		Smad3	0.343742		SMAD family member 3 [Source:RGD Symbol;Acc:3032]
		Smap1	-0.595059		small ArfGAP 1 [Source:RGD Symbol;Acc:1585595]
		Smo	1.05123		smoothened, frizzled class receptor [Source:RGD Symbol;Acc:3726]
		Snap47	-0.339803		synaptosome associated protein 47 [Source:RGD Symbol;Acc:735194]
		Snca	-0.476682		synuclein alpha [Source:RGD Symbol;Acc:3729]
		Sncb	-0.262735		synuclein, beta [Source:RGD Symbol;Acc:70992]
		Sort1	-0.617514		sortilin 1 [Source:RGD Symbol;Acc:619999]
		Sos1	-0.32948		SOS Ras/Rac guanine nucleotide exchange factor 1 [Source:RGD Symbol;Acc:1310949]
		Sox11	1.1171		SRY box 11 [Source:RGD Symbol;Acc:69351]
		Sox13	0.460836		SRY box 13 [Source:RGD Symbol;Acc:1309674]
		Sox9	-0.50909		SRY box 9 [Source:RGD Symbol;Acc:620474]
		Sphk1	1.66752		sphingosine kinase 1 [Source:RGD Symbol;Acc:620048]
		Spp1	3.95719		secreted phosphoprotein 1 [Source:RGD Symbol;Acc:3752]
		Spr	-0.603533		sepiapterin reductase [Source:RGD Symbol;Acc:3753]
		Sqstm1	-0.318755		sequestosome 1 [Source:RGD Symbol;Acc:69287]
		Srebf1	0.410092		sterol regulatory element binding transcription factor 1 [Source:RGD Symbol;Acc:69423]
		Ss18l1	-0.411603		SS18L1, nBAF chromatin remodeling complex subunit [Source:RGD Symbol;Acc:621847]
		Sstr1	-1.04293		somatostatin receptor 1 [Source:RGD Symbol;Acc:3762]
		St3gal4	0.44605		ST3 beta-galactoside alpha-2,3-sialyltransferase 4 [Source:RGD Symbol;Acc:1303068]
		Stk10	0.737594		serine/threonine kinase 10 [Source:RGD Symbol;Acc:3779]
		Stk38	0.682326		serine/threonine kinase 38 [Source:RGD Symbol;Acc:1309455]
		Strn	-0.446172		striatin [Source:RGD Symbol;Acc:3782]
		Sult4a1	-0.399546		sulfotransferase family 4A, member 1 [Source:RGD Symbol;Acc:69292]
		Supt6h	-0.188035		SPT6 homolog, histone chaperone [Source:RGD Symbol;Acc:1309290]
		Susd4	-0.229577		sushi domain containing 4 [Source:RGD Symbol;Acc:1564043]
		Swap70	0.627798		switching B-cell complex subunit SWAP70 [Source:RGD Symbol;Acc:1305579]
		Syn1	-0.426342		synapsin I [Source:RGD Symbol;Acc:3797]
		Synpo	-0.21328		synaptopodin [Source:RGD Symbol;Acc:620668]
		Syt1	-0.645002		synaptotagmin 1 [Source:RGD Symbol;Acc:3803]
		Syt11	-0.461638		synaptotagmin 11 [Source:RGD Symbol;Acc:62042]
		Syt3	-0.488972		synaptotagmin 3 [Source:RGD Symbol;Acc:3805]
		Syt4	-0.557383		synaptotagmin 4 [Source:RGD Symbol;Acc:68397]
		Tac1	0.616445		tachykinin, precursor 1 [Source:RGD Symbol;Acc:3807]
		Tapbp	0.55279		TAP binding protein [Source:RGD Symbol;Acc:3819]
		Tbkbp1	0.424067		TBK1 binding protein 1 [Source:RGD Symbol;Acc:631328]
		Tbx21	8.39144		T-box 21 [Source:RGD Symbol;Acc:1308264]
		Tcf3	0.352454		transcription factor 3 [Source:RGD Symbol;Acc:620914]
		Tcf7	0.946241		transcription factor 7 [Source:RGD Symbol;Acc:1305894]
		Tgfb2	0.643318		transforming growth factor, beta 2 [Source:RGD Symbol;Acc:70491]
		Tgfbr3	0.624634		transforming growth factor beta receptor 3 [Source:RGD Symbol;Acc:61821]
		Thbs1	1.2857		thrombospondin 1 [Source:RGD Symbol;Acc:1588455]
		Themis2	1.46323		thymocyte selection associated family member 2 [Source:RGD Symbol;Acc:1561016]
		Thra	0.250039		thyroid hormone receptor alpha [Source:RGD Symbol;Acc:3857]
		Thrb	-0.699181		thyroid hormone receptor beta [Source:RGD Symbol;Acc:3858]
		Thy1	-0.642946		Thy-1 cell surface antigen [Source:RGD Symbol;Acc:3860]
		Timp1	1.2104		TIMP metallopeptidase inhibitor 1 [Source:RGD Symbol;Acc:621675]
		Tlr7	0.948463		toll-like receptor 7 [Source:RGD Symbol;Acc:1563357]
		Tmem108	-0.475831		transmembrane protein 108 [Source:NCBI gene;Acc:300967]
		Tmem126a	0.471507		transmembrane protein 126A [Source:RGD Symbol;Acc:1305677]
		Tmem131l	0.775575		transmembrane 131 like [Source:RGD Symbol;Acc:1583677]
		Tmem176a	0.986548		transmembrane protein 176A [Source:RGD Symbol;Acc:1310725]
		Tmem176b	0.707726		transmembrane protein 176B [Source:RGD Symbol;Acc:708403]
		Tmem178a	-0.579163		transmembrane protein 178A [Source:RGD Symbol;Acc:1303057]
		Tmem25	-0.51331		transmembrane protein 25 [Source:RGD Symbol;Acc:1596132]
		Tmod3	0.780488		tropomodulin 3 [Source:RGD Symbol;Acc:1311030]
		Tmsb4x	0.300974		thymosin beta 4, X-linked [Source:RGD Symbol;Acc:621622]
		Tnc	1.65261		tenascin C [Source:RGD Symbol;Acc:621057]
		Tnfaip3	-0.822947		TNF alpha induced protein 3 [Source:RGD Symbol;Acc:1589275]
		Tnfrsf11a	0.679575		TNF receptor superfamily member 11A [Source:RGD Symbol;Acc:1563614]
		Tnfrsf11b	-0.751407		TNF receptor superfamily member 11B [Source:RGD Symbol;Acc:619802]
		Tnfrsf1a	0.91193		TNF receptor superfamily member 1A [Source:RGD Symbol;Acc:621237]
		Tnfsf13	0.610303		TNF superfamily member 13 [Source:RGD Symbol;Acc:1305871]
		Tnfsf8	-1.91422		TNF superfamily member 8 [Source:RGD Symbol;Acc:1590403]
		Tnik	-0.332013		TRAF2 and NCK interacting kinase [Source:RGD Symbol;Acc:1561817]
		Tnr	-0.588536		tenascin R [Source:RGD Symbol;Acc:3886]
		Tollip	-0.2259		toll interacting protein [Source:RGD Symbol;Acc:1304676]
		Tomm70	-0.888247		translocase of outer mitochondrial membrane 70 [Source:RGD Symbol;Acc:1303049]
		Tox	-0.721037		thymocyte selection-associated high mobility group box [Source:RGD Symbol;Acc:1310455]
		Tp73	3.94974		tumor protein p73 [Source:RGD Symbol;Acc:1307083]
		Trafd1	0.640644		TRAF type zinc finger domain containing 1 [Source:RGD Symbol;Acc:620171]
		Trib1	-0.682063		tribbles pseudokinase 1 [Source:RGD Symbol;Acc:621596]
		Trim25	1.1392		tripartite motif-containing 25 [Source:RGD Symbol;Acc:1594396]
		Trim3	-0.481444		tripartite motif-containing 3 [Source:RGD Symbol;Acc:70074]
		Trim32	-0.344838		tripartite motif-containing 32 [Source:RGD Symbol;Acc:1305238]
		Trim34	1.24265		tripartite motif-containing 34 [Source:RGD Symbol;Acc:7240857]
		Trim5	1.16306		tripartite motif-containing 5 [Source:RGD Symbol;Acc:1304579]
		Trim65	0.634967		tripartite motif-containing 65 [Source:RGD Symbol;Acc:1559497]
		Trpc5	-1.04028		transient receptor potential cation channel, subfamily C, member 5 [Source:RGD Symbol;Acc:619787]
		Trpc6	-0.587561		transient receptor potential cation channel, subfamily C, member 6 [Source:RGD Symbol;Acc:619788]
		Tsc1	-0.354696		TSC complex subunit 1 [Source:RGD Symbol;Acc:620124]
		Tsc22d3	0.652558		TSC22 domain family, member 3 [Source:RGD Symbol;Acc:621654]
		Tshr	1.98095		thyroid stimulating hormone receptor [Source:RGD Symbol;Acc:3911]
		Tshz3	-0.887158		teashirt zinc finger homeobox 3 [Source:RGD Symbol;Acc:1306322]
		Tspan9	0.351059		tetraspanin 9 [Source:RGD Symbol;Acc:1304740]
		Tyro3	-0.434072		TYRO3 protein tyrosine kinase [Source:RGD Symbol;Acc:3923]
		Uaca	0.850077		uveal autoantigen with coiled-coil domains and ankyrin repeats [Source:RGD Symbol;Acc:1560011]
		Ubash3b	0.649704		ubiquitin associated and SH3 domain containing, B [Source:RGD Symbol;Acc:1310357]
		Ube2j1	-0.2906		ubiquitin-conjugating enzyme E2, J1 [Source:RGD Symbol;Acc:1305067]
		Ube2k	-0.219057		ubiquitin-conjugating enzyme E2K [Source:RGD Symbol;Acc:1311626]
		Ube2n	-0.411032		ubiquitin-conjugating enzyme E2N [Source:RGD Symbol;Acc:621096]
		Ubqln1	-0.241686		ubiquilin 1 [Source:RGD Symbol;Acc:620745]
		Ulk1	-0.24474		unc-51 like autophagy activating kinase 1 [Source:RGD Symbol;Acc:1589743]
		Unc13a	-0.497022		unc-13 homolog A [Source:RGD Symbol;Acc:619722]
		Unc13c	0.848565		unc-13 homolog C [Source:RGD Symbol;Acc:628592]
		Unc93b1	0.748969		unc-93 homolog B1, TLR signaling regulator [Source:RGD Symbol;Acc:1311984]
		Usp15	-0.307971		ubiquitin specific peptidase 15 [Source:RGD Symbol;Acc:628795]
		Vamp3	0.452809		vesicle-associated membrane protein 3 [Source:RGD Symbol;Acc:61880]
		Vamp7	-0.427061		vesicle-associated membrane protein 7 [Source:RGD Symbol;Acc:621558]
		Vamp8	0.665837		vesicle-associated membrane protein 8 [Source:RGD Symbol;Acc:620421]
		Vav3	0.848237		vav guanine nucleotide exchange factor 3 [Source:RGD Symbol;Acc:1565941]
		Vcam1	0.40991		vascular cell adhesion molecule 1 [Source:RGD Symbol;Acc:3952]
		Vegfb	0.336864		vascular endothelial growth factor B [Source:RGD Symbol;Acc:619799]
		Vim	1.3354		vimentin [Source:RGD Symbol;Acc:621646]
		Vip	-0.582174		vasoactive intestinal peptide [Source:RGD Symbol;Acc:621647]
		Vldlr	-0.508571		very low density lipoprotein receptor [Source:RGD Symbol;Acc:3963]
		Vps35	-0.336714		VPS35 retromer complex component [Source:RGD Symbol;Acc:1589784]
		Vsir	0.504534		V-set immunoregulatory receptor [Source:RGD Symbol;Acc:1590938]
		Vtn	0.979306		vitronectin [Source:RGD Symbol;Acc:3967]
		Vwf	0.805103		von Willebrand factor [Source:RGD Symbol;Acc:621759]
		Wasf1	-0.312046		WAS protein family, member 1 [Source:RGD Symbol;Acc:1561954]
		Wasl	-0.253583		Wiskott-Aldrich syndrome-like [Source:RGD Symbol;Acc:735144]
		Wdfy4	1.29459		WDFY family member 4 [Source:RGD Symbol;Acc:1564142]
		Wdr37	-0.370088		WD repeat domain 37 [Source:RGD Symbol;Acc:1306189]
		Wfdc1	0.96985		WAP four-disulfide core domain 1 [Source:RGD Symbol;Acc:68938]
		Wnt5a	1.86817		Wnt family member 5A [Source:RGD Symbol;Acc:69250]
		Wnt7a	0.689482		Wnt family member 7A [Source:RGD Symbol;Acc:69079]
		Wrnip1	-0.309127		Werner helicase interacting protein 1 [Source:RGD Symbol;Acc:628836]
		Xkr8	0.678035		XK related 8 [Source:RGD Symbol;Acc:1305649]
		Ythdf3	-0.26094		YTH N(6)-methyladenosine RNA binding protein 3 [Source:RGD Symbol;Acc:1305234]
		Ywhae	-0.161001		tyrosine 3-monooxygenase/tryptophan 5-monooxygenase activation protein, epsilon [Source:RGD Symbol;Acc:62000]
		Ywhah	-0.53181		tyrosine 3-monooxygenase/tryptophan 5-monooxygenase activation protein, eta [Source:RGD Symbol;Acc:3978]
		Ywhaz	-0.329762		tyrosine 3-monooxygenase/tryptophan 5-monooxygenase activation protein, zeta [Source:RGD Symbol;Acc:3980]
		Zbtb17	0.339276		zinc finger and BTB domain containing 17 [Source:RGD Symbol;Acc:1307143]
		Zbtb7a	-0.30406		zinc finger and BTB domain containing 7a [Source:RGD Symbol;Acc:620946]
		Zc3hav1	0.918013		zinc finger CCCH-type containing, antiviral 1 [Source:RGD Symbol;Acc:628694]
		Zeb1	0.373848		zinc finger E-box binding homeobox 1 [Source:RGD Symbol;Acc:3831]
		Zfp335	0.319145		zinc finger protein 335 [Source:RGD Symbol;Acc:628751]
		Zfp36	0.847468		zinc finger protein 36 [Source:RGD Symbol;Acc:620722]
		Zfp36l2	1.632		zinc finger protein 36, C3H type-like 2 [Source:RGD Symbol;Acc:1308913]
		Zhx2	0.661534		zinc fingers and homeoboxes 2 [Source:RGD Symbol;Acc:727926]
After	22	C1qb		-0.743849	complement C1q B chain [Source:RGD Symbol;Acc:2229]
		Uba7		-1.94046	ubiquitin-like modifier activating enzyme 7 [Source:RGD Symbol;Acc:1308323]
		Nos1		-0.463883	nitric oxide synthase 1 [Source:RGD Symbol;Acc:3184]
		Ddx60		-3.38695
		Ppp3r1		0.449471	protein phosphatase 3, regulatory subunit B, alpha [Source:RGD Symbol;Acc:69230]
		Usp29		0.419655	ubiquitin specific peptidase 29 [Source:RGD Symbol;Acc:1306648]
		Spi1		-0.975035	Spi-1 proto-oncogene [Source:RGD Symbol;Acc:1359607]
		Foxf1		-1.23426	forkhead box F1 [Source:RGD Symbol;Acc:1584229]
		Usp18		-3.136	ubiquitin specific peptidase 18 [Source:RGD Symbol;Acc:1359153]
		Ifit3		-2.24153	interferon-induced protein with tetratricopeptide repeats 3 [Source:RGD Symbol;Acc:1359681]
		Lmo3		0.546768	LIM domain only 3 [Source:RGD Symbol;Acc:1561357]
		Prepl		0.433057	prolyl endopeptidase-like [Source:RGD Symbol;Acc:1310143]
		Mov10		-0.972041	Mov10 RISC complex RNA helicase [Source:RGD Symbol;Acc:1598327]
		Ncam2		0.730623	neural cell adhesion molecule 2 [Source:RGD Symbol;Acc:1303131]
		Ube2l6		-1.77421	ubiquitin-conjugating enzyme E2L 6 [Source:RGD Symbol;Acc:1307960]
		Atp2a2		0.377931	ATPase sarcoplasmic/endoplasmic reticulum Ca2+ transporting 2 [Source:RGD Symbol;Acc:2174]
		Scn2a		0.417962	sodium voltage-gated channel alpha subunit 2 [Source:RGD Symbol;Acc:3632]
		Tnfrsf21		0.342475	TNF receptor superfamily member 21 [Source:RGD Symbol;Acc:1307308]
		Tax1bp1		0.340871	Tax1 binding protein 1 [Source:RGD Symbol;Acc:708579]
		Cadps2		0.873647	calcium dependent secretion activator 2 [Source:RGD Symbol;Acc:1559440]
		Irf7		-3.08014	interferon regulatory factor 7 [Source:RGD Symbol;Acc:1307828]
		Vasp		-0.725219	vasodilator-stimulated phosphoprotein [Source:RGD Symbol;Acc:1311542]

## Sheet: HPC-Before-after treatment
Names	total	elements	before	after
after before (overlapping)	11	Gabrg1	-0.341157	-0.804533	gamma-aminobutyric acid type A receptor gamma 1 subunit [Source:RGD Symbol;Acc:621732]
		Gabrb1	-0.476594	-0.783513	gamma-aminobutyric acid type A receptor beta 1 subunit [Source:RGD Symbol;Acc:2649]
		Cacng3	0.310799	0.693278	calcium voltage-gated channel auxiliary subunit gamma 3 [Source:RGD Symbol;Acc:628803]
		Scn1b	0.672869	0.34218	sodium voltage-gated channel beta subunit 1 [Source:RGD Symbol;Acc:3631]
		Slc5a7	-1.86356	-1.0531	solute carrier family 5 member 7 [Source:RGD Symbol;Acc:69270]
		Slc8a2	0.358544	0.59405	solute carrier family 8 member A2 [Source:RGD Symbol;Acc:620194]
		Crtc1	0.286708	0.883642	CREB regulated transcription coactivator 1 [Source:RGD Symbol;Acc:1589158]
		Cebpb	0.585498	1.08617	CCAAT/enhancer binding protein beta [Source:RGD Symbol;Acc:2327]
		Psd	0.409508	0.634455	pleckstrin and Sec7 domain containing [Source:RGD Symbol;Acc:620297]
		Aplp2	-0.177753	-0.214031	amyloid beta precursor like protein 2 [Source:RGD Symbol;Acc:2128]
		Git1	0.226117	0.533711	GIT ArfGAP 1 [Source:RGD Symbol;Acc:69331]
before	123	Ifit1	-6.66333		interferon-induced protein with tetratricopeptide repeats 1 [Source:RGD Symbol;Acc:620599]
		Cd99l2	-2.47522		CD99 molecule-like 2 [Source:RGD Symbol;Acc:620896]
		Serpina3n	-2.41619		serine (or cysteine) peptidase inhibitor, clade A, member 3N [Source:RGD Symbol;Acc:3747]
		Gabrq	-2.14331		gamma-aminobutyric acid type A receptor theta subunit [Source:RGD Symbol;Acc:68331]
		Pld5	-1.62931		phospholipase D family, member 5 [Source:RGD Symbol;Acc:1562609]
		Abcg2	-1.44826		ATP binding cassette subfamily G member 2 [Source:RGD Symbol;Acc:631345]
		Dlk1	-1.32799		delta like non-canonical Notch ligand 1 [Source:RGD Symbol;Acc:619931]
		Pot1b	-1.3123		protection of telomeres 1B [Source:RGD Symbol;Acc:1582873]
		Galns	-1.20217		galactosamine (N-acetyl)-6-sulfatase [Source:RGD Symbol;Acc:1565391]
		Cmbl	-1.14298		carboxymethylenebutenolidase homolog [Source:RGD Symbol;Acc:1306952]
		C3	-1.07858		complement C3 [Source:RGD Symbol;Acc:2232]
		Cct5	-1.06205		chaperonin containing TCP1 subunit 5 [Source:RGD Symbol;Acc:735161]
		Ctnnd2	-1.05199		catenin delta 2 [Source:RGD Symbol;Acc:620734]
		Nit2	-0.968482		nitrilase family, member 2 [Source:RGD Symbol;Acc:1310494]
		Dap	-0.930427		death-associated protein [Source:RGD Symbol;Acc:620641]
		Exph5	-0.867503		exophilin 5 [Source:RGD Symbol;Acc:1560308]
		Tnfrsf11b	-0.811563		TNF receptor superfamily member 11B [Source:RGD Symbol;Acc:619802]
		Nr2f2	-0.808807		nuclear receptor subfamily 2, group F, member 2 [Source:RGD Symbol;Acc:69305]
		Acvr1c	-0.807972		activin A receptor type 1C [Source:RGD Symbol;Acc:621789]
		Plcxd3	-0.799338		phosphatidylinositol-specific phospholipase C, X domain containing 3 [Source:RGD Symbol;Acc:1308448]
		Slc44a5	-0.735724		solute carrier family 44, member 5 [Source:RGD Symbol;Acc:1564620]
		Ccn2	-0.720456		cellular communication network factor 2 [Source:RGD Symbol;Acc:621392]
		Slc25a34	-0.685775		solute carrier family 25, member 34 [Source:RGD Symbol;Acc:1359157]
		Kcnk9	-0.622153		potassium two pore domain channel subfamily K member 9 [Source:RGD Symbol;Acc:621451]
		Shtn1	-0.584981		shootin 1 [Source:RGD Symbol;Acc:1311558]
		Cxxc4	-0.560875		CXXC finger protein 4 [Source:RGD Symbol;Acc:69228]
		Cadm1	-0.535798		cell adhesion molecule 1 [Source:RGD Symbol;Acc:1310999]
		Sox9	-0.518086		SRY box 9 [Source:RGD Symbol;Acc:620474]
		Synm	-0.506316		synemin [Source:RGD Symbol;Acc:727872]
		LOC100360413	-0.497383		eukaryotic translation elongation factor 1 alpha 1-like [Source:RGD Symbol;Acc:2322143]
		Timp2	-0.48309		TIMP metallopeptidase inhibitor 2 [Source:RGD Symbol;Acc:61312]
		Ece2	-0.468171		endothelin-converting enzyme 2 [Source:RGD Symbol;Acc:1303039]
		Gda	-0.458293		guanine deaminase [Source:RGD Symbol;Acc:621617]
		Tomm70	-0.449191		translocase of outer mitochondrial membrane 70 [Source:RGD Symbol;Acc:1303049]
		Igsf3	-0.440978		immunoglobulin superfamily, member 3 [Source:RGD Symbol;Acc:1307796]
		Ift140	-0.40426		intraflagellar transport 140 [Source:RGD Symbol;Acc:2318759]
		Kcna4	-0.389896		potassium voltage-gated channel subfamily A member 4 [Source:RGD Symbol;Acc:2952]
		Hook1	-0.34655		hook microtubule-tethering protein 1 [Source:RGD Symbol;Acc:1309987]
		Wdr6	-0.33055		WD repeat domain 6 [Source:RGD Symbol;Acc:1307649]
		Elp2	-0.306731		elongator acetyltransferase complex subunit 2 [Source:RGD Symbol;Acc:1306419]
		Gprasp1	-0.299725		G protein-coupled receptor associated sorting protein 1 [Source:RGD Symbol;Acc:621343]
		Taok3	-0.265847		TAO kinase 3 [Source:RGD Symbol;Acc:1562861]
		Arid4a	-0.25895		AT-rich interaction domain 4A [Source:RGD Symbol;Acc:1307442]
		Scrn1	-0.251285		secernin 1 [Source:RGD Symbol;Acc:1560999]
		Sqstm1	-0.225982		sequestosome 1 [Source:RGD Symbol;Acc:69287]
		Eef1a1	0.196325		eukaryotic translation elongation factor 1 alpha 1 [Source:RGD Symbol;Acc:67387]
		Adora1	0.22176		adenosine A1 receptor [Source:RGD Symbol;Acc:2048]
		Dynll1	0.227388		dynein light chain LC8-type 1 [Source:RGD Symbol;Acc:619866]
		Map6d1	0.258648		MAP6 domain containing 1 [Source:RGD Symbol;Acc:1560102]
		Nf2	0.261741		neurofibromin 2 [Source:RGD Symbol;Acc:3169]
		Mybph	0.266558		myosin binding protein H [Source:RGD Symbol;Acc:620287]
		Desi1	0.288741		desumoylating isopeptidase 1 [Source:RGD Symbol;Acc:1305776]
		Klf9	0.290798		Kruppel-like factor 9 [Source:RGD Symbol;Acc:70934]
		Rab40b	0.291117		Rab40b, member RAS oncogene family [Source:RGD Symbol;Acc:1305663]
		Cnot8	0.29345		CCR4-NOT transcription complex, subunit 8 [Source:RGD Symbol;Acc:1306401]
		Snn	0.302362		stannin [Source:RGD Symbol;Acc:3730]
		Egr3	0.309621		early growth response 3 [Source:RGD Symbol;Acc:2545]
		Napa	0.309828		NSF attachment protein alpha [Source:RGD Symbol;Acc:620855]
		Vopp1	0.347567		VOPP1, WBP1/VOPP1 family member [Source:RGD Symbol;Acc:1306494]
		Dnajb5	0.361201		DnaJ heat shock protein family (Hsp40) member B5 [Source:RGD Symbol;Acc:1307453]
		Kctd1	0.367246		potassium channel tetramerization domain containing 1 [Source:RGD Symbol;Acc:621566]
		Krtcap2	0.374823		keratinocyte associated protein 2 [Source:RGD Symbol;Acc:1308413]
		Fa2h	0.382874		fatty acid 2-hydroxylase [Source:RGD Symbol;Acc:1310347]
		Prag1	0.383591		PEAK1 related kinase activating pseudokinase 1 [Source:RGD Symbol;Acc:1311793]
		Dagla	0.385013		diacylglycerol lipase, alpha [Source:RGD Symbol;Acc:1359461]
		Atf5	0.392795		activating transcription factor 5 [Source:RGD Symbol;Acc:628902]
		Ndrg1	0.405671		N-myc downstream regulated 1 [Source:RGD Symbol;Acc:1307303]
		Cnih2	0.409019		cornichon family AMPA receptor auxiliary protein 2 [Source:RGD Symbol;Acc:1304930]
		Smarcd2	0.409633		SWI/SNF related, matrix associated, actin dependent regulator of chromatin, subfamily d, member 2 [Source:RGD Symbol;Acc:69289]
		Acbd4	0.411663		acyl-CoA binding domain containing 4 [Source:RGD Symbol;Acc:1308404]
		Ddit4	0.412843		DNA-damage-inducible transcript 4 [Source:RGD Symbol;Acc:621731]
		Dgkz	0.418861		diacylglycerol kinase zeta [Source:RGD Symbol;Acc:70929]
		Slc2a1	0.433195		solute carrier family 2 member 1 [Source:RGD Symbol;Acc:3704]
		Arhgap31	0.439001		Rho GTPase activating protein 31 [Source:RGD Symbol;Acc:1306093]
		Lingo3	0.445814		leucine rich repeat and Ig domain containing 3 [Source:RGD Symbol;Acc:1592209]
		Pla2g12a	0.458178		phospholipase A2, group XIIA [Source:RGD Symbol;Acc:1304662]
		Gpd1	0.461433		glycerol-3-phosphate dehydrogenase 1 [Source:RGD Symbol;Acc:621381]
		Scn4b	0.479443		sodium voltage-gated channel beta subunit 4 [Source:RGD Symbol;Acc:631404]
		Cldn11	0.485688		claudin 11 [Source:RGD Symbol;Acc:71081]
		Ddo	0.51383		D-aspartate oxidase [Source:RGD Symbol;Acc:1595123]
		Dusp5	0.523273		dual specificity phosphatase 5 [Source:RGD Symbol;Acc:620854]
		Crem	0.532419		cAMP responsive element modulator [Source:RGD Symbol;Acc:2402]
		Mobp	0.538247		myelin-associated oligodendrocyte basic protein [Source:RGD Symbol;Acc:3101]
		Mbp	0.539174		myelin basic protein [Source:RGD Symbol;Acc:3054]
		Acer2	0.542894		alkaline ceramidase 2 [Source:RGD Symbol;Acc:1304629]
		Errfi1	0.545324		ERBB receptor feedback inhibitor 1 [Source:RGD Symbol;Acc:1307599]
		Nod1	0.55357		nucleotide-binding oligomerization domain containing 1 [Source:RGD Symbol;Acc:1562269]
		Nfil3	0.581632		nuclear factor, interleukin 3 regulated [Source:RGD Symbol;Acc:620972]
		Dnajc30	0.608348		DnaJ heat shock protein family (Hsp40) member C30 [Source:RGD Symbol;Acc:1595783]
		Rpl30	0.609334		ribosomal protein L30 [Source:RGD Symbol;Acc:621201]
		Tnfrsf11a	0.610312		TNF receptor superfamily member 11A [Source:RGD Symbol;Acc:1563614]
		Sdf2l1	0.642281		stromal cell-derived factor 2-like 1 [Source:RGD Symbol;Acc:1585844]
		Loxl1	0.648075		lysyl oxidase-like 1 [Source:RGD Symbol;Acc:1308752]
		Rtel1	0.659742		regulator of telomere elongation helicase 1 [Source:RGD Symbol;Acc:1306721]
		Fxyd7	0.660447		FXYD domain-containing ion transport regulator 7 [Source:RGD Symbol;Acc:620830]
		Bag3	0.667859		Bcl2-associated athanogene 3 [Source:RGD Symbol;Acc:1307794]
		Egr1	0.669541		early growth response 1 [Source:RGD Symbol;Acc:2544]
		Cnksr3	0.67417		Cnksr family member 3 [Source:RGD Symbol;Acc:1307544]
		Fkbp9	0.680169		FKBP prolyl isomerase 9 [Source:RGD Symbol;Acc:1549757]
		Plekhf1	0.71395		pleckstrin homology and FYVE domain containing 1 [Source:RGD Symbol;Acc:1310544]
		Adgre5	0.720824		adhesion G protein-coupled receptor E5 [Source:RGD Symbol;Acc:1305595]
		Unc13c	0.729513		unc-13 homolog C [Source:RGD Symbol;Acc:628592]
		Ddx56	0.782075		DEAD-box helicase 56 [Source:RGD Symbol;Acc:1303195]
		Tinagl1	0.808176		tubulointerstitial nephritis antigen-like 1 [Source:RGD Symbol;Acc:70956]
		Creb3l1	0.838313		cAMP responsive element binding protein 3-like 1 [Source:RGD Symbol;Acc:1359613]
		Tgm2	0.840604		transglutaminase 2 [Source:RGD Symbol;Acc:621081]
		Prkd2	0.849044		protein kinase D2 [Source:RGD Symbol;Acc:1308054]
		Ucp2	0.875706		uncoupling protein 2 [Source:RGD Symbol;Acc:3932]
		Nr1h3	0.890571		nuclear receptor subfamily 1, group H, member 3 [Source:RGD Symbol;Acc:61909]
		Lyzl4	0.908599		lysozyme-like 4 [Source:RGD Symbol;Acc:1308401]
		Prss12	0.983273		serine protease 12 [Source:RGD Symbol;Acc:69238]
		Kcp	1.00002		kielin cysteine rich BMP regulator [Source:RGD Symbol;Acc:1561119]
		Egr4	1.02513		early growth response 4 [Source:RGD Symbol;Acc:2546]
		Enpp6	1.13226		ectonucleotide pyrophosphatase/phosphodiesterase 6 [Source:RGD Symbol;Acc:1311645]
		Exoc3l4	1.24912		exocyst complex component 3-like 4 [Source:RGD Symbol;Acc:1307749]
		Egr2	1.31746		early growth response 2 [Source:RGD Symbol;Acc:621608]
		Tmem252	1.45601		transmembrane protein 252 [Source:RGD Symbol;Acc:1359349]
		Fmo2	1.51908		flavin containing monooxygenase 2 [Source:RGD Symbol;Acc:628600]
		Fosb	1.52105		FosB proto-oncogene, AP-1 transcription factor subunit [Source:RGD Symbol;Acc:1308198]
		H3f3c	1.5392		H3 histone family member 3C [Source:RGD Symbol;Acc:2321290]
		Mis18a	2.01646		MIS18 kinetochore protein A [Source:RGD Symbol;Acc:1310778]
		Abl1	2.29893		ABL proto-oncogene 1, non-receptor tyrosine kinase [Source:RGD Symbol;Acc:1584969]
		Fcrl2	3.73642		Fc receptor-like 2 [Source:RGD Symbol;Acc:1306885]
after	397	Isg15		-1.8575	ISG15 ubiquitin-like modifier [Source:RGD Symbol;Acc:1310312]
		Mt3		-1.57096	metallothionein 3 [Source:RGD Symbol;Acc:621252]
		Chrna5		-1.07066	cholinergic receptor nicotinic alpha 5 subunit [Source:RGD Symbol;Acc:2347]
		Cav2		-0.93981	caveolin 2 [Source:RGD Symbol;Acc:620348]
		Chrna7		-0.916853	cholinergic receptor nicotinic alpha 7 subunit [Source:RGD Symbol;Acc:2348]
		Rpl36a		-0.880937	ribosomal protein L36a [Source:RGD Symbol;Acc:1306640]
		Sh2d1a		-0.879638	SH2 domain containing 1A [Source:RGD Symbol;Acc:1562408]
		Gpm6a		-0.873553	glycoprotein m6a [Source:RGD Symbol;Acc:631368]
		Atp6ap2		-0.870826	ATPase H+ transporting accessory protein 2 [Source:RGD Symbol;Acc:1561269]
		Fcho2		-0.853663	FCH domain only 2 [Source:RGD Symbol;Acc:1565396]
		Rpl9		-0.85077	ribosomal protein L9 [Source:RGD Symbol;Acc:62049]
		Kcna3		-0.843043	potassium voltage-gated channel subfamily A member 3 [Source:RGD Symbol;Acc:2951]
		Dcx		-0.839531	doublecortin [Source:RGD Symbol;Acc:620670]
		Abhd17b		-0.831551	abhydrolase domain containing 17B [Source:RGD Symbol;Acc:1305246]
		Mob4		-0.812623	MOB family member 4, phocein [Source:RGD Symbol;Acc:620183]
		Hapln1		-0.802757	hyaluronan and proteoglycan link protein 1 [Source:RGD Symbol;Acc:2412]
		Calb1		-0.802068	calbindin 1 [Source:RGD Symbol;Acc:69340]
		Slc35f1		-0.799334	solute carrier family 35, member F1 [Source:RGD Symbol;Acc:1559576]
		Gria4		-0.795274	glutamate ionotropic receptor AMPA type subunit 4 [Source:RGD Symbol;Acc:61863]
		Mal2		-0.788734	mal, T-cell differentiation protein 2 [Source:RGD Symbol;Acc:735066]
		Gabrb1		-0.783513	gamma-aminobutyric acid type A receptor beta 1 subunit [Source:RGD Symbol;Acc:2649]
		Glrb		-0.768779	glycine receptor, beta [Source:RGD Symbol;Acc:2706]
		Slc4a10		-0.767703	solute carrier family 4 member 10 [Source:RGD Symbol;Acc:631407]
		Serpini1		-0.746846	serpin family I member 1 [Source:RGD Symbol;Acc:619896]
		Ccn3		-0.745614	cellular communication network factor 3 [Source:RGD Symbol;Acc:621553]
		Ppp3cb		-0.736725	protein phosphatase 3 catalytic subunit beta [Source:RGD Symbol;Acc:3383]
		Elavl4		-0.726431	ELAV like RNA binding protein 4 [Source:RGD Symbol;Acc:1560027]
		Sypl1		-0.725901	synaptophysin-like 1 [Source:RGD Symbol;Acc:1359569]
		Rap1a		-0.717628	RAP1A, member of RAS oncogene family [Source:RGD Symbol;Acc:1359694]
		Epha3		-0.713681	Eph receptor A3 [Source:RGD Symbol;Acc:68389]
		Elavl2		-0.712021	ELAV like RNA binding protein 2 [Source:RGD Symbol;Acc:628611]
		Acsl4		-0.70158	acyl-CoA synthetase long-chain family member 4 [Source:RGD Symbol;Acc:69401]
		Vps35		-0.697493	VPS35 retromer complex component [Source:RGD Symbol;Acc:1589784]
		Rps27		-0.697436	ribosomal protein S27 [Source:RGD Symbol;Acc:621045]
		Pak3		-0.691906	p21 (RAC1) activated kinase 3 [Source:RGD Symbol;Acc:3251]
		Uhmk1		-0.690907	U2AF homology motif kinase 1 [Source:RGD Symbol;Acc:2968]
		Dgkb		-0.687717	diacylglycerol kinase, beta [Source:RGD Symbol;Acc:2488]
		Ube3a		-0.685467	ubiquitin protein ligase E3A [Source:RGD Symbol;Acc:1306361]
		Ghrl		-0.677455	ghrelin and obestatin prepropeptide [Source:RGD Symbol;Acc:632283]
		Rab33b		-0.676977	RAB33B, member RAS oncogene family [Source:RGD Symbol;Acc:1308353]
		Cnr1		-0.674861	cannabinoid receptor 1 [Source:RGD Symbol;Acc:2369]
		Dhx36		-0.674478	DEAH-box helicase 36 [Source:RGD Symbol;Acc:1308767]
		Slc1a3		-0.672946	solute carrier family 1 member 3 [Source:RGD Symbol;Acc:3698]
		Bmpr2		-0.659433	bone morphogenetic protein receptor type 2 [Source:RGD Symbol;Acc:71082]
		Nrsn1		-0.655296	neurensin 1 [Source:RGD Symbol;Acc:1307833]
		Vamp4		-0.65407	vesicle-associated membrane protein 4 [Source:RGD Symbol;Acc:1309753]
		Atad1		-0.653062	ATPase family, AAA domain containing 1 [Source:RGD Symbol;Acc:1308570]
		Snap25		-0.651059	synaptosomal-associated protein 25 [Source:MGI Symbol;Acc:MGI:98331]
		Gad2		-0.643512	glutamate decarboxylase 2 [Source:RGD Symbol;Acc:2653]
		Ero1a		-0.64217	endoplasmic reticulum oxidoreductase 1 alpha [Source:RGD Symbol;Acc:621713]
		Vamp3		-0.640362	vesicle-associated membrane protein 3 [Source:RGD Symbol;Acc:61880]
		Slc16a7		-0.63985	solute carrier family 16 member 7 [Source:RGD Symbol;Acc:3691]
		Atp6v1c1		-0.630408	ATPase H+ transporting V1 subunit C1 [Source:RGD Symbol;Acc:1311082]
		Gria2		-0.630259	glutamate ionotropic receptor AMPA type subunit 2 [Source:RGD Symbol;Acc:61862]
		Sacm1l		-0.624386	SAC1 like phosphatidylinositide phosphatase [Source:RGD Symbol;Acc:69223]
		Prkaa1		-0.623277	protein kinase AMP-activated catalytic subunit alpha 1 [Source:RGD Symbol;Acc:3387]
		Myo9a		-0.610957	myosin IXA [Source:RGD Symbol;Acc:621395]
		Stx12		-0.610681	syntaxin 12 [Source:RGD Symbol;Acc:620977]
		Slc30a1		-0.609292	solute carrier family 30 member 1 [Source:RGD Symbol;Acc:61918]
		Napg		-0.609089	NSF attachment protein gamma [Source:RGD Symbol;Acc:1310109]
		Lrrtm2		-0.608874	leucine rich repeat transmembrane neuronal 2 [Source:RGD Symbol;Acc:1593785]
		Bmpr1a		-0.60852	bone morphogenetic protein receptor type 1A [Source:RGD Symbol;Acc:70989]
		Gad1		-0.605389	glutamate decarboxylase 1 [Source:RGD Symbol;Acc:2652]
		Gabra1		-0.605006	gamma-aminobutyric acid type A receptor alpha1 subunit [Source:RGD Symbol;Acc:61855]
		Rock1		-0.600934	Rho-associated coiled-coil containing protein kinase 1 [Source:RGD Symbol;Acc:620424]
		Cltc		-0.600268	clathrin heavy chain [Source:RGD Symbol;Acc:2364]
		Dmd		-0.599529	dystrophin [Source:RGD Symbol;Acc:2507]
		Rock2		-0.594765	Rho-associated coiled-coil containing protein kinase 2 [Source:RGD Symbol;Acc:3590]
		Alcam		-0.594595	activated leukocyte cell adhesion molecule [Source:RGD Symbol;Acc:619972]
		Tuba1a		-0.594452	tubulin, alpha 1A [Source:RGD Symbol;Acc:619717]
		Ranbp6		-0.592161	RAN binding protein 6 [Source:RGD Symbol;Acc:1305165]
		Cript		-0.581271	CXXC repeat containing interactor of PDZ3 domain [Source:RGD Symbol;Acc:621545]
		Rpl10		-0.580888	ribosomal protein L10 [Source:RGD Symbol;Acc:621178]
		Slc9a6		-0.580089	solute carrier family 9 member A6 [Source:RGD Symbol;Acc:1563582]
		Rab11a		-0.574708	RAB11a, member RAS oncogene family [Source:RGD Symbol;Acc:619762]
		Syngr3		-0.574673	synaptogyrin 3 [Source:RGD Symbol;Acc:1311801]
		Fbxl20		-0.573208	F-box and leucine-rich repeat protein 20 [Source:RGD Symbol;Acc:621722]
		Cacna2d1		-0.572289	calcium voltage-gated channel auxiliary subunit alpha2delta 1 [Source:RGD Symbol;Acc:2247]
		Fzd3		-0.570492	frizzled class receptor 3 [Source:RGD Symbol;Acc:628814]
		Kcnc2		-0.570351	potassium voltage-gated channel subfamily C member 2 [Source:RGD Symbol;Acc:628829]
		Pafah1b1		-0.564536	platelet-activating factor acetylhydrolase 1b, regulatory subunit 1 [Source:RGD Symbol;Acc:620331]
		Fzd4		-0.564033	frizzled class receptor 4 [Source:RGD Symbol;Acc:71017]
		Psma3		-0.562205	proteasome subunit alpha 3 [Source:RGD Symbol;Acc:61844]
		Sdc2		-0.562075	syndecan 2 [Source:RGD Symbol;Acc:3649]
		Tmem230		-0.560923	transmembrane protein 230 [Source:RGD Symbol;Acc:1307399]
		Slc1a2		-0.55806	solute carrier family 1 member 2 [Source:RGD Symbol;Acc:3697]
		Dner		-0.556431	delta/notch-like EGF repeat containing [Source:RGD Symbol;Acc:1359385]
		Unc5c		-0.553549	unc-5 netrin receptor C [Source:RGD Symbol;Acc:735109]
		Syt4		-0.551023	synaptotagmin 4 [Source:RGD Symbol;Acc:68397]
		Sh3glb1		-0.550047	SH3 domain -containing GRB2-like endophilin B1 [Source:RGD Symbol;Acc:1304859]
		Nf1		-0.541232	neurofibromin 1 [Source:RGD Symbol;Acc:3168]
		Maob		-0.541115	monoamine oxidase B [Source:RGD Symbol;Acc:3041]
		Rab6a		-0.539169	RAB6A, member RAS oncogene family [Source:RGD Symbol;Acc:619737]
		Strn3		-0.538682	striatin 3 [Source:RGD Symbol;Acc:621827]
		Rps23		-0.538058	ribosomal protein S23 [Source:RGD Symbol;Acc:621039]
		Impa1		-0.536661	inositol monophosphatase 1 [Source:RGD Symbol;Acc:69254]
		Slc38a2		-0.535654	solute carrier family 38, member 2 [Source:RGD Symbol;Acc:69420]
		Pgrmc1		-0.535219	progesterone receptor membrane component 1 [Source:RGD Symbol;Acc:70890]
		Usp46		-0.533287	ubiquitin specific peptidase 46 [Source:RGD Symbol;Acc:1564808]
		Slc1a1		-0.530827	solute carrier family 1 member 1 [Source:RGD Symbol;Acc:3696]
		Serpinb9		-0.528381	serpin family B member 9 [Source:RGD Symbol;Acc:1549730]
		Gabrg2		-0.525741	gamma-aminobutyric acid type A receptor gamma 2 subunit [Source:RGD Symbol;Acc:61966]
		Adam10		-0.52568	ADAM metallopeptidase domain 10 [Source:RGD Symbol;Acc:2032]
		Opcml		-0.522622	opioid binding protein/cell adhesion molecule-like [Source:RGD Symbol;Acc:620635]
		Slitrk2		-0.521857	SLIT and NTRK-like family, member 2 [Source:RGD Symbol;Acc:1561361]
		Cdk17		-0.520892	cyclin-dependent kinase 17 [Source:RGD Symbol;Acc:1565593]
		Txn2		-0.517551	thioredoxin 2 [Source:RGD Symbol;Acc:71040]
		Rasa2		-0.516495	RAS p21 protein activator 2 [Source:RGD Symbol;Acc:3538]
		Rab10		-0.516379	RAB10, member RAS oncogene family [Source:RGD Symbol;Acc:620879]
		Gabra2		-0.516021	gamma-aminobutyric acid type A receptor alpha2 subunit [Source:RGD Symbol;Acc:61856]
		Nckap1		-0.51134	NCK-associated protein 1 [Source:RGD Symbol;Acc:61939]
		Dnm1l		-0.51113	dynamin 1-like [Source:RGD Symbol;Acc:620416]
		Ogt		-0.510646	O-linked N-acetylglucosamine (GlcNAc) transferase [Source:RGD Symbol;Acc:62060]
		Eif4e		-0.509449	eukaryotic translation initiation factor 4E [Source:RGD Symbol;Acc:69647]
		Gnb1		-0.501506	G protein subunit beta 1 [Source:RGD Symbol;Acc:2718]
		Abhd13		-0.496833	abhydrolase domain containing 13 [Source:RGD Symbol;Acc:1308317]
		Fmr1		-0.495586	fragile X mental retardation 1 [Source:RGD Symbol;Acc:2623]
		Cyfip1		-0.493662	cytoplasmic FMR1 interacting protein 1 [Source:RGD Symbol;Acc:1310332]
		Ndfip1		-0.491865	Nedd4 family interacting protein 1 [Source:RGD Symbol;Acc:1310053]
		Klhl24		-0.486889	kelch-like family member 24 [Source:RGD Symbol;Acc:727971]
		Synj1		-0.484395	synaptojanin 1 [Source:RGD Symbol;Acc:69434]
		Scn2a		-0.482652	sodium voltage-gated channel alpha subunit 2 [Source:RGD Symbol;Acc:3632]
		Kcnj10		-0.482386	potassium voltage-gated channel subfamily J member 10 [Source:NCBI gene;Acc:29718]
		Rps5		-0.481879	ribosomal protein S5 [Source:RGD Symbol;Acc:3601]
		Zdhhc17		-0.48066	zinc finger, DHHC-type containing 17 [Source:RGD Symbol;Acc:1595790]
		Dnajc5		-0.480038	DnaJ heat shock protein family (Hsp40) member C5 [Source:RGD Symbol;Acc:620516]
		Stxbp5l		-0.477683	syntaxin binding protein 5-like [Source:RGD Symbol;Acc:1311561]
		Vdac2		-0.468957	voltage-dependent anion channel 2 [Source:RGD Symbol;Acc:621576]
		Sms		-0.467487	spermine synthase [Source:RGD Symbol;Acc:1564826]
		Pja2		-0.467114	praja ring finger ubiquitin ligase 2 [Source:RGD Symbol;Acc:620273]
		Gls		-0.46078	glutaminase [Source:RGD Symbol;Acc:2707]
		Dars		-0.457245	aspartyl-tRNA synthetase [Source:RGD Symbol;Acc:621167]
		Syap1		-0.455104	synapse associated protein 1 [Source:RGD Symbol;Acc:1303113]
		Snap91		-0.450461	synaptosome associated protein 91 [Source:RGD Symbol;Acc:69276]
		Cast		-0.448771	calpastatin [Source:RGD Symbol;Acc:2278]
		Cul3		-0.446863	cullin 3 [Source:RGD Symbol;Acc:1308190]
		Clcn3		-0.445012	chloride voltage-gated channel 3 [Source:RGD Symbol;Acc:621219]
		Picalm		-0.440537	phosphatidylinositol binding clathrin assembly protein [Source:RGD Symbol;Acc:621054]
		Atp6v1b2		-0.435968	ATPase H+ transporting V1 subunit B2 [Source:RGD Symbol;Acc:620284]
		Zc3h14		-0.43552	zinc finger CCCH type containing 14 [Source:RGD Symbol;Acc:621850]
		Abi1		-0.434604	abl-interactor 1 [Source:RGD Symbol;Acc:621008]
		Nrcam		-0.433742	neuronal cell adhesion molecule [Source:RGD Symbol;Acc:3209]
		Vhl		-0.423867	von Hippel-Lindau tumor suppressor [Source:RGD Symbol;Acc:3960]
		Rab1a		-0.421843	RAB1A, member RAS oncogene family [Source:RGD Symbol;Acc:619736]
		Rab14		-0.41626	RAB14, member RAS oncogene family [Source:RGD Symbol;Acc:620881]
		Trpm7		-0.414967	transient receptor potential cation channel, subfamily M, member 7 [Source:RGD Symbol;Acc:620053]
		Calm1		-0.413672	calmodulin 1 [Source:RGD Symbol;Acc:2257]
		Kpna1		-0.4132	karyopherin subunit alpha 1 [Source:RGD Symbol;Acc:735064]
		Synpr		-0.403367	synaptoporin [Source:NCBI gene;Acc:66030]
		Rab21		-0.398753	RAB21, member RAS oncogene family [Source:RGD Symbol;Acc:1303150]
		Atxn10		-0.397414	ataxin 10 [Source:RGD Symbol;Acc:621813]
		Grm5		-0.393395	glutamate metabotropic receptor 5 [Source:RGD Symbol;Acc:2746]
		Aak1		-0.391623	AP2 associated kinase 1 [Source:RGD Symbol;Acc:1305520]
		Sdcbp		-0.388692	syndecan binding protein [Source:RGD Symbol;Acc:621497]
		Kcnn2		-0.380202	potassium calcium-activated channel subfamily N member 2 [Source:RGD Symbol;Acc:2963]
		Arl8b		-0.379271	ADP-ribosylation factor like GTPase 8B [Source:RGD Symbol;Acc:1562830]
		Gdi2		-0.37902	GDP dissociation inhibitor 2 [Source:RGD Symbol;Acc:61802]
		Opa1		-0.378935	OPA1, mitochondrial dynamin like GTPase [Source:RGD Symbol;Acc:708423]
		Rit2		-0.371847	Ras-like without CAAX 2 [Source:RGD Symbol;Acc:1307654]
		Kif1b		-0.364859	kinesin family member 1B [Source:RGD Symbol;Acc:621520]
		Canx		-0.354263	calnexin [Source:RGD Symbol;Acc:2266]
		Snx27		-0.304281	sorting nexin family member 27 [Source:RGD Symbol;Acc:628705]
		Arf1		0.316725	ADP-ribosylation factor 1 [Source:RGD Symbol;Acc:621270]
		Ncstn		0.336321	nicastrin [Source:RGD Symbol;Acc:631418]
		Glul		0.341084	glutamate-ammonia ligase [Source:RGD Symbol;Acc:2710]
		Clptm1		0.356583	CLPTM1, transmembrane protein [Source:RGD Symbol;Acc:1310959]
		Mapk1		0.363976	mitogen activated protein kinase 1 [Source:RGD Symbol;Acc:70500]
		Hspa8		0.366515	heat shock protein family A (Hsp70) member 8 [Source:RGD Symbol;Acc:621725]
		Fyn		0.367177	FYN proto-oncogene, Src family tyrosine kinase [Source:RGD Symbol;Acc:2641]
		Eif3b		0.372923	eukaryotic translation initiation factor 3, subunit B [Source:RGD Symbol;Acc:1309018]
		Ap3d1		0.384832	adaptor related protein complex 3 subunit delta 1 [Source:RGD Symbol;Acc:1308659]
		Iqsec3		0.393688	IQ motif and Sec7 domain 3 [Source:RGD Symbol;Acc:1593191]
		Atp1a3		0.395911	ATPase Na+/K+ transporting subunit alpha 3 [Source:RGD Symbol;Acc:2169]
		Lamp1		0.401305	lysosomal-associated membrane protein 1 [Source:RGD Symbol;Acc:2989]
		Kcnj9		0.402025	potassium voltage-gated channel subfamily J member 9 [Source:RGD Symbol;Acc:621440]
		Chrm1		0.405354	cholinergic receptor, muscarinic 1 [Source:RGD Symbol;Acc:2342]
		Gnao1		0.415738	G protein subunit alpha o1 [Source:RGD Symbol;Acc:628732]
		Hnrnpul1		0.422289	heterogeneous nuclear ribonucleoprotein U-like 1 [Source:RGD Symbol;Acc:1307456]
		Rnf10		0.431635	ring finger protein 10 [Source:RGD Symbol;Acc:1309282]
		Rabac1		0.432005	Rab acceptor 1 [Source:RGD Symbol;Acc:621002]
		Dpp6		0.435263	dipeptidyl peptidase like 6 [Source:RGD Symbol;Acc:68402]
		Mapk8ip3		0.437882	mitogen-activated protein kinase 8 interacting protein 3 [Source:RGD Symbol;Acc:1563691]
		Acp2		0.444269	acid phosphatase 2, lysosomal [Source:RGD Symbol;Acc:2021]
		Trim9		0.447156	tripartite motif-containing 9 [Source:RGD Symbol;Acc:621540]
		Kif21b		0.450716	kinesin family member 21B [Source:RGD Symbol;Acc:1306206]
		Sgta		0.450797	small glutamine rich tetratricopeptide repeat containing alpha [Source:RGD Symbol;Acc:620815]
		Ckb		0.453302	creatine kinase B [Source:RGD Symbol;Acc:2357]
		Syn1		0.453583	synapsin I [Source:RGD Symbol;Acc:3797]
		Kif5a		0.45411	kinesin family member 5A [Source:RGD Symbol;Acc:1303035]
		Ppfia3		0.458774	PTPRF interacting protein alpha 3 [Source:RGD Symbol;Acc:620054]
		Apba1		0.460102	amyloid beta precursor protein binding family A member 1 [Source:RGD Symbol;Acc:620844]
		Stx1b		0.462598	syntaxin 1B [Source:RGD Symbol;Acc:3784]
		Prkar1b		0.464901	protein kinase cAMP-dependent type 1 regulatory subunit beta [Source:RGD Symbol;Acc:3392]
		Itsn1		0.469997	intersectin 1 [Source:RGD Symbol;Acc:2935]
		Klc1		0.470826	kinesin light chain 1 [Source:RGD Symbol;Acc:621411]
		Pard3		0.470916	par-3 family cell polarity regulator [Source:RGD Symbol;Acc:620374]
		Mark4		0.470995	microtubule affinity regulating kinase 4 [Source:RGD Symbol;Acc:1591792]
		Ttbk1		0.472574	tau tubulin kinase 1 [Source:RGD Symbol;Acc:1559518]
		Pnkd		0.472822	PNKD, MBL domain containing [Source:RGD Symbol;Acc:2300155]
		Clip2		0.47429	CAP-GLY domain containing linker protein 2 [Source:RGD Symbol;Acc:62019]
		Ppp1r11		0.476972	protein phosphatase 1, regulatory (inhibitor) subunit 11 [Source:RGD Symbol;Acc:1303163]
		Prkcg		0.477799	protein kinase C, gamma [Source:RGD Symbol;Acc:3397]
		Fzr1		0.480703	fizzy and cell division cycle 20 related 1 [Source:RGD Symbol;Acc:1308713]
		Clta		0.482938	clathrin, light chain A [Source:RGD Symbol;Acc:70919]
		Rab35		0.484648	RAB35, member RAS oncogene family [Source:RGD Symbol;Acc:1306362]
		Ptprs		0.490263	protein tyrosine phosphatase, receptor type, S [Source:RGD Symbol;Acc:3452]
		Bcl2l1		0.491207	Bcl2-like 1 [Source:RGD Symbol;Acc:2200]
		Hnrnpa2b1		0.491776	heterogeneous nuclear ribonucleoprotein A2/B1 [Source:RGD Symbol;Acc:1310403]
		Srgap2		0.493827	SLIT-ROBO Rho GTPase activating protein 2 [Source:RGD Symbol;Acc:1566016]
		Akap5		0.493906	A-kinase anchoring protein 5 [Source:RGD Symbol;Acc:620829]
		Rpl26		0.494018	ribosomal protein L26 [Source:RGD Symbol;Acc:1310607]
		Tubb3		0.49557	tubulin, beta 3 class III [Source:RGD Symbol;Acc:628595]
		Add2		0.497897	adducin 2 [Source:RGD Symbol;Acc:2042]
		Adgrl1		0.499048	adhesion G protein-coupled receptor L1 [Source:RGD Symbol;Acc:620768]
		Psmc4		0.500471	proteasome 26S subunit, ATPase 4 [Source:RGD Symbol;Acc:621102]
		Ppp5c		0.502366	protein phosphatase 5, catalytic subunit [Source:RGD Symbol;Acc:68415]
		Hcn2		0.506162	hyperpolarization activated cyclic nucleotide gated potassium and sodium channel 2 [Source:RGD Symbol;Acc:620689]
		Clu		0.506405	clusterin [Source:RGD Symbol;Acc:3907]
		Sptbn2		0.507386	spectrin, beta, non-erythrocytic 2 [Source:RGD Symbol;Acc:3751]
		Grin1		0.509465	glutamate ionotropic receptor NMDA type subunit 1 [Source:RGD Symbol;Acc:2736]
		Tmod2		0.509744	tropomodulin 2 [Source:RGD Symbol;Acc:61948]
		Cadm3		0.518192	cell adhesion molecule 3 [Source:RGD Symbol;Acc:1307035]
		Uchl1		0.524571	ubiquitin C-terminal hydrolase L1 [Source:RGD Symbol;Acc:3928]
		Dlgap4		0.532143	DLG associated protein 4 [Source:RGD Symbol;Acc:708350]
		Agap2		0.532615	ArfGAP with GTPase domain, ankyrin repeat and PH domain 2 [Source:RGD Symbol;Acc:628844]
		Tnk2		0.532686	tyrosine kinase, non-receptor, 2 [Source:RGD Symbol;Acc:1305957]
		Camk2n1		0.533762	calcium/calmodulin-dependent protein kinase II inhibitor 1 [Source:RGD Symbol;Acc:708430]
		Gnas		0.53406	GNAS complex locus [Source:NCBI gene;Acc:24896]
		Pura		0.53498	purine rich element binding protein A [Source:RGD Symbol;Acc:1308543]
		Atp6v0c		0.536136	ATPase H+ transporting V0 subunit C [Source:RGD Symbol;Acc:621394]
		Shank2		0.537287	SH3 and multiple ankyrin repeat domains 2 [Source:RGD Symbol;Acc:628772]
		Calm3		0.541803	calmodulin 3 [Source:RGD Symbol;Acc:2259]
		Rps3a		0.545558	ribosomal protein S3a [Source:RGD Symbol;Acc:62078]
		Nsmf		0.547041	NMDA receptor synaptonuclear signaling and neuronal migration factor [Source:RGD Symbol;Acc:619819]
		Nlgn2		0.55057	neuroligin 2 [Source:RGD Symbol;Acc:621118]
		Elk1		0.550805	ELK1, ETS transcription factor [Source:RGD Symbol;Acc:1598663]
		Ppp1r1b		0.551775	protein phosphatase 1, regulatory (inhibitor) subunit 1B [Source:RGD Symbol;Acc:621859]
		Ppp1r9b		0.552053	protein phosphatase 1, regulatory subunit 9B [Source:RGD Symbol;Acc:632281]
		Fus		0.553539	FUS RNA binding protein [Source:RGD Symbol;Acc:1308864]
		Dctn1		0.554532	dynactin subunit 1 [Source:RGD Symbol;Acc:62038]
		Atp6v1d		0.559668	ATPase H+ transporting V1 subunit D [Source:RGD Symbol;Acc:735119]
		Palm		0.561938	paralemmin [Source:RGD Symbol;Acc:620341]
		Rpl5		0.56279	ribosomal protein L5 [Source:RGD Symbol;Acc:619825]
		Gapdh		0.566023	glyceraldehyde-3-phosphate dehydrogenase [Source:RGD Symbol;Acc:2661]
		Cx3cl1		0.566481	C-X3-C motif chemokine ligand 1 [Source:RGD Symbol;Acc:620458]
		Dnm2		0.566598	dynamin 2 [Source:RGD Symbol;Acc:2513]
		Ckmt1		0.571267	creatine kinase, mitochondrial 1 [Source:RGD Symbol;Acc:61976]
		Mapk8ip1		0.576592	mitogen-activated protein kinase 8 interacting protein 1 [Source:RGD Symbol;Acc:70937]
		Psma7		0.576735	proteasome subunit alpha 7 [Source:RGD Symbol;Acc:61851]
		Cacna1h		0.579608	calcium voltage-gated channel subunit alpha1 H [Source:RGD Symbol;Acc:68943]
		Capzb		0.581299	capping actin protein of muscle Z-line subunit beta [Source:RGD Symbol;Acc:1359099]
		Nectin1		0.582711	nectin cell adhesion molecule 1 [Source:RGD Symbol;Acc:620791]
		Lhfpl4		0.58334	LHFPL tetraspan subfamily member 4 [Source:RGD Symbol;Acc:727967]
		Ptpn5		0.584589	protein tyrosine phosphatase, non-receptor type 5 [Source:RGD Symbol;Acc:3448]
		Cspg5		0.584788	chondroitin sulfate proteoglycan 5 [Source:RGD Symbol;Acc:2431]
		Epn1		0.585758	Epsin 1 [Source:RGD Symbol;Acc:619772]
		Igsf8		0.587416	immunoglobulin superfamily, member 8 [Source:RGD Symbol;Acc:1311500]
		Ptk2b		0.589297	protein tyrosine kinase 2 beta [Source:RGD Symbol;Acc:628758]
		Rpl28		0.596935	ribosomal protein L28 [Source:RGD Symbol;Acc:621193]
		Shank3		0.598988	SH3 and multiple ankyrin repeat domains 3 [Source:RGD Symbol;Acc:69264]
		Eef2k		0.600851	eukaryotic elongation factor-2 kinase [Source:RGD Symbol;Acc:2538]
		Gnaz		0.608789	G protein subunit alpha z [Source:RGD Symbol;Acc:2717]
		Golga2		0.613138	golgin A2 [Source:RGD Symbol;Acc:620282]
		Fbxo31		0.614376	F-box protein 31 [Source:RGD Symbol;Acc:1561069]
		Pebp1		0.61549	phosphatidylethanolamine binding protein 1 [Source:RGD Symbol;Acc:62017]
		Cfl1		0.615888	cofilin 1 [Source:RGD Symbol;Acc:69285]
		Cdk16		0.617498	cyclin-dependent kinase 16 [Source:RGD Symbol;Acc:620584]
		Kcnc1		0.619436	potassium voltage-gated channel subfamily C member 1 [Source:RGD Symbol;Acc:2955]
		Kif17		0.625366	kinesin family member 17 [Source:RGD Symbol;Acc:1562511]
		Comt		0.625857	catechol-O-methyltransferase [Source:RGD Symbol;Acc:2379]
		Ncdn		0.626619	neurochondrin [Source:RGD Symbol;Acc:621734]
		Map6		0.629678	microtubule-associated protein 6 [Source:RGD Symbol;Acc:61804]
		Dennd1a		0.635432	DENN domain containing 1A [Source:RGD Symbol;Acc:1307927]
		Syngap1		0.637501	synaptic Ras GTPase activating protein 1 [Source:RGD Symbol;Acc:621090]
		Ap1s1		0.646433	adaptor related protein complex 1 subunit sigma 1 [Source:RGD Symbol;Acc:1305911]
		Pfn1		0.65536	profilin 1 [Source:RGD Symbol;Acc:621825]
		Ccl27		0.658881	C-C motif chemokine ligand 27 [Source:RGD Symbol;Acc:1304660]
		Stx1a		0.659717	syntaxin 1A [Source:RGD Symbol;Acc:69430]
		Brsk1		0.664247	BR serine/threonine kinase 1 [Source:RGD Symbol;Acc:1563268]
		Ybx3		0.668729	Y box binding protein 3 [Source:RGD Symbol;Acc:621056]
		Sod1		0.674489	superoxide dismutase 1 [Source:RGD Symbol;Acc:3731]
		Kcnk4		0.675785	potassium two pore domain channel subfamily K member 4 [Source:RGD Symbol;Acc:621449]
		Lrrc4b		0.678194	leucine rich repeat containing 4B [Source:RGD Symbol;Acc:1307121]
		Magi2		0.682537	membrane associated guanylate kinase, WW and PDZ domain containing 2 [Source:RGD Symbol;Acc:621855]
		Plekhg5		0.684134	pleckstrin homology and RhoGEF domain containing G5 [Source:RGD Symbol;Acc:1303132]
		Rab12		0.687835	RAB12, member RAS oncogene family [Source:RGD Symbol;Acc:3527]
		Dvl3		0.692241	dishevelled segment polarity protein 3 [Source:RGD Symbol;Acc:1308834]
		Arhgap44		0.700158	Rho GTPase activating protein 44 [Source:RGD Symbol;Acc:1305664]
		Cacnb1		0.700683	calcium voltage-gated channel auxiliary subunit beta 1 [Source:RGD Symbol;Acc:68382]
		Cyth2		0.70137	cytohesin 2 [Source:RGD Symbol;Acc:620398]
		Synpo		0.702732	synaptopodin [Source:RGD Symbol;Acc:620668]
		Rab8a		0.708542	RAB8A, member RAS oncogene family [Source:RGD Symbol;Acc:621144]
		Arhgdia		0.708578	Rho GDP dissociation inhibitor alpha [Source:RGD Symbol;Acc:1359547]
		Erc2		0.708812	ELKS/RAB6-interacting/CAST family member 2 [Source:RGD Symbol;Acc:708372]
		Atf4		0.719756	activating transcription factor 4 [Source:RGD Symbol;Acc:621863]
		Vti1b		0.721694	vesicle transport through interaction with t-SNAREs 1B [Source:RGD Symbol;Acc:2323682]
		Pdlim4		0.722275	PDZ and LIM domain 4 [Source:RGD Symbol;Acc:3575]
		Prrt2		0.723109	proline-rich transmembrane protein 2 [Source:RGD Symbol;Acc:1564195]
		Inpp5j		0.725572	inositol polyphosphate-5-phosphatase J [Source:RGD Symbol;Acc:620541]
		Rpl6		0.727923	ribosomal protein L6 [Source:RGD Symbol;Acc:619826]
		Jph4		0.72808	junctophilin 4 [Source:RGD Symbol;Acc:1303170]
		Rps10		0.728804	ribosomal protein S10 [Source:RGD Symbol;Acc:621024]
		Rps24		0.730383	ribosomal protein S24 [Source:RGD Symbol;Acc:621040]
		Rogdi		0.731409	rogdi atypical leucine zipper [Source:RGD Symbol;Acc:1560021]
		Rps16		0.733339	ribosomal protein S16 [Source:RGD Symbol;Acc:621031]
		Gripap1		0.733591	GRIP1 associated protein 1 [Source:RGD Symbol;Acc:621249]
		Pip5k1c		0.735537	phosphatidylinositol-4-phosphate 5-kinase type 1 gamma [Source:RGD Symbol;Acc:1309938]
		Grik5		0.737832	glutamate ionotropic receptor kainate type subunit 5 [Source:RGD Symbol;Acc:2735]
		Ap2s1		0.738351	adaptor related protein complex 2 subunit sigma 1 [Source:RGD Symbol;Acc:620188]
		Whrn		0.739781	whirlin [Source:RGD Symbol;Acc:631330]
		Rph3a		0.749768	rabphilin 3A [Source:RGD Symbol;Acc:620073]
		Pmm1		0.751689	phosphomannomutase 1 [Source:RGD Symbol;Acc:1310897]
		Nr1d1		0.759875	nuclear receptor subfamily 1, group D, member 1 [Source:RGD Symbol;Acc:628827]
		Boc		0.760704	BOC cell adhesion associated, oncogene regulated [Source:RGD Symbol;Acc:1304550]
		Taok2		0.76796	TAO kinase 2 [Source:RGD Symbol;Acc:621590]
		Vti1a		0.768978	vesicle transport through interaction with t-SNAREs 1A [Source:RGD Symbol;Acc:621490]
		Serping1		0.776122	serpin family G member 1 [Source:RGD Symbol;Acc:735225]
		Lzts3		0.782021	leucine zipper tumor suppressor family member 3 [Source:RGD Symbol;Acc:631327]
		Numbl		0.782884	NUMB-like, endocytic adaptor protein [Source:RGD Symbol;Acc:1307579]
		Pvalb		0.788878	parvalbumin [Source:RGD Symbol;Acc:3457]
		Gabarapl1		0.799524	GABA type A receptor associated protein like 1 [Source:RGD Symbol;Acc:1596143]
		Sharpin		0.804815	SHANK-associated RH domain interactor [Source:RGD Symbol;Acc:631353]
		Nrxn2		0.811103	neurexin 2 [Source:RGD Symbol;Acc:620211]
		Shank1		0.819174	SH3 and multiple ankyrin repeat domains 1 [Source:RGD Symbol;Acc:621011]
		Rpl24		0.828886	ribosomal protein L24 [Source:RGD Symbol;Acc:621191]
		Arpc2		0.836715	actin related protein 2/3 complex, subunit 2 [Source:RGD Symbol;Acc:1305848]
		Dlgap3		0.837583	DLG associated protein 3 [Source:RGD Symbol;Acc:708349]
		Rims4		0.845955	regulating synaptic membrane exocytosis 4 [Source:RGD Symbol;Acc:628695]
		Calm2		0.852382	calmodulin 2 [Source:RGD Symbol;Acc:2258]
		Pacsin1		0.864964	protein kinase C and casein kinase substrate in neurons 1 [Source:RGD Symbol;Acc:3247]
		Igsf21		0.870697	immunoglobin superfamily, member 21 [Source:RGD Symbol;Acc:1310117]
		Cpne5		0.873597	copine 5 [Source:RGD Symbol;Acc:1308021]
		C1qbp		0.874513	complement C1q binding protein [Source:RGD Symbol;Acc:2230]
		Sncb		0.884245	synuclein, beta [Source:RGD Symbol;Acc:70992]
		Rara		0.889598	retinoic acid receptor, alpha [Source:RGD Symbol;Acc:3534]
		Tgfb1		0.889766	transforming growth factor, beta 1 [Source:RGD Symbol;Acc:69051]
		Thy1		0.890017	Thy-1 cell surface antigen [Source:RGD Symbol;Acc:3860]
		Eef1a2		0.892092	eukaryotic translation elongation factor 1 alpha 2 [Source:RGD Symbol;Acc:3781]
		Vgf		0.894357	VGF nerve growth factor inducible [Source:RGD Symbol;Acc:69399]
		Kcnc3		0.896712	potassium voltage-gated channel subfamily C member 3 [Source:RGD Symbol;Acc:621358]
		Hnrnpul2		0.917223	heterogeneous nuclear ribonucleoprotein U-like 2 [Source:RGD Symbol;Acc:1562784]
		Ndufa13		0.922645	NADH:ubiquinone oxidoreductase subunit A13 [Source:RGD Symbol;Acc:6492821]
		Arc		0.933465	activity-regulated cytoskeleton-associated protein [Source:RGD Symbol;Acc:62037]
		Hras		0.939408	HRas proto-oncogene, GTPase [Source:RGD Symbol;Acc:2827]
		Cltb		0.944448	clathrin, light chain B [Source:RGD Symbol;Acc:621353]
		Grasp		0.946716	general receptor for phosphoinositides 1 associated scaffold protein [Source:RGD Symbol;Acc:70554]
		Rab5c		0.962152	RAB5C, member RAS oncogene family [Source:RGD Symbol;Acc:1307095]
		Nr4a1		0.968451	nuclear receptor subfamily 4, group A, member 1 [Source:RGD Symbol;Acc:620029]
		Rpl11		0.987602	ribosomal protein L11 [Source:RGD Symbol;Acc:1308681]
		Rpl27a		0.994456	ribosomal protein L27a [Source:RGD Symbol;Acc:1309771]
		Rab3a		0.999677	RAB3A, member RAS oncogene family [Source:RGD Symbol;Acc:3528]
		Arrb2		1.00198	arrestin, beta 2 [Source:RGD Symbol;Acc:2157]
		Doc2a		1.00736	double C2 domain alpha [Source:RGD Symbol;Acc:620518]
		Rpl15		1.01248	ribosomal protein L15 [Source:RGD Symbol;Acc:621181]
		Prrt1		1.01313	proline-rich transmembrane protein 1 [Source:RGD Symbol;Acc:1359348]
		Rpl32		1.04043	ribosomal protein L32 [Source:RGD Symbol;Acc:621203]
		Tmem240		1.04191	transmembrane protein 240 [Source:RGD Symbol;Acc:2318117]
		Sh3gl1		1.04425	SH3 domain containing GRB2 like 1, endophilin A2 [Source:RGD Symbol;Acc:708456]
		Ly6h		1.06239	lymphocyte antigen 6 family member H [Source:RGD Symbol;Acc:1311896]
		Chga		1.06705	chromogranin A [Source:RGD Symbol;Acc:2338]
		Cacng8		1.06977	calcium voltage-gated channel auxiliary subunit gamma 8 [Source:RGD Symbol;Acc:628808]
		Prr7		1.09298	proline rich 7 (synaptic) [Source:RGD Symbol;Acc:1561898]
		Ptpn6		1.09955	protein tyrosine phosphatase, non-receptor type 6 [Source:RGD Symbol;Acc:620660]
		Flot1		1.10508	flotillin 1 [Source:RGD Symbol;Acc:70991]
		Rpl27		1.10877	ribosomal protein L27 [Source:RGD Symbol;Acc:621192]
		C1ql1		1.1198	complement C1q like 1 [Source:RGD Symbol;Acc:1306039]
		Relb		1.12937	RELB proto-oncogene, NF-kB subunit [Source:RGD Symbol;Acc:2321078]
		Rpl23		1.13077	ribosomal protein L23 [Source:RGD Symbol;Acc:62067]
		Stx4		1.13507	syntaxin 4 [Source:RGD Symbol;Acc:621019]
		Rtn4rl2		1.13786	reticulon 4 receptor-like 2 [Source:RGD Symbol;Acc:727797]
		Slc30a3		1.13871	solute carrier family 30 member 3 [Source:RGD Symbol;Acc:1359689]
		Hnrnpa3		1.15858	heterogeneous nuclear ribonucleoprotein A3 [Source:RGD Symbol;Acc:727807]
		Rpl21		1.16996	ribosomal protein L21 [Source:RGD Symbol;Acc:68390]
		Rtn4r		1.18123	reticulon 4 receptor [Source:RGD Symbol;Acc:620810]
		Eif4ebp1		1.2019	eukaryotic translation initiation factor 4E binding protein 1 [Source:RGD Symbol;Acc:620259]
		Rpl35		1.20495	ribosomal protein L35 [Source:RGD Symbol;Acc:1303007]
		Atp6v1f		1.24072	ATPase H+ transporting V1 subunit F [Source:RGD Symbol;Acc:621552]
		Rps11		1.24704	ribosomal protein S11 [Source:RGD Symbol;Acc:621026]
		Hspb1		1.25693	heat shock protein family B (small) member 1 [Source:RGD Symbol;Acc:61306]
		Epb41l1		1.26397	erythrocyte membrane protein band 4.1-like 1 [Source:RGD Symbol;Acc:71087]
		Fabp5		1.2747	fatty acid binding protein 5 [Source:RGD Symbol;Acc:70997]
		Nrgn		1.28473	neurogranin [Source:RGD Symbol;Acc:61833]
		Amph		1.32956	amphiphysin [Source:RGD Symbol;Acc:620274]
		Tmub1		1.34883	transmembrane and ubiquitin-like domain containing 1 [Source:RGD Symbol;Acc:735120]
		Map1lc3a		1.36757	microtubule-associated protein 1 light chain 3 alpha [Source:RGD Symbol;Acc:735183]
		Ngf		1.39739	nerve growth factor [Source:RGD Symbol;Acc:1598328]
		Npas4		1.52209	neuronal PAS domain protein 4 [Source:RGD Symbol;Acc:628866]
		Ybx1		1.53711	Y box binding protein 1 [Source:RGD Symbol;Acc:61843]
		Marcksl1		1.53922	MARCKS-like 1 [Source:RGD Symbol;Acc:621197]
		Camk2n2		1.54859	calcium/calmodulin-dependent protein kinase II inhibitor 2 [Source:RGD Symbol;Acc:708411]
		Cabp1		1.63976	calcium binding protein 1 [Source:RGD Symbol;Acc:620385]
		Rpl36		1.66901	ribosomal protein L36 [Source:RGD Symbol;Acc:62085]
		Park7		1.69476	Parkinsonism associated deglycase [Source:RGD Symbol;Acc:621808]
		Chmp4bl1		1.94287	chromatin modifying protein 4B-like 1 [Source:RGD Symbol;Acc:1583604]
		Rps28		1.99413	ribosomal protein S28 [Source:RGD Symbol;Acc:621046]
		Rpl13		2.11754	ribosomal protein L13 [Source:RGD Symbol;Acc:621179]
		RT1-Db1		3.36857	RT1 class II, locus Db1 [Source:RGD Symbol;Acc:1593282]
